# Supplementary material for: Global Landscape and Dynamics of Parkin and USP30-Dependent Ubiquitylomes in iNeurons during Mitophagic Signaling
Source: Mol Cell. 2020 Mar 5;77(5):1124–1142.e10. doi: 10.1016/j.molcel.2019.11.013 (PMC7098486; doi:10.1016/j.molcel.2019.11.013)
Supplement: Table S1. Total Proteome, Total Phospho-Proteome, and Total Ubiquitylome Data for ParkinWT and ParkinS65A iNeurons with or without Depolarization, Related to Figures 1 and 3 [file mmc2.xlsx]

## Sheet: Protein_Quant_NGN2 (AAVS) - WCL
								Welch's t-test (S0=0.585 5%FDR)				Welch's t-test (S0=0.585 5%FDR)				Welch's t-test (S0=0.585 5%FDR)							Log2 Ratios
Rank	UniProt ID	Gene Symbol	Gene (Peptide)	Quantified peptides	Compartment	MitoCarta2.0	MOM_TING	Significant WT 2h vs UT	-Log10 (p-value) WT2hvsUT	q-value WT2hvsUT	Log2 WT (2h/UT)	Significant WT 6h vs UT	-Log10 (p-value) WT6hvsUT	q-value WT6hvsUT	Log2 WT (6h/UT)	Significant S65A 6h vs UT	-Log10 (p-value) S65A6hvsUT	q-value S65A6hvsUT	Log2 S65A (6h/UT)				WT_0h_1_ratio	WT_0h_2_ratio	WT_2h_1_ratio	WT_2h_2_ratio	WT_6h_1_ratio	WT_6h_2_ratio	WT_6h_3_ratio	S65A_0h_1_ratio	S65A_0h_2_ratio	S65A_6h_1_ratio	S65A_6h_2_ratio
1	A0A096LPI6	A0A096LPI6	A0A096LPI6 (#22)	22					1.81509	0.696434	-0.0950423		1.03376	0.760481	-0.0604885		0.205145	0.851056	-0.0594342				-0.00856941	0.00851873	-0.10164	-0.0884954	-0.101908	-0.0306167	-0.0490168	-0.120456	-0.112884	-0.0875803	-0.264629
2	A0A0B4J2A0	A0A0B4J2A0	A0A0B4J2A0 (#9)	9					0.199334	0.837085	-0.0562549		0.56692	0.740043	-0.0672887		0.183265	0.934539	0.0265748				-0.0285389	0.0279853	0.0298685	-0.142932	0.0107552	-0.129117	-0.0843348	-0.249632	-0.162117	-0.199179	-0.15942
3	Q9NQ94	A1CF	A1CF (#2)	2					0.0936198	0.781926	-0.0997477		0.0664055	0.861584	-0.0486556		0.106771	0.905236	-0.0381166				-0.204351	0.178964	0.180245	-0.405127	0.224542	-0.134447	-0.274141	-0.280456	-0.468753	-0.486878	-0.338565
4	A6NIZ1	A6NIZ1	A6NIZ1 (#11)	11					0.0265893	0.98438	0.00661286		0.292521	0.840851	0.042574		0.507723	0.824677	0.0599479				0.00250911	-0.00251348	-0.064062	0.0772834	-0.0218802	0.000770277	0.148825	0.00279528	0.0595907	0.12493	0.0573516
5	Q9NRG9	AAAS	AAAS (#6)	6					0.0399628	0.984533	-0.00578164		0.0746703	0.966403	-0.0110863		0.2493	0.881893	0.0464137				0.0398163	-0.0409465	-0.0236024	0.010909	0.0188124	-0.066242	0.0124755	-0.0106806	0.103794	0.116117	0.0698242
6	Q86V21	AACS	AACS (#14)	14					0.694834	0.711326	-0.0982211		0.626107	0.717034	-0.0834752		0.308869	0.902781	-0.0368969				0.034095	-0.0349202	-0.106176	-0.0910913	-0.0791796	-0.0736369	-0.0988468	-0.326057	-0.273154	-0.301939	-0.371066
7	Q8N5Z0	AADAT	AADAT (#3)	3		+			0.603133	0.639393	-0.166775		1.45886	0.28823	-0.313375		0.562883	0.639856	-0.179787				0.00311674	-0.00312349	-0.097708	-0.235849	-0.379804	-0.3673	-0.193032	-0.101884	0.0772982	-0.163909	-0.22025
8	Q6PD74	AAGAB	AAGAB (#7)	7					0.313569	0.916601	-0.02747		0.69255	0.755765	-0.062293		0.207526	0.921949	0.0315397				-0.0236441	0.0232628	-0.0499862	-0.00533504	-0.0351065	-0.122935	-0.0294095	0.0230882	0.114907	0.123376	0.077699
9	Q2M2I8	AAK1	AAK1 (#17)	17					0.488012	0.827316	0.0537037		1.03111	0.812981	0.0457867		1.91291	0.639826	0.149664				0.0126116	-0.0127228	0.0863065	0.0209896	0.0407247	0.0691006	0.0273681	-0.00208094	-0.0159881	0.129925	0.151334
10	A0A096LP25	AAK1	AAK1 (#4)	4					0.102332	0.943061	0.0224876		0.721341	0.513346	0.15619		0.754411	0.677417	0.135376				0.0638726	-0.0668319	0.0041445	0.0378715	0.115106	0.248395	0.10063	0.734095	0.633248	0.779665	0.858431
11	Q13685	AAMP	AAMP (#6)	6					0.97423	0.67317	-0.119869		1.37844	0.638963	-0.101232		0.380677	0.958003	-0.0178795				0.0121307	-0.0122336	-0.148009	-0.0918323	-0.105911	-0.0906165	-0.107321	0.154448	0.127291	0.133839	0.11214
12	Q9Y312	AAR2	AAR2 (#12)	12					0.53304	0.729518	-0.0844583		0.952426	0.373868	-0.238834		0.676328	0.601553	-0.230895				-0.0294575	0.028868	-0.037186	-0.13232	-0.314206	-0.346724	-0.0564564	-0.246208	-0.0570931	-0.341621	-0.423471
13	P49588	AARS	AARS (#68)	68					0.305722	0.891911	-0.0388021		0.197081	0.91628	0.0249833		0.450526	0.93731	-0.0238588				-0.0386629	0.0376537	-0.0385125	-0.0401009	-0.00811664	0.0185824	0.0629704	-0.179033	-0.156619	-0.175898	-0.207471
14	Q5JTZ9	AARS2	AARS2 (#6)	6	Mitochondrion-Mtx	+			0.758314	0.780012	0.0686352		1.04562	0.690249	-0.0835237		0.339467	0.832408	-0.059187				-0.00992963	0.00986176	0.0923358	0.0448667	-0.100158	-0.0274301	-0.123085	-0.00426545	-0.0846803	-0.053629	-0.153691
15	Q9BTE6	AARSD1	AARSD1 (#9)	9					0.154871	0.882927	-0.0429599		0.0603263	0.951677	-0.0171608		0.49112	0.754168	-0.104221				-0.0843261	0.0796682	-0.0873219	-0.00325586	-0.0623102	0.0298638	-0.0260228	-0.0611677	-0.182754	-0.2421	-0.210264
16	Q9NRN7	AASDHPPT	AASDHPPT (#10)	10					0.0881624	0.935228	-0.0246878		0.148115	0.873975	0.040178		0.261935	0.839781	0.0609954				0.0797878	-0.0844601	0.000355444	-0.0544034	0.086634	0.0199349	0.00695658	-0.168813	-0.128609	-0.15932	-0.0161111
17	Q9UDR5	AASS	AASS (#20)	20		+			0.0581468	0.945448	0.0220964		0.00726562	0.992292	0.0027856		0.374734	0.793534	0.0817687				0.102328	-0.110143	0.07091	-0.0345331	0.0201112	-0.047034	0.0235559	-0.271144	-0.137469	-0.149649	-0.0954264
18	Q9NY61	AATF	AATF (#5)	5					0.860847	0.62775	-0.181854		0.877591	0.583204	-0.123327		0.58274	0.835269	0.0590681				0.00420675	-0.00421905	-0.140923	-0.222798	-0.220744	-0.053264	-0.0959908	-0.245603	-0.227018	-0.148969	-0.205516
19	P80404	ABAT	ABAT (#9)	9		+			0.0696688	0.927198	-0.0277026		0.166109	0.807697	-0.0601176		0.225827	0.861589	0.052739				0.105516	-0.113847	0.0322385	-0.0959742	0.00560194	-0.141752	-0.0566981	-0.673606	-0.530066	-0.525594	-0.5726
20	O95477	ABCA1	ABCA1 (#3)	3					0.340802	0.826603	0.0562816		1.24513	0.654506	0.0905749		0.328911	0.772448	0.092405				-0.0149356	0.0147824	0.0058594	0.106551	0.0491717	0.0851573	0.137166	-0.413108	-0.309055	-0.183578	-0.353775
21	Q9BZC7	ABCA2	ABCA2 (#1)	1					0.0135272	0.977652	0.01162		0.362722	0.608769	-0.121303		0.179719	0.763474	-0.124713				-0.0820943	0.0776734	-0.227507	0.246326	-0.271876	0.0872051	-0.18587	-0.10291	-0.157764	-0.0431255	-0.466975
22	Q9NRK6	ABCB10	ABCB10 (#2)	2		+			0.842557	0.648793	0.148961		0.441919	0.625205	0.111391		0.521058	0.596455	0.250317				0.0458345	-0.0473385	0.124079	0.172339	0.218647	0.183956	-0.0706854	1.00268	0.716028	1.01142	1.20791
23	Q9NP58	ABCB6	ABCB6 (#8)	8		+			0.493809	0.97662	-0.00846373		0.0793218	0.969284	-0.00957437		0.775462	0.677326	0.132296				-0.00295942	0.00295336	-0.0136522	-0.00328129	0.0199066	0.039954	-0.0885928	-0.170156	-0.247729	-0.0293954	-0.123898
24	O75027	ABCB7	ABCB7 (#11)	11		+			0.599272	0.780661	-0.069533		0.828315	0.666006	-0.0958856		0.161648	0.93713	-0.0267974				0.0301298	-0.0307725	-0.0634953	-0.0762134	-0.103195	-0.116449	-0.0689766	-0.0905471	0.0102901	-0.0804238	-0.0534281
25	Q9NUT2	ABCB8	ABCB8 (#2)	2		+	+		0.200352	0.713749	-0.106945		0.0301323	0.961193	-0.0156523		0.112813	0.959195	0.0204728				0.138805	-0.153595	0.00543935	-0.234119	-0.0237924	-0.101493	0.0561434	-0.213875	-0.202953	-0.242419	-0.133463
26	P33527	ABCC1	ABCC1 (#5)	5					0.134483	0.927409	-0.0260264		0.0948659	0.952385	-0.0144177		0.220147	0.754369	0.120921				0.024836	-0.0252711	-0.0836824	0.0311945	-0.0616183	0.0785545	-0.060842	-0.379181	-0.61139	-0.218146	-0.530582
27	O15439	ABCC4	ABCC4 (#4)	4					0.252873	0.890334	0.0384726		0.920038	0.48132	0.16533		0.528545	0.830212	0.0610233				0.0460775	-0.047598	0.0527123	0.0227124	0.186549	0.256658	0.0505017	-0.704044	-0.724708	-0.620382	-0.686324
28	O60706	ABCC9	ABCC9 (#6)	6					0.571549	0.681887	-0.11595		1.2575	0.240463	-0.390832		1.30116	0.429856	-0.436673				0.05882	-0.0613204	-0.0861652	-0.148236	-0.336153	-0.422401	-0.417692	-0.805616	-0.703274	-1.17291	-1.20932
29	P33897	ABCD1	ABCD1 (#1)	1	Peroxisome	+			0.379365	0.662344	-0.157846		0.323821	0.622469	-0.133463		0.259776	0.713405	-0.150399				0.118126	-0.128668	-0.185651	-0.140584	-0.156415	-0.131325	-0.128461	-0.10798	0.247922	-0.128326	-0.0325297
30	P28288	ABCD3	ABCD3 (#10)	10	Peroxisome	+			0.727985	0.675655	0.127869		1.29021	0.484587	0.158919		1.05131	0.636088	0.162904				-0.00728636	0.00724974	0.087123	0.168578	0.165545	0.222998	0.0881605	0.203531	0.131278	0.367776	0.292841
31	O14678	ABCD4	ABCD4 (#1)	1					0.929188	0.627028	-0.167966		1.20944	0.362648	-0.243574		0.250033	0.794747	-0.086081				-0.0149687	0.014815	-0.127691	-0.208396	-0.273037	-0.341898	-0.116018	-0.552047	-0.341445	-0.48286	-0.582794
32	P61221	ABCE1	ABCE1 (#26)	26					0.665945	0.964631	0.0147865		0.452527	0.949412	0.0147294		0.123604	0.961967	-0.016268				0.00521094	-0.00522983	0.0146238	0.0149304	0.0213186	-0.00859528	0.0314367	-0.00603794	0.0729705	0.027875	0.00652161
33	Q8NE71	ABCF1	ABCF1 (#11)	11					0.0409872	0.95788	-0.0192263		0.04903	0.951853	-0.0157588		0.643848	0.611481	-0.222598				-0.0609574	0.0584859	0.109814	-0.150738	0.0457442	-0.194385	0.0976568	-0.289302	-0.123336	-0.427391	-0.430444
34	Q9UG63	ABCF2	ABCF2 (#10)	10		+			0.146835	0.957652	-0.0154472		0.139776	0.95511	-0.013237		0.303875	0.9618	0.0154904				0.0240558	-0.0244637	-0.0428034	0.0115011	-0.00918502	0.0249306	-0.0560685	-0.121671	-0.148208	-0.10612	-0.132778
35	Q9NUQ8	ABCF3	ABCF3 (#8)	8					0.0885996	0.943029	-0.0226192		0.273908	0.764248	-0.0674093		0.119707	0.863458	0.0596809				-0.0767714	0.0728917	-0.0500779	0.00095986	-0.0515302	0.000777152	-0.157294	0.185996	-0.114001	0.116784	0.0745724
36	Q9NUJ1	ABHD10	ABHD10 (#19)	19		+			0.0584782	0.983093	0.00648342		0.0210326	0.991962	-0.00257416		0.56452	0.794387	0.0792157				0.0317488	-0.0324632	-0.0018178	0.0140702	-0.0284926	0.0373641	-0.0176657	0.00966292	0.0238144	0.133451	0.0584574
37	Q8NFV4	ABHD11	ABHD11 (#1)	1		+			0.10583	0.839962	-0.0641417		0.212994	0.883379	0.0322556		0.107701	0.880205	0.0533706				-0.000932964	0.000932361	-0.245637	0.117353	0.0964453	0.0758837	-0.075563	-0.047915	-0.186861	0.0798023	-0.207837
38	Q8N2K0	ABHD12	ABHD12 (#7)	7					0.106707	0.966825	-0.0125092		0.313388	0.820963	-0.0465915		0.167666	0.847728	-0.058149				0.0339963	-0.0348167	-0.0271898	0.00135098	-0.071863	-0.114282	0.0451397	-0.404698	-0.199975	-0.416383	-0.304588
39	Q7L211	ABHD13	ABHD13 (#3)	3					0.759227	0.62637	-0.178794		0.998533	0.375853	-0.235695		0.778915	0.601703	-0.221133				-0.00319691	0.00318984	-0.229321	-0.128274	-0.393712	-0.125877	-0.187506	-0.0705359	0.0304575	-0.161466	-0.320879
40	Q9BUJ0	ABHD14A	ABHD14A (#1)	1					1.45558	0.656667	-0.289912		1.78649	0.109127	-0.594776		1.30534	0.374458	-0.659721				0.0156578	-0.0158297	-0.322192	-0.257805	-0.445123	-0.732359	-0.607103	-0.223514	-0.0436741	-0.906932	-0.679698
41	O95870	ABHD16A	ABHD16A (#7)	7					0.207958	0.903043	-0.0345809		0.495846	0.882662	-0.0336234		0.123413	0.902394	0.042792				-0.0189894	0.0187427	0.0161925	-0.085601	-0.0316125	-0.0297057	-0.039922	-0.418224	-0.219357	-0.218864	-0.333132
42	Q5VST6	ABHD17B	ABHD17B (#3)	3					0.699247	0.627474	-0.216768		0.968223	0.415509	-0.203968		0.224582	0.933982	-0.0284498				-0.0396485	0.038588	-0.303	-0.131595	-0.3446	-0.192766	-0.0761276	-0.299219	-0.291679	-0.28517	-0.362627
43	Q8WTS1	ABHD5	ABHD5 (#2)	2					0.212221	0.883053	-0.0439228		1.35857	0.622362	-0.102435		0.452118	0.677955	0.155665				0.00258413	-0.00258885	0.0193099	-0.10716	-0.147478	-0.0766433	-0.0831908	-0.607889	-0.414526	-0.349894	-0.36119
44	Q9BV23	ABHD6	ABHD6 (#3)	3					0.663545	0.687852	-0.115709		0.91698	0.74609	-0.0654349		0.130089	0.951115	0.0229671				-0.00493047	0.00491377	-0.15759	-0.0738459	-0.116766	-0.0380376	-0.041526	-0.364251	-0.336506	-0.274255	-0.380567
45	Q8IZP0	ABI1	ABI1 (#5)	5					0.854274	0.629769	0.174582		0.739855	0.531734	0.145136		0.654384	0.587766	0.24742				-0.0146645	0.0145169	0.220889	0.128127	0.274317	0.139983	0.0208872	0.21461	0.00192836	0.308504	0.402874
46	Q9NYB9	ABI2	ABI2 (#5)	5					0.621096	0.650557	0.154863		0.613312	0.569351	0.140895		0.855077	0.636201	0.17861				-0.0634533	0.0607797	0.160488	0.146564	0.168649	0.143993	0.106032	0.286999	0.279701	0.421427	0.502495
47	P00519	ABL1	ABL1 (#2)	2					0.139845	0.901665	0.0352237		0.354259	0.724372	0.0834421		0.979992	0.631584	-0.176158				-0.0746151	0.0709451	0.0755887	-0.00881121	0.102438	0.0212679	0.121116	-0.0436651	0.0461966	-0.200325	-0.149459
48	P42684	ABL2	ABL2 (#7)	7					0.237698	0.738082	-0.0892898		0.393804	0.594493	-0.1421		0.314779	0.800866	-0.0792265				-0.112054	0.103974	-0.172119	-0.0145404	-0.200448	-0.133524	-0.104446	0.377732	0.32603	0.349971	0.195339
49	O14639	ABLIM1	ABLIM1 (#5)	5					0.480852	0.672101	-0.128694		0.517455	0.581937	-0.132647		0.169333	0.838689	-0.0622438				-0.0808142	0.0765265	-0.157351	-0.104326	-0.245376	-0.113202	-0.0457954	0.281761	0.441465	0.399522	0.199216
50	Q12979	ABR	ABR (#10)	10					0.731233	0.615558	0.198703		0.573921	0.646032	0.102342		0.106385	0.932698	0.0284516				-0.0117512	0.0116562	0.26171	0.135602	0.237147	0.0357037	0.0340332	-0.417777	-0.531304	-0.376356	-0.515821
51	Q9ULW3	ABT1	ABT1 (#1)	1					0.773084	0.680723	-0.115291		1.33549	0.321824	-0.282186		0.76859	0.640332	-0.184588				0.00874388	-0.00879719	-0.150019	-0.0806161	-0.35854	-0.154034	-0.334063	-0.467366	-0.435434	-0.578844	-0.693132
52	Q8N961	ABTB2	ABTB2 (#2)	2					0.646691	0.641829	-0.163294		0.603598	0.432245	-0.216756		0.203907	0.918782	0.0318299				-0.0197131	0.0194474	-0.0968241	-0.23003	-0.486344	-0.105548	-0.0587731	-0.180312	-0.122223	-0.0737454	-0.16513
53	P09110	ACAA1	ACAA1 (#7)	7	Peroxisome	+			0.0841701	0.924825	-0.0317149		0.424633	0.835142	0.0424596		0.448424	0.735492	0.119921				-0.00777276	0.00773102	-0.143355	0.0798835	-0.0318596	0.0894118	0.0697641	-0.211274	-0.239078	-0.0284999	-0.18201
54	P42765	ACAA2	ACAA2 (#21)	21		+			0.263253	0.723755	-0.0938665		0.433107	0.607117	-0.126262		0.115566	0.854157	-0.0614784				-0.0926117	0.0870235	-0.19066	-0.00266156	-0.198174	-0.0487589	-0.140235	-0.163792	-0.310102	-0.142962	-0.453889
55	Q13085	ACACA	ACACA (#66)	66		+			0.0809028	0.973616	-0.00978492		0.109498	0.969739	0.00984189		1.44854	0.823795	0.0596026				0.0264167	-0.0269096	0.0198574	-0.0399201	0.0255717	0.0103338	-0.00711904	-0.1515	-0.136281	-0.0887674	-0.0798091
56	Q6JQN1	ACAD10	ACAD10 (#3)	3		+			0.972737	0.619417	-0.182534		1.79205	0.188104	-0.431679		0.717282	0.612729	-0.216148				0.0357816	-0.0366917	-0.13374	-0.232237	-0.462365	-0.392047	-0.441989	-0.275547	-0.236286	-0.397929	-0.546199
57	Q709F0	ACAD11	ACAD11 (#2)	2		+			0.687046	0.675749	-0.11486		0.646914	0.600817	0.114936		0.455084	0.665917	0.160105				-0.0361127	0.0352307	-0.163371	-0.0672308	0.242603	0.0744152	0.0264662	-0.0201352	-0.233763	0.0839634	-0.0176507
58	Q9UKU7	ACAD8	ACAD8 (#14)	14		+			0.296567	0.895285	-0.0341858		0.848083	0.666455	-0.0936388		0.325489	0.956723	-0.0207721				0.0308643	-0.031539	-0.00582467	-0.0632217	-0.131506	-0.0757357	-0.0746869	-0.174968	-0.136389	-0.172811	-0.18009
59	Q9H845	ACAD9	ACAD9 (#12)	12		+			0.124223	0.913841	0.030233		0.0698751	0.952209	-0.0151314		0.205738	0.815826	-0.0730427				-0.0555761	0.0535143	-0.0333991	0.0918032	-0.0473982	0.0782684	-0.0793573	0.100293	-0.110645	-0.0169811	-0.139456
60	P11310	ACADM	ACADM (#23)	23	Mitochondrion-Mtx	+			0.0460831	0.901601	0.047169		0.0343499	0.926141	-0.0317121		0.118137	0.760884	0.134219				0.233225	-0.278338	0.229635	-0.18041	0.0913655	-0.285064	0.0308931	-0.0778545	0.5226	0.116154	0.597029
61	P16219	ACADS	ACADS (#4)	4		+			0.024922	0.964615	-0.017347		0.0654419	0.913489	0.0316936		0.0349746	0.942089	0.0332871				0.131801	-0.145064	0.145228	-0.193184	0.097518	-0.0919074	0.069576	-0.438433	-0.062585	-0.453063	0.0186194
62	P45954	ACADSB	ACADSB (#10)	10	Mitochondrion-Mtx	+			0.209851	0.884313	0.0426541		0.114145	0.922101	0.0237044		0.190408	0.835144	0.0664002				0.00414244	-0.00415437	-0.019477	0.104773	0.026606	0.144325	-0.0998359	0.201532	-0.0110647	0.20152	0.121748
63	P49748	ACADVL	ACADVL (#26)	26		+			1.118	0.834447	-0.0504708		2.09075	0.573736	-0.115717		0.93955	0.770574	-0.0805109				0.00781809	-0.00786078	-0.0529021	-0.0480822	-0.133192	-0.128574	-0.0854475	-0.145143	-0.100368	-0.189381	-0.217152
64	Q15057	ACAP2	ACAP2 (#4)	4					0.650258	0.673892	-0.127314		0.0115717	0.992311	-0.00262788		0.102866	0.958235	-0.0209015				0.0497902	-0.0515701	-0.114928	-0.14148	-0.105821	0.066881	0.0283862	0.0415935	0.0673275	0.0941352	-0.0270172
65	Q96P50	ACAP3	ACAP3 (#9)	9					0.139493	0.720845	-0.11631		0.14777	0.726764	-0.0946001		0.0056536	0.992846	0.00568138				0.170539	-0.193435	0.0934037	-0.348919	-0.0489382	-0.347933	0.0787268	-0.907892	-0.384511	-0.791223	-0.489818
66	P24752	ACAT1	ACAT1 (#6)	6	Mitochondrion-Mtx	+			0.145143	0.92503	0.0291991		0.298068	0.789808	-0.0588964		0.845026	0.548755	-0.293511				-0.0623222	0.0597412	0.0313857	0.0244314	-0.0464399	-0.121332	-0.0127888	-0.202902	-0.154517	-0.551162	-0.393278
67	Q9BWD1	ACAT2	ACAT2 (#40)	40					0.730616	0.826185	-0.0513688		0.242564	0.913617	-0.0244564		0.0408496	0.981309	-0.00893788				-0.0198947	0.0196242	-0.0407362	-0.0622718	-0.0822501	-0.0240335	0.0325086	0.0134564	0.0586483	0.0888282	-0.0345992
68	Q9H3P7	ACBD3	ACBD3 (#14)	14					0.0591386	0.975344	-0.00940565		0.0654628	0.972417	0.0083066		0.206705	0.90268	-0.0423523				0.0325146	-0.0332643	-0.0495434	0.0299824	-0.0114871	-0.0245907	0.059873	0.222857	0.348235	0.250747	0.23564
69	Q5T8D3	ACBD5	ACBD5 (#5)	5	Peroxisome				0.17973	0.901392	0.0340472		0.0479454	0.982652	-0.00626152		0.156979	0.948982	-0.0236103				0.0360533	-0.0369775	0.087892	-0.0207219	-0.0280269	-0.0196474	0.0275036	0.0778986	0.0572056	0.0896722	-0.00178861
70	Q9BR61	ACBD6	ACBD6 (#7)	7					0.330399	0.896595	-0.0366511		0.0900221	0.966601	0.0107353		0.460239	0.864921	0.0484555				0.0328329	-0.0335975	-0.0405903	-0.0334764	0.0346165	0.0281445	-0.0317021	0.569289	0.631214	0.639256	0.658158
71	Q8N6N7	ACBD7	ACBD7 (#1)	1					0.338278	0.629946	0.226428		0.160367	0.722077	0.105083		0.0454969	0.960287	-0.0203774				-0.213148	0.185673	0.227796	0.197585	0.0913232	0.0926605	0.0900526	1.12356	0.882269	1.05448	0.910589
72	P22303	ACHE	ACHE (#2)	2					0.940718	0.639463	-0.253691		2.02603	0.165917	-0.473577		0.776684	0.542525	-0.301345				0.00436707	-0.00438042	-0.300909	-0.206487	-0.568388	-0.428521	-0.423843	-0.605513	-0.435769	-0.713637	-0.930335
73	Q9UKV3	ACIN1	ACIN1 (#27)	27	Nuclear (100% filter)				0.0321882	0.978334	0.00887023		0.150191	0.876197	0.0387002		0.667334	0.76083	-0.0955884				-0.0795083	0.0753544	-0.0191824	0.032769	-0.00306825	0.100663	0.0122752	0.172589	0.103593	0.0378036	0.0472013
74	P53396	ACLY	ACLY (#116)	116		+			0.384712	0.832874	-0.0551344		0.708339	0.79139	-0.0528256		0.397003	0.808311	-0.0747868				0.00507916	-0.00509701	-0.0131007	-0.0971861	-0.0777543	-0.0836143	0.00286496	-0.123999	-0.0147139	-0.147914	-0.140373
75	P21399	ACO1	ACO1 (#18)	18		+			1.26242	0.916679	-0.027254		1.93837	0.574469	-0.118453		2.12864	0.724919	-0.10777				-0.00187583	0.00187339	-0.0312771	-0.0232333	-0.143817	-0.113691	-0.0978537	0.0622517	0.0557845	-0.0500738	-0.0474297
76	Q99798	ACO2	ACO2 (#53)	53		+			0.307027	0.779577	0.0771422		0.171269	0.852861	-0.0433657		0.207462	0.839304	0.0600786				0.0736243	-0.0775846	0.0702992	0.0800249	0.0166825	-0.120569	-0.0321507	0.0390778	-0.068041	0.130604	-0.0394096
77	Q9NPJ3	ACOT13	ACOT13 (#9)	9	Mitochondrion-Mtx	+			0.0110368	0.993345	-0.00253153		0.187996	0.879519	-0.0371134		0.12102	0.992557	-0.00381635				0.0590376	-0.0615569	0.0301887	-0.0377711	-0.0301834	-0.0435867	-0.0413491	-0.390616	-0.373064	-0.37978	-0.391532
78	P49753	ACOT2	ACOT2 (#4)	4		+			0.73866	0.709312	-0.105322		0.655682	0.572146	-0.129075		0.727121	0.640316	-0.174576				0.0311445	-0.0318317	-0.108463	-0.102868	-0.276785	-0.0396282	-0.0718412	-0.605077	-0.600688	-0.724359	-0.830558
79	O00154	ACOT7	ACOT7 (#22)	22		+			0.755576	0.737488	-0.0796715		0.00582588	0.997995	-0.000293158		0.690952	0.902517	0.0358195				0.0136914	-0.0138225	-0.0511245	-0.10835	0.00404863	-0.00999206	0.00486732	-0.152694	-0.128358	-0.0901424	-0.119271
80	O14734	ACOT8	ACOT8 (#8)	8	Peroxisome				0.190414	0.976555	-0.00948476		1.48407	0.656447	0.0904389		0.3568	0.83839	0.0614212				-0.0153076	0.0151469	-0.00772556	-0.0114047	0.0832172	0.115973	0.0718851	-0.171945	-0.181399	-0.0642774	-0.166224
81	Q9Y305	ACOT9	ACOT9 (#10)	10		+			0.133763	0.964727	-0.0140181		0.0735693	0.944419	-0.0186776		0.552794	0.814876	0.0700583				0.0190611	-0.0193162	-0.043732	0.0154406	0.0867586	0.0381998	-0.181374	-1.01712	-1.08312	-0.979112	-0.98101
82	Q15067	ACOX1	ACOX1 (#8)	8	Peroxisome	+			0.165785	0.895685	-0.0403227		0.202884	0.824064	-0.0505165		0.666603	0.800835	-0.0696389				-0.0759846	0.072182	-0.0412131	-0.0432347	-0.100038	-0.096372	0.0391567	-0.336407	-0.276538	-0.352759	-0.399463
83	Q99424	ACOX2	ACOX2 (#1)	1					0.412233	0.615862	0.21953		1.36212	0.365925	0.233174		0.300612	0.619304	0.268149				0.0435433	-0.0448986	0.377506	0.0601987	0.282745	0.284256	0.130488	0.0726048	-0.475782	0.154898	-0.0217773
84	O15254	ACOX3	ACOX3 (#10)	10		+			0.863129	0.783426	-0.0663133		0.463213	0.756005	-0.0663173		0.357112	0.764465	-0.0993607				-0.00535333	0.00533346	-0.0835581	-0.0490884	-0.0528979	-0.165862	0.0197784	0.0590648	0.228052	0.0689786	0.0194172
85	P24666	ACP1	ACP1 (#9)	9					0.267448	0.647416	0.185153		0.252881	0.597959	0.14529		0.106726	0.760855	0.147372				-0.177871	0.158328	-0.0127266	0.363491	0.104297	0.370908	-0.0686494	0.556125	-0.197299	0.590663	0.0629072
86	D3YTI2	ACP1	ACP1 (#6)	6					0.00621312	0.992502	-0.0032514		0.476723	0.438742	-0.2229		0.126114	0.888477	-0.0473389				-0.149694	0.135612	0.041885	-0.0624704	-0.317432	-0.36164	-0.0107515	-0.393087	-0.247079	-0.26394	-0.470904
87	P11117	ACP2	ACP2 (#8)	8	Lysosome				0.058227	0.995372	-0.00176057		0.832973	0.860625	0.0348053		0.257941	0.8887	0.0422611				0.00761589	-0.00765622	0.00434393	-0.00790539	0.0357854	0.00727113	0.0612988	-0.322002	-0.240447	-0.195475	-0.282453
88	Q96CM8	ACSF2	ACSF2 (#19)	19		+			0.235142	0.714037	-0.109973		0.416726	0.486615	-0.20511		0.335972	0.689149	-0.154602				-0.150977	0.136664	-0.158743	-0.0755171	-0.259886	-0.211169	-0.165747	-1.02818	-1.07675	-1.06861	-1.34553
89	Q4G176	ACSF3	ACSF3 (#4)	4		+			0.434112	0.709808	-0.109093		0.480861	0.611152	-0.115112		0.303892	0.752585	-0.107195				0.069437	-0.0729488	-0.11202	-0.109678	-0.162989	-0.195494	0.00787967	-0.0602804	0.0955189	0.0124387	-0.191591
90	P33121	ACSL1	ACSL1 (#7)	7		+	+		0.129728	0.90173	-0.0368064		0.200057	0.914175	0.0251149		0.512635	0.672916	0.146578				0.0348428	-0.0357051	-0.121466	0.0469909	0.0138599	0.0791674	-0.018976	0.333589	0.163591	0.455427	0.33491
91	O95573	ACSL3	ACSL3 (#26)	26					0.0596128	0.970649	-0.0108551		0.187971	0.861965	0.0375228		0.0748566	0.957899	0.0221533				-0.0462639	0.0448263	-0.0492434	0.0260957	0.025327	0.143791	-0.0587058	-0.0848111	-0.257438	-0.122853	-0.175089
92	O60488	ACSL4	ACSL4 (#29)	29		+	+		0.776788	0.71295	-0.0950738		2.33773	0.531638	-0.130839		1.4846	0.632162	-0.159942				0.00461379	-0.0046285	-0.0681326	-0.12203	-0.144552	-0.141913	-0.106073	-0.396326	-0.437411	-0.555452	-0.59817
93	Q9NR19	ACSS2	ACSS2 (#7)	7					0.361126	0.894979	-0.0347689		0.125284	0.941399	0.017674		0.879553	0.693346	0.124262				0.0290858	-0.0296844	-0.0520441	-0.0180923	-0.0604094	0.0790098	0.0335237	-0.19864	-0.129665	-0.0547377	-0.0250436
94	Q9H6R3	ACSS3	ACSS3 (#5)	5		+			1.09412	0.769679	-0.0661035		0.824404	0.669777	-0.0910121		0.102596	0.904918	-0.0419873				-0.0113839	0.0112947	-0.0510991	-0.0811971	-0.0585278	-0.172637	-0.042005	-0.308459	-0.066207	-0.189978	-0.268663
95	Q562R1	ACTBL2	ACTBL2 (#1)	1					0.0285963	0.964781	-0.0170608		0.357651	0.53206	-0.175627		0.25915	0.740056	-0.127681				-0.159983	0.144	0.083286	-0.133391	-0.137083	-0.317885	-0.0958876	-0.853148	-0.553304	-0.751878	-0.909935
96	P68032	ACTC1	ACTC1 (#179)	179					0.210457	0.770138	0.078872		0.0841857	0.942605	0.0207904		0.387615	0.782301	-0.08425				-0.0749834	0.0712779	-0.0317559	0.185794	0.0198391	0.00586266	0.0311112	-0.402556	-0.350164	-0.526979	-0.394241
97	P63261	ACTG1	ACTG1 (#353)	353	Actin binding proteins				0.0824108	0.88581	-0.0450421		0.254611	0.68366	-0.105483		0.220332	0.815013	-0.0765916				-0.131858	0.120809	-0.18085	0.0797169	-0.255433	-0.0431837	-0.0344045	-0.416705	-0.493243	-0.424889	-0.638242
98	K7EM38	ACTG1	ACTG1 (#7)	7					1.37254	0.774545	-0.409648		0.0107642	0.984476	0.00651341		0.190975	0.644099	-0.277129				-0.0583722	0.056102	-0.346599	-0.474967	-0.356553	0.142771	0.229917	-1.2119	-0.323837	-0.96416	-1.12584
99	O96019	ACTL6A	ACTL6A (#19)	19					1.20418	0.72731	0.0819999		1.05313	0.560686	0.126733		1.00231	0.678361	0.129736				0.0130074	-0.0131257	0.0760744	0.0878069	0.168897	0.170398	0.0407267	0.230152	0.172161	0.298032	0.363754
100	O94805	ACTL6B	ACTL6B (#7)	7					0.0934652	0.954769	0.0177876		0.408084	0.745861	0.0713951		0.315628	0.901757	0.03622				0.0532244	-0.0552635	-0.0117148	0.0452509	0.0688289	0.122434	0.0198642	0.13162	0.0834543	0.177595	0.10992
101	P12814	ACTN1	ACTN1 (#32)	32	Actin binding proteins				0.398439	0.819958	0.05676		0.55311	0.71747	0.0826684		0.382663	0.85318	0.0532155				0.0428348	-0.0441456	0.0381129	0.0740962	0.0979265	0.0997881	0.0483242	-0.0279685	-0.0485121	0.0565997	-0.0266494
102	Q08043	ACTN3	ACTN3 (#2)	2					0.42441	0.654665	-0.151511		0.360077	0.627031	-0.12402		0.0324299	0.959654	0.0237427				-0.109679	0.101927	-0.232773	-0.0780013	-0.163895	-0.0496513	-0.170141	-0.0303953	-0.241688	0.0860319	-0.31063
103	O43707	ACTN4	ACTN4 (#76)	76	Actin binding proteins				0.876464	0.682539	0.115189		0.793751	0.739095	0.0681297		0.27795	0.843465	0.0571023				-0.0258424	0.0253877	0.111184	0.118739	0.0999271	0.0697103	0.0340697	0.127	0.00225911	0.156759	0.0867054
104	K7EJH8	ACTN4	ACTN4 (#6)	6					0.0447008	0.965128	0.0153034		0.362103	0.642945	0.115237		0.77128	0.665514	0.1455				0.0951013	-0.101815	-0.0058599	0.0297525	0.0761374	0.199279	0.0602219	0.053425	-0.0218785	0.214525	0.108023
105	Q9NZ32	ACTR10	ACTR10 (#14)	14					0.12971	0.853516	-0.054195		0.295342	0.724676	0.0801365		0.383162	0.724505	0.125555				-0.0356386	0.0347795	-0.180282	0.0710333	-0.0681303	0.263741	0.0435101	-0.137936	-0.036431	0.138918	-0.062175
106	P61163	ACTR1A	ACTR1A (#26)	26					0.38984	0.790547	0.0698043		0.256885	0.844588	-0.043562		0.807166	0.688577	-0.129514				-0.0530588	0.0511764	0.0654051	0.072321	-0.0937159	-0.0364649	-0.00332878	-0.245426	-0.173589	-0.347729	-0.330315
107	P42025	ACTR1B	ACTR1B (#2)	2					0.710873	0.747737	0.0747741		0.818113	0.51266	-0.151501		0.846315	0.616941	-0.210667				-0.0288141	0.0282499	0.100777	0.0482071	-0.198941	-0.241604	-0.0148026	-0.288385	-0.239357	-0.413597	-0.535479
108	P61160	ACTR2	ACTR2 (#24)	24					0.459638	0.781597	0.0723052		0.716432	0.588859	0.13228		0.439716	0.754128	0.102477				0.0442489	-0.0456491	0.063132	0.0800781	0.115034	0.127458	0.152248	0.00438628	0.145919	0.146275	0.208985
109	P61158	ACTR3	ACTR3 (#54)	54					0.375393	0.782867	0.0729229		0.644954	0.594758	0.12673		0.531279	0.773195	0.0894353				0.0557303	-0.0579699	0.0696356	0.0739706	0.112475	0.177177	0.0871797	0.0181526	0.0184267	0.152283	0.0631673
110	Q9P1U1	ACTR3B	ACTR3B (#12)	12					0.15855	0.821162	0.0605035		0.160265	0.793338	0.0597287		0.140266	0.815275	0.083218				-0.0969039	0.0908026	-0.0370293	0.151935	0.0265785	0.238426	-0.0949699	0.155908	-0.195061	0.146801	-0.0195185
111	Q9H9F9	ACTR5	ACTR5 (#2)	2					1.58618	0.70566	0.322934		0.693196	0.387812	0.245113		0.237498	0.630896	0.265612				-0.030354	0.0297285	0.361392	0.283851	0.452262	0.285369	-0.00323096	0.474799	-0.213267	0.512815	0.279941
112	Q9GZN1	ACTR6	ACTR6 (#5)	5					1.53624	0.647779	-0.145744		1.31643	0.445916	-0.181365		0.278769	0.825959	-0.0648072				-0.0102539	0.0101816	-0.142521	-0.14904	-0.261408	-0.173508	-0.109288	-0.174201	-0.0923764	-0.127765	-0.268427
113	Q9H981	ACTR8	ACTR8 (#1)	1					0.0998259	0.898176	0.0402798		0.209052	0.717655	0.0895821		0.402106	0.677639	0.150658				0.114654	-0.124558	0.0697842	0.000870829	0.242714	0.116012	-0.104837	0.298719	0.164851	0.268206	0.496679
114	Q04771	ACVR1	ACVR1 (#7)	7					0.0204455	0.990778	0.00341333		0.725652	0.595775	-0.117821		0.103252	0.990096	-0.00427373				0.0239599	-0.0243644	0.0477967	-0.0413746	0.00389908	-0.191015	-0.166953	-0.390419	-0.411771	-0.414272	-0.396465
115	P36896	ACVR1B	ACVR1B (#1)	1					0.538199	0.767273	-0.519893		0.664572	0.17003	-0.726691		0.937189	0.372903	-0.769643				-0.304785	0.251492	-0.448394	-0.644685	-0.864841	-0.766426	-0.628745	-0.328774	-0.384827	-0.973348	-1.27954
116	Q03154	ACY1	ACY1 (#19)	19					0.656081	0.859485	-0.0440103		0.183295	0.915416	-0.0241011		0.163371	0.892242	-0.0439451				-0.0182571	0.0180288	-0.0376601	-0.0505888	-0.0959878	-0.0339289	0.0572711	-0.175629	-0.0330177	-0.0873431	-0.209194
117	P07311	ACYP1	ACYP1 (#5)	5					0.0983742	0.935602	0.0233827		0.0211217	0.986525	-0.00519769		0.59436	0.797429	0.0756502				0.0658337	-0.0689821	0.0594539	-0.015837	0.052999	-0.0439608	-0.0293539	0.148708	0.117486	0.172161	0.245334
118	P14621	ACYP2	ACYP2 (#2)	2		+			0.519876	0.735482	0.0845619		0.552683	0.681401	0.0912312		0.563813	0.859401	-0.047176				0.017008	-0.017211	0.0371137	0.131807	0.127982	0.176245	-0.0308376	0.791091	0.840715	0.751604	0.785849
119	P00813	ADA	ADA (#5)	5					0.145472	0.830309	0.0605289		0.313092	0.637918	0.123962		0.344728	0.764951	0.0928037				0.116619	-0.126881	-0.0103363	0.121132	0.0564358	0.190487	0.109569	-0.0834514	-0.231966	0.00202368	-0.131834
120	Q6DHV7	ADAL	ADAL (#2)	2					0.0033943	0.992713	-0.0040414		0.10431	0.748511	0.100249		0.146177	0.740702	0.150614				0.255952	-0.311369	0.198418	-0.261918	0.171967	-0.141079	0.186733	-0.381174	0.180767	-0.164528	0.265348
121	O14672	ADAM10	ADAM10 (#15)	15					0.406126	0.979872	-0.00765871		1.48697	0.530187	-0.13712		0.626068	0.719543	-0.117562				0.0014185	-0.00141981	-0.00205623	-0.0132625	-0.112395	-0.188144	-0.110824	0.0215824	-0.0888226	-0.184022	-0.118343
122	P78536	ADAM17	ADAM17 (#3)	3	Plasma membrane				0.234973	0.857033	0.0464029		0.405715	0.726301	-0.0782105		0.264285	0.788486	-0.0911937				0.0585335	-0.0610091	0.0767977	0.0135324	-0.0712533	-0.0277111	-0.139381	0.0596755	-0.150252	-0.144844	-0.12812
123	Q9P0K1	ADAM22	ADAM22 (#2)	2					0.50566	0.639796	-0.163534		0.744914	0.375503	-0.254075		0.163179	0.900843	-0.0406814				-0.100671	0.094102	-0.105716	-0.22792	-0.163753	-0.264618	-0.343708	-0.0481042	-0.19979	-0.185303	-0.143954
124	Q13443	ADAM9	ADAM9 (#2)	2	Plasma membrane				0.288219	0.709096	-0.106338		0.750923	0.369353	-0.257615		0.653657	0.477683	-0.50587				-0.10644	0.0991237	-0.0226293	-0.197364	-0.199024	-0.436872	-0.147922	-0.111347	-0.126983	-0.809436	-0.440635
125	O75173	ADAMTS4	ADAMTS4 (#3)	3					0.472055	0.679175	-0.118451		0.632329	0.596043	-0.13155		0.277449	0.761454	-0.107454				0.0497532	-0.0515305	-0.0440036	-0.194676	-0.127243	-0.134988	-0.135084	0.254252	0.281437	0.278103	0.0426784
126	O75689	ADAP1	ADAP1 (#5)	5					0.0601476	0.972756	0.0108009		0.413828	0.64275	0.105341		0.620208	0.640434	0.169973				0.0504411	-0.0522688	-0.0096641	0.0294382	0.130461	0.245228	-0.0624064	0.338138	0.176938	0.373031	0.481992
127	P55265	ADAR	ADAR (#48)	48	Nuclear (100% filter)				0.307863	0.842118	-0.0517555		0.0231129	0.989893	-0.00417222		1.36528	0.960937	-0.0165338				0.0500042	-0.0517998	-0.060753	-0.0445536	-0.0166106	0.0146444	-0.0132438	0.38944	0.388466	0.370838	0.374
128	P78563	ADARB1	ADARB1 (#4)	4					0.297644	0.896129	0.0343309		0.122864	0.913765	-0.0258908		0.585371	0.780829	-0.0815451				0.0345476	-0.0353952	0.0543963	0.0134179	-0.128104	-0.0487638	0.0979236	-0.194095	-0.116491	-0.249596	-0.22408
129	Q9NS39	ADARB2	ADARB2 (#1)	1					0.514297	0.625856	0.228208		0.230944	0.722424	0.0926242		0.109403	0.863423	-0.0572305				0.118205	-0.128761	0.248815	0.197044	0.161055	0.0322111	0.0687719	0.237999	-0.0588261	-0.0542173	0.11893
130	Q96EY9	ADAT3	ADAT3 (#2)	2					0.0964312	0.947223	0.0197553		0.755136	0.586107	-0.121202		0.573023	0.761194	-0.0908213				-0.0376468	0.0366894	0.0755595	-0.0370062	-0.193333	-0.00779472	-0.163915	-0.0130292	0.0803594	-0.0234957	-0.0908167
131	Q3MIX3	ADCK5	ADCK5 (#2)	2		+			0.124772	0.738802	-0.119419		0.0778789	0.80801	-0.076822		0.170112	0.900994	0.042607				0.259982	-0.317361	-0.153487	-0.142731	0.0646832	-0.187473	-0.193745	-0.13319	-0.0678925	-0.133396	0.017527
132	O60266	ADCY3	ADCY3 (#1)	1					0.0436172	0.904621	-0.0496608		0.261417	0.703118	-0.101929		0.3959	0.726382	-0.124028				0.115105	-0.125092	-0.376234	0.266926	-0.124719	-0.157246	-0.0388018	0.0700395	0.163428	0.088743	-0.103332
133	O60503	ADCY9	ADCY9 (#3)	3					0.831312	0.672249	-0.120919		1.25491	0.454108	-0.174471		1.65737	0.665665	-0.137009				0.0373561	-0.038349	-0.103189	-0.139643	-0.150732	-0.126028	-0.248141	-0.0340504	-0.0498793	-0.192122	-0.165826
134	P35611	ADD1	ADD1 (#26)	26					0.631069	0.927018	-0.0232478		0.033116	0.991288	-0.00322541		0.159258	0.949129	-0.0225225				-0.0100173	0.00994818	-0.0327746	-0.0137901	-0.0339607	-0.0325177	0.0566986	0.168717	0.0832466	0.087682	0.119237
135	P35612	ADD2	ADD2 (#46)	46					0.541584	0.910579	0.0288062		0.906824	0.764383	0.065466		0.551761	0.799148	0.073256				0.0135777	-0.0137067	0.0433905	0.0140929	0.0650925	0.0619451	0.0691668	0.230683	0.151675	0.244295	0.284574
136	Q9UEY8	ADD3	ADD3 (#6)	6					0.222865	0.949234	0.0178913		0.256406	0.901647	0.0270213		0.33355	0.833024	0.0603519				0.0202151	-0.0205024	0.038212	-0.00271679	0.0969922	-0.00945539	-0.00690397	0.390786	0.28047	0.364186	0.427774
137	Q9Y653	ADGRG1	ADGRG1 (#3)	3					0.201742	0.830053	-0.05504		0.820317	0.408403	-0.227128		1.38191	0.676346	-0.132515				0.0670775	-0.0703489	-0.125486	0.012135	-0.199211	-0.28104	-0.206039	0.40652	0.382031	0.258002	0.265519
138	O94910	ADGRL1	ADGRL1 (#2)	2					0.7885	0.726809	-0.411318		0.827381	0.296572	-0.355329		0.432967	0.563454	-0.341163				0.11659	-0.126847	-0.450053	-0.382841	-0.483825	-0.234957	-0.362592	-0.593871	-0.142548	-0.681273	-0.737472
139	O95490	ADGRL2	ADGRL2 (#9)	9					0.222001	0.835749	-0.0531314		0.962764	0.375324	-0.234924		0.842263	0.560123	-0.26612				-0.0484781	0.0469018	0.0155129	-0.123352	-0.160218	-0.414504	-0.132416	-0.00228574	-0.051737	-0.219436	-0.366827
140	Q9HAR2	ADGRL3	ADGRL3 (#4)	4					0.29247	0.697383	-0.116026		0.211125	0.753247	-0.0755401		0.642912	0.837478	-0.054873				0.103145	-0.111091	-0.218846	-0.0211528	-0.141697	0.0496257	-0.146468	-0.335367	-0.285704	-0.351747	-0.37907
141	P11766	ADH5	ADH5 (#33)	33					0.335295	0.77023	0.0721979		0.384733	0.743924	0.0696264		0.0579066	0.961147	-0.0186252				0.0513537	-0.0532493	0.131356	0.0111438	0.0397198	0.0034287	0.162887	-0.0324486	0.1529	0.0134863	0.0697153
142	Q9BV57	ADI1	ADI1 (#1)	1					1.26267	0.702222	0.489159		1.10534	0.345209	0.262765		0.0768005	0.902577	-0.0493174				0.00900625	-0.00906283	0.537124	0.441137	0.358726	0.324099	0.105384	0.962662	0.584666	0.756987	0.691706
143	P55263	ADK	ADK (#10)	10					0.612139	0.687391	-0.106066		0.221302	0.825398	-0.0473041		0.11073	0.904428	-0.0404866				0.0356722	-0.0365766	-0.0556947	-0.157341	-0.0315636	-0.179538	0.0678323	-0.124928	0.088098	-0.109274	-0.00852876
144	Q9H2P0	ADNP	ADNP (#16)	16	Nuclear (100% filter)				0.196358	0.916097	0.0308704		0.573695	0.684292	0.0944462		0.655901	0.642392	-0.167138				0.0473591	-0.0489668	0.0182114	0.0419218	0.0648679	0.0827263	0.133333	0.188114	0.322748	0.0211449	0.155441
145	Q96SZ5	ADO	ADO (#12)	12					1.55526	0.650807	0.136673		1.1212	0.746077	0.0630808		0.295759	0.847589	0.0528125				-0.0116361	0.0115429	0.131656	0.141598	0.0227181	0.0842587	0.0821258	0.0825501	0.188054	0.224663	0.151567
146	Q9BRR6	ADPGK	ADPGK (#5)	5					0.00148453	0.999795	-6.42436e-05		0.589366	0.731985	0.07172		0.567996	0.695012	0.135832				-0.0107159	0.0106369	-0.00780371	0.00759622	0.0237225	0.163845	0.0274734	-0.00669221	-0.130346	0.0626737	0.0719531
147	Q8NDY3	ADPRHL1	ADPRHL1 (#4)	4					0.39277	0.707356	-0.113254		1.07049	0.459861	-0.176658		0.28696	0.765565	-0.103868				-0.0206182	0.0203277	-0.027529	-0.19927	-0.0916804	-0.290806	-0.147923	-0.938463	-0.718851	-0.919607	-0.945443
148	Q9NX46	ADPRHL2	ADPRHL2 (#4)	4					0.346481	0.63895	0.186927		0.482878	0.406531	0.261982		0.298352	0.620037	0.252138				0.156386	-0.175422	0.25834	0.0964776	0.413744	0.151851	0.191796	0.0480153	0.445194	0.2614	0.736085
149	Q16186	ADRM1	ADRM1 (#8)	8					0.173369	0.664588	-0.184338		0.151958	0.647845	-0.138615		0.291619	0.573947	-0.367894				0.208672	-0.244043	0.0912433	-0.495291	-0.0445178	-0.616139	0.191756	-0.624545	0.0804423	-0.937808	-0.342082
150	P30566	ADSL	ADSL (#11)	11					0.0844286	0.920186	0.0306867		0.282479	0.708433	0.0904624		0.232581	0.752357	0.119259				0.093016	-0.0994288	0.0985377	-0.0435771	0.165169	-0.045568	0.142168	0.0151547	0.330533	0.241831	0.342375
151	P30520	ADSS	ADSS (#10)	10					0.131898	0.964681	0.0141987		0.313166	0.876034	0.0335777		0.0054753	1	-0.00104755				-0.03208	0.0313822	-0.00108054	0.02878	-0.0010604	0.0188812	0.0818655	0.585275	0.642757	0.662762	0.563175
152	Q8N142	ADSSL1	ADSSL1 (#13)	13					0.0294751	0.984375	-0.0059437		0.100829	0.947233	-0.0176918		0.124737	0.918616	-0.0351159				-0.0511043	0.0493557	-0.0455754	0.0319394	-0.0687039	-0.0145313	0.0275369	0.0224767	0.0822699	0.101261	-0.0667461
153	Q6ZN18	AEBP2	AEBP2 (#1)	1					0.574807	0.612755	-0.305117		0.995033	0.191923	-0.495547		1.20525	0.428995	-0.46964				-0.150224	0.136046	-0.278894	-0.345519	-0.337276	-0.774965	-0.395665	0.0360715	-0.00990513	-0.391115	-0.521999
154	Q08117	AES	AES (#3)	3					0.0559954	0.974398	-0.0109276		0.853735	0.47216	-0.179587		0.793752	0.546311	-0.310283				0.0554844	-0.0577039	-0.00127366	-0.0228011	-0.122302	-0.205647	-0.214142	-0.103613	-0.0207843	-0.472514	-0.272448
155	Q8N556	AFAP1	AFAP1 (#20)	20					0.226858	0.930537	0.0232759		0.385326	0.849522	0.0389392		0.0785507	0.982377	0.00734508				-0.0136835	0.0135549	0.0545886	-0.00816532	0.0633921	0.0875038	-0.0342712	-0.552677	-0.600056	-0.588761	-0.549281
156	P55196	AFDN	AFDN (#55)	55					0.200465	0.970937	-0.0102717		0.620591	0.760331	0.0620956		0.699604	0.844092	0.0541584				0.0145773	-0.014726	4.29956e-06	-0.0206963	0.101184	0.098519	-0.0136388	0.141604	0.10137	0.182372	0.16892
157	H0Y7R8	AFDN	AFDN (#1)	1					0.399542	0.787463	0.0651		0.805695	0.636986	0.100285		0.325845	0.657031	0.183359				0.035867	-0.0367814	0.112469	0.0168163	0.135992	0.028128	0.135363	-0.0247313	0.321227	0.246012	0.417202
158	P51826	AFF3	AFF3 (#1)	1					0.408789	0.633455	-0.312589		0.391118	0.405423	-0.278545		0.804558	0.487829	-0.439855				-0.237316	0.203737	-0.508663	-0.150094	-0.29552	-0.0639954	-0.526487	0.149865	-0.079209	-0.419786	-0.389268
159	Q9UHB7	AFF4	AFF4 (#3)	3					0.423387	0.621623	-0.22574		0.397248	0.449673	-0.226243		0.561227	0.53299	-0.415717				0.153354	-0.171615	-0.140396	-0.329346	-0.287981	-0.477534	0.0593941	-0.100055	0.296211	-0.354225	-0.281052
160	Q9Y4W6	AFG3L2	AFG3L2 (#23)	23		+			0.0752636	0.952887	-0.0193699		0.294138	0.762891	-0.0722596		0.0717844	0.976313	-0.0109164				0.0731089	-0.0770124	0.00161281	-0.0442561	-0.0816086	-0.0989459	-0.0420796	-0.00370651	0.0844015	0.0141283	0.044734
161	Q6ULP2	AFTPH	AFTPH (#1)	1					0.303484	0.921198	-0.0267294		1.18825	0.589179	-0.117218		0.39932	0.73521	0.11481				-0.0271234	0.0266229	-0.0418118	-0.0121476	-0.144985	-0.133267	-0.0741522	-0.2669	-0.430265	-0.164359	-0.303187
162	Q9UPQ3	AGAP1	AGAP1 (#5)	5					0.28489	0.714213	-0.1032		0.288318	0.708514	-0.097526		0.362683	0.799646	-0.0767745				0.0992215	-0.106553	-0.0245361	-0.189196	-0.0845574	-0.133891	-0.0851268	-0.210205	-0.0811923	-0.260493	-0.184454
163	Q96P47	AGAP3	AGAP3 (#10)	10					0.0654279	0.977798	0.00816172		0.0806726	0.967668	0.010101		0.0186761	0.98783	-0.00634911				0.0308981	-0.0315744	0.0339267	-0.0182795	0.0600936	-0.0402666	0.00946149	-0.104983	-0.0627528	-0.185496	0.00506202
164	P52594	AGFG1	AGFG1 (#8)	8					1.1237	0.69518	0.0982812		1.44049	0.569593	0.119717		0.180832	0.851308	-0.0606093				0.0213345	-0.0216548	0.115151	0.0810909	0.163632	0.0890854	0.105955	0.174803	0.16301	0.00599848	0.210596
165	Q53H12	AGK	AGK (#7)	7		+	+		0.426953	0.824363	0.0560636		0.346828	0.771279	0.0619248		0.337569	0.799432	0.0811425				0.0121568	-0.0122601	0.0951832	0.0168406	0.119764	0.136211	-0.0703549	0.181806	0.0345391	0.164489	0.214141
166	P35573	AGL	AGL (#19)	19	Large Protein Complex				0.0214194	0.979911	-0.00859116		0.179785	0.801411	0.0640055		0.314554	0.839338	0.0563371				0.104594	-0.112774	0.0402006	-0.0655627	0.0801171	0.0500854	0.0495443	0.0538848	0.154447	0.117934	0.203071
167	Q9UL18	AGO1	AGO1 (#8)	8					0.0456368	0.990066	0.00418662		1.51326	0.656259	0.0907987		0.908964	0.823982	0.0607065				0.00471562	-0.00473117	-0.0222268	0.0305845	0.112737	0.104519	0.0551164	0.207203	0.194081	0.277127	0.24557
168	Q9UKV8	AGO2	AGO2 (#13)	13					1.11387	0.74987	-0.0785609		0.647699	0.793105	-0.0520553		0.257583	0.898463	-0.0414613				-0.00999959	0.00993076	-0.0797439	-0.0774466	-0.0747731	-0.0897212	0.00822514	-0.0703429	0.0284078	-0.0399456	-0.0849122
169	Q9H9G7	AGO3	AGO3 (#9)	9					0.498234	0.871271	0.0433268		0.26948	0.793227	0.0558197		0.531732	0.7246	0.122391				0.0234322	-0.0238192	0.0439586	0.042308	0.149372	0.10852	-0.0910133	0.201435	0.0714725	0.240358	0.277331
170	Q99943	AGPAT1	AGPAT1 (#3)	3					0.166267	0.712467	-0.128826		0.0430047	0.922334	-0.0302546		0.285007	0.636937	0.216868				0.183448	-0.21022	0.0446509	-0.329075	-0.0103157	-0.209265	0.0886587	-0.399414	0.0138421	-0.163152	0.211316
171	Q9NRZ7	AGPAT3	AGPAT3 (#1)	1					0.000205029	0.9998	6.76326e-05		0.255451	0.637916	-0.121573		0.890887	0.524	-0.34623				-0.048603	0.0470187	0.085105	-0.0865539	-0.162799	-0.395575	0.191277	-0.467675	-0.360909	-0.660134	-0.860911
172	Q9NRZ5	AGPAT4	AGPAT4 (#13)	13					0.209682	0.853625	-0.0461675		0.00371421	0.996519	-0.000750327		0.221663	0.902606	0.0390455				-0.0544106	0.0524329	-0.104909	0.0105964	-0.0408872	0.0533948	-0.0177251	-0.147879	-0.217286	-0.0922835	-0.19479
173	Q9NUQ2	AGPAT5	AGPAT5 (#1)	1		+			1.45477	0.766737	-0.387913		0.601511	0.418419	-0.224622		0.410082	0.563344	0.344712				0.027103	-0.027622	-0.436221	-0.340124	-0.50565	-0.110329	-0.0586664	-0.0896895	-0.313748	-0.113599	0.399586
174	O00116	AGPS	AGPS (#23)	23	Peroxisome				0.109678	0.990204	0.00403315		0.95253	0.744094	0.0646147		0.959394	0.765624	0.0829967				0.010974	-0.0110582	0.0056816	0.0023005	0.042089	0.0368615	0.114767	0.0375327	0.0823372	0.162342	0.123521
175	O00468	AGRN	AGRN (#27)	27					0.389898	0.80309	0.0612379		0.0316276	0.977691	0.00759267		0.523741	0.633722	0.19933				0.0272422	-0.0277666	0.108942	0.0130096	0.147735	-0.0979487	-0.0277948	0.197717	0.318794	0.343266	0.571904
176	P01019	AGT	AGT (#1)	1					0.395028	0.782857	-0.0667803		1.21141	0.489534	0.155582		1.01413	0.377284	0.784551				0.0344981	-0.0353433	-0.117787	-0.0166188	0.181269	0.187358	0.0968494	-1.16392	-0.898394	-0.272132	-0.221082
177	Q9UPW5	AGTPBP1	AGTPBP1 (#18)	18					0.602141	0.76226	-0.0777853		0.70375	0.711478	-0.0777758		0.372331	0.956836	-0.0203516				0.0330407	-0.033815	-0.0841383	-0.0722067	-0.120122	-0.0273265	-0.0870405	-0.109163	-0.0761732	-0.108445	-0.117595
178	Q6RW13	AGTRAP	AGTRAP (#2)	2					0.0720547	0.841843	0.0655939		0.123794	0.684293	-0.130399		0.0206145	0.962014	0.0243604				0.215925	-0.254029	0.229243	-0.136159	0.171672	-0.735746	0.115723	-0.63662	-0.0139924	-0.484899	-0.116992
179	Q8WYP5	AHCTF1	AHCTF1 (#8)	8					0.330157	0.76933	-0.0731745		0.0396178	0.974326	-0.00885141		0.100334	0.90217	0.0431107				-0.0641374	0.061407	-0.0222587	-0.126821	-0.0391067	0.0396008	-0.0311441	0.0742635	-0.12758	0.119991	-0.0870858
180	P23526	AHCY	AHCY (#42)	42					0.0270184	0.984531	-0.00570845		0.0508995	0.967621	-0.010635		0.240547	0.989861	0.00491631				-0.0461275	0.0446983	0.0425077	-0.0553539	0.0644296	-0.11456	0.0160811	0.181018	0.178472	0.19093	0.178393
181	O43865	AHCYL1	AHCYL1 (#4)	4		+			0.202662	0.844577	0.0523652		0.211389	0.760454	-0.0687712		0.368994	0.732431	-0.126373				-0.081363	0.0770184	0.0745439	0.0258418	-0.13046	-0.194391	0.11202	-0.66167	-0.454213	-0.653624	-0.715004
182	Q96HN2	AHCYL2	AHCYL2 (#5)	5					0.643337	0.684214	0.11895		0.306274	0.830546	0.0452952		1.33176	0.631261	0.16907				0.0439606	-0.0453423	0.121199	0.11532	0.105138	0.0276791	0.000995952	-0.238939	-0.198414	-0.0217844	-0.0774282
183	Q5TGY3	AHDC1	AHDC1 (#19)	19	Nuclear (100% filter)				0.402692	0.833163	-0.0537645		0.821545	0.516379	-0.161787		1.91755	0.621276	-0.173307				0.0394206	-0.0405281	-0.0658012	-0.0428352	-0.15505	-0.169649	-0.162323	0.0670273	0.0423931	-0.126597	-0.110597
184	Q09666	AHNAK	AHNAK (#15)	15					0.192187	0.852483	-0.0496831		0.0381322	0.971673	0.01044		0.369793	0.757645	0.105113				0.0764043	-0.0806781	-0.0188908	-0.0847491	0.016005	-0.00573108	0.0146354	1.23773	1.41021	1.40238	1.45578
185	Q8IVF2	AHNAK2	AHNAK2 (#4)	4					0.459477	0.627397	0.18295		0.631014	0.463088	0.188604		0.869512	0.754379	0.0997785				0.0798082	-0.0844829	0.0613873	0.299838	0.200608	0.343354	0.0148393	-0.0466713	-0.0519539	0.0726509	0.0282809
186	P35869	AHR	AHR (#1)	1					0.0528367	0.895966	0.0515613		0.285879	0.59395	-0.140205		0.263687	0.594879	-0.355899				-0.102208	0.0954435	-0.230269	0.326627	-0.388931	0.16722	-0.20905	0.465085	-0.353799	-0.0744361	-0.526076
187	O95433	AHSA1	AHSA1 (#18)	18					0.184268	0.883243	-0.0412335		0.0557233	0.960674	-0.0134075		0.199469	0.896152	0.0433123				0.0646303	-0.0676619	-0.00512765	-0.080371	-0.00257912	-0.086943	0.0447521	-0.314947	-0.183566	-0.236937	-0.174952
188	Q96BJ3	AIDA	AIDA (#10)	10					0.257275	0.816681	-0.0573531		0.259031	0.820649	0.0492358		0.216907	0.8346	-0.0661991				0.0555881	-0.0578161	-0.11652	-0.000413678	-0.00337524	0.022229	0.125512	0.413472	0.472246	0.470373	0.282947
189	Q9BQI0	AIF1L	AIF1L (#3)	3					0.0588897	0.923308	-0.0317631		0.104225	0.827766	-0.0537282		0.0392331	0.945113	-0.0312506				-0.127307	0.116978	-0.163181	0.0893258	-0.210288	0.206003	-0.172394	0.43367	0.200884	0.502971	0.0690814
190	O95831	AIFM1	AIFM1 (#10)	10		+	+		0.722177	0.614681	-0.191833		0.828622	0.432039	-0.201808		0.785117	0.666234	-0.149262				-0.0742686	0.0706317	-0.16084	-0.226463	-0.211145	-0.298422	-0.101311	0.690601	0.734028	0.612671	0.513433
191	Q12904	AIMP1	AIMP1 (#10)	10	Large Protein Complex				0.216228	0.805572	-0.0648485		0.188886	0.81821	-0.0503486		0.0551185	0.944256	-0.0272631				-0.0500022	0.0483271	-0.155738	0.0243663	-0.198427	0.099339	-0.0544703	0.110435	-0.0945003	0.103561	-0.142153
192	Q13155	AIMP2	AIMP2 (#14)	14	Large Protein Complex				0.0262607	0.984312	0.00592257		0.208656	0.844925	0.041488		0.0551181	0.94911	-0.0250512				0.0378514	-0.0388713	0.063938	-0.0531127	0.0677157	-0.0811361	0.136355	-0.0296357	0.215411	-0.0082544	0.143928
193	F8W950	AIMP2	AIMP2 (#1)	1					0.0417592	0.925079	-0.0367591		0.498223	0.469192	-0.204203		0.814734	0.658061	-0.152311				-0.128593	0.118063	0.199872	-0.28392	-0.122302	-0.306095	-0.200006	0.272647	0.364968	0.148846	0.184147
194	O00170	AIP	AIP (#8)	8					0.15822	0.808156	0.0666728		0.149177	0.809271	0.0594034		0.276387	0.72078	0.14515				0.113663	-0.12339	0.144648	-0.0210289	0.123779	0.100641	-0.0607999	0.197073	0.180115	0.174512	0.492975
195	P00568	AK1	AK1 (#27)	27					0.226435	0.956959	-0.0155827		0.873838	0.764438	-0.0584983		0.470851	0.79437	-0.0759953				0.0168606	-0.0170599	0.00236248	-0.0337273	-0.0969927	-0.0615267	-0.0172744	0.0311838	0.0976023	0.036721	-0.0599254
196	P54819	AK2	AK2 (#14)	14	Mitochondrion-Mtx	+	+		0.354798	0.779577	-0.0758553		1.15389	0.623681	-0.103543		0.239299	0.899019	-0.0394681				0.000567259	-0.000567396	-0.0127428	-0.138968	-0.110961	-0.149628	-0.0500397	0.341318	0.421052	0.385973	0.297461
197	Q9UIJ7	AK3	AK3 (#14)	14		+			0.129526	0.912144	-0.0310917		0.134628	0.922557	-0.0231771		0.00715905	0.99526	0.00352587				0.0430954	-0.0444225	0.0358843	-0.0993947	-0.0533614	-0.0786712	0.0605106	-0.00542152	0.257361	0.0652715	0.19372
198	P27144	AK4	AK4 (#1)	1	Mitochondrion-Mtx	+			1.54508	0.650498	0.13184		0.710315	0.390523	0.242893		0.379685	0.617467	0.234678				0.016481	-0.0166715	0.116404	0.147086	0.361316	0.378657	-0.0115778	0.522596	0.280743	0.449785	0.82291
199	Q9Y3D8	AK6	AK6 (#2)	2					0.0260896	0.968879	0.0149609		0.109184	0.827707	0.0594279		0.376744	0.762927	0.0931058				-0.171801	0.153502	0.0245734	-0.0129504	0.02767	0.125054	-0.00188814	-0.139944	0.00240472	-0.0331875	0.08186
200	Q92667	AKAP1	AKAP1 (#5)	5	Mitochondrion-OM	+	+		1.26564	0.628092	-0.187635		0.806743	0.68562	-0.0929241		1.48437	0.692843	-0.116181				-0.027021	0.0265243	-0.153866	-0.2219	-0.104099	-0.0783071	-0.0971115	0.374667	0.344591	0.253381	0.233515
201	O43572	AKAP10	AKAP10 (#4)	4		+			0.641358	0.673463	0.124031		0.707153	0.690277	0.0849147		0.16236	0.921658	-0.0335504				-0.0353167	0.0344729	0.180284	0.0669342	0.153022	0.0353188	0.0651378	-0.118579	-0.158316	-0.109263	-0.234733
202	Q9UKA4	AKAP11	AKAP11 (#2)	2					0.027173	0.981605	-0.00765902		0.121608	0.875942	0.0371518		0.748459	0.805747	-0.0715564				0.0774183	-0.0818096	0.00834347	-0.0280528	0.0637351	0.141623	-0.100489	0.355748	0.350898	0.260677	0.302856
203	Q02952	AKAP12	AKAP12 (#58)	58					0.753393	0.79684	0.0625789		1.39846	0.569344	0.122893		0.511014	0.830007	0.0629543				0.0197266	-0.0200001	0.0677596	0.0571248	0.130844	0.140459	0.0969655	0.231801	0.230265	0.327123	0.260852
204	Q12802	AKAP13	AKAP13 (#31)	31					0.755482	0.69709	0.101461		0.851228	0.681462	0.0862697		0.466803	0.77918	0.0853881				0.027646	-0.0281863	0.0631893	0.139193	0.119538	0.117414	0.0210472	-0.0172812	-0.123169	0.00168187	0.0286445
205	Q02040	AKAP17A	AKAP17A (#5)	5					0.0409555	0.969919	0.0123875		0.461503	0.671729	0.0940365		0.234381	0.910388	0.0358623				-0.0502681	0.0485753	-0.069207	0.0922892	0.113985	0.199503	-0.0339169	0.113779	0.0202658	0.107658	0.0981113
206	Q9Y2D5	AKAP2	AKAP2 (#8)	8					0.179475	0.781292	0.0818566		0.66695	0.531759	0.14642		0.330936	0.719265	0.134302				0.0615652	-0.06431	-0.0569025	0.217871	0.0157352	0.185099	0.234308	-0.478151	-0.377286	-0.168503	-0.418329
207	O43823	AKAP8	AKAP8 (#7)	7					0.0645655	0.863597	0.0587117		0.0474815	0.902744	0.0371874		0.0179492	0.966333	0.0206752				-0.221541	0.192006	-0.170088	0.257976	-0.109054	0.310868	-0.134555	0.416545	-0.188464	0.31384	-0.0444091
208	Q9ULX6	AKAP8L	AKAP8L (#7)	7					0.275682	0.717964	0.0963284		0.136238	0.853342	0.0432966		0.00386634	0.999256	0.00148586				0.0870196	-0.0926071	0.184641	0.00242807	0.156859	-0.0554912	0.020141	-0.0972243	-0.0070805	-0.153937	0.0526035
209	Q99996	AKAP9	AKAP9 (#38)	38					0.791024	0.78314	-0.0646945		0.369422	0.912112	-0.0260462		0.496076	0.913336	0.032098				0.0216971	-0.0220285	-0.0541597	-0.0755606	-0.01592	-0.0146203	-0.0480953	0.185711	0.167452	0.189237	0.228123
210	A0A0A0MRE9	AKAP9	AKAP9 (#1)	1					0.211759	0.807701	0.0681942		0.872121	0.375363	0.240266		0.0715362	0.90467	0.0429891				0.00891635	-0.0089718	-0.0303045	0.166637	0.164272	0.436034	0.120409	0.737964	0.411403	0.513438	0.721907
211	Q53H80	AKIRIN2	AKIRIN2 (#1)	1					1.78698	0.3575	-0.697968		1.20197	0.162974	-0.556029		0.317073	0.798046	-0.0820167				-0.0577752	0.0555502	-0.632818	-0.765343	-0.235028	-0.716759	-0.719638	-0.0895155	-0.0411716	-0.226622	-0.0680986
212	P14550	AKR1A1	AKR1A1 (#21)	21					0.411965	0.907847	-0.0325728		0.644703	0.738933	-0.0671718		0.372785	0.803926	-0.0726578				0.0231432	-0.0235204	-0.0273911	-0.0381316	-0.134654	-0.0622962	-0.00513136	-0.286194	-0.192954	-0.25685	-0.367614
213	P15121	AKR1B1	AKR1B1 (#21)	21					0.188053	0.736299	0.0960975		0.231445	0.723769	0.0865382		0.396896	0.656537	0.176016				-0.115894	0.107273	-0.0489411	0.232514	-0.0592161	0.183367	0.122531	0.0324023	-0.183084	0.226203	-0.0248528
214	Q04828	AKR1C1	AKR1C1 (#5)	5					0.120429	0.939646	0.0219022		0.532562	0.607397	0.114399		0.627007	0.688547	0.129186				0.052268	-0.054233	0.0461946	-0.00435515	0.229338	0.131035	-0.0201251	-0.219718	-0.287603	-0.184837	-0.0641114
215	P52895	AKR1C2	AKR1C2 (#10)	10					0.470613	0.665832	0.132276		0.341744	0.717357	0.0901906		0.148983	0.880934	0.0478969				0.0771741	-0.0815368	0.199563	0.0606255	0.0975339	0.0594905	0.107003	-0.685776	-0.509407	-0.616181	-0.483208
216	O43488	AKR7A2	AKR7A2 (#6)	6		+			0.718435	0.69641	0.108283		0.0535358	0.969097	0.00979584		0.654229	0.66533	-0.145967				0.000107313	-0.000107321	0.141825	0.0747401	-0.0269209	-0.0695512	0.12586	-0.183978	-0.0543659	-0.218342	-0.311936
217	P31749	AKT1	AKT1 (#7)	7					0.212604	0.815567	0.0642947		0.0166507	0.982156	-0.00680479		1.18919	0.626952	-0.187009				-0.0957694	0.0898057	0.0829161	0.0397096	-0.0683077	-0.134145	0.173093	-0.249053	-0.247026	-0.454313	-0.415785
218	Q96B36	AKT1S1	AKT1S1 (#3)	3					1.54488	0.647965	-0.292963		1.1754	0.252045	-0.371128		0.695714	0.586065	-0.248317				0.0317103	-0.032423	-0.27481	-0.311829	-0.499402	-0.459915	-0.155136	-0.183699	-0.21304	-0.361645	-0.531729
219	P31751	AKT2	AKT2 (#11)	11					0.0835337	0.944182	-0.0213011		0.160005	0.867992	-0.0390733		0.0675873	0.965155	-0.0164739				0.0701953	-0.0737863	0.015516	-0.061709	-0.0272941	-0.118173	0.0228612	-0.164127	-0.0212008	-0.116097	-0.102179
220	J3QL45	AKT2	AKT2 (#1)	1					0.986096	0.658361	-0.532586		1.67193	0.0737222	-0.833416		0.653651	0.501414	0.444959				-0.0271497	0.0266482	-0.635445	-0.43023	-0.779096	-0.634701	-1.0872	-0.659343	-1.00203	-0.199136	-0.572319
221	Q9Y243	AKT3	AKT3 (#8)	8					0.0112814	0.995215	-0.00177489		0.586277	0.705492	0.086568		0.341104	0.903034	-0.0370566				0.0431738	-0.0445058	0.00591935	-0.0108011	0.05877	0.127617	0.0713193	0.315807	0.25248	0.271182	0.222991
222	Q9H8T0	AKTIP	AKTIP (#2)	2					0.611112	0.697592	0.10211		0.157199	0.784185	0.0656556		0.129871	0.817965	-0.0864661				0.0470905	-0.0486795	0.140196	0.0624347	-0.215609	0.173657	0.236535	0.124621	0.188442	0.271066	-0.130935
223	P13716	ALAD	ALAD (#7)	7					0.487382	0.730152	0.0910527		0.488801	0.649554	0.0998063		0.651857	0.766059	0.0871964				0.0502547	-0.0520686	0.0881758	0.0921158	0.194871	0.133502	-0.0316749	0.0313181	0.109402	0.134207	0.180906
224	Q13740	ALCAM	ALCAM (#6)	6					0.175065	0.927587	-0.0244563		0.902145	0.560904	-0.134102		0.714451	0.625099	-0.194682				-0.0380628	0.0370842	-0.0563107	0.00641957	-0.138576	-0.102171	-0.163028	-0.923637	-1.07231	-1.22567	-1.15964
225	Q8IZ83	ALDH16A1	ALDH16A1 (#18)	18					0.570572	0.709987	-0.0990887		0.352078	0.7266	-0.0755212		0.66603	0.659861	-0.153635				-0.0526619	0.0508072	-0.0703116	-0.12972	-0.124734	-0.163618	0.0590067	-0.0825594	0.00276249	-0.126349	-0.260718
226	P54886	ALDH18A1	ALDH18A1 (#20)	20		+			0.138754	0.96623	0.0123295		0.630751	0.687562	-0.0871964		0.11905	0.976511	-0.00992265				0.0208081	-0.0211125	0.0345345	-0.01018	-0.0603124	-0.188256	-0.0134778	0.111229	0.157689	0.139904	0.109169
227	P00352	ALDH1A1	ALDH1A1 (#4)	4					0.709579	0.650956	0.152179		0.813275	0.355994	0.265387		0.635339	0.584389	0.242236				0.0478701	-0.0495133	0.155273	0.147442	0.416537	0.355394	0.0217659	-0.533233	-0.311203	-0.261035	-0.0989289
228	P30837	ALDH1B1	ALDH1B1 (#15)	15	Mitochondrion-Mtx	+			0.385587	0.709014	-0.108534		0.0549574	0.951826	-0.0165182		0.282594	0.852671	-0.0511896				0.081025	-0.0858478	-0.127233	-0.0946579	-0.100252	0.0547699	-0.0113069	-0.128003	-0.0295849	-0.0855092	-0.174458
229	O75891	ALDH1L1	ALDH1L1 (#7)	7		+			0.202178	0.95738	0.0172719		0.312142	0.854024	0.0391467		1.60363	0.773191	0.0787439				-0.000297647	0.000297499	-0.00882566	0.0433693	0.109342	0.0565183	-0.04842	-0.398489	-0.384794	-0.31622	-0.309575
230	Q3SY69	ALDH1L2	ALDH1L2 (#15)	15		+			0.113197	0.958894	-0.0156749		0.177684	0.912218	-0.0258777		0.111413	0.956538	0.0203435				-0.0400008	0.0389215	-0.0389282	0.00649918	-0.00237842	0.018398	-0.0952717	0.0479403	-0.0348453	0.0728326	-0.0190506
231	P05091	ALDH2	ALDH2 (#32)	32		+			0.0999098	0.964527	0.0144743		0.297051	0.859931	-0.0407155		0.659539	0.844845	0.0534494				0.0414274	-0.0426522	0.0331665	-0.00544276	-0.0189577	-0.0488425	-0.0561836	-0.330414	-0.346705	-0.307128	-0.263092
232	P51648	ALDH3A2	ALDH3A2 (#8)	8	ER-Membrane	+			0.202214	0.79807	0.0704308		0.353673	0.634276	0.126668		0.742036	0.636651	0.16821				0.102047	-0.109818	0.112564	0.0205263	0.123664	0.132803	0.111879	0.0247946	0.131509	0.183628	0.309096
233	P30038	ALDH4A1	ALDH4A1 (#11)	11	Mitochondrion-Mtx	+			2.00263	0.796402	-0.0575955		0.377765	0.922335	-0.0219221		0.728562	0.754251	-0.100872				-0.00361625	0.00360712	-0.05992	-0.0552801	-0.0386183	0.0210835	-0.0482453	-0.439108	-0.429817	-0.503741	-0.566928
234	P51649	ALDH5A1	ALDH5A1 (#13)	13	Mitochondrion-Mtx	+			0.0545956	0.977762	0.00819307		0.388298	0.777601	-0.0585311		0.303642	0.829024	0.0619312				0.0398838	-0.0410179	-0.0174521	0.0327041	0.0208413	-0.135322	-0.0628133	0.769976	0.697059	0.8573	0.733598
235	Q02252	ALDH6A1	ALDH6A1 (#15)	15		+			0.0566171	0.977285	-0.00881733		0.904265	0.803345	-0.0480896		1.78922	0.760668	-0.0832856				-0.0126371	0.0125274	0.036051	-0.0537954	-0.0111327	-0.0600315	-0.0732691	-0.113433	-0.125594	-0.195025	-0.210573
236	P49419	ALDH7A1	ALDH7A1 (#30)	30	Mitochondrion-Mtx	+			1.02964	0.686897	0.105454		0.687432	0.710418	0.0768955		0.804386	0.750154	0.0980164				0.0257502	-0.0262183	0.122679	0.0877616	0.114532	0.1186	-0.00314779	0.167746	0.100022	0.257864	0.205936
237	Q9H2A2	ALDH8A1	ALDH8A1 (#4)	4					0.148556	0.872956	-0.0449547		0.216901	0.812674	0.0506281		1.44976	0.575035	0.219888				0.0465169	-0.0480668	-0.134555	0.0430961	-0.0966591	0.14711	0.0991083	-0.416854	-0.467	-0.253534	-0.190545
238	P49189	ALDH9A1	ALDH9A1 (#33)	33		+			0.00227902	1	0.000442128		0.0881273	0.953786	0.0144989		0.281446	0.923537	0.0318141				0.0072826	-0.00731963	0.0540799	-0.0532327	0.0494973	-0.0926402	0.086584	0.410057	0.400143	0.471304	0.402525
239	P04075	ALDOA	ALDOA (#79)	79					0.150508	0.951226	-0.0195553		0.110099	0.9839	0.00504026		0.0280405	0.990452	-0.00457831				0.0100595	-0.0101303	0.0198133	-0.0589946	0.0082342	-0.0183313	0.0251118	0.0509394	0.140786	0.0713015	0.111268
240	P05062	ALDOB	ALDOB (#1)	1					1.16232	0.621494	0.200644		0.495186	0.60453	0.118341		1.20517	0.565254	0.235961				0.0379238	-0.0389476	0.240127	0.160137	0.238278	0.170852	-0.0556439	0.0715062	0.154085	0.303353	0.394159
241	P09972	ALDOC	ALDOC (#20)	20					0.213636	0.8291	0.0550963		0.176856	0.866144	0.0388021		0.806622	0.715429	0.115411				0.063165	-0.0660576	0.119681	-0.0123811	0.115023	-0.0161045	0.013149	-0.266316	-0.187368	-0.0878437	-0.135019
242	Q9BT22	ALG1	ALG1 (#2)	2					0.444094	0.713477	0.0971248		0.483298	0.656366	0.108272		0.48335	0.633745	-0.198534				-0.0656447	0.0627873	0.113051	0.0783416	0.108718	0.133209	0.0786022	0.0241165	-0.0601275	-0.337498	-0.09558
243	Q5BKT4	ALG10	ALG10 (#2)	2					0.767054	0.687553	-0.108699		0.998383	0.303875	-0.31344		1.01304	0.497343	-0.387194				0.0269249	-0.027437	-0.149027	-0.0688824	-0.10579	-0.489569	-0.345729	-0.144699	-0.337644	-0.567771	-0.68896
244	Q2TAA5	ALG11	ALG11 (#2)	2					0.0363718	0.977289	-0.009067		0.770941	0.645902	0.0969867		0.754179	0.721972	0.115106				-0.0241039	0.0237078	-0.079537	0.0610069	0.17588	0.101005	0.0134813	-0.0776027	-0.117506	0.0590064	-0.0239023
245	Q9BV10	ALG12	ALG12 (#4)	4					0.0591762	0.98146	-0.00725864		0.146593	0.938263	0.0187976		1.55777	0.70065	0.11219				0.0353435	-0.0362311	-0.00648782	-0.00891711	-0.0346034	0.0532975	0.0363672	-0.264146	-0.242663	-0.155158	-0.12727
246	Q9NP73	ALG13	ALG13 (#4)	4					0.233357	0.840779	0.0533676		0.057185	0.956566	-0.0146564		1.16462	0.684866	0.121498				-0.0719179	0.0685024	0.0675491	0.0357707	-0.0381341	0.0651344	-0.0760927	-0.284235	-0.31748	-0.154682	-0.204036
247	A0A096LP10	ALG13	ALG13 (#1)	1					0.848227	0.649518	0.137434		0.696101	0.703193	0.0826434		0.27514	0.875249	0.0473778				-0.0364679	0.0355688	0.0929653	0.181004	0.0307311	0.121969	0.0938817	-0.551935	-0.445863	-0.429758	-0.473284
248	Q9H553	ALG2	ALG2 (#9)	9					0.166429	0.961903	-0.0152453		0.268717	0.90468	-0.0265724		0.0310866	0.994739	-0.00344918				-0.011957	0.0118587	0.0122704	-0.0428592	-0.0674107	-0.0562095	0.0437556	-0.155467	-0.0924284	-0.1213	-0.133494
249	Q9Y673	ALG5	ALG5 (#3)	3					0.0859994	0.925683	-0.0297292		0.0122915	0.988935	-0.00456812		0.519657	0.740645	0.109933				0.0985748	-0.105807	-0.0128649	-0.0538259	0.00498095	-0.0775948	0.0480608	-0.107747	0.019177	0.0245728	0.106723
250	Q9Y672	ALG6	ALG6 (#2)	2					0.0419853	0.955656	0.0201654		0.00376328	0.996411	0.000788129		0.303404	0.728601	-0.129888				-0.0532361	0.0513414	-0.115983	0.154419	-0.0567447	0.0728637	-0.0165967	0.186954	0.0568292	0.123474	-0.139467
251	Q9H6U8	ALG9	ALG9 (#5)	5					0.109045	0.977817	0.00868697		0.770618	0.710358	0.0783616		0.303235	0.823132	0.0703359				-0.00874546	0.00869276	0.0322097	-0.0148885	0.131113	0.0990919	0.00480132	0.0119554	0.0440127	0.169059	0.0275809
252	Q6NS38	ALKBH2	ALKBH2 (#1)	1					0.371951	0.672482	-0.133248		0.256353	0.783964	-0.0644997		0.254193	0.798978	0.0797938				0.0755963	-0.0797777	-0.0296313	-0.241047	-0.087501	-0.0070767	-0.105193	0.106446	-0.0156805	0.21793	0.0324225
253	Q9NXW9	ALKBH4	ALKBH4 (#1)	1					0.254107	0.61418	-0.27613		0.29371	0.550809	-0.166054		0.0864774	0.805627	0.108047				-0.0455921	0.0441953	-0.608682	0.0550247	-0.335564	0.244359	-0.409053	0.0826199	-0.3387	0.326629	-0.366614
254	Q6P6C2	ALKBH5	ALKBH5 (#7)	7					0.466701	0.767931	-0.0768559		0.186969	0.878834	-0.0331845		1.11566	0.53959	-0.312095				-0.0468962	0.0454196	-0.0722769	-0.0829115	-0.0833969	-0.0766459	0.0582745	-0.0546725	-0.0696465	-0.416001	-0.332508
255	Q3KRA9	ALKBH6	ALKBH6 (#2)	2					0.305399	0.916365	-0.0280061		1.59269	0.308706	-0.279565		0.382784	0.710136	-0.133705				0.0271136	-0.0276331	-0.0101493	-0.0463824	-0.355973	-0.314472	-0.169028	-0.453601	-0.23919	-0.429305	-0.530895
256	S4R3C7	ALKBH6	ALKBH6 (#1)	1					0.0466933	0.964256	-0.017283		0.00368473	0.99556	-0.00153966		1.2508	0.864057	0.046233				-0.110943	0.103018	-0.0154253	-0.0270664	-0.0365019	-0.108181	0.128175	0.306436	0.310791	0.360858	0.348835
257	Q8TCU4	ALMS1	ALMS1 (#4)	4					0.925674	0.699746	-0.099782		1.25832	0.6905	-0.0865137		1.03147	0.690166	-0.124889				0.0136701	-0.0138009	-0.126792	-0.0729032	-0.0924425	-0.0941202	-0.0731747	0.379602	0.327769	0.239534	0.21806
258	Q96Q42	ALS2	ALS2 (#11)	11					0.160549	0.977171	0.00823858		0.673819	0.860105	-0.0350816		0.0454629	0.976405	0.0106321				0.0138425	-0.0139766	-0.00294158	0.0192846	-0.0298413	-0.0671436	-0.00846103	0.165286	0.268635	0.282281	0.172905
259	Q86V81	ALYREF	ALYREF (#10)	10					0.000474796	0.99944	-0.000217623		0.242268	0.703325	-0.0996348		0.0262008	0.983529	-0.00808483				-0.131352	0.120385	0.0237518	-0.0351546	0.011685	-0.213752	-0.113289	-0.10042	-0.275743	-0.19795	-0.194382
260	Q9UHK6	AMACR	AMACR (#2)	2		+			0.0269424	0.977656	0.00967781		0.197623	0.846099	0.0421304		1.25811	0.672189	0.140318				0.0269166	-0.0274285	-0.0917064	0.11055	0.0442737	0.167685	-0.0863352	0.0576758	0.0641237	0.186676	0.215759
261	Q9C0C7	AMBRA1	AMBRA1 (#4)	4					0.674687	0.623767	-0.189311		0.921115	0.345345	-0.276478		1.14353	0.599156	-0.214745				0.0713041	-0.0750122	-0.213783	-0.168546	-0.223015	-0.276742	-0.33524	-0.203476	-0.178704	-0.439978	-0.371693
262	Q9UKV5	AMFR	AMFR (#2)	2					0.253361	0.944981	0.0185617		0.393963	0.51574	-0.175362		0.782369	0.521287	-0.366154				-0.0182419	0.018014	0.0379315	-0.00103597	0.0728987	-0.492739	-0.106586	-0.0091183	-0.139812	-0.313551	-0.567688
263	Q6DCA0	AMMECR1L	AMMECR1L (#2)	2					0.163644	0.784467	-0.0753876		0.700337	0.357303	-0.282753		0.123034	0.82329	-0.0812649				0.111495	-0.120839	0.0316654	-0.191784	-0.360795	-0.331694	-0.169785	-0.473786	-0.081255	-0.282877	-0.434695
264	Q4VCS5	AMOT	AMOT (#1)	1					1.14814	0.631498	-0.228976		1.31382	0.433306	-0.185753		0.692425	0.573425	-0.297784				0.0374236	-0.0384202	-0.244684	-0.214265	-0.225089	-0.114516	-0.219151	0.336253	0.136272	-0.0718549	-0.0511869
265	Q8IY63	AMOTL1	AMOTL1 (#1)	1					0.220908	0.633279	-0.226262		0.134854	0.655477	-0.142186		0.217655	0.703315	-0.167107				0.234983	-0.280847	0.0132893	-0.511677	0.260281	-0.0758462	-0.679789	-0.220363	0.250463	-0.10645	-0.197663
266	Q01433	AMPD2	AMPD2 (#4)	4					0.125192	0.844596	0.0538683		0.221676	0.734882	0.0845063		0.951528	0.586551	0.220763				0.112341	-0.121833	-0.0374052	0.13565	0.104088	0.148048	-0.0128555	0.154956	0.0611269	0.267442	0.390166
267	P49418	AMPH	AMPH (#16)	16					0.406191	0.714651	0.0929978		0.396372	0.713396	0.0825556		0.538888	0.679574	0.133936				0.0619998	-0.0647845	0.149415	0.0337963	0.175045	0.0395674	0.0288771	0.235711	0.373414	0.375266	0.501731
268	P48728	AMT	AMT (#1)	1		+			0.216445	0.72941	0.0984113		0.547194	0.409491	0.241624		1.39028	0.494057	0.323915				0.129429	-0.142195	0.0144098	0.169647	0.283713	0.374262	0.047747	0.256694	0.356197	0.586473	0.674248
269	Q9H1A4	ANAPC1	ANAPC1 (#10)	10					0.362275	0.896087	-0.0367692		0.0371334	0.986462	0.00470277		0.498918	0.890766	0.0413007				0.0296114	-0.0302319	-0.0390043	-0.0351545	0.0240446	0.0415131	-0.0523801	0.00186051	0.0284405	0.0314473	0.081455
270	Q9UJX6	ANAPC2	ANAPC2 (#6)	6					0.103307	0.89573	-0.0405307		0.113943	0.853176	0.0457754		0.31776	0.798738	0.0766623				0.110659	-0.119858	0.000323119	-0.0905828	0.129264	0.084847	-0.0905825	0.0270019	0.114436	0.0741991	0.220563
271	Q9UJX5	ANAPC4	ANAPC4 (#9)	9					0.259969	0.884148	-0.0414674		0.140725	0.965653	0.0105178		0.795582	0.766407	0.0858962				0.0118178	-0.0119154	-0.0904802	0.00744788	0.023695	0.0439166	-0.0362046	-0.000808201	-0.0602175	0.0722954	0.0384713
272	Q9UJX4	ANAPC5	ANAPC5 (#5)	5					0.156224	0.897844	0.0350618		0.77537	0.568397	0.127877		1.13144	0.685822	0.125477				-0.0489264	0.0473213	-0.0266637	0.0951823	0.147495	0.197758	0.0359718	0.140157	0.182304	0.294885	0.27853
273	Q9UJX3	ANAPC7	ANAPC7 (#5)	5					0.436053	0.912986	0.029744		0.970328	0.656743	-0.0934018		0.457764	0.817672	-0.0636999				0.00602708	-0.00605236	0.00950677	0.0499559	-0.15051	-0.0327133	-0.0970198	0.176231	0.108853	0.118539	0.0391448
274	Q9UKU9	ANGPTL2	ANGPTL2 (#4)	4					0.395088	0.672087	-0.133423		1.63845	0.300537	-0.284407		0.0922727	0.937485	-0.026263				0.0369042	-0.0378731	-0.236503	-0.0313119	-0.309247	-0.316248	-0.22918	-0.260156	-0.40035	-0.29219	-0.420842
275	P16157	ANK1	ANK1 (#9)	9					0.878338	0.759774	-0.0768618		0.793911	0.752389	-0.064534		0.11827	0.961281	-0.0173401				0.000851922	-0.000852426	-0.0931776	-0.0605466	-0.0199351	-0.0531849	-0.120483	-0.638322	-0.663472	-0.712099	-0.624375
276	Q01484	ANK2	ANK2 (#53)	53					1.05202	0.714368	-0.0951036		0.839291	0.814645	-0.0469177		0.327783	0.896122	-0.0419409				-0.00186774	0.00186532	-0.0810467	-0.109163	-0.0378158	-0.0173771	-0.0855637	-0.424456	-0.450685	-0.518754	-0.440269
277	Q12955	ANK3	ANK3 (#13)	13					0.340197	0.728068	-0.0965152		0.0444679	0.964279	-0.0131166		0.225108	0.955403	-0.0217493				0.0818143	-0.0867344	-0.101032	-0.0969179	-0.0230598	0.0293433	-0.0530135	-0.0541338	0.00486166	-0.0458271	-0.0469437
278	Q8N957	ANKFN1	ANKFN1 (#4)	4					0.123363	0.966695	-0.0127108		0.536913	0.841075	-0.040133		0.235038	0.827455	0.0684587				-0.0104486	0.0103734	0.0180281	-0.043525	-0.0654891	-0.0711077	0.016085	-0.240072	-0.187657	-0.0558341	-0.234978
279	Q9P2R3	ANKFY1	ANKFY1 (#22)	22	Endosome				0.104858	0.987072	0.00538275		0.635011	0.845921	0.0394709		0.879281	0.909461	0.0329547				0.00100798	-0.00100869	-0.00998037	0.0207452	0.00241073	0.0336268	0.0823742	0.216297	0.233388	0.26075	0.254845
280	Q8IWZ3	ANKHD1	ANKHD1 (#18)	18					0.27947	0.713672	-0.102451		0.0969028	0.882754	0.0376182		0.0288894	0.992544	0.00440131				0.10837	-0.117176	-0.157181	-0.0565276	0.0455207	0.116948	-0.0628239	0.221679	0.231443	0.187634	0.27429
281	Q9P2G1	ANKIB1	ANKIB1 (#2)	2					0.0256517	0.977923	-0.00966828		0.408917	0.794057	-0.0588733		0.632794	0.676748	-0.145371				-0.0425832	0.0413622	0.0939668	-0.114524	-0.0615136	-0.0696836	-0.0472542	0.147618	0.102738	0.0428076	-0.0831938
282	Q86XL3	ANKLE2	ANKLE2 (#12)	12					0.149872	0.926774	0.0241989		0.499248	0.711826	0.0785889		0.190698	0.935524	0.0251328				0.0390934	-0.0401823	-0.0160148	0.0633236	0.0811639	0.166792	-0.0138219	0.0500203	-0.0069203	0.0101458	0.0832199
283	Q8IV38	ANKMY2	ANKMY2 (#3)	3					1.0636	0.660069	0.128205		0.961466	0.606815	0.10724		0.52049	0.679657	0.134815				0.0293634	-0.0299734	0.146675	0.109125	0.165496	0.11604	0.0392678	0.160634	0.0096501	0.16074	0.279175
284	Q9NXR5	ANKRD10	ANKRD10 (#2)	2					0.494803	0.662746	-0.148035		1.05256	0.297517	-0.329832		0.407383	0.621445	-0.245053				-0.0837598	0.0791626	-0.152817	-0.147849	-0.4264	-0.313658	-0.256332	0.095451	0.447793	0.0582167	-0.00507863
285	Q6UB99	ANKRD11	ANKRD11 (#1)	1	Nuclear (100% filter)				0.0140106	0.9907	-0.00348432		0.528228	0.656531	0.0991831		0.111474	0.845882	0.0646822				0.0565132	-0.0588176	0.0470926	-0.0563656	0.183228	0.0534243	0.05744	-0.00954066	0.197559	-0.00346824	0.320851
286	Q8IZ07	ANKRD13A	ANKRD13A (#6)	6					0.93612	0.713966	-0.0928014		2.01476	0.508801	-0.139801		0.662728	0.727052	-0.111046				-0.00869865	0.00864661	-0.115205	-0.0704497	-0.177969	-0.121912	-0.119599	-0.210742	-0.300811	-0.323604	-0.410042
287	Q6ZTN6	ANKRD13D	ANKRD13D (#1)	1					0.0652146	0.924841	0.0312155		0.243359	0.681281	0.106072		0.623279	0.774943	0.0825365				0.123582	-0.135169	-0.0572452	0.10809	0.107262	0.252175	-0.0586008	0.130984	0.166537	0.193232	0.269362
288	Q6P6B7	ANKRD16	ANKRD16 (#1)	1					0.192332	0.697175	0.136025		0.0925644	0.803034	0.0701689		0.233727	0.67605	-0.18774				-0.231128	0.199162	0.207494	0.0325894	0.0188187	-0.137598	0.281337	-0.484777	0.00886439	-0.36256	-0.488832
289	O75179	ANKRD17	ANKRD17 (#15)	15					0.473885	0.732525	0.0881828		1.39055	0.684623	0.0827291		0.477532	0.876735	0.043223				-0.0156944	0.0155255	0.033937	0.14226	0.0699823	0.114709	0.0632422	0.0797803	0.0268251	0.117109	0.0759424
290	O15084	ANKRD28	ANKRD28 (#5)	5					0.0504332	0.964903	-0.0138615		0.383058	0.718163	0.0864399		0.25186	0.814262	0.0735969				0.0676088	-0.0709337	0.0392519	-0.0702998	0.13337	0.0820137	0.038949	-0.220068	-0.291052	-0.271858	-0.0920677
291	Q53RE8	ANKRD39	ANKRD39 (#1)	1					0.244517	0.723675	-0.101972		0.798597	0.260087	-0.385399		1.50701	0.386835	-0.681997				0.122581	-0.133971	-0.144387	-0.0709486	-0.475082	-0.0801816	-0.618021	0.344662	0.328649	-0.30514	-0.385543
292	Q8N9B4	ANKRD42	ANKRD42 (#3)	3					0.134553	0.717345	0.123243		0.0206088	0.961579	0.0155601		0.072204	0.834442	0.0939374				0.130847	-0.14391	0.384889	-0.151465	0.226876	-0.400125	0.200336	-0.70643	0.0385299	-0.400489	-0.0795358
293	Q8N8A2	ANKRD44	ANKRD44 (#2)	2					0.33833	0.713127	-0.105399		0.578951	0.407028	-0.236827		0.532725	0.633169	-0.196322				-0.0978767	0.0916562	-0.0827579	-0.134261	-0.250785	-0.48388	0.0148545	-0.351516	-0.152588	-0.433822	-0.462925
294	Q86W74	ANKRD46	ANKRD46 (#1)	1					0.755546	0.616398	0.195242		0.572691	0.469509	-0.187114		0.0612473	0.96191	0.0187749				0.0637168	-0.0666614	0.170907	0.216632	-0.145818	-0.00603086	-0.413911	0.252744	0.0761868	0.212591	0.153889
295	Q8WVL7	ANKRD49	ANKRD49 (#1)	1					0.0189664	0.989002	-0.00495649		0.148672	0.827013	0.0491044		0.984791	0.583356	0.228449				0.0718194	-0.0755829	-0.00242837	-0.0112481	0.0293157	0.219508	-0.107156	0.213118	0.11295	0.451491	0.331476
296	Q9ULJ7	ANKRD50	ANKRD50 (#9)	9					0.930592	0.730957	0.0840318		0.671709	0.786796	0.0528857		0.120528	0.92174	0.0343851				-0.0182166	0.0179894	0.0885762	0.0792602	0.0110706	0.106404	0.0408415	0.0762891	-0.0940768	0.0533789	-0.00239625
297	Q8NB46	ANKRD52	ANKRD52 (#1)	1					0.302283	0.753619	-0.0862378		0.462504	0.842961	-0.0400765		0.447933	0.623421	-0.212453				0.0257023	-0.0261684	-0.174001	0.00105868	-0.0840432	-0.0244879	-0.0123977	0.662235	0.42106	0.197804	0.460584
298	Q6NXT1	ANKRD54	ANKRD54 (#1)	1					0.332626	0.926343	-0.0247594		0.0857408	0.946301	0.0177258		0.470886	0.602205	0.261872				-0.0217909	0.0214667	-0.0083562	-0.0414868	0.0597864	0.106257	-0.113352	0.348435	0.0407151	0.457999	0.454896
299	Q92625	ANKS1A	ANKS1A (#5)	5					0.743276	0.714866	-0.0909568		1.00168	0.717238	-0.0733202		0.837411	0.664823	-0.150264				-0.0135235	0.013398	-0.123389	-0.0586506	-0.0195572	-0.100319	-0.100273	0.046165	-0.0299222	-0.134199	-0.150086
300	Q7Z6G8	ANKS1B	ANKS1B (#1)	1					0.43696	0.6129	-0.336844		0.282782	0.504289	-0.207248		1.43264	0.368936	-0.639618				-0.239172	0.205103	-0.171744	-0.536012	-0.262406	-0.453721	0.0432782	-0.126241	-0.0974495	-0.802532	-0.700393
301	Q9H8Y5	ANKZF1	ANKZF1 (#2)	2					0.401912	0.837788	-0.0518189		0.743865	0.578359	-0.126745		0.265825	0.765925	0.105419				0.0129101	-0.0130266	-0.0907982	-0.0129563	-0.19955	-0.180748	-0.000110589	-0.152832	0.0892044	0.0918513	0.0553587
302	Q9NQW6	ANLN	ANLN (#1)	1					0.0427987	0.954579	-0.0205168		0.461939	0.484862	-0.185674		0.576587	0.49	-0.511166				-0.121579	0.112124	0.0742163	-0.124704	-0.212861	-0.370625	0.012284	0.0889857	0.54445	-0.212457	-0.176439
303	Q9NW15	ANO10	ANO10 (#2)	2					0.0280752	0.988065	-0.00476226		0.379361	0.825853	0.0485313		0.835584	0.773838	0.0846249				0.0388433	-0.0399181	-0.041734	0.0311348	0.0480949	0.0760291	0.0198578	-0.092844	-0.112314	-0.0427627	0.00685457
304	Q4KMQ2	ANO6	ANO6 (#9)	9	Plasma membrane				0.0495657	0.935133	-0.0255816		0.100007	0.849419	-0.0468628		0.0583156	0.942219	0.027166				0.118847	-0.129523	0.0799649	-0.141804	-0.00921894	-0.244412	0.0970276	-0.248896	-0.0235295	-0.210253	-0.00784089
305	Q9HCE9	ANO8	ANO8 (#5)	5					0.327722	0.764776	-0.0828996		0.46133	0.635672	-0.116858		0.833262	0.75453	-0.0937553				0.0735434	-0.0774946	-0.0821329	-0.0876174	-0.171607	-0.0916688	-0.0932244	-0.626208	-0.585178	-0.668398	-0.730498
306	P39687	ANP32A	ANP32A (#16)	16					0.0830234	0.88712	0.0444344		0.0876531	0.882804	0.0357613		0.0392091	0.948828	0.0281672				0.0941043	-0.100674	0.186239	-0.10394	0.111176	-0.169004	0.155258	-0.0573479	0.327703	0.0489406	0.277748
307	Q92688	ANP32B	ANP32B (#21)	21					0.13	0.923315	0.0276767		0.0282669	0.984709	0.00575614		0.398586	0.84601	-0.0520111				-0.0589754	0.056659	-0.0169426	0.0699796	-0.0107804	0.0188819	0.00569239	0.193825	0.128896	0.0729134	0.145786
308	Q9BTT0	ANP32E	ANP32E (#14)	14					0.141323	0.943961	0.0213442		0.0170774	0.99136	0.00348568		0.0688606	0.971769	-0.0131788				0.0450374	-0.0464888	0.0277243	0.0135127	-0.0435908	-0.0456823	0.097553	0.593368	0.705707	0.631576	0.641141
309	Q9H6X2	ANTXR1	ANTXR1 (#4)	4	Plasma membrane				0.0990307	0.935496	-0.0249997		0.12054	0.915447	-0.025615		0.3574	0.739247	0.116085				0.00241021	-0.00241433	-0.100366	0.0503625	-0.0576987	0.112859	-0.132012	0.346889	0.148813	0.421751	0.306121
310	P58335	ANTXR2	ANTXR2 (#1)	1					0.293302	0.650209	-0.175074		0.718202	0.312317	-0.328418		0.701116	0.504556	0.383607				-0.131399	0.120424	-0.00580473	-0.355319	-0.0433697	-0.515015	-0.443332	-0.433815	-0.673856	-0.0141674	-0.32629
311	P07355	ANXA2	ANXA2 (#16)	16					0.0742808	0.964504	0.0139973		0.21758	0.879356	-0.0340739		0.210663	0.901928	0.0386683				0.0463643	-0.047904	0.0534942	-0.0270392	-0.0310964	-0.0844852	0.0110505	0.463392	0.574909	0.531965	0.583673
312	P12429	ANXA3	ANXA3 (#2)	2					0.0963021	0.914721	-0.0339131		0.866825	0.725285	-0.0710086		0.929169	0.707462	-0.119665				0.0230303	-0.0234038	-0.138694	0.0704939	-0.0822928	-0.0233299	-0.107963	0.183489	0.244028	0.0811393	0.107047
313	P09525	ANXA4	ANXA4 (#4)	4					0.220721	0.926431	0.0245817		1.11802	0.531995	0.136593		1.6785	0.657724	0.152923				0.0316003	-0.0323079	0.047201	0.00125476	0.207364	0.131011	0.0703429	-0.376194	-0.389028	-0.231051	-0.228325
314	P08758	ANXA5	ANXA5 (#27)	27					0.137927	0.96473	-0.0137448		0.236433	0.89913	-0.0277298		0.526033	0.76559	0.0901015				0.0272343	-0.0277583	0.00584741	-0.0338611	-0.0612097	-0.065497	0.0427313	-0.180132	-0.0771347	-0.00999951	-0.067064
315	P08133	ANXA6	ANXA6 (#32)	32					0.337982	0.806323	0.0614306		0.510126	0.677902	0.100574		0.30243	0.822867	0.066914				-0.0566571	0.0545159	0.0295292	0.0911908	0.0966031	0.12395	0.0779568	0.332043	0.196437	0.366167	0.29614
316	P20073	ANXA7	ANXA7 (#17)	17					0.0518925	0.975198	0.00980252		0.175542	0.884738	0.0316569		0.185967	0.922631	-0.0303937				0.0463362	-0.047874	0.0475929	-0.0295257	0.070951	-0.0606238	0.0823368	-0.220197	-0.133679	-0.245518	-0.169145
317	Q06278	AOX1	AOX1 (#10)	10					1.49627	0.672263	0.121601		1.24146	0.504377	0.150096		0.490646	0.638398	0.186265				0.0060961	-0.00612205	0.121706	0.12147	0.225246	0.128576	0.0964279	-0.431327	-0.201874	-0.189017	-0.0716538
318	Q10567	AP1B1	AP1B1 (#38)	38	Large Protein Complex				0.134062	0.910125	0.0334634		0.0732289	0.949192	-0.0185036		0.0820056	0.933886	0.0295411				-0.0761155	0.0723003	0.000149101	0.0629625	-0.0331615	0.00537989	-0.033452	0.0242853	-0.180388	0.00320443	-0.100225
319	O43747	AP1G1	AP1G1 (#12)	12	Large Protein Complex				0.631568	0.781051	0.0706825		1.00895	0.607008	0.107624		0.721867	0.639849	0.168145				-0.0299521	0.029343	0.0787248	0.0620311	0.141069	0.138938	0.0419525	0.0965965	-0.0336278	0.145462	0.253798
320	Q9BXS5	AP1M1	AP1M1 (#17)	17	Large Protein Complex				0.120615	0.95883	0.015273		0.579828	0.81751	0.0485154		0.134666	0.965649	-0.0157682				-0.0253752	0.0249366	0.0495375	-0.0194301	0.0371701	0.0333328	0.0743854	-0.0256733	-0.0290001	-0.0785287	-0.00768112
321	P61966	AP1S1	AP1S1 (#2)	2	Large Protein Complex				0.070348	0.921057	0.0329163		0.370311	0.540896	0.163936		0.283054	0.679838	0.164241				0.12965	-0.142462	0.0676198	-0.0145993	0.290994	0.196147	-0.0145516	0.326874	-0.0298434	0.259838	0.365676
322	P56377	AP1S2	AP1S2 (#3)	3					0.130004	0.8027	0.0725829		0.275456	0.606767	0.137316		0.40051	0.618444	0.227748				0.143713	-0.159629	0.178512	-0.0492625	0.270307	-0.0489041	0.166672	0.463333	0.74954	0.676534	0.991837
323	F6SFB5	AP1S2	AP1S2 (#2)	2					0.708908	0.659062	0.145238		0.48108	0.585251	0.130489		0.247925	0.671239	0.18572				-0.0468175	0.0453457	0.145402	0.143602	0.23855	0.220958	-0.0702478	0.272776	-0.18019	0.106918	0.357107
324	O95782	AP2A1	AP2A1 (#34)	34	Plasma membrane				0.171268	0.947972	-0.0203466		0.409849	0.82557	0.049526		0.847873	0.961066	0.0169786				0.0357628	-0.0366718	-0.022575	-0.0190272	0.0699966	0.0427301	0.0344877	-0.0181277	-0.0268004	-0.00440043	-0.00657057
325	O94973	AP2A2	AP2A2 (#32)	32	Plasma membrane				0.0301121	0.990071	-0.00328475		0.0261141	0.991458	-0.00273409		0.611258	0.844247	0.054448				0.0294342	-0.0300472	0.0111974	-0.0183799	-0.00381152	-0.00362522	-0.00168512	-0.0238882	-0.0733159	0.0146095	-0.00291754
326	A0A0G2JQM1	AP2A2	AP2A2 (#2)	2					0.940182	0.631935	0.234037		0.635622	0.46271	0.188667		0.469514	0.617774	0.217993				0.0603476	-0.0629827	0.201283	0.264156	0.350596	0.229998	-0.0185477	0.330529	0.0849866	0.550572	0.30093
327	P63010	AP2B1	AP2B1 (#24)	24					0.00980214	1	0.000568974		1.06577	0.828425	0.0423587		0.474978	0.842858	-0.0538894				0.00484041	-0.0048567	0.0165698	-0.0154481	0.0341971	0.0227379	0.0701165	-0.0130806	0.0288571	-0.0803397	-0.0116627
328	Q96CW1	AP2M1	AP2M1 (#23)	23	Plasma membrane				0.58896	0.682558	0.113193		0.122794	0.92734	0.0234531		0.382964	0.847391	-0.0535632				-0.0574494	0.0552492	0.0707281	0.153458	0.0165421	-0.0194608	0.0699778	-0.0608734	-0.0228299	-0.0525251	-0.138305
329	P53680	AP2S1	AP2S1 (#5)	5	Plasma membrane				0.7204	0.665372	0.126253		0.47393	0.767717	0.0630239		0.547616	0.753591	0.103979				-0.0414977	0.0403374	0.174617	0.0767285	0.100117	0.0259018	0.0613125	-0.00708422	-0.115793	0.0615057	0.0235745
330	O00203	AP3B1	AP3B1 (#8)	8	Endosome				0.629063	0.663052	0.139262		0.481649	0.681959	0.095841		0.355463	0.760874	0.0944165				-0.0625536	0.0599537	0.115211	0.160713	0.0953829	0.151146	0.0370943	0.0993823	-0.0420194	0.0537317	0.192464
331	Q13367	AP3B2	AP3B2 (#15)	15					0.65996	0.711886	-0.0927449		0.159501	0.941922	-0.0192859		0.710527	0.953379	-0.0204616				0.0362758	-0.0372114	-0.0558529	-0.130572	-0.0386642	-0.0199013	-0.000695666	-0.405127	-0.420066	-0.435629	-0.430487
332	O14617	AP3D1	AP3D1 (#29)	29	Endosome				0.513946	0.808369	-0.0570535		0.0759267	0.9745	-0.00860236		0.0390722	0.993139	-0.00381086				0.0329648	-0.0337357	-0.0788006	-0.0360773	-0.0171261	-0.010364	0.000526687	-0.190731	-0.142109	-0.150972	-0.18949
333	Q9Y2T2	AP3M1	AP3M1 (#19)	19	Endosome				0.0685204	0.967171	0.0132185		0.564941	0.820785	0.0454435		0.219028	0.843035	0.0577861				0.0103446	-0.0104194	-0.0432739	0.0696361	0.0284671	0.104518	0.00323309	-0.0139637	-0.164371	0.023957	-0.08672
334	P53677	AP3M2	AP3M2 (#8)	8					0.620531	0.65207	-0.154793		1.38642	0.488267	-0.155476		0.246465	0.822767	-0.0664563				-0.000914119	0.000913455	-0.0936031	-0.215983	-0.218567	-0.137913	-0.10995	-0.364237	-0.236211	-0.293156	-0.440204
335	Q92572	AP3S1	AP3S1 (#12)	12					0.338343	0.836212	0.0533116		0.422692	0.707126	0.0848405		0.24359	0.761596	0.115408				-0.0151154	0.0149588	0.00508618	0.10138	0.0963856	0.209209	-0.0513079	0.122322	-0.166469	0.0898558	0.0968123
336	F5H459	AP3S1	AP3S1 (#1)	1					0.207094	0.713044	-0.121411		0.357248	0.825759	0.0453798		1.55274	0.616884	-0.175087				0.0162727	-0.0164584	-0.300768	0.0577594	-0.0425654	0.0623855	0.116041	0.456082	0.413826	0.28107	0.238663
337	Q9Y6B7	AP4B1	AP4B1 (#3)	3					0.0110346	0.993344	0.00233395		0.960242	0.786841	0.0519195		0.135555	0.861913	0.0558481				0.0141935	-0.0143346	0.0609901	-0.0564633	0.0318541	0.0876571	0.0360357	0.0302546	-0.213078	0.0216478	-0.0927747
338	Q9UPM8	AP4E1	AP4E1 (#5)	5					0.0168824	0.995141	0.00164908		0.528195	0.835136	0.0431389		0.356873	0.960737	-0.0161836				0.0248564	-0.0252921	0.017957	-0.0150945	0.0574174	0.0140683	0.0572775	-0.0892688	-0.0623565	-0.0824364	-0.101556
339	O00189	AP4M1	AP4M1 (#1)	1					0.980424	0.665739	-0.124261		0.262067	0.855335	0.0380056		0.666186	0.636434	0.172573				0.0327572	-0.0335183	-0.099147	-0.150137	-0.0179918	0.127383	0.00348429	0.215759	0.068097	0.255324	0.373679
340	Q9Y587	AP4S1	AP4S1 (#1)	1					0.348979	0.664942	-0.154443		0.502078	0.508574	-0.169006		0.573798	0.587237	-0.248784				0.0171503	-0.0173566	-0.286467	-0.0226254	-0.2984	-0.294235	0.0853074	-0.0650498	0.192965	-0.111627	-0.258026
341	Q2VPB7	AP5B1	AP5B1 (#1)	1					0.15982	0.7291	0.114272		0.0965228	0.784183	0.0769015		0.219593	0.728485	-0.150672				0.0575773	-0.0599711	-0.104258	0.330408	0.519347	0.101475	-0.393708	0.402799	0.448434	0.0650764	0.484814
342	Q9H0R1	AP5M1	AP5M1 (#4)	4					0.165422	0.89935	-0.0347851		0.557598	0.70993	-0.0791754		0.0964772	0.903014	-0.0440552				0.0407303	-0.0419137	0.0240549	-0.0948085	-0.148263	-0.0836392	-0.00739932	-0.0774828	0.194387	0.0360845	-0.00729094
343	O43299	AP5Z1	AP5Z1 (#1)	1					0.946446	0.623036	-0.200184		0.223634	0.740281	0.0770051		0.15412	0.75941	-0.12732				0.034901	-0.0357662	-0.255984	-0.145248	-0.132415	0.0731477	0.288985	-0.127641	0.142508	0.12176	-0.361533
344	O14727	APAF1	APAF1 (#11)	11					0.186265	0.869095	-0.0438686		0.0365505	0.983042	0.00608034		0.0328513	0.977428	0.0107459				0.0452852	-0.0467528	0.0229032	-0.112108	0.00762	-0.0336744	0.042094	-0.0569253	0.128914	0.026148	0.0673321
345	Q02410	APBA1	APBA1 (#1)	1					0.253687	0.699462	-0.119543		0.232195	0.573075	-0.163346		0.973112	0.489353	-0.404054				-0.146224	0.132757	-0.0354321	-0.21712	-0.0366667	0.142246	-0.615817	0.32045	0.510217	0.0524463	-0.0298881
346	Q99767	APBA2	APBA2 (#2)	2					1.22901	0.696894	-0.338288		1.28063	0.154349	-0.587571		1.06751	0.410323	-0.543142				0.0628877	-0.0657546	-0.287537	-0.391906	-0.585872	-0.558947	-0.622194	0.275484	0.248806	-0.201174	-0.360821
347	O00213	APBB1	APBB1 (#5)	5					0.538056	0.617494	-0.202234		0.819588	0.34417	-0.278877		0.281605	0.684742	-0.165241				0.0903102	-0.0963432	-0.0995624	-0.310938	-0.345614	-0.313728	-0.18634	-0.0919401	0.265985	-0.0459622	-0.110476
348	Q92870	APBB2	APBB2 (#2)	2					1.24343	0.635851	-0.225035		1.19202	0.340848	-0.266866		0.294209	0.845007	-0.0592814				-0.0207685	0.0204737	-0.187626	-0.262738	-0.321939	-0.362465	-0.116637	0.374324	0.366687	0.372072	0.250376
349	P13798	APEH	APEH (#13)	13					0.462047	0.786639	-0.0675133		0.561646	0.708783	-0.0807354		0.0650367	0.972251	-0.0126175				-0.0439727	0.042672	-0.0829923	-0.053335	-0.132877	-0.102212	-0.00906871	-0.21094	-0.158153	-0.142465	-0.251862
350	P27695	APEX1	APEX1 (#36)	36					0.634202	0.830485	0.049838		0.856701	0.78046	0.0572105		0.000738269	0.999595	0.000181353				-0.0191922	0.0189403	0.0276486	0.0717754	0.0411942	0.0807575	0.0493018	0.009523	-0.112734	-0.00886909	-0.0939789
351	Q96BI3	APH1A	APH1A (#1)	1					0.310354	0.687608	0.126112		0.101983	0.83331	0.0516345		0.753235	0.585537	-0.239625				-0.128392	0.117894	0.0472627	0.194463	0.194225	-0.204967	0.149898	0.440304	0.371352	0.0827073	0.249699
352	G3V1C3	API5	API5 (#27)	27					0.140821	0.974328	0.00950443		0.341119	0.865707	0.0351562		0.536918	0.771377	0.0874939				0.0182613	-0.0184954	0.0233735	-0.00459874	0.066002	0.0765243	-0.0374089	0.00334376	-0.0324224	0.0256403	0.120269
353	Q96GX9	APIP	APIP (#8)	8					0.425051	0.713631	-0.0959523		0.496482	0.731239	-0.0718469		0.0354548	0.97575	0.0125564				-0.0277059	0.0271838	-0.164641	-0.0277852	-0.173466	0.00417159	-0.047029	-0.0438914	-0.0834258	0.0498843	-0.152089
354	P51693	APLP1	APLP1 (#3)	3					1.00018	0.646809	-0.569992		1.15013	0.0996441	-0.836185		0.759634	0.406234	-0.633174				-0.115584	0.107006	-0.607887	-0.540674	-0.840455	-0.79487	-0.886097	0.136129	-0.26749	-0.639544	-0.758165
355	Q06481	APLP2	APLP2 (#9)	9					1.58207	0.6488	-0.468357		1.58645	0.119988	-0.611739		3.22667	0.393623	-0.438427				-0.0577951	0.0555686	-0.424922	-0.51402	-0.605815	-0.662962	-0.569779	-0.494947	-0.48202	-0.919364	-0.934457
356	Q9HDC9	APMAP	APMAP (#49)	49					0.190557	0.933368	0.0239063		0.378428	0.89523	0.028345		0.557454	0.799351	0.0771982				0.00669452	-0.00672573	0.0622735	-0.0144922	-0.00722197	0.00884507	0.0833651	-0.10206	-0.0278565	0.0189669	0.00551336
357	P02647	APOA1	APOA1 (#1)	1					0.0645932	0.782067	0.131564		0.0533618	0.806256	-0.102942		0.405305	0.497655	0.648471				-0.665517	0.453689	-0.30131	0.35261	-0.295244	-0.0630836	-0.268241	-0.980396	-0.883659	0.18019	-0.747304
358	Q9NRW3	APOBEC3C	APOBEC3C (#2)	2					0.17202	0.650108	-0.239512		0.973996	0.171551	-0.55565		0.731125	0.599141	0.234766				-0.158081	0.142457	-0.670234	0.175587	-0.531187	-0.727065	-0.432133	-0.702215	-0.539499	-0.359275	-0.412907
359	P02656	APOC3	APOC3 (#1)	1					0.0815466	0.780395	0.109651		0.107397	0.724531	-0.109981		0.350371	0.549496	0.451668				-0.295502	0.245144	-0.266147	0.435092	-0.275968	0.307875	-0.437386	-0.276157	-0.892932	0.231563	-0.497316
360	P02649	APOE	APOE (#2)	2					0.0911801	0.841542	-0.0638271		0.188018	0.673651	0.126704		0.456079	0.599502	0.259504				0.19155	-0.220934	-0.0159218	-0.141116	0.198258	0.0584892	0.0792895	0.67731	0.808504	0.831863	1.17296
361	Q9BQE5	APOL2	APOL2 (#1)	1			+		0.572905	0.742286	-0.650394		1.29184	0.142101	-0.58355		0.843199	0.429533	-0.503461				-0.053605	0.0516844	-0.351232	-0.951476	-0.617804	-0.831085	-0.304641	-0.122078	0.117971	-0.521811	-0.489219
362	Q9BUR5	APOO	APOO (#8)	8		+	+		0.810576	0.684764	-0.107587		1.85137	0.390595	-0.203999		0.814841	0.707844	-0.125728				-0.0154297	0.0152663	-0.0733705	-0.141968	-0.251969	-0.218276	-0.141996	-0.120116	-0.0584095	-0.214679	-0.215301
363	Q6UXV4	APOOL	APOOL (#1)	1		+			0.077277	0.918223	-0.0344747		0.0110089	0.98776	-0.00522445		0.0395215	0.932263	0.0423727				0.125248	-0.137164	-0.0143451	-0.0665204	-0.0289658	0.0637176	-0.0682992	0.558011	-0.0573284	0.254533	0.330896
364	P05067	APP	APP (#16)	16	Endosome				0.878526	0.670276	-0.374342		1.93863	0.249893	-0.343459		0.768484	0.561101	-0.270873				-0.00138461	0.00138328	-0.295368	-0.453319	-0.277201	-0.406356	-0.346821	-0.585716	-0.527586	-0.914605	-0.740443
365	Q9UKG1	APPL1	APPL1 (#14)	14					1.05969	0.919349	0.0268915		0.4388	0.707853	0.0849334		0.290789	0.753556	0.120535				0.00274258	-0.00274789	0.0325671	0.0212106	0.120324	0.189705	-0.0552372	0.249309	-0.0024065	0.225926	0.262047
366	Q8NEU8	APPL2	APPL2 (#13)	13					0.403302	0.976332	-0.00915144		0.0735473	0.991402	0.00319274		0.245301	0.902355	0.0373738				-0.00186946	0.00186704	-0.0023748	-0.0159305	-0.0253081	0.0173355	0.0175472	0.282908	0.198836	0.313666	0.242825
367	P07741	APRT	APRT (#6)	6					0.10715	0.953155	0.017708		0.758135	0.595939	-0.116754		0.0821312	0.922239	-0.0379802				0.0446579	-0.0460846	-0.0140183	0.0480075	-0.18322	-0.133744	-0.0354376	-0.440802	-0.16704	-0.341586	-0.342217
368	Q7Z2E3	APTX	APTX (#2)	2					0.037562	0.961739	0.0189669		0.488271	0.399119	0.257327		0.461418	0.718824	0.123645				0.137515	-0.152017	0.0256409	-0.00220909	0.419777	0.402733	-0.0722805	0.0173222	-0.14566	0.015389	0.103563
369	O60306	AQR	AQR (#17)	17					0.0627214	0.973066	0.011158		0.0717256	0.963915	0.0127414		1.04543	0.804098	0.0723395				-0.0529539	0.051079	0.00695555	0.0134856	0.0286199	0.0169728	-0.010181	0.0663898	0.0870769	0.14944	0.148705
370	P10398	ARAF	ARAF (#1)	1					0.724807	0.645507	0.246917		0.738671	0.437716	0.201743		0.219014	0.772304	0.101063				-0.0846461	0.0799538	0.224385	0.264756	0.206193	0.301053	0.0909431	0.47772	0.201431	0.362635	0.518642
371	P48444	ARCN1	ARCN1 (#36)	36	Large Protein Complex				0.249407	0.957445	-0.0158147		0.529661	0.785634	0.0546052		0.0184896	0.998037	0.00233513				-0.0196434	0.0193795	-0.0233663	-0.00852694	-0.00117667	0.0378562	0.12674	-0.0282358	0.00678764	0.0254877	-0.0422656
372	P61204	ARF3	ARF3 (#33)	33					0.500909	0.665626	0.142875		1.2259	0.637929	0.095936		0.230221	0.718941	0.144193				-0.0203457	0.0200628	0.0617499	0.223717	0.139266	0.0951744	0.0529436	0.365994	0.0105213	0.467368	0.197534
373	P18085	ARF4	ARF4 (#10)	10					0.325112	0.885541	-0.0375155		0.505624	0.78685	0.0540495		0.213313	0.760192	0.113334				0.020707	-0.0210086	-0.00262271	-0.0727099	0.08068	-0.0226995	0.103716	-0.293776	0.0249918	-0.108135	0.0660197
374	P84085	ARF5	ARF5 (#5)	5		+			0.137802	0.842052	0.0563737		0.0139852	0.984438	0.00625634		0.522895	0.660756	-0.164658				-0.124042	0.114216	-0.0133717	0.116293	-0.0450882	-0.0814536	0.130572	-0.116725	-0.246327	-0.252335	-0.440032
375	P62330	ARF6	ARF6 (#12)	12					0.0710245	0.944171	0.0211472		0.157955	0.87862	-0.0344222		0.291648	0.713123	0.145892				-0.0602724	0.0578549	-0.0572383	0.0971152	-0.125976	-0.0295839	0.0486668	-0.187715	-0.112025	0.149135	-0.157091
376	Q8N6T3	ARFGAP1	ARFGAP1 (#10)	10					0.154516	0.91011	0.0328763		0.225429	0.830794	0.0474313		0.0107611	0.990387	0.00513822				-0.0646516	0.0618783	0.00110147	0.0618778	-0.0031371	0.121608	0.019663	-0.0100341	-0.168104	0.038376	-0.206237
377	Q8N6H7	ARFGAP2	ARFGAP2 (#14)	14					0.318284	0.728236	-0.0895209		0.351836	0.714446	-0.0880797		0.0496867	0.975215	0.0113299				-0.0792684	0.075139	-0.161103	-0.0220681	-0.121622	-0.119839	-0.0289723	-0.0886843	-0.166468	-0.0554289	-0.177064
378	Q9NP61	ARFGAP3	ARFGAP3 (#4)	4					0.206703	0.909645	-0.0317558		0.419399	0.820594	0.0455624		1.08519	0.699456	0.116229				-0.0274797	0.0269659	-0.0774667	0.0134413	-0.0011938	0.113991	0.0231191	0.0211469	0.0614905	0.184335	0.130761
379	H0Y6A0	ARFGAP3	ARFGAP3 (#1)	1					0.0112051	0.971182	0.0179734		0.214848	0.523995	0.215297		0.107454	0.753865	0.166527				-0.323482	0.26407	-0.408886	0.38542	0.131268	0.566099	-0.140595	0.7127	-0.000902245	0.905917	0.138933
380	Q9Y6D6	ARFGEF1	ARFGEF1 (#12)	12					0.175503	0.77984	0.0790173		0.223717	0.718892	0.0924429		0.301991	0.721868	0.130635				0.121101	-0.132206	0.164945	-0.0180145	0.198565	0.0078913	0.0542156	-0.132041	0.119336	0.0301323	0.218434
381	Q9Y6D5	ARFGEF2	ARFGEF2 (#9)	9					0.281055	0.855218	-0.0444013		0.0185519	0.991611	-0.00305403		0.0133363	0.994249	0.00386946				0.0416678	-0.0429072	-0.00549411	-0.0845478	0.00156505	-0.0570293	0.0444431	-0.35378	-0.193193	-0.294208	-0.245025
382	Q5TH69	ARFGEF3	ARFGEF3 (#1)	1					0.0578962	0.97024	-0.0116536		0.0828683	0.927739	0.0222712		0.161603	0.816061	-0.0816672				0.0525523	-0.0545392	0.0231244	-0.0484185	0.135262	0.0516864	-0.123115	0.7893	0.482077	0.510362	0.597681
383	P53367	ARFIP1	ARFIP1 (#7)	7					0.0444724	0.941986	0.0243988		0.194423	0.701576	0.0996199		0.102363	0.815043	0.0925091				-0.120548	0.111248	-0.112767	0.152264	-0.00526409	0.394566	-0.104393	0.355247	-0.170454	0.304442	0.0653696
384	P53365	ARFIP2	ARFIP2 (#2)	2					0.257291	0.862209	0.0469976		0.924889	0.345926	0.27606		0.397954	0.62408	0.22546				0.0131546	-0.0132756	0.102999	-0.0091247	0.324557	0.430248	0.0731935	0.263966	0.0706587	0.219549	0.565997
385	Q13795	ARFRP1	ARFRP1 (#3)	3					0.407687	0.78292	0.0716892		0.451339	0.677018	0.0930295		0.2312	0.79335	0.0891906				-0.0522266	0.0504019	0.0625938	0.0789598	0.202767	0.104281	-0.0306972	0.224639	-0.0124341	0.238436	0.15215
386	P78540	ARG2	ARG2 (#3)	3		+			0.88799	0.606981	-0.283862		1.30329	0.322751	-0.282836		0.298715	0.665404	-0.183714				0.00638635	-0.00641475	-0.343966	-0.223785	-0.397673	-0.16768	-0.283196	-0.0511808	-0.225692	-0.132892	-0.511408
387	Q9NWB6	ARGLU1	ARGLU1 (#2)	2					0.117059	0.731523	0.12645		0.157499	0.631593	-0.16647		1.05142	0.212308	-1.0229				-0.357164	0.286056	-0.0188598	0.200651	-0.29489	-0.0937864	-0.217395	-0.103023	0.0048788	-1.25176	-0.892175
388	Q07960	ARHGAP1	ARHGAP1 (#21)	21					0.574669	0.91019	0.0317801		1.01167	0.789332	0.0526822		0.564544	0.790685	0.0794052				0.00244095	-0.00244517	0.0172152	0.0463409	0.0370816	0.0886367	0.0323219	0.0211691	-0.00555264	0.126953	0.0474734
389	A1A4S6	ARHGAP10	ARHGAP10 (#3)	3					0.00949274	0.990212	0.00368835		0.262	0.798636	0.0545223		0.667996	0.582264	0.249631				-0.0599082	0.0575193	-0.0990473	0.104035	0.0482246	0.145559	-0.0337999	-0.0349986	-0.210401	0.232506	0.0213563
390	Q8IWW6	ARHGAP12	ARHGAP12 (#3)	3					0.16294	0.885167	0.0418811		0.195251	0.833921	0.0496517		0.0562586	0.976301	0.0116929				0.0757736	-0.079975	0.0123789	0.0671819	0.0890819	0.0557948	-0.00222373	0.3158	0.325473	0.271846	0.392814
391	Q68EM7	ARHGAP17	ARHGAP17 (#8)	8					1.47391	0.615853	-0.238813		0.329394	0.732388	-0.0746952		0.100006	0.845894	-0.068015				0.0328492	-0.0336147	-0.267264	-0.211127	-0.236864	0.0254581	-0.0138275	0.168678	-0.0446817	0.187408	-0.199442
392	Q5T5U3	ARHGAP21	ARHGAP21 (#6)	6					0.325049	0.78048	-0.0760248		0.17979	0.865793	-0.0416301		0.214017	0.942375	0.0254119				0.0690434	-0.0725143	-0.0918142	-0.0637063	-0.0667692	-0.0505418	-0.0127856	0.040319	0.112893	0.104283	0.0997525
393	Q9UNA1	ARHGAP26	ARHGAP26 (#1)	1					2.30371	0.623226	-0.257708		0.422508	0.444819	-0.230425		0.225335	0.728592	-0.146565				0.0126781	-0.0127904	-0.267682	-0.247846	-0.574509	-0.252024	0.135091	-0.935898	-0.536163	-0.937516	-0.827676
394	Q9P2N2	ARHGAP28	ARHGAP28 (#14)	14					0.0565494	0.979684	-0.00737097		0.0845135	0.971719	-0.00871987		0.136256	0.957474	0.0203396				0.0270493	-0.0275663	0.024593	-0.0398519	0.0310718	-0.0159646	-0.0420423	-0.0408027	-0.0743653	-0.0819266	0.00743779
395	A7KAX9	ARHGAP32	ARHGAP32 (#24)	24					0.425499	0.889242	-0.0380255		0.754868	0.710199	-0.0785191		0.0690555	0.965294	-0.0153812				-0.00590523	0.00588115	-0.0118486	-0.0642264	-0.0865375	-0.140891	-0.00816506	-0.218067	-0.0937037	-0.137795	-0.204738
396	O14559	ARHGAP33	ARHGAP33 (#3)	3					0.556667	0.64867	-0.162874		1.11298	0.401225	-0.211677		0.122243	0.814869	-0.0902058				-0.0222688	0.0219302	-0.0819766	-0.24411	-0.338204	-0.189001	-0.108335	-0.220509	0.221561	-0.154913	-0.0244464
397	Q9NRY4	ARHGAP35	ARHGAP35 (#35)	35					0.477889	0.794318	-0.0634513		0.610104	0.703647	-0.0825587		0.233621	0.956502	-0.0204483				0.0396962	-0.0408194	-0.0428319	-0.085194	-0.0915247	-0.142764	-0.015072	-0.184711	-0.238549	-0.240538	-0.223619
398	Q9C0H5	ARHGAP39	ARHGAP39 (#3)	3					0.13132	0.969923	-0.0117867		0.038071	0.988037	-0.00406348		0.151017	0.888261	0.0501873				-0.007657	0.00761658	0.0152006	-0.0388145	0.0630502	-0.0343569	-0.0409444	0.265855	0.0639347	0.230847	0.199318
399	A6NI28	ARHGAP42	ARHGAP42 (#4)	4					0.0647771	0.954956	-0.0197646		0.107692	0.900795	-0.0316366		0.612593	0.783548	-0.082716				0.0822842	-0.0872628	0.0238526	-0.0683605	-0.0744961	0.0568105	-0.084692	-0.345102	-0.342817	-0.39327	-0.46008
400	Q17R89	ARHGAP44	ARHGAP44 (#4)	4					0.0359375	0.986439	-0.00503887		0.733013	0.759827	-0.0610736		0.0304478	0.985812	-0.00654441				0.0204781	-0.020773	-0.0431972	0.0328246	-0.0361403	-0.0283958	-0.119127	0.11892	0.167208	0.196225	0.0768141
401	Q13017	ARHGAP5	ARHGAP5 (#8)	8					0.33595	0.78169	-0.0705166		0.143019	0.911934	-0.0299801		0.061083	0.961934	-0.0184122				0.062161	-0.0649603	-0.0327281	-0.111104	-0.0362302	-0.0262736	-0.0316355	-0.0159375	0.155772	0.086875	0.016135
402	Q9BRR9	ARHGAP9	ARHGAP9 (#3)	3					0.474016	0.658219	-0.142501		0.210149	0.793365	-0.0567546		0.793332	0.633312	0.176699				0.0634188	-0.0663353	-0.054774	-0.233145	-0.0852684	-0.178125	0.0887551	-0.197077	-0.076024	0.00806216	0.072235
403	P52565	ARHGDIA	ARHGDIA (#15)	15					0.61986	0.61386	0.201752		0.345149	0.699244	0.0916588		0.0188577	0.983867	-0.00761991				-0.0822544	0.0778166	0.196333	0.202733	0.129414	0.166996	-0.0280898	-0.00300336	-0.110033	-0.173248	0.044972
404	Q92888	ARHGEF1	ARHGEF1 (#5)	5					0.792907	0.662795	-0.131052		0.216436	0.914328	-0.0266092		0.506048	0.824224	0.0659975				0.0373008	-0.0382908	-0.14113	-0.121963	-0.0163504	-0.0502508	-0.0147115	-0.0278141	0.0426248	0.0744477	0.0723579
405	O15013	ARHGEF10	ARHGEF10 (#1)	1					0.0109667	0.990698	0.00364644		0.844813	0.347002	-0.284072		0.276792	0.777383	0.0938502				0.0679388	-0.0712969	-0.0743138	0.0782486	-0.289874	-0.305722	-0.261657	0.161747	0.210487	0.383849	0.176085
406	Q9HCE6	ARHGEF10L	ARHGEF10L (#5)	5					0.204071	0.682615	0.138047		0.101227	0.80572	0.0682579		0.0860736	0.881325	0.0551791				-0.210285	0.183497	-0.00438568	0.253692	-0.0178788	0.230292	-0.0478206	0.0893527	-0.263274	0.0801292	-0.143692
407	O15085	ARHGEF11	ARHGEF11 (#22)	22					2.14316	0.712191	-0.090413		1.01637	0.765176	-0.0584564		0.735439	0.920689	0.0317715				0.00433827	-0.00435127	-0.0849354	-0.0959035	-0.0455037	-0.0981932	-0.0316917	0.523862	0.542763	0.564864	0.565304
408	Q9NZN5	ARHGEF12	ARHGEF12 (#9)	9					0.325956	0.918642	0.0272791		0.539347	0.653337	0.0995753		0.194346	0.806018	0.085324				-0.0178439	0.0176259	0.00250447	0.0518357	0.128196	0.203661	-0.033458	0.224092	-0.0442352	0.18583	0.164675
409	Q96PE2	ARHGEF17	ARHGEF17 (#3)	3					0.170089	0.943169	0.0202658		0.972787	0.589258	0.118858		1.38497	0.731481	-0.103066				0.0341869	-0.0350167	0.0411317	-0.00142997	0.0701442	0.152475	0.13271	0.123689	0.155691	0.0490989	0.024148
410	Q6ZSZ5	ARHGEF18	ARHGEF18 (#8)	8					0.768	0.648963	-0.152531		1.39015	0.704195	-0.0772739		0.169567	0.916331	0.0335857				-0.00724375	0.00720747	-0.108601	-0.196497	-0.0761072	-0.110006	-0.0457627	0.0228261	-0.0947889	0.0282766	-0.033068
411	Q92974	ARHGEF2	ARHGEF2 (#18)	18					0.958714	0.788245	-0.0621124		0.651686	0.790089	-0.0520587		0.548731	0.803978	-0.0729077				0.0161096	-0.0162916	-0.0710181	-0.0533888	-0.101823	-0.0546408	1.51344e-05	1.08281	1.16058	1.06525	1.03232
412	Q86VW2	ARHGEF25	ARHGEF25 (#1)	1					0.47327	0.630171	-0.253226		0.495263	0.337915	-0.349123		0.232027	0.64182	0.236956				-0.115963	0.107332	-0.0977417	-0.417343	-0.737993	-0.470771	0.148447	-0.452226	0.0595965	0.305701	-0.224418
413	Q8TER5	ARHGEF40	ARHGEF40 (#6)	6					0.426263	0.68117	-0.123073		0.0553904	0.946697	0.018586		0.0910344	0.959487	-0.0196404				0.0845509	-0.0898163	-0.158574	-0.092838	0.0106739	0.134308	-0.0971222	0.244661	0.118766	0.137457	0.186689
414	Q15052	ARHGEF6	ARHGEF6 (#4)	4					0.17031	0.883117	-0.0451854		1.20991	0.710215	-0.0765382		0.0398884	0.96589	0.0158893				0.00279837	-0.00280389	0.0356803	-0.126057	-0.113833	-0.0721564	-0.0436336	0.498762	0.675771	0.694959	0.511353
415	Q14155	ARHGEF7	ARHGEF7 (#16)	16					0.866221	0.76498	-0.0691125		1.02867	0.706806	-0.0799168		0.00533154	1	0.000549009				0.020577	-0.0208748	-0.0887118	-0.0498111	-0.0980422	-0.08775	-0.054405	-0.027693	-0.0461791	-0.00820511	-0.064569
416	O43307	ARHGEF9	ARHGEF9 (#1)	1					0.984405	0.673155	-0.349127		1.00215	0.303316	-0.320085		0.0294037	0.934031	-0.0410834				-0.0776107	0.0736478	-0.379167	-0.32305	-0.327746	-0.514055	-0.124399	-0.300751	0.396035	0.274457	-0.26134
417	O14497	ARID1A	ARID1A (#46)	46	Nuclear (100% filter)				0.185254	0.956632	-0.0159657		0.31393	0.913421	-0.024266		0.0571656	0.978117	0.00966945				-0.0170977	0.0168974	0.00855531	-0.040687	0.0250502	-0.038867	-0.0592817	0.117911	0.0209852	0.062182	0.0960527
418	Q8NFD5	ARID1B	ARID1B (#23)	23	Nuclear (100% filter)				0.273738	0.926648	0.023218		0.375976	0.841359	0.0404554		0.383483	0.814507	0.0688036				0.0217311	-0.0220635	0.0450485	0.00105507	0.0905299	0.0630532	-0.0327153	0.190158	0.129111	0.173545	0.283331
419	Q68CP9	ARID2	ARID2 (#10)	10					0.127824	0.957582	-0.0158307		0.387374	0.878646	0.0337257		0.597739	0.949033	0.0207098				-0.0272583	0.0267527	-0.0485943	0.0164273	0.0209694	0.0625806	0.0168688	0.134245	0.113812	0.150292	0.139185
420	Q99856	ARID3A	ARID3A (#11)	11					0.0912048	0.900879	-0.0380223		0.0438384	0.950966	-0.0178442		0.054719	0.945458	-0.0268807				0.109102	-0.118032	0.0341034	-0.119079	0.0268135	-0.12793	0.0341879	-0.580134	-0.339579	-0.590801	-0.382674
421	Q8IVW6	ARID3B	ARID3B (#11)	11					0.0147194	0.992709	-0.00284773		0.108881	0.946044	-0.0191901		0.446446	0.898814	-0.0415136				0.0518312	-0.053763	-0.0257995	0.0181723	-0.00557396	-0.0288815	-0.0260124	-0.069068	-0.0639886	-0.134356	-0.0817273
422	P29374	ARID4A	ARID4A (#2)	2	Nuclear (100% filter)				0.100536	0.964411	-0.0152147		0.676339	0.65609	0.0961913		0.433753	0.676482	0.14345				0.015494	-0.0156622	0.0293342	-0.0599318	0.17003	0.126878	-0.00858723	-0.22703	-0.426349	-0.11744	-0.249038
423	Q4LE39	ARID4B	ARID4B (#5)	5					0.480767	0.6665	-0.136716		0.477287	0.550348	-0.144653		0.605627	0.611801	-0.225557				0.0582151	-0.0606633	-0.0530712	-0.222809	-0.225263	-0.282819	0.070452	0.306982	0.494978	0.185811	0.165037
424	Q9Y4X5	ARIH1	ARIH1 (#7)	7					0.660276	0.713726	0.0882938		0.954714	0.545207	0.13836		0.926197	0.762731	0.086737				0.0384852	-0.0395401	0.112944	0.062589	0.177697	0.138585	0.0972161	0.231819	0.19085	0.2733	0.322843
425	O95376	ARIH2	ARIH2 (#9)	9					0.766183	0.664334	-0.129747		0.590071	0.705104	-0.0854921		0.444557	0.862624	0.0478681				-0.0444993	0.0431677	-0.112734	-0.148091	-0.131929	-0.0784269	-0.0481176	-0.100483	-0.0677912	-0.00346781	-0.0690702
426	P40616	ARL1	ARL1 (#8)	8	Golgi				0.140999	0.88411	-0.0452355		0.323944	0.690731	0.103817		1.3793	0.601068	0.204034				0.0939012	-0.100441	-0.0306856	-0.0663253	0.140513	0.0877854	0.0733424	0.125017	0.0834673	0.315727	0.300825
427	Q8N8L6	ARL10	ARL10 (#3)	3					0.214395	0.74	-0.0979135		0.43667	0.479692	-0.213537		0.387655	0.900546	0.0363376				0.132979	-0.146492	-0.121269	-0.0880713	-0.185887	-0.236462	-0.238532	0.357147	0.299654	0.379504	0.349971
428	Q8N8R7	ARL14EP	ARL14EP (#1)	1					0.190531	0.806013	-0.0705003		0.480829	0.589185	0.13176		0.632653	0.676949	0.140377				0.0151452	-0.0153058	-0.18372	0.0425591	0.137401	0.308031	-0.0503937	0.185775	0.305676	0.366678	0.405527
429	Q9NXU5	ARL15	ARL15 (#1)	1					0.0877318	0.808373	-0.0796811		0.0462167	0.911543	0.0380878		0.0633117	0.881621	-0.0626804				0.217877	-0.256737	-0.283594	0.0853724	0.104022	-0.036958	-0.0110895	-0.0599541	-0.591913	-0.56216	-0.215068
430	P36404	ARL2	ARL2 (#7)	7		+			0.44669	0.73794	0.0879256		0.690909	0.55513	0.142702		0.352959	0.841439	0.059611				0.054285	-0.0564078	0.0882223	0.0855062	0.130121	0.181139	0.11366	0.110146	0.0993846	0.214527	0.114225
431	Q9Y2Y0	ARL2BP	ARL2BP (#7)	7					0.2078	0.871601	-0.0452905		0.0984482	0.932385	-0.0226401		0.0412834	0.982451	0.00795299				0.0653174	-0.0684154	-0.0281078	-0.0655712	-0.00524856	-0.0848151	0.0174964	0.15461	0.259974	0.187433	0.243056
432	P36405	ARL3	ARL3 (#7)	7					0.277439	0.901607	-0.0323689		0.270301	0.873463	0.0342456		0.347057	0.851928	0.0541558				0.0328208	-0.0335849	-0.0589817	-0.00652021	0.00177652	0.105191	-0.00537698	0.0571911	-0.0371763	0.0755376	0.0527888
433	Q9H0F7	ARL6	ARL6 (#6)	6					0.345961	0.862977	0.0421157		0.769428	0.708652	0.0793899		0.615235	0.807729	0.0705566				0.0305946	-0.0312575	0.00871413	0.0748544	0.11948	0.0773782	0.0403173	0.139586	0.0790721	0.172373	0.187399
434	Q66PJ3	ARL6IP4	ARL6IP4 (#3)	3					0.0984232	0.902788	0.0397498		0.137039	0.827453	0.0550386		0.0045611	0.998831	-0.00140945				0.115434	-0.12548	0.0214709	0.0479829	0.137477	0.0292481	-0.0166774	0.081246	0.155487	0.0340337	0.19988
435	O75915	ARL6IP5	ARL6IP5 (#11)	11					0.27007	0.876144	-0.0420075		0.739365	0.549214	-0.137574		0.372009	0.719616	-0.135466				-0.019156	0.018905	0.00577735	-0.0900433	-0.145003	-0.255051	-0.0130427	-0.32204	-0.107813	-0.340571	-0.360215
436	Q8N6S5	ARL6IP6	ARL6IP6 (#1)	1	Nuclear (100% filter)				0.00279446	0.99509	0.00242484		0.193716	0.677863	-0.113243		0.536848	0.409941	-0.768525				-0.175965	0.156817	0.200262	-0.21456	-0.183296	-0.30806	0.122903	-0.439395	-0.200251	-1.49291	-0.683787
437	Q96BM9	ARL8A	ARL8A (#13)	13	Endosome				0.135368	0.86216	0.0506448		0.137196	0.876273	0.0364416		0.214903	0.774352	-0.100893				-0.0340891	0.0333022	-0.0623967	0.162899	-0.134225	0.0828907	0.159479	0.52628	0.453042	0.532885	0.244651
438	Q9NVJ2	ARL8B	ARL8B (#2)	2	Endosome				0.0686425	0.936456	-0.0260047		0.00218469	0.996537	0.000999574		1.14854	0.544858	-0.282272				-0.115505	0.106939	-0.0252768	-0.0352984	-0.117459	-0.0649487	0.172557	-0.00765078	0.0351924	-0.219626	-0.317377
439	Q9NVT9	ARMC1	ARMC1 (#3)	3			+		0.015219	0.991442	0.00314785		0.232519	0.765865	0.0645556		0.0487604	0.958988	0.0210801				0.0557731	-0.0580162	-0.0190315	0.0230841	0.111028	0.188676	-0.109402	0.365966	0.174177	0.392481	0.189822
440	Q8N2F6	ARMC10	ARMC10 (#6)	6		+	+		0.828032	0.791296	-0.0632582		1.04334	0.722347	-0.0713963		0.646137	0.85985	0.0501101				0.0187325	-0.018979	-0.0708351	-0.0559279	-0.112753	-0.0585005	-0.0433048	-0.126742	-0.134607	-0.061012	-0.100117
441	Q96C12	ARMC5	ARMC5 (#2)	2					0.114742	0.886883	0.0411534		0.0189993	0.981975	0.00706318		0.0700318	0.920065	-0.0369944				-0.102527	0.0957214	0.105006	-0.0295041	0.0803688	0.0362516	-0.105639	-0.0453934	-0.324844	-0.122697	-0.321529
442	Q6NXE6	ARMC6	ARMC6 (#15)	15					0.33641	0.911851	-0.0292455		0.242581	0.925404	-0.0211787		0.377057	0.73902	-0.123928				-0.0230891	0.0227254	-0.052208	-0.00664668	-0.0683886	-0.00558225	0.00988926	0.00908624	-0.00897543	-0.0273985	-0.220347
443	Q8IUR7	ARMC8	ARMC8 (#13)	13					0.327721	0.862286	0.0465504		0.712069	0.644752	0.100569		1.02517	0.640873	0.16777				0.0420666	-0.0433301	0.0398674	0.0519699	0.1582	0.088016	0.0535965	0.296088	0.29953	0.440182	0.490975
444	Q7Z3E5	ARMC9	ARMC9 (#5)	5					0.197287	0.921035	-0.0296492		0.390331	0.763215	-0.0629035		0.199294	0.796875	-0.092023				0.0452984	-0.046767	-0.0400166	-0.0207503	-0.140442	-0.0630551	0.012584	-0.146148	0.136575	-0.0733612	-0.120258
445	Q9P291	ARMCX1	ARMCX1 (#3)	3					0.272755	0.687879	-0.137598		0.46556	0.436068	-0.234207		0.531045	0.632973	-0.202238				0.145156	-0.161412	-0.131767	-0.159685	-0.288494	-0.331922	-0.106588	0.324072	0.537034	0.201126	0.255503
446	Q7L311	ARMCX2	ARMCX2 (#11)	11					0.380637	0.812395	-0.0607114		0.529088	0.714947	-0.0819138		0.360506	0.83899	-0.0561122				0.0464225	-0.0479659	-0.0534216	-0.0695447	-0.117064	-0.096693	-0.0342993	0.569421	0.662486	0.591673	0.528009
447	Q9UH62	ARMCX3	ARMCX3 (#10)	10			+		0.260281	0.895011	-0.034878		0.318083	0.794325	-0.0535142		0.117555	0.959627	-0.0197406				0.0300254	-0.0306635	0.00254671	-0.0729409	0.03149	-0.02674	-0.16625	0.222654	0.253523	0.168199	0.268496
448	Q9H993	ARMT1	ARMT1 (#10)	10					0.838214	0.621207	0.219646		0.635135	0.554619	0.145228		0.870671	0.659577	0.149945				-0.0648093	0.0620227	0.242268	0.194238	0.152813	0.179232	0.0994597	0.245198	0.165315	0.309405	0.400999
449	P27540	ARNT	ARNT (#3)	3					0.204578	0.841626	-0.0496947		0.120613	0.915306	0.0265845		0.543064	0.740024	0.115685				0.0628067	-0.065666	-0.109128	0.00687905	0.0753499	0.0393634	-0.0392486	0.896548	0.782664	0.947423	0.963159
450	Q9HBZ2	ARNT2	ARNT2 (#2)	2					1.12262	0.617632	-0.280376		1.35806	0.300553	-0.298793		0.490381	0.637649	-0.184912				-0.0539841	0.0520368	-0.306711	-0.255988	-0.351234	-0.38933	-0.158737	-0.032784	0.189283	-0.190356	-0.0229689
451	O00327	ARNTL	ARNTL (#1)	1	Nuclear (100% filter)				0.00111085	0.999738	-0.00128932		0.72169	0.347139	-0.280509		0.49574	0.61978	-0.218158				0.0533366	-0.0553844	0.317844	-0.32247	-0.261908	-0.545341	-0.0373507	-0.961706	-0.705795	-1.09292	-1.01089
452	Q92747	ARPC1A	ARPC1A (#14)	14	Large Protein Complex				0.0241344	0.989906	0.00361007		0.0507949	0.976179	-0.00765642		0.563083	0.773862	-0.0903258				-0.0393486	0.0383038	-0.0220909	0.0282663	-0.0601642	-0.00904517	0.0446729	0.00905667	-0.0773162	-0.133393	-0.115518
453	O15143	ARPC1B	ARPC1B (#10)	10	Large Protein Complex				0.335933	0.917156	0.0274871		0.0938396	0.963865	-0.0110708		0.18242	0.910186	0.0345174				-0.0241925	0.0237934	0.00952607	0.045049	-0.0612041	-0.0250424	0.0524355	-0.175182	-0.239712	-0.117168	-0.228692
454	O15144	ARPC2	ARPC2 (#22)	22	Large Protein Complex				0.523566	0.713868	0.0919187		0.562351	0.645246	0.11084		0.387561	0.753987	0.108888				0.051522	-0.0534303	0.116432	0.0654975	0.127799	0.0989446	0.102913	0.064438	0.0329964	0.0744727	0.240738
455	O15145	ARPC3	ARPC3 (#5)	5	Large Protein Complex				0.416185	0.837393	-0.0486964		0.234131	0.914027	-0.0244305		0.089362	0.966521	0.015013				0.0292395	-0.0298445	-0.0165497	-0.0814481	-0.0579413	0.0238645	-0.0401221	-0.204959	-0.10526	-0.133032	-0.147161
456	P59998	ARPC4	ARPC4 (#4)	4	Large Protein Complex				0.461876	0.627087	-0.186216		0.143059	0.824332	0.0578387		0.172483	0.782746	0.103074				-0.127778	0.117376	-0.255725	-0.127109	0.0463305	0.0240977	0.0874849	-0.176287	-0.151102	-0.242853	0.121612
457	O15511	ARPC5	ARPC5 (#12)	12	Large Protein Complex				0.228706	0.825711	-0.057539		0.267119	0.766325	-0.0667599		0.283763	0.807593	-0.0718362				0.0744345	-0.0784849	-0.0218754	-0.0972529	-0.0527566	-0.15093	-0.00266871	-0.0880753	0.0551916	-0.146231	-0.0303248
458	Q9BPX5	ARPC5L	ARPC5L (#6)	6	Large Protein Complex				0.357288	0.686266	0.123564		0.575663	0.453932	0.208655		0.818915	0.768666	0.089528				0.102117	-0.1099	0.160018	0.0793287	0.294143	0.14753	0.172617	0.0453787	0.039431	0.154466	0.1094
459	P56211	ARPP19	ARPP19 (#2)	2					0.404814	0.628619	0.276889		0.35317	0.469983	0.23103		0.859121	0.395588	-0.620476				-0.215194	0.187223	0.302689	0.223118	0.150888	0.13364	0.366606	0.315613	0.710758	-0.240191	0.0256098
460	P49407	ARRB1	ARRB1 (#6)	6					0.817625	0.686871	0.112937		0.990016	0.544744	0.135586		0.498877	0.688358	0.133435				0.0100918	-0.0101628	0.145222	0.0805817	0.159478	0.205055	0.0421191	0.296457	0.134747	0.303732	0.394341
461	H0YET9	ARRB1	ARRB1 (#1)	1					0.619246	0.785792	-0.0627877		0.156971	0.849451	-0.0430378		0.388898	0.847954	-0.0561353				-0.0259463	0.0254879	-0.0908703	-0.0351634	-0.187462	-0.0752355	0.132896	-0.0871095	-0.093023	-0.104156	-0.188247
462	P32121	ARRB2	ARRB2 (#5)	5					0.0171501	0.977936	-0.00998333		0.0137873	0.982946	0.00683647		0.0559237	0.902169	0.050239				-0.134275	0.122835	-0.144787	0.113381	-0.118417	0.161783	-0.0400166	0.471476	0.0687196	0.531494	0.109179
463	P15289	ARSA	ARSA (#4)	4					0.0789706	0.944677	0.0210803		0.0233241	0.980033	-0.0070516		0.423821	0.774477	0.0893013				-0.0771539	0.0732363	0.0591276	-0.0208845	0.111556	-0.0652383	-0.0733488	-0.290368	-0.413284	-0.274734	-0.250316
464	P15848	ARSB	ARSB (#9)	9	Lysosome				0.750329	0.759441	0.0779257		1.13747	0.710329	0.0770441		0.103714	0.923701	0.0337287				-0.000433289	0.000433159	0.0555765	0.100275	0.0998573	0.098279	0.0329958	-0.0878071	-0.171371	-0.000959983	-0.190761
465	P51689	ARSD	ARSD (#1)	1					0.509529	0.748699	-0.0791147		0.0481576	0.95146	0.016855		0.352796	0.618677	0.242952				0.0243201	-0.0247371	-0.126097	-0.0325498	0.127153	0.128943	-0.206157	-0.226261	-0.637188	-0.330304	-0.047242
466	P51690	ARSE	ARSE (#1)	1					0.78673	0.623597	-0.311338		0.0608952	0.917921	0.027512		0.73491	0.620522	0.200686				0.106831	-0.115379	-0.235637	-0.395586	-0.169446	0.0596097	0.17955	0.939144	1.09168	1.25653	1.17566
467	P54793	ARSF	ARSF (#4)	4					0.0881996	0.904546	0.0365226		0.188426	0.78931	-0.0599643		0.285551	0.843834	0.058707				-0.0874051	0.0824107	-0.0737363	0.141787	-0.0360879	0.0606461	-0.211943	-0.90585	-1.03197	-0.893464	-0.926942
468	Q6UWY0	ARSK	ARSK (#2)	2					0.181702	0.840977	-0.0508823		0.0121517	0.991322	0.00334615		0.109646	0.932196	0.0289003				0.073294	-0.0772177	-0.116364	0.0106756	-0.0199453	0.0613929	-0.0372948	-0.270146	-0.136001	-0.115556	-0.232791
469	O00192	ARVCF	ARVCF (#11)	11					0.665044	0.682503	-0.115457		1.10358	0.699167	-0.0837773		0.11599	0.946538	0.0228138				-0.0184366	0.0182039	-0.0681831	-0.162963	-0.0685886	-0.0798443	-0.103248	-0.172837	-0.0754071	-0.0554911	-0.147126
470	Q9HBK9	AS3MT	AS3MT (#14)	14					0.000683405	1	0.000489525		0.00151033	0.996409	0.00106334		0.000983335	1	0.000740727				-0.179594	0.159692	-0.148224	0.129301	-0.055336	0.252899	-0.224226	0.307043	-0.0712434	0.245786	-0.00850454
471	Q13510	ASAH1	ASAH1 (#18)	18	Lysosome				0.0147857	0.993191	0.00279613		0.0559402	0.966236	0.0112845		0.080283	0.932644	0.0331403				0.0516584	-0.0535771	0.0158108	-0.0121373	-0.000367058	-0.0527149	0.0840574	-0.480375	-0.236267	-0.321886	-0.328476
472	Q9ULH1	ASAP1	ASAP1 (#17)	17					0.767731	0.943491	0.0194265		0.738585	0.732946	0.0703085		0.591944	0.799571	0.0758634				0.00375122	-0.00376091	0.0124409	0.0264024	0.0920556	0.11741	0.00144565	-0.148043	-0.217824	-0.0971779	-0.116962
473	O43150	ASAP2	ASAP2 (#1)	1					1.19967	0.608914	-0.260268		0.535066	0.565877	-0.13551		1.1573	0.63283	0.175704				0.0410983	-0.0423035	-0.242225	-0.279516	-0.0252284	-0.0588948	-0.324214	0.111281	0.0721375	0.268664	0.266161
474	Q8TDY4	ASAP3	ASAP3 (#4)	4					0.382143	0.915972	0.0293602		0.688965	0.589869	0.124521		0.551326	0.749323	0.105566				-0.00676962	0.006738	0.00617453	0.0525142	0.0831313	0.25619	0.0341955	0.176207	0.0638025	0.250233	0.200909
475	Q8N9N2	ASCC1	ASCC1 (#2)	2					0.822197	0.629298	-0.214705		0.25535	0.718764	-0.0836189		0.702543	0.560858	-0.292394				-0.0667784	0.0638236	-0.148226	-0.284138	-0.21009	-0.174867	0.129668	-0.288619	-0.309002	-0.495309	-0.6871
476	Q9H1I8	ASCC2	ASCC2 (#4)	4					0.136518	0.944067	-0.0204829		0.214548	0.835125	-0.0448801		0.116721	0.83529	0.0772467				0.0241686	-0.0245805	0.0228038	-0.0641814	-0.106721	-0.129069	0.100532	-0.4779	-0.0802173	-0.171241	-0.232383
477	Q8N3C0	ASCC3	ASCC3 (#27)	27					0.0863405	0.970174	0.0116737		0.434424	0.790483	0.0596195		0.251	0.95798	0.017956				0.0393354	-0.0404381	0.00132933	0.0209154	0.0665724	0.0678038	0.0428283	-0.224041	-0.188614	-0.169383	-0.20736
478	Q9Y294	ASF1A	ASF1A (#3)	3					0.15941	0.79607	0.076679		0.104405	0.849672	0.0511077		0.778555	0.660725	0.160858				0.138685	-0.153448	0.112175	0.0264198	0.0358994	0.101458	-0.00617974	0.0924029	0.00599454	0.211847	0.208266
479	Q9NVP2	ASF1B	ASF1B (#1)	1					0.0286256	0.930507	-0.0392323		0.127912	0.657113	-0.16527		0.709735	0.493628	-0.431381				-0.442198	0.337982	-0.0682554	-0.114425	-0.188911	-0.238565	-0.224658	0.0241953	0.297211	-0.271159	-0.270198
480	Q9NR48	ASH1L	ASH1L (#1)	1					0.681219	0.726331	-0.439086		0.0985393	0.837666	0.0512233		0.26538	0.544492	-0.619125				-0.0306406	0.0300035	-0.596534	-0.282274	-0.29575	0.227055	0.221409	-0.340446	0.31745	-1.34672	0.085471
481	Q9UBL3	ASH2L	ASH2L (#13)	13					0.0343976	0.977908	0.00893486		0.185307	0.924379	-0.021506		0.00964808	0.99755	0.00246697				0.0276715	-0.0282126	0.0813115	-0.0639828	0.0278184	-0.0835449	-0.00960298	0.0920104	0.11998	0.0373591	0.179565
482	P78348	ASIC1	ASIC1 (#2)	2					0.0369897	0.984655	-0.00640452		1.82087	0.542008	-0.128651		1.05882	0.795661	-0.0752867				-0.00642762	0.00639902	-0.0559911	0.0431535	-0.132199	-0.0934776	-0.160318	-0.348444	-0.372395	-0.438417	-0.432995
483	Q96FT7	ASIC4	ASIC4 (#1)	1					0.107664	0.884191	0.045625		0.846393	0.38849	-0.230861		1.54292	0.405981	-0.5445				-0.0628021	0.0601819	0.166826	-0.0781962	-0.429486	-0.133111	-0.133916	1.10762	0.969375	0.556071	0.431929
484	P04424	ASL	ASL (#13)	13					0.951881	0.663623	0.13046		1.1209	0.539627	0.133647		0.657744	0.645302	0.168485				0.0329581	-0.0337287	0.113605	0.146544	0.191129	0.1332	0.0754565	-0.294298	-0.240149	-0.168927	-0.0285503
485	O95671	ASMTL	ASMTL (#15)	15					0.23399	0.841314	-0.0541874		0.284547	0.735102	-0.0750241		0.251337	0.892987	-0.0453535				-0.072516	0.0690447	-0.0483232	-0.0635229	-0.0554944	-0.21269	0.0379048	-0.371975	-0.261529	-0.352626	-0.371585
486	O43681	ASNA1	ASNA1 (#14)	14					1.05312	0.841543	-0.0462774		1.04595	0.708859	-0.0777558		0.0863924	0.953525	0.0237663				-0.00430495	0.00429214	-0.0558537	-0.0367138	-0.12838	-0.0596156	-0.045291	-0.0981809	-0.105985	0.00328834	-0.159922
487	P08243	ASNS	ASNS (#26)	26					0.254053	0.841879	-0.0498217		0.0371697	0.981398	0.00653044		0.0545129	0.958394	0.0229132				-0.0469578	0.0454776	-0.104491	0.00336693	-0.0569057	0.0401529	0.0341237	-0.0562438	-0.126312	0.0525835	-0.189313
488	Q12797	ASPH	ASPH (#18)	18	ER-Membrane				1.63942	0.821346	0.0542456		0.786141	0.699114	0.084146		0.90002	0.68528	0.130729				0.00248576	-0.00249005	0.053707	0.0547798	0.110083	0.13502	0.00732897	0.519087	0.459715	0.627363	0.612897
489	Q9BZE9	ASPSCR1	ASPSCR1 (#3)	3					0.474438	0.627186	0.237629		0.54782	0.381131	0.27878		0.808122	0.680281	0.133069				0.139123	-0.153984	0.184911	0.275486	0.374314	0.229662	0.210071	0.2396	0.259916	0.345234	0.420419
490	Q7L266	ASRGL1	ASRGL1 (#7)	7					0.650488	0.673386	0.115979		1.18104	0.391602	0.216032		0.558962	0.621352	0.222285				0.0487223	-0.0504255	0.158956	0.0712988	0.266261	0.273524	0.105757	0.853915	0.809981	0.946947	1.16152
491	P00966	ASS1	ASS1 (#8)	8					0.0507384	0.927744	0.0299757		0.0923267	0.868536	0.043279		0.294816	0.664227	0.181347				0.127601	-0.139992	0.160159	-0.112598	0.129779	-0.105775	0.0872467	0.285288	0.658742	0.545622	0.761102
492	Q9NVM9	ASUN	ASUN (#7)	7					0.0469562	0.98228	-0.00729058		0.15662	0.914077	-0.0254224		0.16666	0.909654	-0.0355811				0.0441768	-0.0455724	-0.0112143	-0.00476248	-0.0808533	-0.0387534	0.0412462	0.0183924	0.0818012	0.0781085	-0.049077
493	Q8NBU5	ATAD1	ATAD1 (#8)	8		+	+		0.673464	0.712517	0.10092		0.0226548	0.991916	0.00333119		0.315678	0.827568	0.066559				-0.0421688	0.0409713	0.118321	0.0823221	-0.00656176	0.00983084	0.00492816	0.0362394	0.0167595	0.029385	0.156732
494	Q6PL18	ATAD2	ATAD2 (#8)	8					0.703801	0.71121	-0.0929441		0.0769049	0.9698	0.00982723		0.0201408	0.997335	0.00195245				0.034986	-0.0358555	-0.0793121	-0.107446	0.0482808	0.00722031	-0.0273238	0.00955341	0.0621768	0.0253704	0.0502647
495	Q9ULI0	ATAD2B	ATAD2B (#20)	20	Nuclear (100% filter)				0.416106	0.874141	-0.0394167		0.0729212	0.972535	-0.00829291		0.0166705	0.997681	-0.00198107				0.0282813	-0.0288468	-0.0584832	-0.0209158	-0.0597249	0.0174407	0.0165572	-0.200678	-0.14594	-0.150183	-0.200398
496	Q9NVI7	ATAD3A	ATAD3A (#3)	3		+	+		0.399111	0.721463	-0.0882895		0.127171	0.878529	0.0345346		0.855918	0.678805	0.127492				0.0557073	-0.0579449	-0.149809	-0.0290072	0.0541714	0.15867	-0.112594	-0.136426	-0.201574	-0.00101428	-0.082002
497	Q5T9A4	ATAD3B	ATAD3B (#5)	5		+	+		0.0374778	0.981138	-0.00733709		0.288165	0.783168	-0.0589264		0.199307	0.804688	0.0801066				0.0538891	-0.0559804	0.0125589	-0.0293244	-0.0344478	0.0232022	-0.168671	-0.099293	-0.334215	-0.0620323	-0.211263
498	Q5SQI0	ATAT1	ATAT1 (#9)	9					0.688733	0.679544	0.120248		0.529567	0.77081	0.0601327		0.398353	0.762433	0.100476				-0.000904826	0.000904173	0.0801451	0.160349	0.0868928	0.117217	-0.023713	0.400997	0.255113	0.426515	0.430547
499	Q86WG3	ATCAY	ATCAY (#7)	7					0.609673	0.749863	-0.0819152		0.0809542	0.972617	0.00919251		0.345698	0.839288	-0.0614565				0.0330512	-0.0338262	-0.0843503	-0.0802549	0.00666114	0.0227498	-0.00299586	-0.106089	-0.116353	-0.22557	-0.119785
500	O95260	ATE1	ATE1 (#5)	5					0.593353	0.842615	0.0468685		0.810388	0.498177	0.160118		0.932953	0.906265	0.034734				-0.0109957	0.0109125	0.0698572	0.0237966	0.2524	0.210492	0.0173369	0.0875648	0.0867336	0.115376	0.12839
501	P18846	ATF1	ATF1 (#1)	1					0.798602	0.683902	-0.347771		0.57762	0.532827	-0.152075		0.616381	0.709636	-0.124228				0.0786136	-0.0831455	-0.228276	-0.471797	-0.244447	-0.0555631	-0.163014	0.374	0.48865	0.331458	0.282736
502	P15336	ATF2	ATF2 (#2)	2					0.818892	0.637545	-0.234812		0.527983	0.374889	-0.27208		0.59607	0.601761	-0.233595				0.0605808	-0.0632366	-0.223273	-0.249008	-0.500428	-0.43413	0.114334	-0.277171	-0.0628399	-0.302977	-0.504224
503	P18847	ATF3	ATF3 (#2)	2	Nuclear (100% filter)				0.275825	0.680044	-0.131105	+	1.92865	0.0267273	1.18346		1.38555	0.104	2.01259				0.11493	-0.124884	-0.26212	-0.0100449	1.34065	1.37156	0.823243	-0.727847	-0.331589	1.41426	1.55147
504	P18850	ATF6	ATF6 (#1)	1	ER-Membrane				2.16127	0.644724	-0.265637		1.22016	0.260776	-0.341207		0.0318349	0.994118	-0.0035974				0.0129385	-0.0130556	-0.28163	-0.249761	-0.273832	-0.230593	-0.519372	0.167024	0.173732	0.134551	0.199011
505	Q99941	ATF6B	ATF6B (#2)	2					0.993811	0.686527	-0.106258		0.232862	0.756165	-0.0713644		0.0369877	0.977641	-0.0100146				-0.0274657	0.0269526	-0.089559	-0.123471	0.134384	-0.111365	-0.237882	-0.084689	-0.231116	-0.20861	-0.127224
506	P17544	ATF7	ATF7 (#1)	1					0.714237	0.622118	-0.206901		0.937134	0.301195	-0.314		0.0707181	0.934021	0.0329577				-0.0665797	0.0636421	-0.212094	-0.204645	-0.52664	-0.32122	-0.0985472	0.0988054	-0.175218	-0.000592688	-0.00990443
507	Q6VMQ6	ATF7IP	ATF7IP (#12)	12					0.0970774	0.977693	-0.00797438		0.541598	0.778667	-0.0566755		0.466815	0.7638	-0.0899616				0.0230499	-0.0234241	0.00496347	-0.0212864	0.00106899	-0.0455759	-0.126081	-0.0970886	-0.194008	-0.181665	-0.289355
508	Q9BSB4	ATG101	ATG101 (#5)	5					0.54617	0.626784	-0.185506		0.778782	0.589322	-0.121322		0.478446	0.79738	-0.0785464				-0.015108	0.0149513	-0.0943238	-0.276844	-0.181566	-0.17763	-0.00500606	-0.327992	-0.296713	-0.342746	-0.439051
509	O94817	ATG12	ATG12 (#1)	1					0.533909	0.626764	-0.363339		0.388942	0.582598	-0.137945		0.124922	0.779977	0.110174				-0.107931	0.100416	-0.570638	-0.163555	-0.252009	0.03935	-0.212449	0.0754617	-0.19142	0.308669	-0.204278
510	O75143	ATG13	ATG13 (#2)	2					0.4217	0.673184	0.131898		1.00141	0.376406	0.232618		0.223859	0.683843	-0.180599				-0.0644878	0.0617281	0.0364532	0.224583	0.0845925	0.32293	0.286192	0.249402	0.293989	0.337702	-0.155509
511	Q676U5	ATG16L1	ATG16L1 (#2)	2					0.211715	0.78374	0.0787128		0.386876	0.661835	-0.102483		0.171453	0.753032	0.134845				0.0031291	-0.0031359	0.19229	-0.0348707	-0.119265	-0.265387	0.077193	-0.457459	0.0218516	-0.0139697	-0.151948
512	Q2TAZ0	ATG2A	ATG2A (#2)	2					0.596171	0.680409	0.117732		0.217263	0.802669	-0.0554922		0.698096	0.64899	0.169118				0.0207408	-0.0210432	0.0618855	0.173277	-0.111693	0.121712	-0.176949	0.331166	0.310829	0.432418	0.547813
513	Q96BY7	ATG2B	ATG2B (#11)	11					0.255566	0.91005	-0.0301906		0.125263	0.944466	-0.0173376		0.85228	0.799453	0.0689173				0.0335991	-0.0344002	-0.00534168	-0.0558406	-0.029712	0.0487282	-0.0722307	0.0311136	0.0731599	0.14093	0.101178
514	Q9NT62	ATG3	ATG3 (#3)	3					0.807952	0.687967	-0.106094		0.334916	0.708528	-0.0852744		0.010391	0.990609	-0.0050172				0.0349739	-0.0358427	-0.137752	-0.0753052	-0.244166	-0.0884481	0.0754876	-0.163686	0.0752084	0.0390904	-0.137602
515	Q8WYN0	ATG4A	ATG4A (#1)	1					0.487778	0.733425	-0.506616		0.24694	0.48773	-0.250988		0.0579414	0.84574	-0.0887301				0.278169	-0.344931	-0.402146	-0.677849	-0.194944	-0.259455	-0.398709	0.00571997	0.721791	-0.0716165	0.621667
516	Q9Y4P1	ATG4B	ATG4B (#12)	12					0.853024	0.711409	-0.0888313		0.880736	0.639135	-0.0977716		0.315797	0.857119	-0.0501696				-0.0285682	0.0280134	-0.0716633	-0.106554	-0.160398	-0.104772	-0.0289769	-0.224843	-0.129616	-0.196337	-0.258462
517	Q9H1Y0	ATG5	ATG5 (#2)	2					0.0237365	0.988573	0.00524693		0.0603082	0.969189	0.00970176		0.708248	0.871797	0.0439022				-0.000681126	0.000680891	-0.0574073	0.0679009	0.0418563	0.0801198	-0.0928711	0.180783	0.145107	0.218333	0.195362
518	O95352	ATG7	ATG7 (#19)	19					0.342579	0.884189	-0.040563		0.858909	0.896044	0.0275874		0.512721	0.823808	0.0659661				-0.00229289	0.00228916	-0.0757592	-0.0053706	0.0127055	0.0507202	0.019331	0.143177	0.0740755	0.174085	0.175099
519	Q7Z3C6	ATG9A	ATG9A (#1)	1	Endosome				0.426788	0.626564	-0.202177		1.19166	0.266121	-0.34668		0.0879777	0.958387	-0.0217818				-0.081282	0.0769457	-0.059698	-0.348992	-0.386146	-0.475003	-0.185395	-0.511199	-0.364247	-0.452881	-0.466129
520	P31939	ATIC	ATIC (#91)	91		+			0.000182288	1	-5.66198e-06		0.0486595	0.992857	0.00170543		0.334693	0.900764	0.0364559				-0.00666975	0.00663905	-0.00685653	0.00681452	-0.0176767	0.0126394	0.0101075	0.0115639	0.0475157	0.0993632	0.0326283
521	Q8WXF7	ATL1	ATL1 (#16)	16					3.39248	0.713292	0.0825339		1.10403	0.645158	0.0968795		0.770556	0.815078	0.067608				-0.000947333	0.000946626	0.0836765	0.0813906	0.0826628	0.152587	0.0553872	0.315881	0.325775	0.368104	0.408768
522	Q8NHH9	ATL2	ATL2 (#9)	9	ER_high_curvature				0.220272	0.895262	-0.0390722		0.18645	0.891858	0.0330421		0.547348	0.757649	0.0959113				-0.0552544	0.0532161	-0.0349374	-0.0452454	0.0198667	0.0608982	0.0153039	-0.0963986	-0.155323	0.0225051	-0.082404
523	Q6DD88	ATL3	ATL3 (#9)	9	ER_high_curvature				0.0178524	0.989691	-0.00372958		0.367321	0.767409	0.0678208		0.651718	0.783311	0.0799075				0.054264	-0.056385	0.0263613	-0.0359415	0.0722056	0.0843309	0.0437444	0.3759	0.39899	0.500477	0.434227
524	Q13315	ATM	ATM (#32)	32	Nuclear (100% filter)				0.131669	0.960013	-0.0157165		0.0137051	0.992925	-0.00188536		0.767864	0.775045	0.0795711				0.0351281	-0.036005	-0.00201308	-0.0302968	0.0432459	-0.015789	-0.0344282	0.168704	0.110448	0.201291	0.237004
525	O00244	ATOX1	ATOX1 (#9)	9					0.767886	0.626704	0.211517		0.940878	0.654513	0.0941165		0.279985	0.760649	-0.102138				0.00866592	-0.00871838	0.271813	0.151169	0.103241	0.0273948	0.151635	0.115801	0.226915	-0.0425537	0.180993
526	P98196	ATP11A	ATP11A (#1)	1					1.23264	0.626667	-0.237046		0.420707	0.595804	0.129014		0.242174	0.620221	-0.30614				-0.0219022	0.0215748	-0.197201	-0.277219	-0.101423	0.252519	0.235455	-0.271772	0.500132	-0.229101	-0.154819
527	Q9Y2G3	ATP11B	ATP11B (#2)	2					1.04189	0.647607	-0.148652		1.18087	0.436064	-0.188012		0.293428	0.772704	-0.0902493				0.00475487	-0.00477051	-0.172508	-0.124812	-0.290554	-0.141254	-0.13225	-0.226547	-0.0443618	-0.163539	-0.287868
528	A0A067XG54	ATP11C	ATP11C (#9)	9					0.00262205	0.999883	-0.000887245		0.0105912	0.99255	-0.00214463		0.0923214	0.905039	-0.0405095				-0.0371571	0.0362241	-0.0927193	0.0900118	-0.0630487	0.105445	-0.0502302	-0.128065	-0.376764	-0.225093	-0.360755
529	Q9HD20	ATP13A1	ATP13A1 (#17)	17	ER-Membrane				0.00982145	0.993411	-0.00278508		0.304157	0.74411	-0.0790261		1.14468	0.794796	-0.07076				-0.081401	0.0770523	-0.000224541	-0.00969431	-0.11344	-0.0772426	-0.0529182	-0.321038	-0.350207	-0.392752	-0.420012
530	P05023	ATP1A1	ATP1A1 (#51)	51	Plasma membrane				0.0544806	0.975773	0.009069		0.284359	0.827664	0.045303		0.300748	0.773516	0.0958527				-0.0422288	0.0410278	-0.0255543	0.0424913	0.0404988	0.12575	-0.0321415	-0.0231533	-0.216531	-0.0396079	-0.00837107
531	P13637	ATP1A3	ATP1A3 (#47)	47					0.129439	0.925034	-0.0259482		0.212857	0.834633	-0.0443755		0.868076	0.676615	-0.136076				-0.0502324	0.0485421	0.0210723	-0.074659	-0.103748	-0.109017	0.0771037	-0.337668	-0.298764	-0.41428	-0.494304
532	P05026	ATP1B1	ATP1B1 (#17)	17	Plasma membrane				0.223302	0.783101	0.0715996		0.26933	0.752855	0.0739862		0.256867	0.77044	0.0991669				-0.0870928	0.0821331	-0.00905409	0.147294	0.0364441	0.156781	0.0212936	-0.227569	-0.464525	-0.219215	-0.274545
533	P14415	ATP1B2	ATP1B2 (#5)	5					0.588677	0.683411	0.113562		0.790302	0.479892	0.18267		0.424183	0.75757	0.098159				0.0532619	-0.0553039	0.0930487	0.132033	0.205577	0.186328	0.153043	0.392462	0.254403	0.372805	0.470378
534	P54709	ATP1B3	ATP1B3 (#12)	12	Plasma membrane				0.277946	0.858335	0.0445267		0.494137	0.725882	0.0806339		1.24198	0.78782	0.0743926				0.0462917	-0.0478265	0.0108808	0.0766378	0.0942109	0.0921614	0.0532272	0.140469	0.163902	0.220816	0.23234
535	O14983	ATP2A1	ATP2A1 (#4)	4					0.380643	0.790281	-0.0677614		0.627802	0.58205	-0.125698		1.08341	0.635806	-0.164325				-0.0552435	0.0532059	-0.0492829	-0.0882777	-0.188197	-0.194509	0.00255649	-1.48238	-1.41017	-1.63183	-1.58937
536	P16615	ATP2A2	ATP2A2 (#55)	55	ER-Membrane				0.0483304	0.984454	0.00614746		0.465144	0.787912	0.0603716		0.726254	0.92551	0.0294937				-0.037234	0.0362972	0.00125269	0.0101055	0.0555721	0.0717506	0.0523871	0.0123357	0.00832227	0.0302307	0.0494147
537	P20020	ATP2B1	ATP2B1 (#22)	22	Plasma membrane				0.0487491	0.986531	-0.00527267		0.394435	0.879195	-0.032701		0.0299597	0.983383	-0.0075228				-0.000421161	0.000420952	0.0260467	-0.0365923	-0.0204717	-0.091617	0.0139854	-0.208574	-0.0757694	-0.190136	-0.109253
538	Q01814	ATP2B2	ATP2B2 (#5)	5					0.786452	0.746551	-0.0746138		1.4351	0.544968	-0.129623		0.370373	0.708503	-0.136625				-0.0235698	0.0231909	-0.10011	-0.0494965	-0.170145	-0.0939292	-0.125362	-0.920338	-0.825488	-0.896376	-1.1227
539	Q16720	ATP2B3	ATP2B3 (#2)	2	Plasma membrane				0.0518864	0.912624	-0.0396786		0.0605405	0.87088	-0.0482603		0.517454	0.762368	0.0966053				0.20211	-0.23511	0.0166847	-0.129042	-0.139361	0.193378	-0.248297	0.413068	0.400422	0.554026	0.452675
540	P23634	ATP2B4	ATP2B4 (#6)	6	Plasma membrane				0.664861	0.947953	-0.018359		0.600539	0.719902	-0.0767784		0.54587	0.798975	0.0768031				0.00364864	-0.00365798	-0.0261615	-0.0105659	-0.120461	0.0192313	-0.12912	0.41944	0.430607	0.539461	0.464192
541	P98194	ATP2C1	ATP2C1 (#3)	3	Golgi				0.20155	0.853599	0.0467497		0.448955	0.719846	-0.0861555		0.902595	0.576022	-0.250722				0.0534127	-0.0554664	-0.0162077	0.107653	-0.0986935	-0.0871965	-0.075657	0.0292099	-0.0706849	-0.272051	-0.270868
542	P25705	ATP5A1	ATP5A1 (#104)	104	Mitochondrion-IM	+			0.205374	0.957809	-0.0170739		0.283452	0.949199	-0.0154712		0.738119	0.89529	0.0391235				-0.0003422	0.000342033	0.00832347	-0.0424714	-0.00226722	0.0106785	-0.0548251	-0.0181445	-0.0481774	-0.0029464	0.0148715
543	P06576	ATP5B	ATP5B (#122)	122	Mitochondrion-IM	+			0.322358	0.957145	-0.0163264		0.602879	0.881126	-0.0324419		0.462665	0.838625	0.0579129				0.0155171	-0.0156858	-0.0229765	-0.00984487	-0.0397688	-0.0190133	-0.0387966	-0.0618055	-0.0923658	0.0184199	-0.0567655
544	F8W0P7	ATP5B	ATP5B (#1)	1					0.379229	0.641747	-0.493325		0.0181962	0.946479	-0.0295452		0.577028	0.566068	-0.283484				-0.203985	0.178684	-0.905376	-0.106575	-0.723577	0.896835	-0.299845	-0.371664	-0.498923	-0.575769	-0.861787
545	P36542	ATP5C1	ATP5C1 (#11)	11	Mitochondrion-IM	+			0.389344	0.783534	-0.0663044		0.577074	0.616017	-0.109534		0.649441	0.714112	-0.12578				0.0495205	-0.0512809	-0.030393	-0.103976	-0.116737	-0.214107	-0.000397765	-0.219005	-0.125438	-0.293653	-0.30235
546	P30049	ATP5D	ATP5D (#3)	3		+			0.342645	0.629143	-0.209905		0.510694	0.362605	-0.314041		0.719852	0.544264	-0.316756				-0.193746	0.170781	-0.206599	-0.236176	-0.368236	-0.422318	-0.186015	-0.360155	-0.355603	-0.576765	-0.772506
547	P24539	ATP5F1	ATP5F1 (#11)	11	Mitochondrion-IM	+			0.215982	0.925399	0.0261802		0.207823	0.921099	0.0247216		0.785649	0.595061	-0.225506				-0.0369506	0.0360279	0.0451357	0.00630193	-0.000942515	0.0280185	0.0457047	0.0610265	0.189592	-0.179738	-0.020655
548	O75947	ATP5H	ATP5H (#37)	37	Mitochondrion-IM	+			0.546841	0.837758	-0.0515034		1.35186	0.461189	-0.175707		1.38014	0.676704	-0.127839				-0.0260906	0.0256271	-0.0457558	-0.0577147	-0.189441	-0.190189	-0.148188	-0.182566	-0.153848	-0.276319	-0.315774
549	P18859	ATP5J	ATP5J (#1)	1		+			0.355388	0.812389	0.770977		0.0918052	0.66303	0.203653		0.514054	0.489831	-0.452546				-0.79337	0.508941	0.495188	0.762337	-0.390503	0.391816	0.183003	1.59658	1.14087	1.15735	0.675011
550	G3V325	ATP5J2-PTCD1	ATP5J2-PTCD1 (#8)	8					0.890544	0.62835	-0.171995		1.75634	0.301097	-0.294364		0.97971	0.619191	-0.188198				0.00570592	-0.00572858	-0.209195	-0.134818	-0.36135	-0.302449	-0.219325	-0.267633	-0.167168	-0.369452	-0.441745
551	O75964	ATP5L	ATP5L (#5)	5	Mitochondrion-IM	+			0.247275	0.785871	-0.0745228		0.102453	0.91443	-0.0260827		0.000908407	0.999522	-0.000451507				0.0236021	-0.0239946	-0.167336	0.0178979	-0.122047	0.141044	-0.0978339	0.0365228	-0.222909	-0.0224382	-0.164851
552	P48047	ATP5O	ATP5O (#14)	14	Mitochondrion-IM	+			0.471957	0.685105	0.114238		0.00635052	0.994102	0.00184847		0.0520015	0.966099	0.0168715				-0.0752042	0.0714774	0.0682904	0.156459	-0.0105845	0.0955213	-0.0849816	0.0846905	-0.10359	0.00115285	0.0136909
553	Q99766	ATP5S	ATP5S (#1)	1		+			0.531252	0.631248	-0.246094		0.503309	0.427195	-0.241533		0.0338396	0.966504	-0.0171549				0.132506	-0.145918	-0.333709	-0.171892	-0.32514	-0.246316	-0.173263	-0.329544	-0.262788	-0.169282	-0.457359
554	Q9NW81	ATP5SL	ATP5SL (#3)	3		+			0.182406	0.907963	0.0331459		0.0446602	0.972831	-0.00909242		0.0443598	0.973495	0.0122717				0.0536021	-0.0556708	0.0060317	0.0581914	0.0290283	0.0200018	-0.0794104	0.0555428	-0.0894355	-0.0537572	0.044408
555	Q15904	ATP6AP1	ATP6AP1 (#5)	5	Endosome				0.377851	0.681799	-0.116098		0.878047	0.291803	-0.363691		0.949934	0.578445	-0.242512				-0.0925226	0.0869448	-0.049871	-0.187904	-0.391142	-0.392277	-0.316019	-0.127709	-0.154838	-0.333117	-0.434454
556	O75787	ATP6AP2	ATP6AP2 (#1)	1					0.377626	0.613503	-0.350008		0.773058	0.161776	-0.688655		0.168494	0.635057	-0.330453				0.239247	-0.286967	-0.151334	-0.596401	-0.743087	-1.12582	-0.268638	-0.880964	0.313675	-0.78143	-0.446766
557	Q93050	ATP6V0A1	ATP6V0A1 (#13)	13	Endosome				0.0373289	0.984165	0.00625716		0.616126	0.648874	0.105782		0.208073	0.933699	0.026312				0.0469804	-0.0485619	-0.00563741	0.0165703	0.0925415	0.138551	0.0838829	-0.205189	-0.253665	-0.239945	-0.166284
558	Q9Y487	ATP6V0A2	ATP6V0A2 (#3)	3	Endosome				0.631108	0.713819	-0.0921711		0.746116	0.489807	-0.163502		0.0187441	0.98401	0.00739314				-0.0404139	0.0393127	-0.0790209	-0.106423	-0.326609	-0.102687	-0.0628631	-0.0985831	0.0491011	0.0805128	-0.115209
559	P27449	ATP6V0C	ATP6V0C (#4)	4					0.128868	0.916827	-0.0304566		0.361962	0.711812	0.0837396		0.310026	0.783538	-0.0895877				0.0674457	-0.0707541	0.00277897	-0.0670006	0.15702	-0.0253577	0.114594	-0.00531311	0.0185741	-0.170237	0.00432284
560	P61421	ATP6V0D1	ATP6V0D1 (#12)	12	Endosome				0.418045	0.738545	0.083876		0.163633	0.892932	0.0328932		0.240221	0.823016	-0.0679682				-0.0624139	0.0598253	0.108886	0.0562777	0.0423213	-0.00599986	0.0584754	-0.360223	-0.272307	-0.470214	-0.298253
561	P38606	ATP6V1A	ATP6V1A (#44)	44	Endosome				0.225928	0.930396	-0.0230729		0.467645	0.782064	-0.0561294		0.104386	0.98407	-0.00670319				-0.03104	0.0303861	-0.00645111	-0.0403487	-0.115226	-0.0712517	0.0171085	-0.119813	-0.106108	-0.10071	-0.138617
562	P21281	ATP6V1B2	ATP6V1B2 (#32)	32	Endosome				0.135593	0.900919	-0.0349927		0.265005	0.783846	-0.0594935		0.493343	0.660298	-0.174274				-0.0618072	0.0592677	0.0287401	-0.101265	-0.0636676	-0.164464	0.0458423	-0.235929	-0.0424757	-0.321059	-0.305893
563	P21283	ATP6V1C1	ATP6V1C1 (#3)	3	Endosome				0.484586	0.796212	0.0608651		0.769384	0.704813	0.0840036		0.63419	0.71893	0.122602				0.0305419	-0.0312025	0.0961127	0.0249568	0.103465	0.0967219	0.0508329	-0.0819141	-0.0585449	0.00241348	0.102331
564	Q9Y5K8	ATP6V1D	ATP6V1D (#8)	8					0.101545	0.959049	0.015413		0.40699	0.751384	0.066218		0.389447	0.74061	0.121965				-0.0389172	0.0378949	-0.018668	0.0484717	0.0186844	0.17359	0.00484572	-0.0554415	-0.239423	-0.0389891	-0.0119462
565	P36543	ATP6V1E1	ATP6V1E1 (#13)	13	Endosome				0.0862712	0.935501	-0.0234074		0.152852	0.875633	0.0387714		0.568633	0.76032	0.0913031				0.0741928	-0.0782162	0.0175544	-0.0683927	0.10231	0.0024782	0.00549126	-0.064546	-0.00717651	0.00755465	0.103329
566	Q16864	ATP6V1F	ATP6V1F (#4)	4					0.211137	0.831878	0.0565965		0.324406	0.68989	0.0939389		0.114387	0.940357	-0.0258596				0.0792566	-0.083865	0.0175192	0.0910654	0.111687	0.214376	-0.0511591	0.173911	0.0451736	0.121108	0.0462571
567	O75348	ATP6V1G1	ATP6V1G1 (#3)	3	Endosome				0.0260453	0.970525	-0.0139939		0.126635	0.814152	-0.0634819		0.742013	0.730859	-0.108713				-0.159172	0.143342	-0.0611089	0.0172918	-0.0692798	-0.0990982	-0.0458118	0.108339	0.0255507	-0.0735911	-0.00994574
568	O95670	ATP6V1G2	ATP6V1G2 (#4)	4					0.240303	0.759238	0.0900542		0.0762406	0.914556	0.0298503		0.432378	0.858921	0.0513628				-0.118829	0.109782	0.0914814	0.07958	0.0919907	0.0134195	-0.0294299	-0.243728	-0.228262	-0.219319	-0.149945
569	Q9UI12	ATP6V1H	ATP6V1H (#10)	10	Endosome				1.09163	0.774455	-0.0648682		0.23501	0.822672	-0.0490365		0.131294	0.92173	-0.0341228				-0.0132396	0.0131192	-0.0793689	-0.050488	-0.194745	-0.0070519	0.0545064	-0.204727	-0.0493644	-0.189809	-0.132529
570	Q04656	ATP7A	ATP7A (#1)	1					0.491803	0.612823	0.213736		0.488035	0.478504	0.195093		0.382655	0.614962	0.26423				0.118314	-0.128891	0.17899	0.237906	0.339923	0.145471	0.0840186	0.227608	-0.195841	0.186918	0.373309
571	Q9Y2Q0	ATP8A1	ATP8A1 (#20)	20					0.650424	0.817623	-0.053262		0.937854	0.700141	-0.0805324		0.336629	0.823164	-0.0681231				0.0234784	-0.0238669	-0.0356169	-0.0712956	-0.0607037	-0.0469752	-0.134501	-0.317773	-0.44174	-0.468584	-0.427175
572	Q9NTI2	ATP8A2	ATP8A2 (#4)	4					0.607991	0.833603	-0.0522953		0.206976	0.891544	-0.0303957		0.00562827	0.997676	-0.00249257				-0.00615936	0.00613326	-0.0293044	-0.0753123	0.0267274	0.0169538	-0.134907	-0.180083	-0.176327	-0.0574784	-0.303916
573	O75110	ATP9A	ATP9A (#6)	6					0.24762	0.832682	-0.0569331		0.596323	0.878391	-0.0322485		0.720064	0.620828	-0.192214				-0.0166089	0.01642	-0.127619	0.0135639	-0.0225562	-0.0529531	-0.0215196	0.0666245	-0.0550675	-0.26154	-0.111332
574	O43861	ATP9B	ATP9B (#1)	1					0.241689	0.669138	0.164337		0.43766	0.381784	0.294831		0.369914	0.602545	0.277813				-0.223781	0.193686	0.196617	0.101961	0.506154	0.238899	0.0942978	0.0613356	-0.399327	0.0134781	0.204156
575	Q5TC12	ATPAF1	ATPAF1 (#8)	8		+			0.745399	0.758786	-0.0780998		1.60496	0.491902	-0.148263		1.0714	0.734642	-0.110666				0.0225729	-0.0229318	-0.0771624	-0.0793961	-0.150565	-0.10476	-0.190003	0.0556315	0.0531561	-0.0411209	-0.0714229
576	Q8N5M1	ATPAF2	ATPAF2 (#4)	4		+			0.338612	0.717867	-0.0966064		0.918928	0.526298	-0.141665		0.122261	0.905267	-0.0388817				0.0366618	-0.0376178	-0.00927295	-0.184896	-0.2398	-0.134607	-0.0520237	0.059925	-0.123447	-0.0201138	-0.121171
577	Q13535	ATR	ATR (#3)	3					0.834271	0.647273	-0.314643		0.645527	0.415743	-0.222972		0.344317	0.583694	-0.331397				-0.101887	0.0951633	-0.224864	-0.411146	-0.397073	-0.246154	-0.0357731	-0.548128	0.037198	-0.505029	-0.668695
578	Q8WXE1	ATRIP	ATRIP (#1)	1					0.537156	0.713625	-0.0901312		0.225791	0.854556	0.0394782		0.0278603	0.990559	0.00561872				0.0494011	-0.0511527	-0.122839	-0.0591751	-0.0234265	0.111598	0.0276351	-0.0630268	-0.0769271	-0.00707048	-0.121646
579	O75882	ATRN	ATRN (#8)	8					1.67619	0.684936	0.100414		0.360449	0.807835	0.0508949		0.00798565	0.997534	-0.00282401				-0.0105282	0.010452	0.107933	0.0928189	0.131166	0.0693667	-0.0479627	0.0661894	-0.128502	-0.0634137	-0.00454673
580	P46100	ATRX	ATRX (#15)	15	Nuclear (100% filter)				0.0226337	0.978425	0.00867932		0.128694	0.857826	0.0421655		0.0100072	0.989865	-0.00595513				-0.093042	0.0874033	-0.0740114	0.0857313	-0.000785573	0.172924	-0.0541003	0.219146	-0.0963708	0.138723	-0.0278578
581	Q9UBB4	ATXN10	ATXN10 (#27)	27					0.412479	0.758412	-0.0761852		0.699097	0.608693	-0.115698		0.671897	0.676499	-0.138009				0.0471442	-0.0487369	-0.0268465	-0.127117	-0.124016	-0.155962	-0.0695042	-0.108639	0.0101212	-0.221222	-0.153314
582	P0C7T5	ATXN1L	ATXN1L (#2)	2					0.549893	0.650856	0.158766		1.15927	0.302189	0.317453		0.382572	0.660399	0.186106				-0.0774673	0.0735187	0.15304	0.160543	0.440084	0.2463	0.260053	-0.122754	-0.41601	-0.125666	-0.0408851
583	Q99700	ATXN2	ATXN2 (#7)	7		+			0.808075	0.848696	0.0449727		1.14907	0.607105	0.107641		0.139957	0.958988	0.0202995				0.00724084	-0.00727745	0.0301978	0.059711	0.0912094	0.0626043	0.169054	0.0424469	0.130334	0.103172	0.110208
584	Q8WWM7	ATXN2L	ATXN2L (#14)	14					1.54439	0.867053	0.0400422		2.61336	0.527249	0.131153		0.748287	0.832334	0.0558898				-0.00403166	0.00402034	0.0379594	0.0421136	0.149885	0.115794	0.127763	0.0491858	0.0169162	0.110023	0.0678587
585	P54252	ATXN3	ATXN3 (#7)	7					0.599783	0.711372	0.0944727		0.95248	0.572164	0.12585		0.130763	0.910053	0.0348162				0.0369919	-0.0379653	0.049123	0.138849	0.174088	0.118279	0.0837215	0.303864	0.168783	0.209667	0.332612
586	O15265	ATXN7	ATXN7 (#1)	1	Nuclear (100% filter)				0.223252	0.666938	-0.180594		0.488494	0.555171	-0.141076		0.435643	0.479108	-0.643362				-0.0510398	0.0492957	-0.429593	0.0666608	-0.301478	0.0600182	-0.184383	-0.318976	-0.0380601	-1.26176	-0.381999
587	Q14CW9	ATXN7L3	ATXN7L3 (#1)	1	Nuclear (100% filter)				0.448633	0.712697	-0.098436		0.281266	0.783118	0.0608462		1.17125	0.76008	0.0850748				0.00137744	-0.00137876	-0.0368229	-0.16005	0.16053	0.117907	-0.0959008	0.181432	0.155084	0.270774	0.235892
588	Q96GX2	ATXN7L3B	ATXN7L3B (#3)	3					0.753379	0.617604	0.194761		0.273176	0.711603	0.0875536		0.205661	0.794933	-0.0920462				0.028835	-0.0294232	0.126119	0.262815	0.145961	0.252337	-0.136519	0.510405	0.235931	0.239175	0.323069
589	Q13825	AUH	AUH (#1)	1		+			0.126919	0.672632	0.207742		0.104358	0.671524	0.169805		0.0903426	0.829375	0.0831593				0.398579	-0.552598	0.38231	-0.120845	0.391279	-0.326282	0.213388	-0.0449676	0.295844	-0.0413618	0.458557
590	Q9Y679	AUP1	AUP1 (#4)	4					0.0698616	0.966913	-0.013448		0.341766	0.718135	0.0806167		0.433503	0.770818	0.091963				0.054959	-0.0571358	-0.0304003	0.00132744	0.140746	0.168921	-0.0710827	-0.124495	-0.105157	-0.0839539	0.0382284
591	Q96GD4	AURKB	AURKB (#3)	3					0.185974	0.878189	-0.0435794		0.161017	0.875817	-0.0382018		0.0386543	0.965091	0.0162776				0.0696042	-0.0731332	-0.0718377	-0.0188501	-0.075678	-0.0680944	0.0238734	0.193009	0.381261	0.399712	0.207113
592	Q8WXX7	AUTS2	AUTS2 (#5)	5					0.664596	0.629333	-0.214601		0.731965	0.399807	-0.244008		0.83474	0.582574	-0.23677				0.0777335	-0.0821617	-0.232433	-0.201198	-0.276276	-0.252016	-0.210374	0.454722	0.569512	0.353711	0.196983
593	Q9NQS1	AVEN	AVEN (#1)	1					0.425386	0.77128	-0.071103		1.51449	0.366961	-0.226418		0.617332	0.600179	-0.241086				-0.0368477	0.0359299	-0.0220762	-0.121048	-0.202359	-0.314069	-0.164202	-0.062064	-0.0732583	-0.21227	-0.405224
594	Q8NBF6	AVL9	AVL9 (#9)	9					0.469683	0.848646	0.0445303		0.629552	0.78738	0.0573785		0.475907	0.832941	0.058088				-0.026361	0.0258879	0.0686292	0.0199583	0.0463425	0.0452816	0.0798018	0.0737225	0.119742	0.191711	0.11793
595	O15169	AXIN1	AXIN1 (#1)	1					0.81064	0.649664	-0.14598		2.08332	0.160393	-0.473587		0.771149	0.319231	-1.12279				0.0381685	-0.0392058	-0.139228	-0.153769	-0.435473	-0.532177	-0.454668	-0.812884	0.00110594	-1.76907	-1.28829
596	Q96L58	B3GALT6	B3GALT6 (#1)	1					0.500627	0.729375	-0.546622		0.744789	0.51312	-0.155495		0.254513	0.641994	0.217746				0.0147562	-0.0149087	-0.250224	-0.843173	-0.219355	-0.246546	-0.000811728	-0.25896	-0.675455	-0.479936	-0.0189855
597	O94766	B3GAT3	B3GAT3 (#8)	8	Golgi				0.0898956	0.977436	-0.00849618		1.20654	0.65089	-0.0927989		0.252685	0.900829	-0.0394142				0.00853702	-0.00858784	0.0192926	-0.0363358	-0.13168	-0.104623	-0.0421701	-0.280704	-0.284316	-0.274437	-0.369411
598	Q6Y288	B3GLCT	B3GLCT (#4)	4	ER-Membrane				0.0481088	0.96564	-0.0154456		0.384565	0.676173	0.0976383		0.336002	0.667031	0.168614				-0.0205705	0.0202814	-0.107982	0.0768014	0.0820884	0.268888	-0.0584949	0.657586	0.351339	0.760516	0.585636
599	B4DLN1	B4DLN1	B4DLN1 (#8)	8					1.01898	0.615381	0.177486		0.488782	0.589238	0.129877		0.561779	0.728355	0.11394				0.0233899	-0.0237753	0.134964	0.219622	0.193223	0.262923	-0.0670914	0.151541	0.0695551	0.164245	0.284731
600	Q00973	B4GALNT1	B4GALNT1 (#6)	6					0.537556	0.650142	-0.162443		1.28232	0.128163	-0.620401		1.02453	0.37697	-0.838549				-0.0922871	0.0867369	-0.206213	-0.124223	-0.702715	-0.570911	-0.595902	0.553454	0.299627	-0.403955	-0.420061
601	O60512	B4GALT3	B4GALT3 (#1)	1					0.617051	0.621646	0.197512		0.483668	0.690413	-0.0902617		0.71998	0.489193	-0.412679				0.000727647	-0.000727928	0.118757	0.276266	0.0481358	-0.18191	-0.137011	0.474216	0.28173	-0.198071	0.128658
602	Q9UBV7	B4GALT7	B4GALT7 (#3)	3					1.79674	0.631005	-0.145532		2.16819	0.225566	-0.352385		1.06716	0.427039	-0.510853				0.0124177	-0.0125255	-0.137215	-0.153957	-0.425903	-0.301429	-0.329986	-0.170918	-0.172703	-0.613461	-0.751865
603	Q9UPM9	B9D1	B9D1 (#1)	1					0.941289	0.610851	-0.260496		0.93424	0.333846	-0.303975		0.346493	0.648877	-0.189578				-0.0751934	0.0714676	-0.204759	-0.319958	-0.256947	-0.351387	-0.309178	-0.544974	-0.34934	-0.470069	-0.803402
604	Q8WXS3	BAALC	BAALC (#3)	3					0.369025	0.839168	0.0476717		0.171349	0.905173	-0.026849		0.0204036	0.982752	0.00921035				0.0359074	-0.0368241	0.0158171	0.0786097	0.0622382	-0.0689003	-0.0752599	0.977706	0.722827	0.848917	0.870037
605	Q9NWV8	BABAM1	BABAM1 (#7)	7					0.251348	0.861822	-0.0440369		0.431321	0.745856	-0.0701226		0.293754	0.76142	-0.103801				-0.0510219	0.0492789	-0.0827412	-0.00707549	-0.136307	-0.0227285	-0.0539464	-0.172795	-0.0515501	-0.108485	-0.323463
606	O14867	BACH1	BACH1 (#6)	6					0.688835	0.697022	-0.109058		0.963349	0.547811	-0.136864		0.656358	0.671414	-0.148698				0.0373286	-0.0383201	-0.115782	-0.103325	-0.17705	-0.100608	-0.134421	0.173883	0.29516	0.106179	0.0654684
607	Q9BYV9	BACH2	BACH2 (#1)	1					0.03295	0.962894	0.0188158		0.972989	0.516151	0.145367		1.09374	0.637406	0.170739				-0.0437237	0.0424376	0.179869	-0.143524	0.144341	0.216476	0.0733528	0.250334	0.182113	0.403519	0.370406
608	Q92934	BAD	BAD (#2)	2		+			0.557273	0.628759	-0.294361		0.0669869	0.85956	0.0483065		0.353765	0.67437	0.154864				-0.148286	0.134455	-0.276145	-0.326407	0.26489	0.22054	-0.361257	0.482979	0.214841	0.430502	0.577046
609	Q99933	BAG1	BAG1 (#6)	6					0.115114	0.960239	0.0165726		0.151993	0.942778	0.0177744		0.0361388	0.973985	0.0127238				-0.00459831	0.00458362	-0.0266896	0.0598201	-0.0166277	0.0985632	-0.0286342	0.0450074	-0.0488245	0.107631	-0.0860007
610	O95816	BAG2	BAG2 (#2)	2					0.738552	0.720215	-0.0887982		0.789349	0.870041	-0.0330711		0.496725	0.744348	0.106211				-0.00766089	0.00762034	-0.0597872	-0.11785	-0.048733	-0.00173592	-0.0488051	0.0842138	-0.00959614	0.206645	0.0803945
611	O95817	BAG3	BAG3 (#4)	4					0.6589	0.714677	0.0917596		0.493622	0.784858	0.0548807		0.284474	0.895814	-0.0438131				-0.0275962	0.0270782	0.132111	0.0508902	0.127198	0.00331374	0.0333528	-0.146609	-0.240604	-0.228309	-0.24653
612	O95429	BAG4	BAG4 (#4)	4					0.47676	0.687257	0.114659		0.013924	0.989076	0.00404489		0.167629	0.903063	0.0425297				-0.051957	0.0501506	0.18534	0.0421708	0.130573	0.0206168	-0.141765	0.302992	0.148643	0.244577	0.292118
613	Q9UL15	BAG5	BAG5 (#8)	8					0.9026	0.669342	-0.125963		0.734118	0.73708	-0.0691877		0.0680811	0.968157	-0.0146617				-0.028584	0.0280286	-0.132978	-0.119504	-0.0602376	-0.107273	-0.0408855	0.077223	-0.0486491	0.0127038	-0.0134534
614	P46379	BAG6	BAG6 (#23)	23					0.744154	0.806369	-0.0611416		0.936035	0.762822	-0.0615799		0.539105	0.740331	-0.114311				-0.0180858	0.0178618	-0.0598849	-0.0626221	-0.0494189	-0.0522264	-0.0834303	0.139307	0.0224261	-0.0201187	-0.0467699
615	Q8TBE0	BAHD1	BAHD1 (#1)	1					0.653777	0.629347	-0.241107		0.594008	0.363819	-0.281225		0.515586	0.736929	-0.110971				0.0910219	-0.0971537	-0.221726	-0.26662	0.0257578	-0.302413	-0.576217	0.208238	0.319076	0.0934933	0.211879
616	Q9UQB8	BAIAP2	BAIAP2 (#14)	14					0.313908	0.688315	-0.12564		0.0212442	0.975114	-0.00941098		0.119425	0.873279	-0.0559149				0.116442	-0.126672	-0.105655	-0.155855	-0.069969	0.0919912	-0.0656001	-0.399865	-0.119387	-0.354152	-0.27693
617	O75531	BANF1	BANF1 (#5)	5					0.605738	0.642143	0.386289		0.524113	0.373011	0.285835		0.00800921	0.990751	-0.00558415				-0.177888	0.158342	0.337696	0.415336	0.153163	0.483097	0.191927	0.809787	0.621235	0.895239	0.524615
618	Q8N9N5	BANP	BANP (#1)	1					0.289319	0.627459	-0.217274		0.390566	0.431881	-0.265048		1.19411	0.62825	-0.172072				0.183722	-0.21058	-0.0375392	-0.423868	-0.293312	-0.265448	-0.276672	-0.1004	-0.0330347	-0.215675	-0.261905
619	Q92560	BAP1	BAP1 (#2)	2	Nuclear (100% filter)				0.401018	0.769116	0.0714604		0.709741	0.553951	0.133406		0.00562583	0.998971	0.00131813				0.0431787	-0.044511	0.0206802	0.120908	0.0950647	0.263122	0.0400333	0.32711	0.205241	0.232135	0.302851
620	Q8IXM2	BAP18	BAP18 (#12)	12	Nuclear (100% filter)				0.197063	0.935612	0.0213327		0.694514	0.702676	0.0812357		0.248188	0.933675	0.0270641				0.0304412	-0.0310974	-0.0011425	0.0431518	0.0595385	0.156756	0.0264285	0.280808	0.21367	0.285781	0.262825
621	P80723	BASP1	BASP1 (#7)	7	Plasma membrane				0.12348	0.722803	0.12115		0.462451	0.355254	0.335328		0.611004	0.408623	-0.703624				-0.237149	0.203614	0.356177	-0.147412	0.491735	0.162073	0.301874	-0.580739	-0.00557008	-1.0215	-0.972055
622	Q07812	BAX	BAX (#10)	10		+			0.0248499	0.957038	0.0216004		0.0694662	0.871688	0.0433984		0.0371036	0.94074	0.0333392				0.134453	-0.148283	0.242578	-0.213207	0.212415	-0.281446	0.17848	-0.583201	-0.130682	-0.496304	-0.150901
623	Q9NRL2	BAZ1A	BAZ1A (#3)	3	Nuclear (100% filter)				0.8374	0.671847	-0.120545		0.247195	0.883537	-0.0316924		0.297552	0.844887	-0.059177				-0.0382039	0.0372182	-0.102162	-0.139913	0.000706847	-0.0872173	-0.0100452	0.0783686	0.0726442	0.0763023	-0.0436434
624	Q9UIG0	BAZ1B	BAZ1B (#9)	9					0.639147	0.713426	-0.094307		0.596356	0.706522	-0.0851483		0.0464481	0.965885	-0.0154955				-0.0430256	0.0417796	-0.0742004	-0.11566	-0.0593408	-0.0708066	-0.127166	-0.126108	-0.238453	-0.10882	-0.286732
625	Q9UIF9	BAZ2A	BAZ2A (#8)	8	Nuclear (100% filter)				0.202186	0.853013	-0.048312		0.080627	0.92619	-0.0233684		0.256803	0.774811	0.097856				-0.0370393	0.0361122	-0.120715	0.0231638	-0.0130223	0.129335	-0.187808	0.092078	-0.140564	0.0891677	0.0580585
626	Q9UIF8	BAZ2B	BAZ2B (#6)	6	Nuclear (100% filter)				0.0973054	0.95771	-0.0172364		0.0792685	0.947757	0.0169306		0.0991158	0.906529	-0.0399929				-0.0186815	0.0184427	0.0347489	-0.0694605	0.10691	0.0631125	-0.119589	0.246214	0.0105117	0.0391476	0.137593
627	Q96RK4	BBS4	BBS4 (#2)	2					0.0551765	0.966311	-0.0142662		0.123056	0.899976	-0.0314877		0.229456	0.900898	-0.0387351				0.073074	-0.0769736	-0.00404942	-0.0283826	0.0414478	-0.0768172	-0.0649431	0.150284	0.254086	0.180009	0.14689
628	Q8N3I7	BBS5	BBS5 (#1)	1					0.321816	0.755988	-0.0858951		0.535633	0.565029	0.141027		0.57805	0.666236	0.15937				0.0784414	-0.0829529	-0.102828	-0.0734737	0.17326	0.195566	0.0474884	0.0438405	0.0869517	0.300516	0.149017
629	Q3SYG4	BBS9	BBS9 (#2)	2					0.0913108	0.812423	0.0749985		0.145923	0.731581	0.0957536		0.151776	0.761528	0.119402				-0.208796	0.182363	-0.130964	0.254528	-0.0517609	0.258445	0.0409268	0.221031	-0.102578	0.395359	-0.0381013
630	Q8WY36	BBX	BBX (#1)	1	Nuclear (100% filter)				0.344456	0.610616	-0.225773		0.434121	0.345997	-0.35049		0.130579	0.910038	-0.0386258				-0.177448	0.157994	-0.412446	-0.058556	0.206947	-0.679201	-0.608399	-0.587696	-0.408946	-0.529871	-0.544023
631	P50895	BCAM	BCAM (#7)	7	Plasma membrane				0.256988	0.840777	-0.0536233		0.304782	0.784876	-0.063267		0.204241	0.902912	-0.0390052				0.0625566	-0.0653926	-0.0688349	-0.0412476	-0.103378	-0.0288957	-0.0617812	-0.825327	-0.897232	-0.844522	-0.956048
632	Q9UHQ4	BCAP29	BCAP29 (#2)	2	ER-Membrane				0.244557	0.727183	0.100437		0.410938	0.532262	-0.167511		1.64543	0.482415	-0.35811				-0.131873	0.120822	0.0577285	0.132095	-0.212441	-0.266166	-0.0405026	-0.376695	-0.437719	-0.805111	-0.725524
633	P51572	BCAP31	BCAP31 (#4)	4					0.0649684	0.92593	-0.0287648		0.17556	0.759783	0.0737865		0.953835	0.586301	-0.227909				-0.117852	0.108948	0.055492	-0.121926	-0.0183464	-0.0450329	0.271382	-0.272917	-0.148031	-0.478658	-0.398107
634	P56945	BCAR1	BCAR1 (#8)	8					0.322387	0.882237	-0.0424791		0.113246	0.974112	-0.00780251		0.0880487	0.96126	-0.0169965				0.00318247	-0.00318942	-0.0819712	-0.00299405	-0.038005	0.037998	-0.0234109	-0.0521394	-0.0163682	-0.107958	0.00545717
635	O75934	BCAS2	BCAS2 (#10)	10					1.49159	0.677371	0.114077		0.0722362	0.992023	-0.00288166		0.127804	0.953394	-0.0221714				0.00502551	-0.00504317	0.102873	0.125263	0.00739262	0.0117488	-0.0278129	0.0295146	-0.00343445	0.0428797	-0.0611424
636	Q9H6U6	BCAS3	BCAS3 (#2)	2					0.304196	0.67644	-0.134163		0.899524	0.370643	-0.243834		0.725451	0.616677	-0.218193				-0.0702894	0.0670233	-0.000498148	-0.271095	-0.217539	-0.419136	-0.0997256	-0.414122	-0.25725	-0.582963	-0.524795
637	P54687	BCAT1	BCAT1 (#30)	30					0.15966	0.962067	0.0159347		0.0763816	0.963931	0.011197		0.047304	0.97206	-0.0127502				0.030055	-0.0306945	0.0130832	0.0181467	-0.0556347	0.0046863	0.0835801	-0.805389	-0.660223	-0.701815	-0.789297
638	O15382	BCAT2	BCAT2 (#8)	8		+			0.123286	0.909959	0.0340872		0.015939	0.988451	0.00459874		0.583447	0.805961	0.0705805				0.0784268	-0.0829364	0.0721647	-0.00849987	0.0372775	-0.0157812	-0.0144645	-0.0327456	0.036403	0.0587708	0.0860476
639	Q9P287	BCCIP	BCCIP (#6)	6					0.413301	0.89396	-0.0349738		0.122555	0.970059	0.0104607		0.0297388	0.985136	0.00630192				0.0254873	-0.0259457	-0.0508934	-0.0195126	0.0150231	0.00527845	0.0103931	0.0578774	-0.0418036	0.0592633	-0.0305856
640	P12694	BCKDHA	BCKDHA (#11)	11	Mitochondrion-Mtx	+			0.176417	0.930583	-0.0227561		0.673086	0.716734	-0.080367		0.286079	0.839145	-0.0622728				0.0339223	-0.0347391	-0.0526987	0.00636974	-0.108574	-0.0826574	-0.051095	-0.192148	-0.181282	-0.183063	-0.314912
641	H0YH31	BCKDHA	BCKDHA (#1)	1					0.107341	0.94455	-0.0216401		1.33225	0.263147	-0.327873		0.148965	0.888305	-0.0468753				-0.0609988	0.0585239	-0.00284154	-0.0429135	-0.38289	-0.432811	-0.17163	-0.601342	-0.418008	-0.504676	-0.608424
642	P21953	BCKDHB	BCKDHB (#4)	4	Mitochondrion-Mtx	+			0.340077	0.754017	-0.0815586		0.727257	0.430337	-0.219618		0.869584	0.688517	-0.127066				0.0717921	-0.0755525	-0.0460004	-0.120877	-0.253461	-0.224038	-0.186996	-0.445525	-0.415653	-0.522029	-0.593279
643	O14874	BCKDK	BCKDK (#4)	4		+			0.379162	0.742867	0.0860868		0.128004	0.911418	-0.0273084		0.674779	0.664537	-0.156374				-0.0185776	0.0183415	0.017669	0.154269	0.0646084	0.022263	-0.169151	0.112696	0.000430236	-0.0904416	-0.109181
644	Q07817	BCL2L1	BCL2L1 (#1)	1		+			0.470124	0.810458	-0.0564214		0.992232	0.569552	-0.124716		0.128409	0.940854	-0.0251015				0.0358383	-0.0367514	-0.079492	-0.0342639	-0.138121	-0.170552	-0.0668437	0.0179864	0.129262	0.082569	0.014476
645	Q9BXK5	BCL2L13	BCL2L13 (#5)	5		+	+		0.284343	0.712225	-0.106347		0.148429	0.815631	-0.0574371		0.527286	0.568013	-0.319662				0.110649	-0.119845	-0.0688428	-0.153048	-0.136241	0.0471003	-0.0969655	0.0484987	0.392845	-0.149762	-0.0482192
646	Q92843	BCL2L2	BCL2L2 (#1)	1		+			0.0441297	0.890275	-0.0566808		0.346018	0.374363	0.356789		0.291774	0.586896	-0.333953				0.281048	-0.349377	-0.355252	0.173561	0.132099	0.37393	0.461844	0.129911	0.820068	-0.0693471	0.351422
647	Q4VC05	BCL7A	BCL7A (#4)	4	Nuclear (100% filter)				0.359906	0.794371	-0.0697417		0.039425	0.991117	0.00332548		0.12876	0.955211	-0.0210241				-0.00395336	0.00394264	-0.012544	-0.12695	0.0559445	-0.032118	-0.0138661	-0.111753	-0.161297	-0.205127	-0.109972
648	Q9BQE9	BCL7B	BCL7B (#3)	3	Nuclear (100% filter)				1.02947	0.635907	0.214562		1.02991	0.461489	0.175459		0.550627	0.709556	0.131575				0.0405131	-0.0416839	0.267394	0.160561	0.204697	0.25948	0.0604444	0.382912	0.258026	0.455149	0.448938
649	Q8WUZ0	BCL7C	BCL7C (#1)	1	Nuclear (100% filter)				0.117202	0.914582	0.0331582		0.154581	0.830745	0.0483515		0.400897	0.627189	0.220477				0.0824821	-0.0874853	0.0157705	0.0455427	0.134599	0.0989159	-0.0959651	0.146576	-0.187917	0.0983067	0.301307
650	O00512	BCL9	BCL9 (#5)	5					0.092318	0.934333	-0.0244713		0.315118	0.732653	0.078735		0.106917	0.900452	0.0486169				-0.0792306	0.075105	0.00525344	-0.0583217	0.159854	0.0532607	0.0169016	-0.115165	0.157222	0.0590825	0.0802079
651	Q86UU0	BCL9L	BCL9L (#1)	1					1.65032	0.648943	0.286166		0.874809	0.29875	0.332937		0.347079	0.629758	0.239412				-0.0210237	0.0207216	0.295086	0.276944	0.458652	0.481442	0.0582623	1.04216	0.632904	1.06427	1.08962
652	Q9NYF8	BCLAF1	BCLAF1 (#20)	20					0.400939	0.709133	0.10786		0.727015	0.583629	0.123934		0.410907	0.700177	-0.137522				-0.0276546	0.0271344	0.188882	0.0263181	0.198173	-0.00436265	0.17721	0.152987	0.221036	-0.0513505	0.150329
653	Q6W2J9	BCOR	BCOR (#6)	6					0.929074	0.652515	-0.14358		0.758078	0.59986	-0.117068		0.0542576	0.982173	-0.00813565				-0.000254127	0.000254168	-0.116712	-0.170447	-0.058813	-0.0621216	-0.230269	0.00585221	-0.0810395	-0.037864	-0.0535946
654	Q5H9F3	BCORL1	BCORL1 (#1)	1					0.228028	0.737066	-0.0921282		0.429953	0.649762	-0.104137		0.0648881	0.946202	-0.0273279				-0.0754922	0.0717375	0.0259006	-0.213912	-0.194794	-0.122811	-0.000437504	0.67733	0.761025	0.813293	0.570406
655	P11274	BCR	BCR (#11)	11					0.0586915	0.986524	0.00521547		0.553687	0.739458	0.0676971		0.121116	0.899024	0.0456992				0.0256526	-0.0261169	0.00190173	0.0080649	0.0790827	0.137341	-0.0140292	0.0743146	-0.0225391	-0.0396779	0.182852
656	Q9Y276	BCS1L	BCS1L (#13)	13		+			0.347006	0.872116	0.0434573		0.105978	0.954301	0.014235		0.655032	0.722795	0.121585				0.0366205	-0.0375744	0.0438018	0.0421588	0.0266805	0.0510901	-0.0364963	-0.0326352	-0.0392767	0.0412181	0.130041
657	Q02338	BDH1	BDH1 (#4)	4		+			1.0264	0.611751	-0.262855		1.07756	0.346227	-0.257714		0.273676	0.721451	-0.133221				-0.0548965	0.0528839	-0.198529	-0.329194	-0.420956	-0.220448	-0.134757	-0.218407	0.0180514	-0.100744	-0.366054
658	Q9BUT1	BDH2	BDH2 (#3)	3					0.67223	0.615316	-0.321503		0.447261	0.468985	-0.202478		0.486876	0.614955	-0.22956				-0.0227085	0.0223565	-0.439123	-0.204235	-0.367254	0.138563	-0.379271	0.0116731	-0.27223	-0.425946	-0.293731
659	P23560	BDNF	BDNF (#3)	3					0.321946	0.632404	0.202705		0.338962	0.671566	0.0984893		0.282128	0.724196	0.130522				-0.0676714	0.064639	0.0078316	0.394546	0.233443	0.143875	-0.0863985	-0.029397	-0.280812	0.0889331	-0.138098
660	Q14457	BECN1	BECN1 (#5)	5					0.123738	0.945256	-0.0201872		0.392849	0.773116	-0.0613695		0.0371645	0.981195	0.00836803				0.0470891	-0.0486782	0.00157897	-0.0435425	-0.0858591	-0.10459	0.00395653	-0.00854848	0.100324	0.100936	0.00757552
661	Q5T5X7	BEND3	BEND3 (#14)	14	Nuclear (100% filter)				0.690465	0.839665	-0.0470545		0.435216	0.836842	-0.0416575		1.09704	0.817466	0.0602097				0.0105904	-0.0106687	-0.0665649	-0.0276224	-0.0180812	0.00516724	-0.112176	0.315982	0.292394	0.377856	0.350939
662	Q7L4P6	BEND5	BEND5 (#2)	2					0.618826	0.608427	0.306746		0.601425	0.372623	0.264369		0.648318	0.752551	0.0944267				0.117274	-0.127657	0.30973	0.29338	0.198413	0.520619	0.0584993	0.45512	0.392129	0.475873	0.56023
663	O15155	BET1	BET1 (#2)	2	Ergic/cisGolgi				0.750978	0.63023	0.158328		0.0111943	0.991273	0.0030197		0.268393	0.76405	-0.105408				0.0536306	-0.0557015	0.102504	0.212082	0.137453	-0.0710609	-0.0604391	-0.124172	0.117104	-0.140929	-0.0769543
664	P21810	BGN	BGN (#1)	1					0.348829	0.646766	-0.165046		0.484016	0.601082	-0.125982		0.256519	0.760424	-0.104594				0.0779224	-0.0823726	-0.312052	-0.0224909	-0.148515	-0.0446924	-0.191414	-0.382747	-0.177349	-0.277574	-0.491709
665	Q93088	BHMT	BHMT (#3)	3					0.26221	0.835583	0.0556504		0.549086	0.589916	0.125797		0.889313	0.616692	0.195833				0.0637612	-0.06671	0.0364413	0.0719108	0.182487	0.202057	-0.011576	-0.0488446	-0.149792	0.0782753	0.114754
666	Q96G01	BICD1	BICD1 (#16)	16					1.30949	0.648858	-0.13665		1.06232	0.5423	-0.133878		0.709867	0.800834	-0.0751111				0.0189511	-0.0192033	-0.145997	-0.127555	-0.0826506	-0.0938517	-0.225511	-0.254316	-0.255351	-0.306165	-0.353723
667	Q8TD16	BICD2	BICD2 (#5)	5					1.41535	0.642703	-0.240206		2.10296	0.26138	-0.309214		1.34758	0.605872	-0.199392				-0.0159866	0.0158115	-0.238039	-0.242549	-0.239383	-0.318325	-0.370197	-0.122107	-0.148484	-0.361286	-0.308088
668	P55957	BID	BID (#4)	4		+			0.297806	0.796464	-0.0667739		0.387808	0.660006	-0.100183		0.243225	0.900928	-0.037206				-0.0707239	0.0674183	-0.0430365	-0.0938169	-0.201235	-0.155378	0.0511062	0.287702	0.380535	0.321285	0.27254
669	O00499	BIN1	BIN1 (#19)	19					0.212992	0.872904	-0.0425881		0.697988	0.662852	-0.0920795		0.31902	0.755445	-0.110986				-0.030766	0.0301236	-0.103342	0.0175231	-0.169116	-0.00631706	-0.101769	0.502324	0.38008	0.436128	0.224303
670	Q9NQY0	BIN3	BIN3 (#1)	1					0.545038	0.64916	-0.16277		0.483891	0.577301	-0.145375		0.530977	0.728215	-0.114089				0.0827443	-0.0877804	-0.136528	-0.194049	-0.155463	-0.113363	-0.174851	0.0286637	0.153384	0.0265852	-0.0727163
671	Q13490	BIRC2	BIRC2 (#6)	6					0.302861	0.895363	-0.0350376		0.0132838	0.991573	0.00249053		0.95238	0.761167	0.0918392				0.0349776	-0.0358467	-0.0541308	-0.0168136	0.0229111	0.0751994	-0.0919426	0.214529	0.179804	0.286204	0.291807
672	Q9NR09	BIRC6	BIRC6 (#18)	18					0.579657	0.710326	-0.0995912		0.259703	0.882473	-0.0325369		0.0414612	0.990494	-0.00537778				0.0374804	-0.0384802	-0.0499082	-0.150274	0.012473	-0.065676	-0.0459072	0.0805659	0.155054	0.106662	0.118202
673	P54132	BLM	BLM (#2)	2					0.207368	0.870691	0.0462123		0.115373	0.918425	-0.0265532		0.0297751	0.976258	0.0119744				-0.0698824	0.0666532	0.0563756	0.0328198	-0.0212864	0.0137246	-0.0769417	-0.0123429	0.0817711	-0.0645996	0.157977
674	Q13867	BLMH	BLMH (#20)	20					0.0622315	0.967435	-0.0132423		0.184957	0.867165	-0.0385785		0.335404	0.69782	-0.15007				-0.0633004	0.0606394	-0.0267559	-0.00238979	-0.0874617	-0.0642449	0.0319796	-0.0381641	-0.00638244	-0.0384716	-0.306214
675	P78537	BLOC1S1	BLOC1S1 (#1)	1	Endosome	+			0.781955	0.622663	-0.203437		0.0224065	0.989079	-0.00429991		0.0321968	0.962724	-0.0183195				0.0530345	-0.0550587	-0.203493	-0.205405	-0.0270104	0.00161487	0.00945944	0.027465	-0.166958	-0.236645	0.060513
676	Q6QNY1	BLOC1S2	BLOC1S2 (#5)	5	Endosome				0.156574	0.965646	-0.0132477		0.622121	0.809192	-0.0487188		0.263912	0.803799	-0.0799219				-0.00552942	0.00550822	0.0124694	-0.0389861	-0.0180282	-0.107833	-0.0203268	0.0197439	0.0921787	-0.117226	0.0693044
677	Q6QNY0	BLOC1S3	BLOC1S3 (#2)	2	Endosome				0.958313	0.674438	0.117343		0.799013	0.371318	0.251673		0.519087	0.575833	0.274648				-0.0224527	0.0221085	0.0849465	0.149395	0.373439	0.362057	0.0190058	0.345172	0.042069	0.341426	0.595112
678	Q9NUP1	BLOC1S4	BLOC1S4 (#1)	1					0.846274	0.625299	-0.176501		0.668625	0.669654	-0.0980398		0.576429	0.770022	-0.0868786				0.0399249	-0.0410614	-0.179495	-0.174643	-0.0725904	-0.128007	-0.0952269	0.0370673	0.0659868	-0.0777444	0.0070413
679	Q8TDH9	BLOC1S5	BLOC1S5 (#1)	1					0.00818226	0.990381	0.00437697		0.0826264	0.877824	-0.0397342		0.579301	0.428187	-0.653046				-0.134608	0.123113	0.101486	-0.104226	0.0828428	-0.232902	0.0136154	-0.428524	-0.102742	-1.25017	-0.587188
680	P53004	BLVRA	BLVRA (#9)	9					0.599966	0.683603	0.111659		1.06572	0.509568	0.147108		0.33817	0.73359	0.118566				0.0253535	-0.0258071	0.0573426	0.165521	0.152564	0.231025	0.0570527	0.106152	-0.0486291	0.0450317	0.249622
681	P30043	BLVRB	BLVRB (#6)	6					0.451642	0.892955	0.0342452		0.186793	0.854637	0.040215		0.415927	0.612424	-0.246925				-0.019746	0.0194794	0.0133668	0.054857	-0.00325198	-0.06269	0.186187	-0.511371	-0.3796	-0.512923	-0.871898
682	Q9NSY1	BMP2K	BMP2K (#2)	2					0.351395	0.871395	-0.043494		0.719119	0.566257	-0.132444		0.722889	0.688619	0.125773				-0.00326164	0.00325437	-0.0802173	-0.00677791	-0.220332	-0.178602	0.00159065	-0.170278	-0.0711534	-0.0320228	0.0421371
683	Q8N8U9	BMPER	BMPER (#3)	3					0.0168866	0.980407	0.00860583		0.194857	0.736577	-0.0854185		0.720277	0.748082	-0.103505				-0.139366	0.127081	-0.0779488	0.0828756	-0.155672	-0.15089	0.0318795	0.351905	0.273784	0.192025	0.226653
684	Q13873	BMPR2	BMPR2 (#2)	2					0.160015	0.786733	-0.075842		0.0560829	0.927753	-0.0258956		0.499594	0.744338	-0.105838				0.123953	-0.135613	-0.18203	0.0186867	-0.0758572	0.0917488	-0.111068	0.0397071	0.133266	-0.0817825	0.0430795
685	Q14692	BMS1	BMS1 (#9)	9					0.247446	0.893018	-0.0374136		0.219771	0.883149	0.0333903		0.570576	0.871642	0.0439302				0.0456845	-0.0471785	-0.0577382	-0.0185829	-0.0112137	0.048729	0.0604144	-0.184787	-0.150866	-0.146432	-0.10136
686	Q12981	BNIP1	BNIP1 (#3)	3					0.0380703	0.964877	-0.0161094		0.106083	0.911566	-0.0300159		0.17414	0.769205	-0.114022				-0.0861437	0.0812885	-0.123757	0.0866831	-0.0928506	-0.00731038	0.00283064	0.200483	-0.199028	-0.0598214	-0.166768
687	O60238	BNIP3L	BNIP3L (#3)	3		+			1.20172	0.614035	-0.517567		2.11514	0.0971698	-0.650609		1.0939	0.39013	-0.74306				-0.0648037	0.0620175	-0.502659	-0.535262	-0.665923	-0.529836	-0.760247	0.426728	0.141706	-0.395446	-0.522239
688	Q8NFC6	BOD1L1	BOD1L1 (#9)	9					0.538885	0.653896	-0.152624		0.949608	0.548767	-0.134673		0.905521	0.838711	-0.055819				0.00571175	-0.00573445	-0.0776697	-0.227601	-0.0658104	-0.231605	-0.106637	-0.155288	-0.165382	-0.2301	-0.202208
689	Q9UMX3	BOK	BOK (#1)	1					0.593309	0.65398	-0.143154		0.112779	0.836961	-0.0485662		0.0275209	0.962628	-0.0217948				-0.073293	0.0697489	-0.102902	-0.186951	0.161323	-0.0136518	-0.298686	-0.657015	-0.213927	-0.382915	-0.531616
690	Q9Y3E2	BOLA1	BOLA1 (#4)	4		+			0.0381317	0.979976	-0.00844254		0.635615	0.564024	-0.133723		0.404051	0.748638	-0.107941				0.062168	-0.0649681	-0.00918233	-0.0105028	-0.0605045	-0.240139	-0.104725	0.225732	0.387208	0.250621	0.146436
691	Q9H3K6	BOLA2	BOLA2 (#1)	1					0.377903	0.659232	-0.15773		0.245184	0.623957	-0.130174		0.336467	0.568208	-0.377849				0.0413925	-0.0426152	-0.0315843	-0.285099	0.02582	-0.510485	0.0923082	-0.593223	0.0480962	-0.911807	-0.389018
692	Q14137	BOP1	BOP1 (#12)	12					0.324897	0.943431	-0.0193338		0.130441	0.97812	-0.00747443		0.0116822	0.993235	-0.00387874				-0.017379	0.0171722	-0.0326457	-0.00622879	0.00070255	-0.0111786	-0.0122574	0.0222178	-0.14801	-0.121829	-0.0117204
693	Q969J3	BORCS5	BORCS5 (#6)	6					0.154708	0.964769	-0.013963		0.560921	0.790734	-0.0591168		0.0969155	0.961994	-0.0157967				-0.0275882	0.0270704	-0.0229715	-0.00547219	-0.0620962	-0.0568509	-0.0591798	0.137638	0.0824684	0.13984	0.0486723
694	Q96GS4	BORCS6	BORCS6 (#3)	3					0.167144	0.957441	0.0157445		0.137894	0.867459	0.0386477		0.396305	0.916542	0.0305165				0.0268798	-0.0273901	-0.00183657	0.0328154	0.1499	0.1151	-0.149823	0.0942465	0.0554829	0.0840522	0.12671
695	Q96B45	BORCS7	BORCS7 (#3)	3					0.0060048	1	-0.000684627		0.539996	0.834488	0.0424326		0.188618	0.904739	0.0357772				0.00211744	-0.00212056	-0.0324058	0.0310335	0.00293791	0.100483	0.0238728	0.258948	0.150623	0.202858	0.278267
696	Q96FH0	BORCS8	BORCS8 (#3)	3					0.166138	0.986533	-0.00456578		0.969024	0.606866	-0.110248		0.145116	0.856935	-0.0572493				-0.00683969	0.00680733	-0.0113767	0.00221275	-0.111717	-0.17915	-0.0399254	-0.335073	-0.101532	-0.219202	-0.331901
697	P07738	BPGM	BPGM (#5)	5					0.0110115	0.996116	-0.00157183		0.594369	0.734846	0.0710339		0.117749	0.957566	0.0193294				-0.037118	0.0361869	0.021414	-0.0254888	0.0981743	0.0208401	0.0926905	0.0660269	-0.0130463	0.0062908	0.0853486
698	Q86WA6	BPHL	BPHL (#7)	7		+			0.492868	0.884364	0.0403206		0.0122217	0.994723	0.0015471		0.69224	0.675902	-0.13822				0.00540045	-0.00542075	0.0170932	0.0635277	-0.0716319	0.0625093	0.0137335	0.0257288	0.0599095	-0.0434142	-0.147387
699	O95861	BPNT1	BPNT1 (#17)	17					0.252043	0.901523	0.0348974		0.173388	0.903684	0.0275535		0.300757	0.918864	0.030654				0.0419866	-0.0432453	0.0474391	0.0210971	0.0830383	-0.0470683	0.0448027	0.430357	0.470792	0.450861	0.511597
700	Q12830	BPTF	BPTF (#11)	11					0.939473	0.821468	-0.0516676		0.719198	0.855233	-0.0388413		0.74305	0.673658	-0.13914				-0.0146822	0.0145342	-0.041465	-0.0620182	-0.0278015	-0.048393	-0.0405514	-0.0942142	-0.186008	-0.292657	-0.265845
701	P15056	BRAF	BRAF (#7)	7					0.522189	0.852195	-0.0434044		0.780315	0.657203	-0.0931375		0.333507	0.778963	-0.0902382				0.0231596	-0.0235374	-0.0228816	-0.064305	-0.116503	-0.155934	-0.00754237	-0.151033	0.0107238	-0.168399	-0.152386
702	Q7Z569	BRAP	BRAP (#5)	5					0.0790904	0.816101	-0.0790372		0.0282619	0.946798	0.0235574		0.0788925	0.826615	0.0910613				0.210864	-0.247048	0.1418	-0.336058	0.1041	-0.210292	0.122589	-0.136009	0.485116	0.0532574	0.477972
703	Q6PJG6	BRAT1	BRAT1 (#9)	9					0.0918173	0.949306	-0.0210051		0.0978809	0.972503	-0.00813314		0.179306	0.929011	-0.0314534				-0.00970678	0.0096419	-0.089005	0.04693	0.0320477	0.00269657	-0.059241	0.208085	0.101046	0.123016	0.123208
704	P46736	BRCC3	BRCC3 (#4)	4					0.0489117	0.939417	0.026488		0.0428857	0.938376	-0.0238184		0.0430661	0.94638	0.0299665				-0.163508	0.146849	-0.0263645	0.0626814	-0.0756904	0.105253	-0.126006	0.341742	-0.0556974	0.11934	0.226638
705	O95696	BRD1	BRD1 (#7)	7	Nuclear (100% filter)				0.0593593	0.984067	0.00570807		0.338768	0.9146	0.0243474		0.539761	0.924129	0.0309474				-0.0213884	0.021076	0.0285652	-0.0174615	0.0588908	0.00593254	0.00775035	0.00458293	-0.0266237	0.0229121	0.0169419
706	P25440	BRD2	BRD2 (#6)	6					0.42191	0.88433	0.0401834		0.516848	0.823958	-0.0488346		0.492288	0.659987	-0.171559				-0.0275385	0.0270226	0.0420501	0.0378008	-0.0343224	-0.0484187	-0.0645365	0.185585	0.120177	-0.12021	0.0828533
707	Q15059	BRD3	BRD3 (#11)	11	Nuclear (100% filter)				0.255509	0.830402	-0.0546345		0.686284	0.531954	-0.145929		0.894926	0.547171	-0.296285				-0.0408345	0.0397104	0.00843803	-0.118831	-0.112287	-0.297654	-0.0295303	-0.0325264	0.12111	-0.281262	-0.222724
708	O60885	BRD4	BRD4 (#16)	16	Nuclear (100% filter)				0.182401	0.964284	0.0137279		0.370696	0.825844	-0.0450101		0.245843	0.902522	-0.0383549				-0.020443	0.0201575	-0.00339308	0.0305633	-0.0301041	0.02188	-0.127235	0.17468	0.0787886	0.100698	0.0760615
709	Q9NPI1	BRD7	BRD7 (#9)	9	Nuclear (100% filter)				0.0443046	0.965384	0.0148801		0.190578	0.829274	-0.0464765		0.0312796	0.973727	-0.0128218				-0.052022	0.0502114	-0.0773556	0.105305	-0.193894	-0.00420491	0.0559536	0.147373	-0.010009	0.158289	-0.0465689
710	Q9H0E9	BRD8	BRD8 (#10)	10	Nuclear (100% filter)				0.357915	0.664066	-0.141694		0.369776	0.589852	-0.138965		0.0981085	0.941229	-0.0263595				0.110279	-0.119412	-0.0565009	-0.236019	-0.187212	-0.255627	0.0122443	-0.162434	-0.00702528	-0.147694	-0.074484
711	Q9H8M2	BRD9	BRD9 (#4)	4					0.787978	0.679168	-0.112073		0.910824	0.570163	-0.127266		0.313805	0.828938	-0.0663417				0.0392069	-0.0403022	-0.0877333	-0.137508	-0.168441	-0.0774166	-0.137583	9.25237e-05	-0.0156181	-0.0103874	-0.137822
712	Q9NXR7	BRE	BRE (#5)	5					0.22756	0.759318	0.0836571		0.204892	0.732091	0.0802183		0.073311	0.902018	0.0459715				-0.0803643	0.0761229	-0.0231348	0.186208	0.0610999	0.301875	-0.128683	0.355489	-0.00650596	0.289963	0.150963
713	Q9HAW0	BRF2	BRF2 (#1)	1	Nuclear (100% filter)				0.41194	0.623928	-0.210995		0.434736	0.457897	-0.225498		0.363363	0.748361	-0.109297				0.147803	-0.164692	-0.1518	-0.287078	-0.32876	-0.236973	-0.136094	-0.234689	-0.404289	-0.50153	-0.356041
714	Q8TDN6	BRIX1	BRIX1 (#6)	6					0.070877	0.977191	-0.00879297		0.0375304	0.986461	-0.00434124		0.063745	0.961627	-0.017128				0.0172347	-0.0174431	-0.0439378	0.0261435	0.0362833	0.0224633	-0.0720829	-0.226732	-0.161303	-0.13466	-0.287631
715	Q8WUW1	BRK1	BRK1 (#4)	4					0.279586	0.697488	-0.124273		0.762577	0.484711	-0.166331		0.0952188	0.886523	-0.0541711				0.0456995	-0.0471946	-0.261917	0.0118759	-0.310841	-0.156041	-0.0343526	-0.323232	-0.186751	-0.143228	-0.475097
716	Q5PSV4	BRMS1L	BRMS1L (#4)	4	Nuclear (100% filter)				0.0257264	0.927049	0.0410417		0.0816725	0.739132	0.118472		0.0312636	0.914527	0.0602842				0.345588	-0.455354	0.283826	-0.311509	0.275951	-0.450455	0.36527	-0.383535	0.589605	-0.198728	0.525366
717	Q5VW32	BROX	BROX (#2)	2					0.0488708	0.926398	0.0311646		0.0880409	0.872153	0.0410475		0.180845	0.821168	0.0787067				0.115102	-0.125087	-0.138327	0.19067	-0.114075	-0.012681	0.23492	0.885056	1.15084	1.08286	1.11045
718	P55201	BRPF1	BRPF1 (#2)	2	Nuclear (100% filter)				0.481078	0.628275	-0.178703		0.587288	0.543721	-0.142702		0.654422	0.558361	-0.285977				-0.0651616	0.0623453	-0.0674996	-0.292724	-0.236452	-0.211202	0.0153235	-0.370486	-0.153185	-0.527643	-0.567982
719	Q8TDC3	BRSK1	BRSK1 (#11)	11					0.120918	0.898284	0.036446		0.0672674	0.958133	0.0142514		0.25883	0.853014	0.0519749				0.0588619	-0.061366	0.117176	-0.0467877	0.0486508	-0.0440347	0.0343819	-0.299019	-0.214856	-0.263214	-0.146711
720	Q8IWQ3	BRSK2	BRSK2 (#8)	8					0.240145	0.917132	-0.0278262		0.151372	0.899856	-0.0290385		0.643908	0.633291	-0.188989				-0.0251512	0.0247202	0.00500666	-0.06109	-0.119718	-0.0624616	0.0944175	0.035107	0.019635	-0.0900608	-0.233175
721	Q6RI45	BRWD3	BRWD3 (#1)	1	Nuclear (100% filter)				0.355151	0.696228	0.115678		0.181871	0.793886	0.061146		0.234979	0.765854	-0.0997855				0.0966833	-0.103631	0.0641161	0.160292	0.0600238	0.155261	-0.042269	-0.134125	-0.370491	-0.255979	-0.448208
722	Q96G97	BSCL2	BSCL2 (#4)	4					0.393168	0.62697	-0.258518		0.628316	0.457272	-0.192436		0.815676	0.574903	0.241858				0.0813077	-0.0861652	-0.0599703	-0.461924	-0.0240818	-0.197095	-0.363417	-0.141489	0.00265795	0.0935983	0.251286
723	Q9NW68	BSDC1	BSDC1 (#4)	4					0.945117	0.622658	0.177586		1.09152	0.367499	0.250614		0.913269	0.640355	0.167091				-0.0436653	0.0423825	0.159237	0.194652	0.224747	0.250037	0.275134	0.255309	0.225863	0.366661	0.448694
724	P35613	BSG	BSG (#10)	10	Plasma membrane				0.220805	0.759571	-0.0900635		0.143851	0.815429	-0.0596415		0.202538	0.793654	-0.0936575				-0.130688	0.119826	-0.127026	-0.0639626	-0.111347	0.0129639	-0.0968331	-0.221763	-0.505298	-0.422765	-0.491611
725	Q9UPA5	BSN	BSN (#7)	7					0.251527	0.782543	0.0754514		0.415523	0.601263	0.125898		0.0767875	0.962277	0.0176602				0.0893412	-0.0952412	0.108604	0.036399	0.242464	0.123947	0.00243168	0.299692	0.165163	0.230922	0.269253
726	O14981	BTAF1	BTAF1 (#10)	10					0.109943	0.980758	0.00710105		0.184154	0.853308	0.0410378		0.310028	0.765285	0.102204				-0.0192846	0.0190302	0.00039946	0.0135483	0.0921768	0.142352	-0.111797	0.0411608	-0.158561	0.0604951	0.0265121
727	Q9H0C5	BTBD1	BTBD1 (#3)	3					1.06019	0.623189	-0.198438		1.57544	0.248481	-0.356893		2.00906	0.487877	-0.320383				0.0235229	-0.0239129	-0.24248	-0.154787	-0.433838	-0.41884	-0.218588	-0.165163	-0.138865	-0.452219	-0.492576
728	Q9BSF8	BTBD10	BTBD10 (#3)	3					0.979897	0.791379	-0.408167		0.848453	0.333203	-0.318456		1.05595	0.505961	-0.34598				0.0709359	-0.0746049	-0.422022	-0.397981	-0.317019	-0.31435	-0.329502	-0.129051	0.00445538	-0.434179	-0.382377
729	A6NE02	BTBD17	BTBD17 (#9)	9					0.309328	0.857637	-0.04794		0.603763	0.648337	-0.0986595		1.09525	0.773072	-0.0815975				-0.0475968	0.0460765	-0.0553195	-0.0420807	-0.0326027	-0.194423	-0.0712328	-1.02587	-1.00357	-1.11425	-1.07839
730	P43251	BTD	BTD (#1)	1					0.371358	0.625613	-0.247846		0.406695	0.589599	-0.131695		0.465627	0.585417	0.275845				0.071238	-0.0749391	-0.453361	-0.0460317	0.0166527	-0.347526	-0.0697635	-0.157001	-0.344312	0.205166	-0.154789
731	P20290	BTF3	BTF3 (#20)	20					0.719739	0.666129	-0.127954		1.23631	0.345486	-0.253912		0.966869	0.502222	-0.36693				-0.0498057	0.0481434	-0.0858127	-0.171757	-0.309213	-0.33789	-0.117127	-0.110482	0.0664412	-0.348999	-0.428901
732	Q96K17	BTF3L4	BTF3L4 (#29)	29					0.211583	0.926483	0.0240257		0.08541	0.969462	-0.0089504		0.0456269	0.981053	-0.00895673				-0.0220334	0.021702	0.0569462	-0.0092263	-0.0138325	-0.0568946	0.0433786	-0.0543026	0.0588344	0.00178992	-0.0151716
733	Q7KYR7	BTN2A1	BTN2A1 (#5)	5					0.934478	0.626201	-0.161438		0.839264	0.593802	-0.125124		0.299403	0.760373	-0.10317				0.0354557	-0.0363491	-0.207793	-0.115976	-0.118988	-0.150653	-0.107072	-0.293295	-0.372892	-0.3301	-0.542426
734	Q9Y297	BTRC	BTRC (#3)	3					1.14215	0.67587	-0.329732		1.39436	0.250871	-0.356317		1.00208	0.535408	-0.339475				-0.0594584	0.0571046	-0.260806	-0.401012	-0.317184	-0.435659	-0.319638	-0.202724	-0.18732	-0.478155	-0.590838
735	O43683	BUB1	BUB1 (#1)	1					0.236743	0.665279	0.155586		0.16758	0.717513	0.100425		0.383507	0.623168	-0.235294				0.16843	-0.190725	0.298542	-0.00966557	0.21491	0.136858	-0.0839367	-0.388226	-0.102843	-0.303876	-0.657781
736	O60566	BUB1B	BUB1B (#1)	1					0.139213	0.835671	-0.0589383		0.0739298	0.91235	-0.0316891		0.858318	0.568538	-0.247586				0.119092	-0.129815	-0.127035	-0.00156426	-0.0623467	0.0483319	-0.0971364	0.695377	0.568618	0.306135	0.462688
737	O43684	BUB3	BUB3 (#10)	10					0.215304	0.696518	0.129744		0.0385438	0.938696	0.0247978		0.20964	0.754095	-0.12863				-0.193234	0.170383	0.0240661	0.212572	-0.075648	0.134678	-0.0189133	0.239047	-0.136954	-0.0443523	-0.110815
738	Q9BRD0	BUD13	BUD13 (#1)	1					0.581905	0.628755	-0.221614		0.327365	0.595873	-0.133439		0.789684	0.429948	-0.546917				-0.106581	0.0992457	-0.251016	-0.199548	-0.304808	-0.212601	0.106091	-0.258437	0.0813879	-0.694402	-0.576481
739	O43709	BUD23	BUD23 (#2)	2					0.101332	0.919589	-0.0297018		0.00949594	0.991013	0.00376316		0.464156	0.637276	0.208509				0.0726627	-0.0765174	0.0326104	-0.0958686	0.104306	0.107101	-0.2059	0.188172	-0.0620759	0.278303	0.264811
740	P41223	BUD31	BUD31 (#7)	7					0.0149957	0.993757	-0.00214208		0.257276	0.780991	-0.0605056		0.203918	0.824527	-0.0669418				-0.0391292	0.0380958	-0.0207052	0.0153877	-0.19337	-0.0759225	0.0862257	-0.198316	-0.0460312	-0.100658	-0.277572
741	Q13895	BYSL	BYSL (#7)	7					0.240709	0.930579	0.0229061		0.153487	0.850445	0.0431144		0.0265098	0.985034	-0.00708137				0.0155752	-0.0157451	-0.005944	0.0515863	0.0925304	0.181039	-0.144481	0.0922352	-0.0588327	-0.00552139	0.0247611
742	Q7L1Q6	BZW1	BZW1 (#16)	16					0.202623	0.947284	0.0201591		0.174667	0.908602	0.0263561		0.700956	0.684723	-0.127341				-0.0307999	0.0301561	0.0255213	0.014153	0.0136438	0.112385	-0.0479262	0.00418634	-0.0722808	-0.213528	-0.109249
743	Q9Y6E2	BZW2	BZW2 (#16)	16					0.0502354	0.974934	0.00981286		0.156358	0.941912	-0.0193048		0.492338	0.835347	-0.0606369				-0.0379604	0.0369872	-0.0407676	0.0594201	-0.0327891	-0.0295573	0.00297224	0.0109818	-0.0587515	-0.0923109	-0.0767325
744	Q5T2E6	C10orf76	C10orf76 (#8)	8					0.682546	0.729989	0.0808864		0.916695	0.648552	0.0947167		0.660677	0.753576	0.104603				-0.0295916	0.0289968	0.113194	0.0479846	0.0688127	0.15655	0.0578952	0.0231939	0.0248597	0.0912329	0.166027
745	Q9H8K7	C10orf88	C10orf88 (#1)	1					0.0754664	0.916909	0.0321046		0.694265	0.417865	0.218211		0.32778	0.84582	0.0576477				0.0921905	-0.0984863	-0.0741052	0.132019	0.29307	0.276267	0.0758509	0.37128	0.35303	0.366773	0.472833
746	Q9H6J7	C11orf49	C11orf49 (#2)	2					1.05554	0.678817	-0.354527		0.277525	0.648182	-0.11201		0.0965489	0.90111	-0.0469494				-0.0717459	0.0683463	-0.327578	-0.384876	0.0447453	-0.391127	0.00525327	-0.0965725	-0.202349	-0.0536757	-0.339145
747	Q9H0W9	C11orf54	C11orf54 (#9)	9					0.142797	0.935227	-0.0238825		0.162823	0.914053	0.0271684		0.24503	0.837642	0.058982				0.0498165	-0.0515984	-0.0306971	-0.0188497	0.0488342	0.0356266	-0.00562843	0.141262	0.237128	0.318677	0.177677
748	Q6ZUT1	C11orf57	C11orf57 (#2)	2					0.149518	0.941067	0.0206622		0.121981	0.892496	0.0309449		0.534026	0.637346	0.19302				-0.0393632	0.0383177	-0.00658535	0.0468644	0.168091	0.0353829	-0.112208	0.152526	-0.0388549	0.24525	0.254461
749	Q9H3H3	C11orf68	C11orf68 (#7)	7					0.220611	0.867652	0.045598		0.214838	0.827154	0.0476615		0.175231	0.904173	0.0395526				0.0620593	-0.0648493	0.022166	0.0662402	0.0530802	0.12891	-0.0431907	0.0575687	-0.0802668	0.0132249	0.0431822
750	Q9BUA3	C11orf84	C11orf84 (#3)	3					0.0428248	0.98055	0.00741446		0.0945086	0.927776	0.0219952		0.17079	0.950355	-0.0231219				0.0480945	-0.0497532	-0.0112825	0.0244527	-0.0215242	0.148814	-0.063792	0.125451	0.0429186	0.0599359	0.0621904
751	C9JLR9	C11orf95	C11orf95 (#3)	3					0.816609	0.658983	-0.131699		1.16996	0.407107	-0.208695		0.963547	0.566689	-0.261883				0.0439221	-0.0453014	-0.166891	-0.0978862	-0.154685	-0.222569	-0.250901	0.409561	0.544839	0.178741	0.251892
752	Q7Z7L8	C11orf96	C11orf96 (#3)	3					1.14513	0.619806	0.204774		1.72871	0.143198	0.534298		1.14337	0.39712	0.56219				0.0200323	-0.0203144	0.165814	0.243453	0.625406	0.608231	0.368835	-0.607107	-0.7733	-0.246635	-0.00939108
753	E9PRG8	C11orf98	C11orf98 (#1)	1					0.621488	0.718057	-0.0884293		0.239635	0.705711	0.0940827		0.665889	0.565495	0.27102				-0.0226682	0.0223175	-0.0469787	-0.130231	0.0932231	0.339246	-0.150747	-0.187674	0.0427934	0.253605	0.143555
754	Q9HB07	C12orf10	C12orf10 (#11)	11					0.0253515	0.983016	0.00706091		0.176566	0.849231	0.0455162		0.154717	0.903125	0.0403483				0.0763283	-0.0805932	0.0239156	-0.0140586	0.0944221	0.0431361	-0.0074071	-0.0434118	-0.19502	-0.123243	-0.034492
755	Q9NQ89	C12orf4	C12orf4 (#1)	1					0.72309	0.674	0.39711		0.189289	0.623935	0.139808		0.542682	0.606703	-0.240954				0.120487	-0.131474	0.410112	0.373122	-0.330634	0.24513	0.488447	0.288813	0.359596	-0.041314	0.207814
756	Q96C57	C12orf43	C12orf43 (#2)	2					0.607687	0.64947	-0.163933		0.285649	0.776895	0.063352		0.575185	0.619981	0.215155				0.0657082	-0.0688443	-0.16974	-0.161263	0.0245	0.149066	0.0117857	-0.150587	-0.103733	-0.0128302	0.188819
757	Q99622	C12orf57	C12orf57 (#4)	4					0.142775	0.709078	-0.137312		0.483226	0.36857	-0.300436		0.217555	0.659281	-0.219411				0.177042	-0.201847	0.117694	-0.417124	-0.176086	-0.609234	-0.153196	-0.534401	0.0708549	-0.618008	-0.284361
758	Q69YU5	C12orf73	C12orf73 (#2)	2					0.46631	0.651343	-0.165463		1.03451	0.21173	-0.445608		0.918902	0.574011	-0.281862				0.0970945	-0.104104	-0.186161	-0.151774	-0.383407	-0.420726	-0.543205	-0.0426606	0.0655445	-0.271812	-0.269028
759	Q9NWQ9	C14orf119	C14orf119 (#1)	1					0.725063	0.635356	-0.249076		1.73643	0.098098	-0.696053		1.72258	0.35625	-0.64613				0.0906487	-0.0967286	-0.294852	-0.20938	-0.774198	-0.520855	-0.802225	0.185658	0.0842887	-0.576526	-0.445789
760	Q7Z3D6	C14orf159	C14orf159 (#4)	4		+			0.139938	0.788447	-0.0832014		0.996394	0.409	-0.218373		0.0450889	0.961746	-0.0189251				-0.0494773	0.0478365	-0.26361	0.0955659	-0.247162	-0.181024	-0.229393	0.179059	-0.0436417	0.120406	-0.0228391
761	Q9Y224	C14orf166	C14orf166 (#19)	19					0.38437	0.73906	0.0828338		0.380538	0.726071	0.082923		0.0348928	0.974624	-0.0124995				0.0639396	-0.0669053	0.12177	0.0409318	0.114807	0.0645462	0.0649665	0.04338	0.144196	-0.016385	0.178962
762	A0A0A6YYH1	C15orf38-AP3S2	C15orf38-AP3S2 (#5)	5					0.35621	0.895419	-0.0347095		0.187798	0.93583	0.0195286		0.537438	0.852874	0.0512797				-0.0299335	0.029325	-0.0528379	-0.0171896	0.0114153	0.061385	-0.0151273	0.0268189	0.00500118	0.0393768	0.0950027
763	Q8WUR7	C15orf40	C15orf40 (#2)	2		+			0.285747	0.83537	-0.0558175		0.253201	0.7812	-0.0604062		0.11663	0.973283	-0.0115873				0.0582369	-0.060687	-0.066808	-0.0472771	0.0300496	-0.0165854	-0.198358	0.16569	0.223834	0.196742	0.169607
764	Q96MC5	C16orf45	C16orf45 (#2)	2					0.466023	0.711772	-0.093019		1.35581	0.245124	-0.379829		1.21747	0.483358	-0.396064				0.0530845	-0.0551126	-0.146324	-0.0417417	-0.384333	-0.427597	-0.330599	0.258908	0.244653	-0.102337	-0.18623
765	Q96GQ5	C16orf58	C16orf58 (#9)	9					0.530913	0.872564	0.0394544		0.0977855	0.963912	-0.0110491		0.839299	0.707518	-0.117301				-0.0222957	0.0219563	0.0239903	0.0545791	-0.0761456	0.012647	0.0298422	-0.34108	-0.393525	-0.446057	-0.523149
766	Q7Z3J2	C16orf62	C16orf62 (#8)	8					1.79478	0.713809	-0.0887694		2.36817	0.728832	-0.0663079		0.0214152	0.993094	-0.00385339				-0.00523682	0.00521797	-0.0911196	-0.0864381	-0.0604009	-0.0776821	-0.0608689	-0.0434701	-0.0257417	0.0122397	-0.0891583
767	Q9BSU1	C16orf70	C16orf70 (#5)	5					0.261598	0.833438	-0.0571924		0.280775	0.755554	0.0686642		1.08171	0.68585	0.12078				0.0650986	-0.0681753	-0.0664841	-0.0509774	0.182079	0.0664719	-0.0471734	0.0744927	0.0217261	0.142794	0.194984
768	Q14CZ0	C16orf72	C16orf72 (#1)	1					0.555617	0.632236	-0.248513		0.456874	0.485494	-0.197064		0.875691	0.570345	-0.253256				0.124128	-0.135821	-0.201355	-0.307366	-0.294353	-0.193487	-0.120894	0.182345	0.140993	-0.0268999	-0.156275
769	Q9BQA9	C17orf62	C17orf62 (#1)	1					0.106501	0.92779	-0.0252574		0.105755	0.923751	0.0231048		0.0585509	0.921893	0.0386161				0.0555378	-0.0577617	0.030341	-0.0830797	0.0173697	-0.0619935	0.110602	-0.0493199	0.3007	0.0458675	0.282744
770	Q9HAS0	C17orf75	C17orf75 (#2)	2					0.112254	0.890303	0.0401951		0.0211692	0.984995	-0.00557674		0.97202	0.65397	-0.160441				0.0703917	-0.0740031	-0.0578278	0.134607	-0.0715123	0.0284196	0.0209454	-0.029455	0.0296756	-0.154893	-0.165769
771	Q9BSJ5	C17orf80	C17orf80 (#1)	1					0.00357425	0.993416	0.00290842		0.240462	0.57192	0.170842		0.0206385	0.976514	0.0122872				0.200506	-0.232941	0.0903598	-0.116978	-0.0529543	0.354387	0.16244	-0.0385145	-0.320297	-0.289444	-0.0447938
772	Q96B23	C18orf25	C18orf25 (#2)	2					0.349854	0.805839	0.0613303		0.422093	0.533848	0.160375		0.33918	0.688559	0.150216				0.0268851	-0.0273955	0.00721055	0.11494	0.295751	0.30998	-0.125371	0.523748	0.253086	0.496149	0.581117
773	Q96DM3	C18orf8	C18orf8 (#4)	4					0.545109	0.67879	-0.123468		0.275025	0.805955	-0.0538741		0.0215722	0.992844	-0.00407433				0.058172	-0.0606165	-0.122351	-0.12703	-0.0842213	0.0201812	-0.101249	-0.166002	-0.0717298	-0.0877154	-0.158165
774	Q9UFG5	C19orf25	C19orf25 (#3)	3					0.0392446	0.91646	-0.0408346		0.0271129	0.951499	-0.0213157		0.0550165	0.924075	0.0403996				0.203653	-0.237202	0.191167	-0.306385	0.0857595	-0.159253	-0.0407765	-0.1879	0.233317	-0.00560262	0.131819
775	Q9BQ61	C19orf43	C19orf43 (#2)	2					0.503151	0.616704	0.21358		0.83735	0.371482	0.245971		0.247575	0.728237	0.135185				0.0497914	-0.0515715	0.0869574	0.338422	0.287717	0.410665	0.0368596	0.492413	0.165958	0.36538	0.563361
776	Q8N9M1	C19orf47	C19orf47 (#1)	1	Nuclear (100% filter)				1.29591	0.587027	-0.558797		0.902401	0.343005	-0.276239		1.95074	0.412162	-0.465335				-0.0799956	0.075792	-0.658343	-0.463455	-0.0938537	-0.457436	-0.283734	-0.729951	-0.688444	-1.18368	-1.16538
777	Q5BKX5	C19orf54	C19orf54 (#1)	1					0.314076	0.673663	0.146443		0.149042	0.745179	-0.0824586		0.270779	0.618639	-0.267844				0.133233	-0.146801	0.149104	0.130214	-0.185691	0.189331	-0.271367	0.243408	-0.237595	0.004044	-0.53392
778	Q0VDD7	C19orf57	C19orf57 (#1)	1					0.33318	0.649356	-0.171889		0.218498	0.610785	-0.137663		0.171211	0.798721	0.0863061				-0.167515	0.150072	-0.10631	-0.254911	0.186827	-0.213389	-0.412591	-0.382289	-0.668584	-0.537826	-0.340435
779	H7BZS0	C19orf81	C19orf81 (#1)	1					0.420227	0.618384	-0.218345		0.0406524	0.936784	-0.0230804		0.0336669	0.951129	0.0289123				0.114647	-0.12455	-0.0721818	-0.374412	-0.27277	0.233097	-0.0444225	-0.262154	0.207197	-0.116359	0.119226
780	Q9NWV4	C1orf123	C1orf123 (#4)	4					0.00689171	0.999447	-0.000967527		0.403776	0.683269	0.0932184		0.153723	0.843946	0.0606121				-0.0372596	0.0363215	-0.0219832	0.01911	0.0221455	0.260731	-0.00462816	0.257312	0.0757646	0.329703	0.124598
781	Q8NDD1	C1orf131	C1orf131 (#1)	1	Nuclear (100% filter)				0.486316	0.660615	0.14796		0.136277	0.846221	0.0450133		0.0618617	0.934598	0.0312536				-0.0935664	0.087866	0.182044	0.108176	0.141497	-0.0951561	0.0801482	-0.128496	0.158373	0.108502	-0.0161174
782	Q9H425	C1orf198	C1orf198 (#2)	2					1.01421	0.639722	-0.146491		0.524058	0.468417	-0.194719		0.79913	0.538673	-0.337499				0.032469	-0.0332166	-0.183088	-0.110643	-0.225727	-0.422002	0.062451	0.46257	0.646652	0.234781	0.199443
783	Q9H246	C1orf21	C1orf21 (#1)	1					1.06143	0.636078	-0.529328		0.924232	0.251148	-0.396912		0.725144	0.388936	-0.67651				-0.130562	0.11972	-0.429763	-0.639735	-0.355976	-0.623595	-0.227428	-0.052797	0.480615	-0.629567	-0.295635
784	Q9BWL3	C1orf43	C1orf43 (#1)	1					0.50707	0.752604	-0.0785275		0.171316	0.840516	0.0436443		0.533782	0.71914	-0.118898				0.0458998	-0.0474081	-0.0551251	-0.103438	-0.0900444	0.028416	0.190299	-0.0423771	0.0897362	-0.142196	-0.0482416
785	Q9BV19	C1orf50	C1orf50 (#3)	3					1.31917	0.720475	0.0863974		0.412236	0.705672	0.0866008		0.3497	0.772959	0.0937395				-0.00751912	0.00748022	0.0877886	0.0849673	0.0879581	0.222608	-0.0508216	0.139595	0.299828	0.326025	0.300877
786	Q8N6N3	C1orf52	C1orf52 (#2)	2					0.683671	0.758972	0.0758568		0.915984	0.494443	0.156972		0.235102	0.765497	0.104494				0.0295636	-0.0301821	0.0869239	0.0641712	0.129187	0.278191	0.0626114	-0.0847901	-0.207755	-0.177678	0.0941214
787	Q07021	C1QBP	C1QBP (#25)	25		+			0.473495	0.710404	-0.103648		0.811374	0.46741	-0.17983		0.057753	0.941569	-0.0290075				-0.0673789	0.0643721	-0.148478	-0.0618259	-0.275809	-0.075132	-0.193059	-0.0873237	-0.217307	-0.0398567	-0.322789
788	O75973	C1QL1	C1QL1 (#1)	1					0.246575	0.627121	-0.231596		1.04034	0.346873	-0.25611		1.02817	0.351429	-0.852376				0.0655156	-0.0686329	-0.521522	0.0552124	-0.314798	-0.104499	-0.353711	0.0416478	-0.371955	-0.829898	-1.20516
789	Q5TEA3	C20orf194	C20orf194 (#4)	4					0.598716	0.626043	-0.187526		1.14716	0.251915	-0.379741		0.680991	0.601138	-0.22367				0.0762901	-0.0805508	-0.191844	-0.187469	-0.434514	-0.417336	-0.293763	-0.184011	-0.00417921	-0.235813	-0.399717
790	Q9GZN8	C20orf27	C20orf27 (#2)	2					0.581921	0.713336	-0.0917552		0.0307597	0.978115	-0.00732399		0.206649	0.839936	0.0594036				0.0344114	-0.0352522	-0.138221	-0.0461299	0.032292	0.088198	-0.143723	-0.120592	-0.28621	-0.201259	-0.0867353
791	O43822	C21orf2	C21orf2 (#1)	1					0.0397458	0.94198	0.0271599		0.001834	0.996277	0.00129148		0.404555	0.687055	0.140311				-0.206853	0.18088	0.0743017	-0.0459555	-0.0107656	0.0627652	-0.0870855	-0.124704	-0.0208339	0.173765	-0.038681
792	P57076	C21orf59	C21orf59 (#4)	4					0.484329	0.812941	-0.0589417		1.54017	0.663508	-0.0875136		0.32398	0.761311	-0.101062				-0.00882436	0.00877071	-0.0240795	-0.0938575	-0.124716	-0.0698304	-0.0680749	0.075289	0.162313	0.113802	-0.0783241
793	Q9Y426	C2CD2	C2CD2 (#2)	2					0.290286	0.936274	0.0211047		0.936707	0.760265	-0.0664425		0.0858792	0.941728	-0.0260796				-0.0130489	0.0129319	0.0430461	-0.000953701	-0.0628902	-0.066591	-0.0700217	0.0233842	0.190218	0.133954	0.0274888
794	O14523	C2CD2L	C2CD2L (#1)	1					0.869235	0.614197	-0.265619		0.630712	0.47951	-0.178937		0.122322	0.861651	-0.055746				-0.0818923	0.0774925	-0.3098	-0.225837	-0.328888	-0.0249036	-0.189621	-0.525039	-0.344939	-0.366194	-0.615276
795	Q8TF44	C2CD4C	C2CD4C (#1)	1					0.210162	0.714437	-0.119907		0.736758	0.435078	-0.201825		0.994672	0.562815	-0.266538				0.0276303	-0.0281699	0.0545679	-0.294922	-0.364622	-0.230475	-0.0111864	0.114327	0.135711	-0.0931487	-0.189889
796	Q86YS7	C2CD5	C2CD5 (#6)	6					0.0487124	0.965572	-0.0145389		0.293762	0.734431	-0.0815989		0.298217	0.684968	-0.150161				-0.0883153	0.0832196	-0.0385215	0.00434804	-0.0401501	-0.0695559	-0.142734	0.276361	0.0416368	0.150838	-0.133162
797	Q9BVC5	C2orf49	C2orf49 (#3)	3					0.673633	0.632926	-0.170851		0.329428	0.770838	-0.0649395		0.3505	0.773301	-0.0926441				-0.0624069	0.0598189	-0.162846	-0.181445	-0.0962434	-0.0955529	-0.00690405	-0.120715	-0.160318	-0.153242	-0.313081
798	Q8N8R5	C2orf69	C2orf69 (#1)	1		+			1.13744	0.638828	-0.227988		1.97978	0.264409	-0.315251		0.566709	0.577622	-0.274143				0.0113059	-0.0113953	-0.262928	-0.193137	-0.328158	-0.375593	-0.242137	-0.367507	-0.29972	-0.475407	-0.740106
799	Q3KRA6	C2orf76	C2orf76 (#3)	3					0.155024	0.921611	-0.0298266		0.000528869	0.99882	0.000131501		0.536983	0.748743	0.10209				0.0573218	-0.0596938	-0.0233064	-0.0387187	0.00258362	0.0863034	-0.0920506	-0.144982	-0.0517868	0.057537	-0.0501272
800	Q5JPI3	C3orf38	C3orf38 (#1)	1					0.248776	0.808402	0.0656604		0.627441	0.479547	0.177533		0.373236	0.638154	0.198628				-0.0828795	0.0783759	0.0738127	0.0530044	0.275627	0.245472	0.00474527	0.446505	0.12436	0.382148	0.585973
801	Q8NDZ4	C3orf58	C3orf58 (#1)	1					0.187158	0.70893	0.128307		0.0584192	0.888744	-0.042447		0.400459	0.561785	-0.345143				0.194546	-0.22493	0.163199	0.06303	0.0329927	-0.176114	-0.0297973	-0.314873	0.159771	-0.641701	-0.203686
802	Q49AR2	C5orf22	C5orf22 (#9)	9					0.0752909	0.989763	0.00366762		0.194176	0.903319	-0.0276478		0.703324	0.849261	-0.050343				0.0142669	-0.0144094	0.00158378	0.00560896	0.0539776	-0.117364	-0.0197705	0.117959	0.0775415	0.0368889	0.0579255
803	Q7Z6I8	C5orf24	C5orf24 (#2)	2	Nuclear (100% filter)				0.705959	0.626628	0.17585		1.75395	0.595812	0.108997		0.4573	0.782694	0.0852478				-0.00897543	0.00891994	0.234094	0.117551	0.143839	0.104546	0.0785232	0.280363	0.174828	0.305561	0.320125
804	A6NDU8	C5orf51	C5orf51 (#7)	7					0.765387	0.621617	0.203712		0.741217	0.504241	0.161778		0.0204383	0.989631	-0.00549814				-0.0657565	0.0628895	0.183103	0.221454	0.21027	0.188647	0.082117	0.156114	0.0279116	0.0318563	0.141173
805	Q9H6K1	C6orf106	C6orf106 (#5)	5					0.443039	0.841251	-0.0475469		0.248355	0.876165	0.0336819		0.438472	0.817502	0.0658135				0.0184462	-0.0186852	-0.0149804	-0.0803524	0.0812939	0.080997	-0.0616036	0.0468988	-0.0446825	0.0907892	0.0430542
806	Q7Z4R8	C6orf120	C6orf120 (#2)	2					0.0420541	0.964668	0.0160226		0.0543667	0.978024	-0.00687899		0.444824	0.836091	-0.0584804				0.0237351	-0.0241322	0.124936	-0.0932882	0.0497115	0.001119	-0.0720631	0.133086	0.212699	0.131478	0.0973461
807	Q9P0P8	C6orf203	C6orf203 (#2)	2		+			0.0270673	0.987073	0.00514433		0.558685	0.757417	-0.0656268		0.0247131	0.981323	0.00901355				0.0356202	-0.036522	-0.0427566	0.0521435	-0.10315	-0.0695483	-0.025535	0.102442	-0.0371106	0.132091	-0.0487329
808	Q6UWU4	C6orf89	C6orf89 (#1)	1					0.525161	0.665718	-0.134864		0.881121	0.217283	-0.461085		0.245946	0.672506	-0.19645				-0.0308786	0.0302315	-0.059707	-0.210668	-0.370015	-0.824681	-0.18953	-0.63201	-0.144352	-0.609828	-0.559434
809	Q9BPX7	C7orf25	C7orf25 (#1)	1					0.47249	0.710396	-0.107421		0.286871	0.800101	-0.0547294		0.24313	0.794057	-0.0895519				-0.000999565	0.000998873	-0.170261	-0.0445821	-0.186108	-0.0313024	0.0532214	-0.145695	0.0798806	-0.141738	-0.10318
810	Q96N11	C7orf26	C7orf26 (#2)	2	Nuclear (100% filter)				1.09348	0.62954	-0.155532		1.23502	0.375817	-0.223034		0.0508562	0.972154	0.0135591				0.0346376	-0.0354896	-0.13196	-0.179956	-0.304458	-0.268385	-0.0975365	-0.367312	-0.34997	-0.267852	-0.422311
811	Q9BRJ6	C7orf50	C7orf50 (#2)	2					0.173149	0.712797	-0.127281		0.135755	0.767351	0.0807942		0.600186	0.544476	0.379085				0.168406	-0.190695	0.0474864	-0.324338	0.169417	0.0207543	0.0187785	-0.334118	-0.00141336	0.174867	0.247771
812	Q96NL8	C8orf37	C8orf37 (#1)	1					0.277126	0.704946	0.124214		0.366071	0.596421	0.132317		0.9898	0.542456	0.291966				-0.0171496	0.016948	0.260427	-0.0122006	0.162549	0.349239	-0.115139	0.227077	0.334743	0.585071	0.56068
813	Q6P1X6	C8orf82	C8orf82 (#2)	2		+			0.101068	0.868454	-0.0489025		0.346575	0.649327	-0.115934		0.129763	0.839292	0.0716823				-0.1061	0.0988284	-0.178139	0.0730632	-0.153473	-0.052139	-0.153098	-0.39493	-0.344997	-0.131497	-0.465066
814	Q5VYM1	C9orf131	C9orf131 (#2)	2					0.12293	0.718049	0.125119		0.13106	0.689619	-0.126553		0.253918	0.640344	0.228835				-0.285865	0.238482	0.32856	-0.125706	0.268118	-0.407489	-0.311363	-0.309157	-0.863235	-0.241902	-0.472821
815	Q9BUH6	C9orf142	C9orf142 (#6)	6					0.470744	0.70847	0.107685		0.470358	0.68043	0.0927042		0.179014	0.796224	0.0953058				-0.0264848	0.0260073	0.0392029	0.17569	0.166224	0.166403	-0.0552306	0.604349	0.279134	0.561182	0.512912
816	C9J069	C9orf172	C9orf172 (#2)	2					0.257284	0.871984	-0.0446946		0.0888641	0.913571	0.027259		1.00612	0.522639	0.330613				-0.053913	0.0519706	-0.040437	-0.0508946	0.0824382	0.150598	-0.154173	0.120127	-0.0404488	0.291998	0.448907
817	Q8IXQ3	C9orf40	C9orf40 (#1)	1					0.77964	0.672702	-0.118525		0.618385	0.593943	-0.122749		0.790027	0.610898	-0.207457				0.0222393	-0.0225875	-0.0769991	-0.160398	-0.0760756	-0.0224576	-0.270236	0.229367	0.276824	0.110817	-0.01954
818	Q9NZ63	C9orf78	C9orf78 (#2)	2					0.154927	0.735089	0.109056		0.125382	0.738502	0.094089		0.33345	0.688989	0.143726				0.197082	-0.228329	0.168207	0.0186586	0.347161	-0.124092	0.0123267	-0.0555755	0.112878	0.0428214	0.301934
819	P07451	CA3	CA3 (#1)	1					0.147927	0.764603	-0.0924275		0.226535	0.620868	-0.137793		0.142716	0.779433	0.107657				-0.194421	0.171305	-0.00446555	-0.203506	0.0714692	-0.284991	-0.234531	-0.254976	0.195268	0.173187	-0.0175812
820	P22748	CA4	CA4 (#1)	1					0.246828	0.671412	-0.151308		0.262217	0.56935	-0.164048		0.266506	0.81573	0.0693704				0.176219	-0.200777	-0.237786	-0.0893885	-0.152207	-0.400836	0.024062	0.521612	0.63062	0.721223	0.56975
821	Q9H8G2	CAAP1	CAAP1 (#2)	2					1.16201	0.859322	-0.0417404		0.615071	0.574557	0.131948		0.803306	0.665616	0.152723				0.00798195	-0.00802627	-0.046285	-0.0372402	0.229225	0.194657	-0.0281025	0.100194	0.0218653	0.210196	0.217308
822	Q9Y376	CAB39	CAB39 (#10)	10					0.0604813	0.962263	-0.0166673		0.161571	0.870296	0.0417476		0.114424	0.983743	0.0070731				-0.0807953	0.0765095	-0.0499602	0.0123398	0.036076	0.0370184	0.0457197	4.09313e-05	-0.00479458	-0.0138657	0.0232583
823	Q9H9S4	CAB39L	CAB39L (#1)	1					0.332821	0.824259	-0.058595		0.881525	0.878969	0.0307009		0.00904109	0.995608	0.00330108				0.00873208	-0.00878517	-0.00565545	-0.111588	0.0112206	0.0280991	0.0527032	0.0842796	0.262983	0.108774	0.245091
824	Q9Y6J0	CABIN1	CABIN1 (#7)	7					2.82675	0.303333	0.792681		2.90073	0.0849583	0.807425		0.883167	0.499456	0.39752				-0.00444684	0.00443326	0.791307	0.794041	0.836802	0.840819	0.744634	0.0223402	-0.153848	0.454074	0.209459
825	Q9UGQ2	CACFD1	CACFD1 (#1)	1					0.0886911	0.907872	-0.0375304		0.462091	0.726	-0.0754785		0.17715	0.827507	0.0672965				0.0487094	-0.0504117	-0.161457	0.0846941	-0.107228	0.00196271	-0.123724	-0.0762955	0.0986144	0.179276	-0.0223641
826	Q00975	CACNA1B	CACNA1B (#2)	2					0.414439	0.736296	-0.0892177		1.37245	0.252809	-0.361101		0.689759	0.507466	-0.392355				-0.063021	0.0603829	-0.0919662	-0.0891073	-0.433139	-0.36769	-0.28643	-0.649827	-0.352155	-0.843554	-0.943138
827	O95180	CACNA1H	CACNA1H (#2)	2					0.504851	0.806616	0.0612856		0.457014	0.732688	-0.0711334		0.712324	0.659484	-0.160089				-0.0353862	0.0345391	0.0502746	0.0714494	-0.0840872	0.0273288	-0.157912	-0.461483	-0.414584	-0.657931	-0.538313
828	P54289	CACNA2D1	CACNA2D1 (#22)	22					0.0265027	0.976212	0.0102474		0.104082	0.926038	-0.0229525		0.0146348	0.98485	0.00714013				0.0578767	-0.0602961	0.112024	-0.0939488	0.034111	-0.116503	0.00990548	0.21589	0.406486	0.200519	0.436137
829	Q9NY47	CACNA2D2	CACNA2D2 (#6)	6					0.536699	0.752178	-0.0757503		0.0430545	0.982986	-0.00583144		0.0992342	0.950172	0.0243432				-0.03777	0.0368065	-0.0382708	-0.114193	0.000578949	0.0238658	-0.0433845	0.263323	0.262399	0.36045	0.213959
830	Q02641	CACNB1	CACNB1 (#7)	7					0.742919	0.67701	-0.116405		0.465362	0.76641	-0.0634987		0.523219	0.72841	-0.121636				-0.0425519	0.0413328	-0.135383	-0.0986448	-0.0694071	-0.0978501	-0.0250675	0.101325	0.228579	0.03231	0.0543231
831	P54284	CACNB3	CACNB3 (#6)	6					0.920734	0.652641	-0.135087		0.981188	0.435266	-0.204298		0.646077	0.638676	-0.178554				0.0384984	-0.0395539	-0.110005	-0.161225	-0.216511	-0.211772	-0.186196	0.00337482	-0.00194678	-0.111527	-0.244153
832	Q9Y698	CACNG2	CACNG2 (#1)	1					0.0849132	0.949301	0.0198892		0.0548263	0.962364	-0.0129414		0.297644	0.864807	-0.0492852				0.0644074	-0.0674178	-0.0180655	0.0548335	-0.0644241	0.0495252	-0.0284408	0.00421326	0.0479247	-0.0742332	0.0278007
833	Q9UBN1	CACNG4	CACNG4 (#1)	1					0.549418	0.623267	-0.24018		1.00219	0.246347	-0.402912		0.437867	0.654416	0.182011				0.109641	-0.118663	-0.241308	-0.248075	-0.639632	-0.31283	-0.26981	-0.251644	-0.00352815	0.095688	0.013162
834	Q9UF02	CACNG5	CACNG5 (#1)	1					1.21986	0.671111	-0.630504		1.18288	0.261205	-0.362904		0.385973	0.658265	-0.175002				0.0825244	-0.0875329	-0.662576	-0.603439	-0.333823	-0.520183	-0.242219	-0.562092	-0.411814	-0.800826	-0.523085
835	Q8WUQ7	CACTIN	CACTIN (#3)	3					0.267496	0.769783	-0.0804945		0.197124	0.793306	0.0606045		0.595051	0.726221	0.117309				0.0893713	-0.0952754	-0.10583	-0.0610636	0.120257	0.097222	-0.0445219	-0.13277	-0.0850739	0.0649458	-0.0481712
836	Q86Y37	CACUL1	CACUL1 (#3)	3					0.971829	0.615128	-0.281496		1.09344	0.311605	-0.2948		0.0811271	0.923892	-0.0349033				-0.0780488	0.0740421	-0.226274	-0.340724	-0.444417	-0.212834	-0.233159	-0.394925	-0.155598	-0.380257	-0.240073
837	Q9HB71	CACYBP	CACYBP (#10)	10					0.139979	0.798105	0.07485		0.0721873	0.881287	0.0399733		0.0724854	0.875473	-0.0597081				0.14596	-0.162407	0.157294	-0.0240406	0.122996	-0.148682	0.120936	0.478162	0.862201	0.418686	0.80226
838	P27708	CAD	CAD (#35)	35					0.225237	0.926572	-0.0251238		0.600707	0.830655	0.0420262		0.55954	0.886606	0.0412508				0.017958	-0.0181843	0.00839425	-0.0588681	0.0415258	0.00160646	0.082607	0.370853	0.413335	0.450605	0.416085
839	A0A0A0MTJ8	CADM1	CADM1 (#24)	24					0.172881	0.866333	-0.0441916		0.31468	0.770743	-0.0640544		0.197679	0.834871	-0.0631926				-0.0638509	0.0611444	-0.11012	0.0190297	-0.0958691	0.0105943	-0.110948	-0.0904719	-0.266887	-0.171436	-0.312308
840	Q8N3J6	CADM2	CADM2 (#9)	9					0.0417372	0.980613	-0.0072491		0.182436	0.939142	0.0178527		0.925932	0.771093	-0.0850791				0.0248784	-0.025315	0.0400459	-0.0549806	-0.0338759	0.0432359	0.0435433	0.219943	0.226006	0.155149	0.120642
841	Q8N126	CADM3	CADM3 (#9)	9					0.0892086	0.869611	-0.0496867		0.422738	0.507512	-0.17513		0.208838	0.67607	-0.18441				0.117673	-0.12813	0.0841271	-0.193958	-0.042521	-0.389311	-0.109244	0.368699	0.721594	0.106322	0.615152
842	Q8NFZ8	CADM4	CADM4 (#6)	6					0.356931	0.791995	-0.0692694		0.0908543	0.932463	-0.0213704		0.0173205	0.980797	-0.0110189				-0.0596357	0.0572681	-0.0840856	-0.0568209	0.06045	0.000793997	-0.128907	0.183987	-0.167411	-0.0654408	0.0599798
843	Q9ULU8	CADPS	CADPS (#29)	29					0.176581	0.944231	0.0209254		0.759604	0.718404	0.075599		0.24658	0.858553	0.0503401				-0.00782161	0.00777943	-0.0152873	0.057096	0.0389304	0.149733	0.0380708	0.165505	0.0482964	0.200743	0.113739
844	F1T0E5	CADPS	CADPS (#1)	1					1.11623	0.651005	-0.145724		0.331477	0.616072	-0.123882		0.460614	0.602428	-0.266426				-0.00198243	0.00197971	-0.127431	-0.16402	-0.20849	-0.310452	0.147291	0.530217	0.854924	0.442402	0.409887
845	H7C538	CADPS	CADPS (#1)	1					0.0641619	0.852432	0.0687911		0.893158	0.336421	0.286616		0.870319	0.429953	0.489648				0.0914096	-0.0975954	0.376021	-0.244624	0.423691	0.150151	0.276727	-0.591368	-0.338329	0.0653349	-0.0157361
846	P05937	CALB1	CALB1 (#2)	2					0.0489663	0.958867	-0.0187518		0.342453	0.633023	-0.122709		0.246123	0.773084	-0.0945235				0.106642	-0.115159	-0.0264851	-0.0195349	-0.171321	-0.0309993	-0.178581	-0.53106	-0.354302	-0.430613	-0.643796
847	Q9P1Z2	CALCOCO1	CALCOCO1 (#3)	3					0.558188	0.869009	-0.0399206		2.63106	0.168576	0.424475		1.37883	0.398333	0.513832				-0.0205294	0.0202412	-0.0228511	-0.0572782	0.445544	0.353862	0.473588	-0.230376	-0.325634	0.250371	0.221282
848	Q13137	CALCOCO2	CALCOCO2 (#3)	3					0.44857	0.709875	-0.111553		0.618999	0.544865	-0.149643		0.911424	0.634268	-0.167448				-0.0714992	0.0681224	-0.113087	-0.113396	-0.211428	-0.109975	-0.132591	-0.168929	-0.0926851	-0.347529	-0.248982
849	Q05682	CALD1	CALD1 (#4)	4	Actin binding proteins				0.660261	0.831305	0.052902		0.721939	0.783686	-0.0540608		0.0808856	0.932805	-0.0307348				0.020113	-0.0203975	0.0480892	0.0574304	-0.0667141	-0.0889659	-0.00692911	0.515869	0.62154	0.64624	0.429699
850	P0DP25	CALM3	CALM3 (#2)	2					0.605788	0.728955	-0.627846		0.89645	0.0979841	-0.911936		0.109416	0.756271	-0.1686				-0.328222	0.267215	-0.898438	-0.418261	-1.07264	-0.498826	-1.25585	-1.35974	-2.02145	-1.45868	-2.25971
851	P27482	CALML3	CALML3 (#3)	3					1.25944	0.696923	-0.659932		2.57903	0.0665263	-0.86955		0.223258	0.678203	-0.181369				0.0566959	-0.0590155	-0.657965	-0.664219	-0.761963	-0.855998	-0.994167	-1.87348	-1.37482	-1.89704	-1.714
852	P27797	CALR	CALR (#141)	141	ER-Lumen				0.261	0.895705	-0.0380444		0.291195	0.85294	-0.0421481		0.230379	0.852942	0.0557673				-0.0453716	0.0439881	-0.0484303	-0.029042	-0.0739189	-0.0298469	-0.0247539	-0.393409	-0.346671	-0.239843	-0.388702
853	O43852	CALU	CALU (#17)	17					0.0196393	0.990177	-0.00400868		0.386551	0.751906	0.0724838		0.00637518	0.99703	0.00295321				0.0562186	-0.0584984	0.00592415	-0.0162213	0.0840348	0.100445	0.0295521	0.0321636	0.190933	-0.00218342	0.231187
854	Q14012	CAMK1	CAMK1 (#3)	3					0.390769	0.85351	0.0475894		0.539856	0.673816	-0.094497		0.0239973	0.986794	0.00624758				0.00631341	-0.00634124	0.0834865	0.0116646	-0.11617	-0.19659	0.0292277	-0.0558906	-0.00364125	0.0488251	-0.0958618
855	Q8IU85	CAMK1D	CAMK1D (#5)	5					0.277794	0.979427	-0.00784612		0.837985	0.867273	-0.0332683		0.261502	0.838671	-0.0589188				-0.00862651	0.00857532	-0.00659692	-0.00914651	-0.0315513	-0.0592384	-0.00909208	-0.00255164	0.128195	0.0512327	-0.0434271
856	H7BXS4	CAMK2B	CAMK2B (#1)	1					0.476823	0.781333	-0.719194		0.191671	0.499475	-0.266695		0.185748	0.621111	-0.383798				0.35653	-0.474618	-0.777443	-0.779033	-0.776291	0.0416316	-0.242557	-1.398	-0.135373	-1.22185	-1.07912
857	Q13557	CAMK2D	CAMK2D (#13)	13					0.179297	0.912589	0.0321752		0.385633	0.76038	0.068386		0.898472	0.732239	0.107958				0.0537836	-0.0558666	0.0214048	0.0408626	0.029574	0.115569	0.0568902	-0.255785	-0.290755	-0.134005	-0.196619
858	Q13555	CAMK2G	CAMK2G (#9)	9					0.599498	0.713156	-0.0939096		0.775475	0.561504	-0.131115		0.466133	0.639967	-0.208678				0.018047	-0.0182755	-0.0493974	-0.13865	-0.140184	-0.236279	-0.0172227	-0.128614	0.121437	-0.223439	-0.201093
859	Q16566	CAMK4	CAMK4 (#8)	8					0.139353	0.924473	0.0291632		0.17141	0.969253	-0.00888235		0.239476	0.932476	0.0261865				-0.0113561	0.0112674	-0.0342396	0.0924771	-0.0221214	0.0217962	-0.026455	0.284828	0.33957	0.366941	0.30983
860	Q8N5S9	CAMKK1	CAMKK1 (#2)	2					0.332564	0.706554	-0.114478		0.105734	0.939315	-0.0185768		0.418633	0.614113	0.254162				0.0440364	-0.0454229	-0.00918432	-0.221158	-0.0758696	0.0613821	-0.0433226	-0.7775	-1.1437	-0.77167	-0.641204
861	Q96RR4	CAMKK2	CAMKK2 (#7)	7					0.0863812	0.826734	-0.0708625		0.118693	0.741194	-0.0939738		0.0207256	0.968068	0.0176807				0.206084	-0.240508	0.0607807	-0.23693	-0.0374509	-0.395647	0.0995406	-0.204095	0.195403	-0.164715	0.191385
862	Q7Z624	CAMKMT	CAMKMT (#1)	1					0.103825	0.953028	0.0187691		0.61355	0.608448	0.123703		0.16134	0.901334	-0.0415425				0.0502589	-0.0520732	-0.0117701	0.0474941	0.120721	0.110692	0.136974	-0.359835	-0.266483	-0.280528	-0.428875
863	E7ETR1	CAMKV	CAMKV (#25)	25					0.341174	0.895296	-0.0357402		0.280751	0.919008	0.0227403		0.190192	0.951159	-0.0204108				-0.0111371	0.0110518	-0.00368686	-0.0678789	0.0523508	-0.0349384	0.0506805	0.39069	0.340953	0.31676	0.374062
864	P49069	CAMLG	CAMLG (#4)	4					0.169673	0.925029	-0.027125		0.201961	0.873449	-0.0358868		0.204574	0.829093	0.0655195				0.0146869	-0.0148381	0.0214638	-0.0758649	0.0754641	-0.141092	-0.0422589	0.167681	-0.0196599	0.0796363	0.199424
865	Q5T5Y3	CAMSAP1	CAMSAP1 (#19)	19					0.16635	0.934253	0.0241316		0.439593	0.803573	0.0517997		0.0359255	0.977496	0.00977704				0.00389856	-0.00390904	-0.0200761	0.0683289	0.0508261	0.129151	-0.0245938	0.224156	0.0920288	0.223753	0.111987
866	Q08AD1	CAMSAP2	CAMSAP2 (#14)	14					0.925225	0.76135	-0.0750076		0.087778	0.974547	0.00779074		0.0226929	0.995469	0.00334182				-0.00400441	0.00399324	-0.0588246	-0.0912017	0.0326606	0.041591	-0.0508961	0.681686	0.59837	0.639493	0.647247
867	Q9P1Y5	CAMSAP3	CAMSAP3 (#1)	1					0.0560468	0.901711	-0.0473199		0.226799	0.546399	-0.189096		0.0184515	0.976546	0.0138527				0.22445	-0.26592	-0.0294869	-0.106623	-0.041916	-0.556367	-0.0312104	0.411298	0.38808	0.62518	0.201904
868	Q86VP6	CAND1	CAND1 (#82)	82					0.143766	0.981268	0.00661542		0.580846	0.929407	0.0212992		0.470706	0.838712	0.0561958				-0.0106168	0.0105392	-0.0052905	0.0184437	0.0149704	0.0292185	0.0195924	0.107184	0.0653823	0.178711	0.106247
869	O75155	CAND2	CAND2 (#5)	5					0.224987	0.815479	0.0621735		0.646939	0.608696	0.111484		1.25851	0.610729	0.189511				0.0326157	-0.0333701	-0.0229519	0.146544	0.123376	0.215347	-0.00540176	0.392377	0.328602	0.531366	0.568634
870	Q8WVQ1	CANT1	CANT1 (#1)	1					0.601361	0.630052	-0.24435		0.277928	0.649381	-0.112048		0.052249	0.933329	-0.035308				0.108664	-0.11752	-0.288237	-0.20932	-0.00373444	-0.323263	-0.02243	-0.190302	0.198	0.0242875	-0.0872059
871	P27824	CANX	CANX (#44)	44	ER-Membrane		+		0.24904	0.921227	0.0280581		0.0228379	0.994867	0.00148406		0.190612	0.863484	0.051145				-0.0148301	0.0146793	-0.00661204	0.0625773	-0.0206618	-0.0053239	0.0302116	-0.222971	-0.31725	-0.140001	-0.29793
872	Q01518	CAP1	CAP1 (#35)	35					0.066573	0.955798	0.017622		0.305259	0.77098	0.0662931		0.545271	0.744249	0.111738				-0.0688005	0.0656684	-0.0380765	0.0701884	0.018722	0.116359	0.0591005	-0.0243336	-0.135809	0.0204573	0.0428765
873	P40123	CAP2	CAP2 (#11)	11					0.137567	0.958023	-0.0158678		0.169572	0.952156	0.0143617		0.483241	0.77225	0.0901797				0.0238662	-0.0242675	0.0151624	-0.0472993	0.0116786	-0.0151968	0.0460014	0.818308	0.925443	0.948415	0.975696
874	P40121	CAPG	CAPG (#3)	3					0.145723	0.886173	-0.0428065		0.605661	0.484437	-0.182934		0.39243	0.709006	-0.129369				-0.0916997	0.0862179	-0.0229009	-0.0681939	-0.169871	-0.266061	-0.121092	0.10968	0.294762	-0.00831062	0.154015
875	P07384	CAPN1	CAPN1 (#10)	10					0.333593	0.8232	-0.0593008		0.240188	0.852228	-0.0417058		0.000689081	1	0.000324877				-0.0539173	0.0519746	-0.0587045	-0.0618398	-0.0993049	-0.00453448	-0.0241922	-0.0793591	0.180963	0.0333768	0.0688765
876	P17655	CAPN2	CAPN2 (#25)	25					1.18553	0.679005	0.1076		1.35751	0.637881	0.0957333		0.595598	0.737334	0.109087				-0.0117016	0.0116074	0.0874313	0.127674	0.0613618	0.142581	0.0831155	0.39609	0.332736	0.527749	0.419251
877	O15484	CAPN5	CAPN5 (#9)	9					0.0376511	0.982237	-0.00661473		0.0503917	0.980077	-0.00695088		0.0203839	0.983597	0.00763897				-0.038757	0.037743	-0.0481567	0.0339133	-0.0374297	0.030717	-0.0156609	-0.00647625	-0.157434	0.0154571	-0.16409
878	Q9Y6W3	CAPN7	CAPN7 (#3)	3					0.637888	0.714735	-0.092205		0.811752	0.810763	-0.0488083		0.280956	0.763978	0.104232				0.0170634	-0.0172677	-0.132958	-0.0516567	-0.0512696	-0.0652496	-0.0302119	-0.0766893	-0.203757	0.0766473	-0.148628
879	P04632	CAPNS1	CAPNS1 (#13)	13					0.689157	0.67928	-0.11676		0.62717	0.656697	-0.102295		0.0124414	0.993292	-0.00431674				-0.0463055	0.0448653	-0.0998807	-0.13508	-0.1266	-0.112849	-0.0695972	0.228707	0.0450744	0.182602	0.0825465
880	Q14444	CAPRIN1	CAPRIN1 (#22)	22					0.680075	0.763959	0.0771642		0.0903664	0.972814	-0.00858687		1.03734	0.640756	-0.157855				-0.00157364	0.00157192	0.103578	0.0507488	0.0477694	-0.0620183	-0.0115143	0.164543	0.21465	-0.00653231	0.0700156
881	P52907	CAPZA1	CAPZA1 (#41)	41					0.277897	0.781999	-0.0753386		0.157815	0.859186	-0.0434223		0.249272	0.893126	-0.0422876				-0.0858259	0.0810055	-0.10368	-0.0518175	-0.096929	-0.04163	0.00106143	-0.0881024	-0.0238471	-0.0479283	-0.148596
882	P47755	CAPZA2	CAPZA2 (#21)	21					0.190827	0.841075	0.0506516		0.308056	0.757823	0.0674232		0.16143	0.872516	0.0489473				0.0612179	-0.0639312	0.119389	-0.0207994	0.0312336	-0.00836407	0.17533	-0.156271	-0.0246342	-0.123656	0.0406456
883	P47756	CAPZB	CAPZB (#23)	23					0.703711	0.727285	0.0818466		1.2423	0.505061	0.147002		0.808099	0.7741	0.0802708				0.0310316	-0.0317138	0.11091	0.052101	0.203935	0.155609	0.0804376	0.0950844	0.0652702	0.133431	0.187465
884	Q96LW7	CARD19	CARD19 (#2)	2			+		0.727184	0.687497	0.114951		0.247959	0.703752	0.0948034		0.291096	0.679103	0.172247				-0.0353498	0.0345043	0.113322	0.115735	0.164237	0.289047	-0.170142	0.135349	-0.228845	0.0652656	0.185732
885	Q9Y2G2	CARD8	CARD8 (#2)	2					0.516913	0.82488	-0.0537543		0.0448839	0.957455	-0.0143866		1.12137	0.679224	0.124691				0.0305969	-0.0312599	-0.0403431	-0.0678286	0.174205	-0.050806	-0.167553	0.0166687	-0.016401	0.0984135	0.151236
886	Q9Y2V2	CARHSP1	CARHSP1 (#6)	6					0.122917	0.993053	-0.00251677		0.47945	0.872149	0.0344051		0.101312	0.97701	0.00983691				-3.21611e-05	3.21604e-05	0.00365498	-0.00868853	0.04761	0.0732713	-0.017666	0.327761	0.272159	0.324459	0.295136
887	Q86X55	CARM1	CARM1 (#9)	9					0.055773	0.958035	0.018826		0.0774871	0.92783	0.0257854		0.276167	0.859669	-0.0495784				-0.101522	0.0948452	0.00693142	0.0240438	0.00543712	0.031595	0.030309	-0.250745	-0.351127	-0.308671	-0.392357
888	Q6F5E8	CARMIL2	CARMIL2 (#2)	2					0.195	0.837518	0.0571099		0.558289	0.489702	0.172963		0.0973247	0.961137	0.0177868				0.0869166	-0.0924905	0.0757052	0.0329408	0.139629	0.338652	0.0322484	0.0537768	0.158944	0.150132	0.0981629
889	Q8ND23	CARMIL3	CARMIL3 (#2)	2					0.0273938	0.96534	0.0161861		0.319433	0.581976	-0.158107		0.102167	0.881925	-0.0517106				0.1428	-0.158503	-0.0982478	0.114917	-0.188559	-0.0968349	-0.212484	0.293375	0.0990961	0.281834	0.00721586
890	P49589	CARS	CARS (#29)	29					0.14155	0.956682	-0.0177731		0.676299	0.671397	0.0984187		0.747115	0.665825	0.151781				0.0375552	-0.038559	-0.0186682	-0.0178818	0.0755402	0.102641	0.115569	0.0799242	0.184204	0.264631	0.303059
891	E9PLP0	CARS	CARS (#1)	1					0.0253601	0.964652	0.0194907		0.0971545	0.806431	-0.071289		0.197347	0.80342	0.0802948				0.20134	-0.234068	-0.0265845	0.0328381	-0.0373837	-0.0250975	-0.200477	0.331125	0.163243	0.212148	0.442809
892	Q9HA77	CARS2	CARS2 (#2)	2	Mitochondrion-Mtx	+			0.202491	0.649577	-0.217818		0.304293	0.434175	-0.277155		0.0128243	0.974645	0.0173956				-0.307459	0.253307	-0.50616	0.016372	-0.611065	-0.0641472	-0.237481	-0.0790276	-0.674821	-0.0598442	-0.659213
893	O15234	CASC3	CASC3 (#2)	2					0.340059	0.619202	-0.250582		0.0776451	0.878081	-0.0393652		0.15808	0.795237	-0.0926203				-0.0732753	0.0697328	-0.477567	-0.0271396	-0.0092951	0.214518	-0.328632	0.460025	0.158169	0.353979	0.0789746
894	Q96PB1	CASD1	CASD1 (#2)	2					0.299153	0.717957	-0.102679		1.55604	0.08125	-0.758293		1.07962	0.368444	-0.71442				-0.107082	0.0996806	-0.107098	-0.105662	-0.859371	-0.972724	-0.453886	-0.00138263	0.0810468	-0.550968	-0.798207
895	O14936	CASK	CASK (#21)	21					0.136371	0.841647	0.0558809		0.149772	0.819302	-0.0577006		0.0109563	0.987121	0.00735378				-0.121338	0.11192	-0.0219488	0.124293	-0.101104	0.0109458	-0.0970705	-0.193459	-0.50379	-0.202179	-0.480363
896	Q8WXD9	CASKIN1	CASKIN1 (#3)	3					2.38276	0.637583	-0.206018		2.47955	0.462617	-0.161457		0.252186	0.837991	-0.063305				-0.00436947	0.00435627	-0.198842	-0.213208	-0.176672	-0.135886	-0.171833	-0.706341	-0.552821	-0.680793	-0.70498
897	Q8WXE0	CASKIN2	CASKIN2 (#1)	1					0.294489	0.756457	0.0800373		0.059721	0.952749	-0.0154243		0.401752	0.694344	0.144661				0.0657215	-0.0688589	0.00467207	0.152265	0.0765299	-0.0251204	-0.102389	-0.0638503	-0.0337575	-0.00924707	0.200962
898	P42574	CASP3	CASP3 (#18)	18					0.103821	0.911737	-0.0343553		0.14713	0.903507	0.0279816		0.0515788	0.965984	0.0162079				-0.0268141	0.0263247	-0.133014	0.0638141	0.0235224	0.138466	-0.078778	-0.556754	-0.738517	-0.615387	-0.647468
899	P55212	CASP6	CASP6 (#5)	5					0.782004	0.717495	0.0856581		1.04367	0.75268	0.0618239		0.034456	0.986723	-0.00616504				0.0165113	-0.0167024	0.115711	0.0554142	0.0431136	0.0453509	0.0967205	0.378133	0.359557	0.413691	0.31167
900	P20810	CAST	CAST (#4)	4					0.717442	0.712653	0.0952999		0.996798	0.503958	0.154296		0.287919	0.779858	0.0926669				-0.00102788	0.00102723	0.0656465	0.124953	0.215031	0.199346	0.0485088	0.331885	0.135667	0.308007	0.344878
901	A6NHX0	CASTOR2	CASTOR2 (#6)	6					1.12387	0.68272	-0.109904		0.736639	0.379696	-0.247761		0.286278	0.707549	-0.14608				-0.013121	0.0130028	-0.110249	-0.109677	-0.447042	-0.277251	-0.019169	-0.115574	0.198462	-0.0340629	-0.175209
902	Q86V15	CASZ1	CASZ1 (#3)	3					0.259411	0.712727	-0.108635		0.199098	0.85303	-0.0397032		1.49162	0.649436	0.155671				-0.0369625	0.0360391	0.0196974	-0.237891	0.0895997	-0.101156	-0.108938	-0.638668	-0.642596	-0.475382	-0.49454
903	P04040	CAT	CAT (#12)	12	Peroxisome	+			0.0705684	0.954651	-0.0201399		0.278762	0.767803	-0.0638612		0.152532	0.826365	-0.076433				0.0225619	-0.0229204	0.062882	-0.10352	-0.0476241	-0.215101	0.0706038	-0.548727	-0.244189	-0.477737	-0.468044
904	Q03135	CAV1	CAV1 (#1)	1					0.0217716	0.970251	-0.0145461		0.608716	0.472285	-0.183039		0.251389	0.66705	0.206219				0.0784917	-0.0830092	-0.199608	0.165998	-0.187717	-0.353036	-0.0151384	-0.837099	-0.336583	-0.354521	-0.406724
905	Q8N350	CBARP	CBARP (#5)	5					0.586973	0.840048	-0.0483687		0.422515	0.859142	0.0361855		0.122992	0.961606	0.0176733				-0.0240642	0.0236694	-0.0380339	-0.0590984	0.05415	0.0671335	-0.0133191	0.0163321	-0.070004	0.00148448	-0.0198099
906	O43439	CBFA2T2	CBFA2T2 (#5)	5					0.423353	0.895881	-0.0372522		1.06163	0.469043	-0.171773		1.01067	0.540422	-0.323689				-0.0024568	0.00245262	-0.0120158	-0.0624928	-0.119373	-0.280349	-0.115603	0.150918	0.253985	-0.115944	-0.126532
907	O75081	CBFA2T3	CBFA2T3 (#3)	3					0.160408	0.739411	0.0984394		0.0233696	0.965717	0.0130408		0.0363881	0.959363	-0.0239857				-0.129066	0.118462	-0.078241	0.264515	-0.0904624	0.270894	-0.157215	0.460537	0.0915532	0.324302	0.179818
908	Q13951	CBFB	CBFB (#8)	8					0.047759	0.980416	-0.00737718		0.0460068	0.96944	-0.00960688		0.418835	0.804626	-0.0725301				-0.0426608	0.0414354	0.0158513	-0.031831	-0.0769514	0.100818	-0.0545256	-0.151778	-0.0988079	-0.144869	-0.250777
909	P22681	CBL	CBL (#10)	10					0.280976	0.942115	-0.0196243		0.397547	0.913921	0.0247026		0.456147	0.888417	0.0406258				-0.0194011	0.0191438	-0.00303016	-0.0364758	0.00344791	0.0376545	0.0326192	0.216242	0.169969	0.209439	0.258024
910	Q13191	CBLB	CBLB (#6)	6					0.317692	0.953084	0.0181966		0.0792688	0.969148	0.00959659		0.4834	0.924458	0.0304252				0.0175285	-0.0177441	0.0249072	0.0112704	0.0371322	0.0560314	-0.0646972	0.626885	0.632648	0.64256	0.677824
911	Q75N03	CBLL1	CBLL1 (#3)	3					0.114313	0.984236	-0.00571837		0.150111	0.921355	0.0236815		0.751937	0.73993	-0.101774				-0.00674569	0.00671438	-0.0203712	0.00890319	-0.0617664	0.00745199	0.125312	0.16951	0.110924	0.076594	0.000290793
912	P16152	CBR1	CBR1 (#14)	14					0.378316	0.895266	-0.0348423		0.726169	0.741313	-0.066394		0.572422	0.880508	-0.0446478				-0.0138786	0.0137464	-0.063186	-0.00663087	-0.13542	-0.0355573	-0.0284028	0.560078	0.574625	0.544613	0.500794
913	Q8N4T8	CBR4	CBR4 (#1)	1		+			0.389591	0.626316	-0.280579		1.06611	0.46064	-0.173938		1.16103	0.56651	-0.237348				-0.0332887	0.0325378	-0.0691623	-0.492746	-0.202432	-0.259676	-0.0608314	-0.352588	-0.261058	-0.518072	-0.57027
914	P0DN79	CBSL	CBSL (#8)	8					0.534551	0.664176	-0.145376		0.104632	0.915199	-0.026619		0.294886	0.888979	0.0421531				0.0702027	-0.0737943	-0.143429	-0.150915	-0.115649	0.00288196	0.0275229	-0.436267	-0.363078	-0.319723	-0.395315
915	Q5JTY5	CBWD3	CBWD3 (#2)	2					0.233186	0.783555	-0.0760725		0.189596	0.794585	-0.062319		0.513075	0.794352	0.0744521				0.0968215	-0.10379	-0.0508989	-0.108214	0.00238618	-0.0658211	-0.133974	-0.326631	-0.257816	-0.176003	-0.259541
916	P83916	CBX1	CBX1 (#35)	35					0.337657	0.911465	-0.0317248		0.424436	0.708092	-0.0841386		0.464481	0.667164	-0.168571				0.00518403	-0.00520282	-0.00345152	-0.0600169	-0.183419	-0.130914	0.0618883	0.0641008	0.270307	0.0167008	-0.0194355
917	Q14781	CBX2	CBX2 (#2)	2					0.129654	0.91014	-0.0357905		0.735288	0.363165	-0.271393		0.538834	0.632169	-0.203313				0.00976678	-0.00983344	0.0475418	-0.11919	-0.479886	-0.319105	-0.0152888	-0.0243202	-0.0652548	-0.145105	-0.351095
918	Q13185	CBX3	CBX3 (#7)	7					0.988151	0.665387	0.129963		0.646437	0.755969	0.0638561		0.183002	0.80685	0.0851955				0.0104067	-0.0104822	0.157934	0.101917	0.130112	0.0607195	0.000623474	0.323805	0.250297	0.22994	0.514553
919	P45973	CBX5	CBX5 (#15)	15					0.0148541	0.99073	0.00350424		0.0345317	0.977851	-0.00811201		0.00941661	0.99524	0.00357528				0.0647441	-0.0677868	-0.00137333	0.00533911	-0.00145734	0.023373	-0.0508157	0.174567	0.26868	0.123035	0.327363
920	Q9HC52	CBX8	CBX8 (#7)	7					0.530743	0.78944	0.0663017		1.00512	0.554717	0.127738		0.370579	0.799488	0.0762351				-0.0360198	0.0351422	0.0768534	0.0548724	0.143178	0.184402	0.0543181	-0.0465009	-0.169005	-0.0745819	0.0115463
921	Q6P1N0	CC2D1A	CC2D1A (#3)	3					1.1086	0.633648	0.15884		1.32783	0.460668	0.17341		0.134671	0.814808	0.0800583				-0.00482564	0.00480955	0.136405	0.181259	0.242386	0.173268	0.10455	0.249281	0.00622145	0.045829	0.36979
922	Q8IX12	CCAR1	CCAR1 (#28)	28					0.933613	0.714325	0.0854139		0.997674	0.593913	0.114112		0.689988	0.739537	0.10568				0.0232984	-0.0236808	0.106772	0.0636729	0.169312	0.140203	0.0322472	0.0325726	0.0826916	0.11933	0.207295
923	Q8N163	CCAR2	CCAR2 (#36)	36					0.638	0.739873	0.0841348		1.82222	0.666647	0.0879255		0.311713	0.897363	0.0397216				-0.00189701	0.00189452	0.116104	0.0521634	0.10593	0.0662582	0.0915845	0.063764	0.00844606	0.0386684	0.112985
924	G3V119	CCAR2	CCAR2 (#1)	1					0.937431	0.6408	-0.239071		0.694953	0.513305	-0.154356		0.307868	0.758355	0.103501				-0.0670423	0.0640646	-0.180831	-0.300288	-0.0417695	-0.167681	-0.258084	-0.391494	-0.521673	-0.252286	-0.453879
925	Q96NT0	CCDC115	CCDC115 (#6)	6					1.12619	0.660391	-0.124022		1.20968	0.59667	-0.111181		0.34781	0.863284	-0.046941				0.0250128	-0.0254541	-0.0986237	-0.149861	-0.115703	-0.0654076	-0.153093	-0.0714438	-0.00526927	-0.0476988	-0.122896
926	Q96CT7	CCDC124	CCDC124 (#5)	5					0.109252	0.901489	-0.0360223		0.242842	0.771137	-0.0664154		0.0876292	0.862056	-0.0617838				-0.0854389	0.0806608	-0.112781	0.0359584	-0.0244578	-0.01699	-0.164966	0.140311	-0.250744	0.00260714	-0.236608
927	P13994	CCDC130	CCDC130 (#1)	1					0.34188	0.636717	0.193673		0.928702	0.413367	0.210319		0.0080987	0.990274	-0.00733373				-0.0677435	0.0647048	0.366153	0.018154	0.105509	0.292673	0.228217	0.151729	0.199926	-0.0838736	0.420861
928	Q9H6E4	CCDC134	CCDC134 (#9)	9					0.303776	0.861506	0.0447719		0.111196	0.947194	0.0173504		0.515092	0.676584	0.14066				0.0445065	-0.0459233	0.0669736	0.0211533	0.0624686	0.00519243	-0.017735	0.14685	-0.0175657	0.249122	0.161482
929	Q96JN2	CCDC136	CCDC136 (#2)	2					0.557923	0.626069	0.344896		0.0120435	0.979133	-0.00875501		0.176221	0.75479	0.129596				-0.118975	0.109907	0.155655	0.525069	0.377398	-0.314353	-0.102913	0.400469	0.00527897	0.498147	0.166794
930	Q6ZUS6	CCDC149	CCDC149 (#2)	2					0.132266	0.857377	-0.053051		0.446972	0.512634	-0.18026		0.470973	0.635635	-0.197664				0.115851	-0.125972	-0.0885214	-0.0277023	-0.180345	-0.261476	-0.114141	-0.372708	-0.130292	-0.418362	-0.479966
931	Q9P0B6	CCDC167	CCDC167 (#1)	1					0.198681	0.883813	0.0434171		0.0800811	0.91019	0.0299266		0.677342	0.345333	-1.21418				-0.013667	0.0135387	-0.023587	0.110293	0.0206456	-0.179257	0.248199	-0.00455587	0.508687	-1.47134	-0.452892
932	Q6PII3	CCDC174	CCDC174 (#4)	4					0.306178	0.709727	0.114863		0.246102	0.724264	0.091756		0.104016	0.883139	0.0513332				-0.118812	0.109767	0.135624	0.0850581	0.105927	0.112497	0.0432772	0.30407	0.11414	0.394426	0.12645
933	Q9NQR7	CCDC177	CCDC177 (#1)	1					0.402343	0.625449	-0.260681		0.654407	0.262891	-0.408839		0.719356	0.402092	-0.65948				-0.198962	0.174819	-0.27127	-0.274235	-0.524754	-0.646371	-0.0916047	-0.178389	-0.253337	-0.661391	-1.08929
934	Q7Z3E2	CCDC186	CCDC186 (#1)	1					0.54259	0.687818	-0.119368		0.244958	0.80726	0.0528461		0.153983	0.890535	-0.0450546				-0.0623612	0.059777	-0.105117	-0.136203	0.0837728	0.121388	-0.0504982	0.0910914	-0.0719436	-0.0941399	0.0231785
935	O60826	CCDC22	CCDC22 (#9)	9					0.0430195	0.966251	0.0137207		0.171275	0.859986	0.0401975		0.292264	0.7626	0.0996621				0.0664258	-0.0696325	0.0884669	-0.0642322	0.124125	-0.0312704	0.0229277	0.0087502	0.172267	0.0956995	0.284642
936	Q86WR0	CCDC25	CCDC25 (#2)	2					1.52481	0.910458	0.0275677		0.447974	0.770884	-0.0609362		0.00686027	0.995173	-0.00398852				0.00337551	-0.00338342	0.0310659	0.0240615	-0.149394	-0.061599	0.0281723	-0.0986538	0.223727	0.0901507	0.0269457
937	Q96MW1	CCDC43	CCDC43 (#1)	1					0.504462	0.629841	-0.267177		0.306052	0.600097	-0.134431		2.09629	0.560944	-0.241069				-0.13735	0.125403	-0.123902	-0.4224	-0.0408604	-0.334829	-0.0455246	0.0304974	0.051738	-0.185243	-0.21466
938	Q96A33	CCDC47	CCDC47 (#12)	12					0.691051	0.769651	0.068626		0.987735	0.683047	0.0876689		0.737126	0.746646	0.0994479				-0.024427	0.0240203	0.0958752	0.0409701	0.0904565	0.059061	0.112879	-0.157463	-0.0819664	-0.0511015	0.0105679
939	Q8IVM0	CCDC50	CCDC50 (#13)	13					0.342293	0.727343	-0.0947901		0.223142	0.797247	-0.0609479		0.922624	0.640598	-0.174121				-0.0864759	0.0815844	-0.118978	-0.0754936	-0.0684215	-0.105192	-0.016568	-0.0637309	-0.116597	-0.216011	-0.312559
940	Q96ER9	CCDC51	CCDC51 (#5)	5		+			0.277419	0.770122	0.0829917		0.0792088	0.926056	0.0250015		0.839494	0.788018	0.0747152				0.0877836	-0.0934731	0.0822725	0.0780213	0.0742581	0.0528949	-0.0606826	0.15859	0.110125	0.194491	0.223655
941	Q4VC31	CCDC58	CCDC58 (#6)	6		+			0.192204	0.862116	0.0461785		0.121143	0.889608	0.0324497		0.708305	0.678422	0.136037				0.0694293	-0.0729402	0.00373269	0.0851134	0.00939622	0.143904	-0.0612179	0.317577	0.211278	0.375485	0.425446
942	Q16204	CCDC6	CCDC6 (#8)	8					0.00812796	0.996961	0.00145129		0.337265	0.889756	0.0309439		0.0470694	0.999804	-0.00106004				-0.0287254	0.0281646	0.0472025	-0.0448607	0.059343	0.0209525	0.0116951	0.101553	0.0887394	0.0919007	0.0962715
943	Q8N9Z2	CCDC71L	CCDC71L (#2)	2	Nuclear (100% filter)				1.57381	0.627921	0.186714		0.0502731	0.955311	0.0148765		0.492799	0.947402	-0.0213928				0.0222403	-0.0225885	0.165041	0.208038	0.182171	-0.143566	0.00550223	0.166147	0.140819	0.122146	0.142034
944	Q9H0W5	CCDC8	CCDC8 (#2)	2					0.810887	0.660366	-0.13776		0.728943	0.469263	-0.181522		0.196104	0.787372	-0.0910372				0.00497855	-0.00499571	-0.102287	-0.173251	-0.350562	-0.159654	-0.0343771	-0.752718	-0.480339	-0.623538	-0.791593
945	A6NKD9	CCDC85C	CCDC85C (#6)	6					0.996569	0.628611	-0.293151		0.825129	0.345767	-0.280753		0.726779	0.584364	-0.252347				-0.0283541	0.0278076	-0.227783	-0.359065	-0.310963	-0.482067	-0.0500491	-0.672682	-0.518608	-0.843532	-0.852454
946	Q9H6F5	CCDC86	CCDC86 (#2)	2					0.325387	0.651118	0.173655		0.057528	0.913701	0.0328879		0.553587	0.504598	-0.432806				-0.173252	0.15466	0.222338	0.106381	0.0816856	-0.0926902	0.0817791	-0.271745	-0.0594297	-0.828849	-0.367939
947	Q3V6T2	CCDC88A	CCDC88A (#22)	22					0.24806	0.794229	0.0678974		0.167996	0.832719	0.0481649		0.135407	0.861325	0.0589967				0.0799806	-0.0846762	0.113221	0.0178787	0.160156	-0.0208591	-0.00184587	-0.101773	-0.134662	-0.191035	0.0725942
948	A6NC98	CCDC88B	CCDC88B (#4)	4					0.995445	0.623318	0.241073		1.19213	0.3001	0.310057		1.02301	0.628691	0.176962				0.0592888	-0.0618303	0.183349	0.296256	0.33546	0.351211	0.239688	-0.342792	-0.397169	-0.149614	-0.236424
949	Q9P219	CCDC88C	CCDC88C (#7)	7					0.718162	0.749955	0.0808361		0.00726475	0.99546	-0.00148761		0.00117792	0.999733	-0.000512958				-0.00159843	0.00159666	0.0556071	0.106063	0.109727	-0.00438309	-0.10981	0.696427	0.455299	0.575324	0.575377
950	Q9Y3X0	CCDC9	CCDC9 (#6)	6					0.649148	0.839154	-0.0516027		0.795929	0.608573	0.111323		0.365135	0.798899	0.0807887				-0.000897254	0.000896611	-0.0325683	-0.0706377	0.117259	0.19628	0.0204281	0.0262421	0.0281018	0.042941	0.17298
951	Q7Z6B0	CCDC91	CCDC91 (#2)	2					0.0317839	0.970407	0.01357		0.24409	0.70856	0.0960209		0.361994	0.860547	0.0479194				0.115964	-0.126106	-0.02025	0.0372477	0.135021	0.156934	-0.0191055	-0.0342734	-0.109007	-0.0556438	0.0082024
952	Q53HC0	CCDC92	CCDC92 (#2)	2					0.176746	0.772559	-0.08785		0.510194	0.434603	-0.223657		0.512345	0.56835	-0.290947				-0.017462	0.0172531	0.0637591	-0.239668	-0.20916	-0.517594	0.0554678	-0.384185	-0.0586079	-0.561134	-0.463553
953	Q567U6	CCDC93	CCDC93 (#7)	7					0.10371	0.980502	0.00721128		0.26707	0.93852	0.0181887		0.377918	0.838335	-0.0593402				0.0201999	-0.0204867	0.0156992	-0.00156348	0.0461172	-0.000100527	0.00811928	0.0967533	0.133015	0.103497	0.00759109
954	Q9BW85	CCDC94	CCDC94 (#6)	6					1.32187	0.80691	-0.0568922		0.549888	0.716901	-0.0792078		0.34168	0.872489	-0.044694				0.00358225	-0.00359108	-0.0492571	-0.0645361	-0.0687313	-0.178101	0.00919612	-0.0960597	-0.0275441	-0.0719395	-0.141052
955	Q96F63	CCDC97	CCDC97 (#5)	5					0.148138	0.848499	0.0557636		0.655341	0.390477	0.247398		0.516706	0.634328	0.198757				0.109755	-0.118797	0.0508153	0.0516696	0.309905	0.322003	0.0967216	0.394872	0.335783	0.455078	0.67309
956	P20248	CCNA2	CCNA2 (#1)	1					0.22298	0.650039	0.210676		0.484461	0.479786	-0.192526		0.1544	0.839464	-0.0689442				0.0365374	-0.0374867	0.499324	-0.0789223	-0.493194	-0.0470801	-0.0387278	0.470032	0.741527	0.511908	0.561762
957	P14635	CCNB1	CCNB1 (#2)	2					0.063344	0.977338	0.0085494		1.64883	0.333144	-0.260617		1.27771	0.722245	-0.112769				0.0336298	-0.0344325	0.0359141	-0.019618	-0.338923	-0.274386	-0.169747	0.108661	0.133803	0.0121925	0.00473396
958	P24863	CCNC	CCNC (#1)	1	Nuclear (100% filter)				0.684762	0.62622	0.214002		0.261583	0.609173	0.130897		0.0540191	0.932655	-0.0359017				0.0865587	-0.0920854	0.280529	0.141948	0.374323	-0.198609	0.208686	-0.0655907	0.31815	0.0436923	0.137063
959	P30279	CCND2	CCND2 (#1)	1					1.20672	0.612414	-0.49543		0.784242	0.400998	-0.224858		0.31936	0.799592	0.0832167				-0.086	0.0811606	-0.401663	-0.594036	-0.0797501	-0.367799	-0.234284	-0.608765	-0.594066	-0.596432	-0.439965
960	P51946	CCNH	CCNH (#2)	2					0.0941093	0.712621	0.159368		0.109863	0.659236	0.175285		0.0472087	0.904785	0.0542604				0.396921	-0.549398	0.367879	-0.201619	0.274349	-0.241087	0.263878	-0.454911	0.193436	-0.207149	0.0541944
961	O75909	CCNK	CCNK (#10)	10					0.0743614	0.970798	-0.0117328		0.179387	0.884006	-0.0317643		0.729306	0.87326	-0.0431028				-0.0472022	0.0457067	-0.0172064	-0.00775469	0.00536721	-0.122149	0.0192454	-0.0954096	-0.0694408	-0.108803	-0.142253
962	Q9UK58	CCNL1	CCNL1 (#3)	3					0.0419429	0.97501	0.0109524		0.509978	0.598754	0.124318		1.41309	0.676764	0.123093				0.0732464	-0.077165	0.0071623	0.010824	0.220187	0.101002	0.0458879	0.0975776	0.0607037	0.216635	0.187831
963	Q96S94	CCNL2	CCNL2 (#2)	2					0.161871	0.938816	0.0208983		0.5603	0.672388	0.0921958		0.97214	0.64194	0.16135				-0.0289438	0.0283745	0.0551969	-0.0139696	0.0957679	-0.0161523	0.196118	-0.182224	-0.136072	0.0436651	-0.0392619
964	O60563	CCNT1	CCNT1 (#1)	1					0.120083	0.911563	-0.0337571		0.359165	0.589826	0.137561		0.322993	0.846082	0.0547546				-0.020362	0.0200786	-0.118273	0.0504749	-0.00272695	0.422868	-0.00788455	0.343951	0.398687	0.374106	0.478041
965	Q8ND76	CCNY	CCNY (#7)	7					0.164611	0.884885	-0.0395756		0.154453	0.891437	-0.0326608		0.535706	0.740175	0.116595				0.0616804	-0.0644357	0.0145089	-0.0964153	-0.0355963	-0.0871333	0.0206143	-0.544515	-0.555468	-0.491326	-0.375468
966	O43303	CCP110	CCP110 (#7)	7					0.521019	0.718146	-0.0931629		0.0451196	0.9738	-0.00844592		0.0731993	0.981413	0.00901946				-0.0512589	0.0495001	-0.107181	-0.0809036	-0.0308564	-0.0500079	0.0528882	-0.138055	-0.0657889	-0.0854394	-0.100365
967	O14618	CCS	CCS (#7)	7					0.128761	0.945388	-0.0192706		0.12917	0.932738	-0.0204854		0.382345	0.747974	0.113191				0.03974	-0.0408658	0.011244	-0.0509109	0.0485692	-0.0866705	-0.0250436	-0.11138	-0.0381187	-0.0521203	0.129004
968	P78371	CCT2	CCT2 (#73)	73	Large Protein Complex				0.134328	0.953187	0.0191179		0.0097887	0.995646	-0.00151435		0.867378	0.823156	-0.0603872				-0.0433404	0.0420763	0.0330175	0.00395413	-0.0226163	-0.00527281	0.0214499	-0.0518482	-0.0140415	-0.105491	-0.0811728
969	P49368	CCT3	CCT3 (#86)	86	Large Protein Complex				1.08272	0.855393	-0.0451957		0.010633	0.996774	-0.000618314		0.298645	0.966002	0.0149652				0.00601972	-0.00604494	-0.044708	-0.0457085	-0.0326881	0.00351036	0.0272849	-0.0138243	-0.0129436	0.0166806	-0.0135181
970	P50991	CCT4	CCT4 (#49)	49	Large Protein Complex				0.116815	0.896051	0.0382933		0.278285	0.728517	0.0793346		0.157363	0.852087	0.0583992				-0.0858608	0.0810366	-0.0378494	0.109612	0.0276761	0.207312	-0.00422052	0.133882	-0.0868171	0.135676	0.0281873
971	P48643	CCT5	CCT5 (#61)	61	Large Protein Complex				0.445758	0.794038	0.0676826		0.467865	0.760838	0.0680785		0.239229	0.975896	-0.0110913				-0.0438295	0.0425371	0.0725021	0.0615706	0.0404854	0.0912394	0.0705722	0.0396827	0.0114086	0.0141678	0.0147409
972	P40227	CCT6A	CCT6A (#63)	63	Large Protein Complex				1.16197	0.71383	0.0886813		1.25609	0.73642	0.0652953		0.676958	0.754901	0.0984897				-0.0130012	0.012885	0.0928342	0.0844122	0.0984949	0.0545672	0.0426493	0.059273	-0.0250184	0.140926	0.0903079
973	Q99832	CCT7	CCT7 (#76)	76	Large Protein Complex	+			0.22765	0.939181	0.0206908		0.349581	0.880268	0.031715		1.0617	0.76417	0.0858741				0.0270058	-0.0275209	0.0358916	0.00497478	0.0539931	-0.0100862	0.0504655	-0.0221851	-0.00302654	0.0918408	0.0546957
974	P50990	CCT8	CCT8 (#69)	69	Large Protein Complex				0.547284	0.770125	0.0715365		0.467211	0.781841	0.0591306		0.358716	0.835088	-0.0626995				-0.0396888	0.0386262	0.047742	0.0942683	0.0248189	0.102576	0.0484032	0.0315313	0.0444932	-0.0765622	0.0271877
975	P86791	CCZ1	CCZ1 (#7)	7	Endosome				0.174304	0.920022	-0.0281366		0.214731	0.876241	0.0345488		0.333563	0.89349	0.0440363				0.0453889	-0.0468634	-0.0600062	0.0022586	0.0880932	0.0472556	-0.033914	0.0514652	-0.0275771	0.0606288	0.0513318
976	P41217	CD200	CD200 (#3)	3					0.156105	0.744097	0.0976348		0.161236	0.780944	0.0694375		0.158847	0.795501	0.0960467				0.122445	-0.133809	0.265077	-0.0811718	0.176981	-0.0565951	0.0708801	0.143402	0.307906	0.140847	0.502554
977	H0YK59	CD276	CD276 (#8)	8					1.54677	0.74921	-0.0719649		1.92193	0.635234	-0.0952131		0.123227	0.942673	0.0241791				-0.00893572	0.00888062	-0.0784354	-0.0655496	-0.101392	-0.116885	-0.0674445	-0.124422	-0.0340212	-0.00559554	-0.104489
978	Q9Y5K6	CD2AP	CD2AP (#6)	6					0.916864	0.78099	0.0626228		0.408949	0.753426	0.0667737		0.0484872	0.981746	0.00859517				-0.0170311	0.0168324	0.0454696	0.0795772	-0.0465636	0.0838706	0.162716	0.148789	0.251159	0.216618	0.20052
979	O95400	CD2BP2	CD2BP2 (#7)	7					0.349594	0.859421	-0.0432419		0.775125	0.668973	-0.0935115		0.0985102	0.958383	-0.0195369				0.0349482	-0.0358158	-0.0147946	-0.0725568	-0.123431	-0.108441	-0.0499635	-0.162116	-0.088011	-0.0904929	-0.198708
980	O15446	CD3EAP	CD3EAP (#4)	4					0.535913	0.769683	-0.0720894		0.819384	0.600665	0.112606		0.958333	0.633333	0.17409				-0.04084	0.0397156	-0.051418	-0.0938851	0.169267	0.128921	0.0379439	-0.105131	-0.183904	-0.0179232	0.0770686
981	Q08722	CD47	CD47 (#2)	2	Plasma membrane				0.0360903	0.928041	0.0326163		0.0416483	0.914521	0.0356376		0.269881	0.697519	-0.148222				-0.258024	0.218803	-0.13839	0.164402	-0.0908126	0.236342	-0.0974478	-0.650813	-0.97547	-1.07034	-0.852386
982	P08174	CD55	CD55 (#3)	3	Plasma membrane				0.0348002	0.883802	0.0783369		0.00969479	0.967624	-0.0210572		0.0276031	0.909439	0.0746969				0.466907	-0.694655	0.368197	-0.439271	0.226522	-0.722907	0.0915911	-0.037357	1.25656	0.126924	1.24167
983	P19256	CD58	CD58 (#3)	3	Plasma membrane				0.49488	0.660154	0.151758		0.499489	0.574433	0.141296		0.760638	0.611815	0.201086				0.0825871	-0.0876035	0.162362	0.136137	0.140441	0.0742666	0.201657	0.0507715	-0.0802294	0.2573	0.115414
984	P13987	CD59	CD59 (#5)	5	Plasma membrane				0.91588	0.638202	0.31678		1.31876	0.344787	0.252294		0.507053	0.679143	0.135801				0.0047475	-0.00476317	0.254734	0.37881	0.31207	0.308305	0.136485	-0.150476	-0.286494	-0.157079	-0.00828986
985	P08962	CD63	CD63 (#1)	1					0.0983625	0.782018	-0.0983284		0.108264	0.717472	-0.115011		0.103534	0.764872	-0.149973				-0.310989	0.255695	-0.284797	0.0328462	-0.382535	0.316901	-0.362338	0.445891	-0.40769	0.0281167	-0.289861
986	P60033	CD81	CD81 (#4)	4					1.1353	0.826296	0.401381		0.0680903	0.912224	0.0302626		0.154515	0.721862	0.177127				0.00354159	-0.00355039	0.354096	0.448658	0.222483	-0.255939	0.12423	-0.50882	-0.811608	-0.140135	-0.82604
987	H7C2F2	CD99	CD99 (#7)	7					0.855434	0.616448	0.215061		0.297718	0.720203	0.0824235		0.172412	0.757054	0.123397				-0.0322035	0.0315003	0.149861	0.279558	0.273876	-0.0643901	0.0367295	0.0811489	-0.175306	0.284293	-0.131656
988	Q8TCZ2	CD99L2	CD99L2 (#6)	6					0.325517	0.802951	0.0660678		0.315825	0.764934	0.0644466		0.530543	0.83005	-0.0619712				0.0603412	-0.0629756	0.0502939	0.0792074	0.06849	0.135723	-0.0148249	0.167065	0.102669	0.0797248	0.066067
989	Q8IWY9	CDAN1	CDAN1 (#1)	1					0.015586	0.988067	-0.00513906		0.205429	0.8194	0.0499547		0.0696306	0.924053	-0.0369407				0.063985	-0.066955	-0.0856399	0.0723917	-0.0706801	0.134477	0.081612	0.315971	0.201472	0.374712	0.068849
990	O75794	CDC123	CDC123 (#3)	3					0.360656	0.718968	-0.0919249		0.82976	0.399117	-0.231263		1.17821	0.48	-0.39893				0.0747657	-0.0788532	-0.14392	-0.0440168	-0.157494	-0.242762	-0.299662	0.268089	0.349869	-0.163861	-0.0160398
991	Q13042	CDC16	CDC16 (#16)	16					0.0192569	0.990307	-0.00338923		0.0967217	0.948237	0.0169288		0.752192	0.852606	0.0478227				0.0483227	-0.0499975	-0.0176679	0.00921458	0.0622982	0.0277005	-0.0417246	0.0418067	0.007795	0.0567194	0.0885277
992	Q9UJX2	CDC23	CDC23 (#4)	4					0.564816	0.712147	-0.0900126		0.358932	0.830945	0.0492584		0.0624819	0.976874	0.0103031				-0.0410332	0.0398983	-0.0464782	-0.134682	0.0514523	0.0485289	0.0460919	-0.052298	0.0328591	-0.0316653	0.0328325
993	P30307	CDC25C	CDC25C (#1)	1		+			0.560612	0.62048	0.210967		0.794933	0.461264	-0.181451		0.419222	0.569958	-0.311196				-0.064098	0.0613709	0.0973288	0.321879	-0.263454	-0.0359433	-0.249048	0.136368	0.34468	0.155943	-0.297287
994	G5EA36	CDC27	CDC27 (#9)	9					0.866065	0.768306	-0.0741439		1.1156	0.684127	-0.0835787		0.659951	0.888618	-0.0425742				0.0167872	-0.0169848	-0.0717499	-0.0767355	-0.0494707	-0.0659166	-0.135645	0.0041505	-0.00602085	-0.0265922	-0.0604266
995	P49427	CDC34	CDC34 (#5)	5					1.7125	0.740181	0.0726545		1.13322	0.839461	-0.0390027		0.218681	0.917904	0.0314879				0.0064057	-0.00643427	0.0650933	0.0801871	-0.0202983	-0.0342656	-0.0624872	0.111135	0.182689	0.141112	0.215687
996	Q16543	CDC37	CDC37 (#18)	18					0.0887631	0.883404	-0.0460121		0.243103	0.724767	-0.0872294		0.124934	0.799091	-0.0963179				-0.114194	0.105815	-0.182754	0.0823502	-0.167197	0.0162812	-0.123342	0.150398	-0.278477	-0.014941	-0.305773
997	O60508	CDC40	CDC40 (#7)	7					0.515629	0.81904	0.0554334		0.250726	0.87867	0.033023		0.345769	0.727637	0.128383				0.0145305	-0.0146783	0.0233051	0.0874138	0.00548458	0.124404	-0.0310411	0.194413	-0.0337882	0.25399	0.163402
998	P60953	CDC42	CDC42 (#10)	10					0.72087	0.661078	-0.13596		1.04458	0.399022	-0.22098		0.360001	0.757215	-0.108943				-0.0547147	0.0527153	-0.168475	-0.105444	-0.278428	-0.215876	-0.171637	-0.198551	-0.196033	-0.217101	-0.395369
999	Q5VT25	CDC42BPA	CDC42BPA (#8)	8					0.125458	0.964888	0.0148716		0.2181	0.900648	0.0286409		0.666209	0.66662	0.145038				-0.00241657	0.00241245	-0.020888	0.050627	0.0356053	0.106527	-0.0562157	0.418606	0.292109	0.538062	0.46273
1000	Q9Y5S2	CDC42BPB	CDC42BPB (#25)	25					0.657034	0.840576	-0.0470519		0.0489605	0.990581	-0.00363726		0.273266	0.957262	0.0189811				0.0207355	-0.0210379	-0.0344823	-0.0599238	0.0142051	-0.00848481	-0.0170856	-0.292495	-0.33482	-0.283359	-0.305994
1001	O14613	CDC42EP2	CDC42EP2 (#2)	2					0.0139036	0.978417	-0.0118322		0.359115	0.420134	-0.286055		0.239611	0.707193	0.161304				-0.254057	0.215945	0.0467628	-0.108539	-0.304625	-0.326743	-0.283965	-0.517177	-0.519841	-0.151955	-0.562453
1002	Q9H3Q1	CDC42EP4	CDC42EP4 (#10)	10					0.0799063	0.925329	0.0284949		0.0739201	0.925882	-0.0252216		0.0684953	0.916256	0.0383905				-0.0999015	0.0934295	-0.0389905	0.0895082	-0.0495795	0.066147	-0.10194	0.234299	-0.0401794	0.25766	0.0132402
1003	Q9NRR3	CDC42SE2	CDC42SE2 (#4)	4					0.0998228	0.950703	0.0206977		0.0158176	0.991408	0.00364015		0.403059	0.773275	0.091595				0.0605431	-0.0631956	0.0271102	0.0116327	-0.0115414	-0.0447325	0.0632157	-0.318999	-0.181324	-0.133955	-0.183179
1004	Q99459	CDC5L	CDC5L (#31)	31					0.103012	0.966979	0.0129077		0.433639	0.911287	-0.0247676		0.0451355	0.974668	0.0118698				-0.00822577	0.00817914	-0.0244632	0.050232	-0.0486102	0.0174672	-0.0432298	0.0595349	-0.0850782	0.0367015	-0.0385052
1005	Q6P1J9	CDC73	CDC73 (#14)	14					0.239659	0.965107	-0.0144317		0.0072774	0.996472	0.000624884		0.767212	0.876122	-0.0458918				-0.00238221	0.00237828	-0.0328452	0.0039778	-0.00395362	-0.0428655	0.0486879	0.0935847	0.0899854	0.0589613	0.0328253
1006	Q96FF9	CDCA5	CDCA5 (#1)	1	Nuclear (100% filter)				0.749489	0.62029	-0.295195		0.93739	0.293995	-0.339379		0.791713	0.612431	-0.205456				0.0953214	-0.102068	-0.331486	-0.26565	-0.288037	-0.566032	-0.174188	0.13522	-0.0019597	-0.0741724	-0.203479
1007	Q96GN5	CDCA7L	CDCA7L (#2)	2	Nuclear (100% filter)				0.648787	0.66468	-0.135548		1.01104	0.458065	-0.180122		0.649598	0.641622	-0.170244				0.0496166	-0.0513839	-0.141133	-0.13173	-0.126152	-0.161936	-0.254931	0.239057	0.378821	0.0701978	0.207194
1008	Q53HL2	CDCA8	CDCA8 (#2)	2					0.507668	0.632981	-0.289508		1.67229	0.219816	-0.373544		0.432844	0.691259	-0.132836				-0.0407736	0.0396529	-0.128773	-0.451363	-0.268853	-0.509655	-0.343805	-0.412975	-0.252142	-0.382507	-0.548282
1009	P55290	CDH13	CDH13 (#1)	1					0.469395	0.684145	0.459224		0.379304	0.359757	0.362545		0.534741	0.543371	-0.387193				-0.326116	0.26582	0.289819	0.568332	0.0588983	0.406019	0.532273	0.602561	0.208159	-0.0178828	0.0542179
1010	P55291	CDH15	CDH15 (#3)	3					0.449401	0.671876	-0.129755		0.79847	0.344088	-0.293149		0.21519	0.761961	-0.115213				-0.089448	0.0842245	-0.16643	-0.0983035	-0.343243	-0.290852	-0.253189	-0.713094	-1.0416	-0.956611	-1.02851
1011	P19022	CDH2	CDH2 (#26)	26					1.13141	0.669731	-0.117525		1.48332	0.473696	-0.164911		0.471996	0.770203	-0.0900987				-0.0243324	0.0239288	-0.103328	-0.132126	-0.174157	-0.18755	-0.13363	-0.223251	-0.247563	-0.270868	-0.380143
1012	Q9HBT6	CDH20	CDH20 (#1)	1					0.0681226	0.871605	-0.0533684		0.720338	0.259519	-0.397145		0.000652578	1	0.000350654				-0.173026	0.154479	0.134351	-0.259635	-0.115182	-0.477159	-0.626914	-0.667526	-0.963839	-0.840152	-0.790512
1013	Q9UJ99	CDH22	CDH22 (#1)	1					0.621296	0.638698	-0.247797		0.515224	0.479728	-0.1997		0.153622	0.92881	0.0283885				0.104829	-0.113048	-0.215709	-0.288103	-0.170504	-0.185614	-0.255309	-0.236105	-0.137159	-0.198799	-0.117688
1014	P55285	CDH6	CDH6 (#5)	5					0.706236	0.613375	-0.316263		0.87695	0.216674	-0.465952		0.71044	0.505922	-0.387861				0.103287	-0.111256	-0.298576	-0.341919	-0.509408	-0.463629	-0.436773	-1.80872	-1.50006	-2.12489	-1.95961
1015	O14735	CDIPT	CDIPT (#2)	2					0.143704	0.789085	0.0792912		0.467245	0.600295	0.123235		0.068792	0.903879	-0.0520509				-0.0805999	0.0763343	0.240429	-0.0861122	0.17308	-0.0154535	0.205679	-0.661369	-0.21812	-0.455183	-0.528408
1016	P06493	CDK1	CDK1 (#15)	15					1.14	0.70884	0.0974883		1.17607	0.747818	0.0641587		0.458076	0.890793	0.0416693				0.000146522	-0.000146537	0.0863397	0.108637	0.0963989	0.0364542	0.0596229	0.654708	0.599447	0.682272	0.655221
1017	Q9UQ88	CDK11A	CDK11A (#2)	2					0.348059	0.688326	-0.129483		0.315573	0.620724	-0.121652		0.222608	0.822465	-0.07358				0.106526	-0.115024	-0.146654	-0.120809	-0.268033	0.0619145	-0.171585	-0.207849	-0.00476257	-0.15247	-0.207302
1018	P21127	CDK11B	CDK11B (#18)	18					0.168336	0.925909	0.0268914		0.121936	0.943709	-0.0195589		0.033786	0.99672	0.00278837				0.0473747	-0.0489835	0.0462827	0.00589126	-0.0109925	-0.0442802	-0.00581699	-0.0574199	-0.0105785	-0.0253976	-0.0370241
1019	Q9NYV4	CDK12	CDK12 (#7)	7					0.336711	0.822988	-0.0577804		0.120674	0.93644	-0.0212392		0.0291949	0.997542	0.00189783				0.0513786	-0.0532762	-0.073897	-0.0435613	-0.0522442	0.0168409	-0.0311609	-0.0793856	-0.0578646	-0.0837861	-0.0496685
1020	Q14004	CDK13	CDK13 (#16)	16					0.10619	0.972607	0.0107604		0.369478	0.869996	-0.0361065		0.545588	0.905368	0.0328141				-0.0306286	0.0299918	0.01505	0.00583405	-0.00702917	-0.0382545	-0.063991	-0.0304139	0.00402325	0.0339887	0.00524881
1021	O94921	CDK14	CDK14 (#3)	3					1.10071	0.635666	0.154145		1.1325	0.391831	0.220984		0.209649	0.881382	0.0481589				-0.00982625	0.00975978	0.180806	0.127417	0.223986	0.332044	0.106824	0.328312	0.187415	0.28297	0.329075
1022	Q00536	CDK16	CDK16 (#2)	2					1.17171	0.66893	0.115683		0.708147	0.497725	0.164311		0.0951417	0.86813	0.0567438				0.0212179	-0.0215345	0.138636	0.0924139	0.254197	0.248706	-0.0104438	0.258725	-0.0613447	0.0396064	0.271262
1023	Q07002	CDK18	CDK18 (#1)	1					0.171156	0.743123	0.102546		0.402729	0.448704	0.23938		0.150441	0.890409	0.0448048				0.17125	-0.19435	0.123706	0.0582863	0.264184	0.342905	0.0764	0.458516	0.596666	0.495574	0.649217
1024	Q9BWU1	CDK19	CDK19 (#2)	2					0.171178	0.754852	0.0909608		0.419951	0.512541	0.174248		0.882772	0.660105	0.158603				0.121055	-0.132151	-0.0515502	0.222376	0.228887	0.293328	-0.0161161	0.225844	0.156764	0.345183	0.354632
1025	P24941	CDK2	CDK2 (#2)	2					0.337011	0.708649	0.105817		0.680491	0.40331	0.2428		0.168495	0.807994	0.0865892				-0.0991668	0.0927865	0.0490307	0.156224	0.274486	0.274328	0.170015	0.563061	0.249876	0.489661	0.496455
1026	Q8IZL9	CDK20	CDK20 (#1)	1					0.524124	0.674528	-0.126587		0.90449	0.371056	-0.241242		1.06903	0.447965	-0.426099				0.0665872	-0.0698099	-0.109604	-0.146792	-0.195261	-0.419105	-0.114195	-0.320387	-0.123195	-0.735161	-0.56062
1027	P11802	CDK4	CDK4 (#1)	1					0.155683	0.84034	0.0597446		0.055486	0.902952	0.0351932		0.270799	0.64331	-0.219917				0.0081381	-0.00818426	-0.0569774	0.17642	0.0578164	0.379943	-0.33225	0.375103	-0.12333	-0.0314489	-0.156613
1028	Q00535	CDK5	CDK5 (#12)	12					0.086071	0.9782	0.00853784		0.550233	0.764724	0.0600764		0.0675629	0.959859	0.0189526				0.0282442	-0.0288082	-0.00486231	0.021374	0.0259644	0.131298	0.0221212	-0.207716	-0.0938034	-0.0602017	-0.203412
1029	Q96SZ6	CDK5RAP1	CDK5RAP1 (#4)	4					0.496098	0.641446	-0.162852		0.76355	0.400352	-0.236291		0.830906	0.644758	-0.167041				0.0808131	-0.0856098	-0.0739494	-0.256552	-0.30582	-0.179115	-0.231134	-0.0498684	-0.0447476	-0.174558	-0.25414
1030	Q96SN8	CDK5RAP2	CDK5RAP2 (#2)	2					1.21215	0.624758	-0.232941		1.06038	0.375485	-0.228902		0.688079	0.583845	-0.2551				0.0410812	-0.0422854	-0.189831	-0.277256	-0.378987	-0.196631	-0.112896	-0.0836658	0.0877556	-0.247498	-0.258611
1031	Q96JB5	CDK5RAP3	CDK5RAP3 (#6)	6					0.573235	0.628868	-0.178205		0.471204	0.549015	-0.145465		0.875885	0.482857	-0.443577				-0.0872472	0.0822706	-0.158828	-0.202559	-0.177814	-0.293503	0.0274577	-0.188513	0.0843972	-0.580828	-0.410443
1032	Q00534	CDK6	CDK6 (#6)	6					1.14317	0.64611	-0.138733		0.315773	0.912154	-0.0245414		0.290335	0.873032	0.0478056				0.0191054	-0.0193619	-0.167811	-0.109911	-0.0265647	0.0176847	-0.0651288	0.535279	0.433786	0.552624	0.512052
1033	P50613	CDK7	CDK7 (#2)	2					0.0402372	0.967203	0.0131756		0.625609	0.532203	-0.149052		0.112572	0.815309	0.0888234				-0.0739579	0.0703506	0.0874326	-0.0646887	-0.134564	-0.0553277	-0.262675	-0.150704	0.291204	0.0189065	0.299239
1034	P50750	CDK9	CDK9 (#4)	4					0.589355	0.709021	-0.105252		1.24472	0.553551	-0.128985		0.276929	0.847463	-0.053117				0.00120991	-0.00121092	-0.150333	-0.060171	-0.148708	-0.172258	-0.0659913	-0.0355101	-0.14708	-0.103741	-0.185082
1035	Q5VV42	CDKAL1	CDKAL1 (#1)	1					0.702558	0.632779	-0.256504		0.359171	0.640955	-0.110256		0.0551542	0.926809	0.0396124				0.0859246	-0.091368	-0.239645	-0.278807	-0.265944	0.00608925	-0.0790779	0.0746351	-0.34286	-0.072785	-0.116215
1036	P46527	CDKN1B	CDKN1B (#3)	3					0.275574	0.6843	0.13516		0.264721	0.637864	0.127561		0.195877	0.767908	-0.112218				-0.156552	0.141215	0.115341	0.139642	0.106368	0.227194	0.026116	1.12597	0.775142	0.871765	0.80491
1037	P49918	CDKN1C	CDKN1C (#3)	3					1.52276	0.612075	-0.469066		2.09775	0.0804483	-0.82136		1.67156	0.369195	-0.659795				0.0518664	-0.0538008	-0.40865	-0.531415	-0.754637	-0.85451	-0.857833	0.116982	0.166122	-0.521614	-0.514872
1038	Q9NXV6	CDKN2AIP	CDKN2AIP (#9)	9					0.252515	0.94384	-0.0198983		0.0158081	0.987948	-0.00455252		0.470604	0.627015	-0.222793				0.0104245	-0.0105003	0.00426145	-0.0441339	-0.0355869	-0.142055	0.163871	0.054624	0.318045	-0.0473167	-0.0256012
1039	Q96HQ2	CDKN2AIPNL	CDKN2AIPNL (#4)	4					0.302739	0.713809	-0.104282		1.11623	0.344985	-0.262575		0.199289	0.77512	-0.104018				-0.0251494	0.0247185	0.0006637	-0.209658	-0.424891	-0.154162	-0.209319	-0.386307	-0.35912	-0.317181	-0.636282
1040	O95674	CDS2	CDS2 (#4)	4					0.0264453	0.97339	0.0121237		0.0834921	0.89723	-0.0362343		0.394621	0.657343	-0.181112				-0.133796	0.122434	0.0494556	-0.0365704	-0.00559822	-0.0922684	-0.0278794	-0.0450014	0.103125	-0.292666	-0.0114344
1041	Q9UKY7	CDV3	CDV3 (#13)	13					0.19612	0.92752	0.0245461		0.051314	0.970944	-0.00905411		0.807305	0.75232	-0.0977679				-0.036614	0.0357076	0.0483016	-0.000115835	0.0441011	-0.103411	0.030788	-0.119885	-0.0522992	-0.207899	-0.159821
1042	Q9Y232	CDYL	CDYL (#2)	2	Nuclear (100% filter)				0.0470013	0.962888	0.0166042		0.435731	0.567231	-0.141323		0.0300389	0.976613	0.0116027				-0.100195	0.0936864	0.0651623	-0.0384629	-0.206699	-0.244804	0.0177713	-0.414911	-0.201957	-0.24946	-0.344203
1043	Q03701	CEBPZ	CEBPZ (#9)	9	Nuclear (100% filter)				0.242026	0.769436	0.0849257		0.528386	0.48489	0.190186		0.582178	0.974526	0.0109041				0.102995	-0.110917	0.0824252	0.079504	0.244055	0.21725	0.0973689	-0.151387	-0.146899	-0.132845	-0.143633
1044	Q9BXF3	CECR2	CECR2 (#10)	10					1.33896	0.859516	0.0409778		0.193481	0.919384	0.0236315		0.127368	0.961254	0.0171659				0.00461962	-0.00463437	0.0343597	0.0475811	0.0482851	0.083141	-0.0605539	0.172916	0.0936105	0.131865	0.168993
1045	Q92879	CELF1	CELF1 (#13)	13					0.353949	0.713749	0.0983689		0.10273	0.914094	0.0293725		0.469091	0.855668	0.0481095				-0.0880067	0.0829455	0.13627	0.0554069	0.0380896	0.0139184	0.0285175	-0.137324	-0.083812	-0.0903596	-0.0345576
1046	A0A0J9YXJ0	CELF2	CELF2 (#3)	3					0.153964	0.800738	0.0700267		0.28546	0.686964	0.10627		0.0450946	0.982813	0.00823975				0.110066	-0.119161	-0.0436775	0.174635	0.0721419	0.0619595	0.171064	0.858072	0.828755	0.903877	0.799429
1047	Q5SZQ8	CELF3	CELF3 (#2)	2					0.329411	0.672304	0.131303		0.959523	0.301883	-0.316808		0.00774745	0.990151	-0.006366				-0.0908909	0.0855024	0.244582	0.0126358	-0.427642	-0.102964	-0.427902	-0.0107011	-0.198559	0.111334	-0.333326
1048	Q9BZC1	CELF4	CELF4 (#1)	1					0.165892	0.805745	-0.070508		0.0569408	0.922137	0.0272927		0.63657	0.6398	0.19239				0.123258	-0.13478	-0.0327958	-0.119743	0.00767218	0.176137	-0.119215	0.0632835	-0.0927035	0.159372	0.195989
1049	Q8N6W0	CELF5	CELF5 (#3)	3					0.425036	0.707492	-0.112995		0.232326	0.802801	-0.0578122		0.717244	0.759314	-0.0956324				0.0743929	-0.0784385	-0.105845	-0.12419	-0.0384948	-0.0135294	-0.127481	0.389843	0.322003	0.249449	0.271132
1050	Q9HCU4	CELSR2	CELSR2 (#12)	12					0.121476	0.930374	0.0232228		0.0271062	0.987906	0.00454002		0.187115	0.902989	0.0431746				0.0458666	-0.0473728	-0.0232011	0.0681404	-0.0299096	0.030685	0.0105853	0.267159	0.273922	0.384172	0.243258
1051	Q9NYQ7	CELSR3	CELSR3 (#21)	21					0.441675	0.780415	-0.0735971		0.776485	0.574514	-0.129512		0.289366	0.900324	0.0393256				-0.0494194	0.0477824	-0.0628924	-0.0859388	-0.113274	-0.188428	-0.0892876	-0.170188	-0.252448	-0.168514	-0.175471
1052	P07199	CENPB	CENPB (#4)	4	Nuclear (100% filter)				0.571626	0.675162	-0.123016		0.53654	0.646948	-0.105991		0.0946363	0.960326	0.0182481				0.0587282	-0.0612206	-0.105641	-0.142883	-0.156019	-0.115666	-0.0500275	-0.0810108	-0.0163899	0.0234877	-0.0843922
1053	P49454	CENPF	CENPF (#6)	6					0.263761	0.687058	-0.126791		0.497721	0.431256	-0.24183		1.72148	0.616949	-0.179443				-0.141284	0.128674	-0.0231796	-0.243013	-0.211741	-0.288624	-0.24404	0.291141	0.318793	0.107427	0.143622
1054	Q8N0S6	CENPL	CENPL (#2)	2	Nuclear (100% filter)				1.60978	0.649029	-0.138925		1.26712	0.474708	-0.165916		0.315094	0.742412	-0.116772				-0.00652661	0.0064973	-0.140203	-0.137676	-0.207659	-0.207143	-0.0829902	0.0695484	0.201707	0.131447	-0.0937353
1055	Q96H22	CENPN	CENPN (#1)	1	Nuclear (100% filter)				0.5323	0.732617	-0.0817675		0.537963	0.667614	-0.0933956		0.216732	0.857172	0.0514068				-0.0428189	0.0415846	-0.121952	-0.0428173	-0.208574	-0.0635897	-0.0098743	0.109485	0.231751	0.162874	0.281176
1056	Q96BT3	CENPT	CENPT (#1)	1					0.839736	0.625505	-0.306083		0.182458	0.795846	-0.0589928		0.258401	0.789643	-0.0881327				0.0895088	-0.0954317	-0.350427	-0.267662	-0.0217804	-0.194718	0.0306357	-0.0252123	0.184875	0.0277658	-0.0443687
1057	Q7Z7K6	CENPV	CENPV (#6)	6	Nuclear (100% filter)				0.67718	0.68521	-0.11445		0.40388	0.801659	-0.0574875		0.443129	0.77661	-0.0888392				-0.0421567	0.0409597	-0.1235	-0.106598	-0.046902	-0.0685358	-0.0588204	-0.116088	-0.104699	-0.142358	-0.256108
1058	A0A0M3HER2	CENPV	CENPV (#4)	4					0.157135	0.964976	0.0134609		0.252075	0.80282	0.0538802		0.129663	0.834674	0.0738683				0.0257764	-0.0262454	0.0204815	0.00597125	0.101529	0.154279	-0.0948706	0.226367	-0.115062	0.0725986	0.186443
1059	A0A0U1RRI6	CENPVL3	CENPVL3 (#3)	3					0.0545107	0.97736	-0.0081932		0.170541	0.889831	-0.030376		0.0505513	0.965874	0.0168982				0.0320329	-0.0327603	0.0277996	-0.0449133	0.00215797	0.0471221	-0.141499	0.144389	0.163204	0.267534	0.073856
1060	O60308	CEP104	CEP104 (#1)	1					0.335635	0.639965	-0.194062		1.20423	0.344738	-0.26677		0.38626	0.760146	-0.100516				-0.0450529	0.0436885	-0.0191446	-0.370344	-0.269977	-0.301474	-0.230907	-0.272882	-0.233718	-0.275959	-0.431672
1061	Q8N8E3	CEP112	CEP112 (#1)	1					0.708425	0.659307	0.136632		0.337061	0.669613	0.10174		0.31369	0.798711	0.0808841				0.0270415	-0.0275581	0.190438	0.0823102	0.22471	0.200638	-0.120902	0.367753	0.208864	0.401582	0.336804
1062	Q9P2H0	CEP126	CEP126 (#1)	1					0.651737	0.627868	0.30183		0.263971	0.5751	0.155031		0.263567	0.714181	0.152114				-0.111166	0.10321	0.429761	0.165944	0.531956	0.0610054	-0.139802	-0.1031	-0.454067	-0.137412	-0.115526
1063	Q6ZU80	CEP128	CEP128 (#3)	3					0.164929	0.83637	0.0546723		0.61467	0.48192	0.176466		1.95325	0.597343	0.195396				0.0761893	-0.0804383	-0.0329616	0.138057	0.282051	0.249286	-0.00831287	0.0878587	0.0583791	0.253849	0.283181
1064	Q66GS9	CEP135	CEP135 (#1)	1					0.102636	0.806502	-0.0820361		0.275871	0.509148	0.212635		0.289201	0.689066	0.150375				0.218735	-0.257929	-0.150416	-0.0528508	0.135773	0.380743	0.0625958	0.252575	0.550077	0.435055	0.668347
1065	Q5TB80	CEP162	CEP162 (#1)	1					1.00335	0.638842	-0.154349		1.33041	0.338564	-0.265346		0.372082	0.623514	-0.240411				0.0110829	-0.0111687	-0.186005	-0.122779	-0.365555	-0.278697	-0.151917	0.345516	-0.0398991	-0.0488165	-0.126389
1066	Q5SW79	CEP170	CEP170 (#58)	58					1.37748	0.8727	-0.0384269		0.614802	0.879194	-0.0314427		0.305275	0.912883	-0.0350128				-0.00271446	0.00270928	-0.033319	-0.0435401	-0.0572863	-0.0432733	0.00622368	0.487074	0.556052	0.487386	0.485714
1067	H0YB92	CEP170	CEP170 (#1)	1					0.0749286	0.833433	-0.0775142		0.0801148	0.79585	0.0750958		0.0532235	0.85191	-0.0936049				-0.0708409	0.0675246	-0.382537	0.224193	0.0245017	0.626989	-0.431177	1.23	0.245466	0.876434	0.411819
1068	Q9Y4F5	CEP170B	CEP170B (#3)	3					0.0712236	0.895236	0.0428965		0.183179	0.733143	-0.0882104		0.0878755	0.839667	-0.0764747				-0.152737	0.138104	-0.0989209	0.170081	-0.153083	0.0448928	-0.178391	0.25341	-0.0908212	0.234951	-0.225311
1069	Q8TEP8	CEP192	CEP192 (#2)	2					0.546706	0.648222	0.155875		0.694608	0.452826	0.204221		0.651455	0.754414	0.095829				0.0749048	-0.0790079	0.139922	0.167724	0.253295	0.175376	0.177837	0.407215	0.488434	0.580275	0.507031
1070	Q9BV73	CEP250	CEP250 (#8)	8					0.459913	0.896108	0.0343995		0.110662	0.969439	0.00931632		0.266499	0.918687	0.0314948				0.0223463	-0.0226978	0.0248218	0.0436258	-0.0121048	0.0453379	-0.00581137	0.230794	0.302095	0.318777	0.277102
1071	O15078	CEP290	CEP290 (#2)	2					0.187782	0.610202	0.331399		0.518378	0.211288	-0.671247		0.578751	0.423784	-0.933548				-0.398725	0.312052	0.789701	-0.213576	-0.599417	-0.740001	-0.804334	-0.527971	-0.0142665	-1.68263	-0.726708
1072	Q5VT06	CEP350	CEP350 (#4)	4					0.21517	0.830274	-0.0602023		0.266076	0.760004	-0.0736195		0.381039	0.835002	0.0612431				-0.0879938	0.0829339	-0.0609554	-0.064509	-0.0966039	-0.0144753	-0.117369	0.56746	0.542703	0.568111	0.664539
1073	Q9BYV8	CEP41	CEP41 (#6)	6					0.10558	0.974912	-0.0101576		0.126636	0.903752	-0.0284448		0.183547	0.843659	-0.0634768				-0.0290307	0.028458	-0.0158116	-0.00507622	-0.143628	-0.0513575	0.108792	-0.235753	-0.0244394	-0.180461	-0.206685
1074	Q9C0F1	CEP44	CEP44 (#6)	6					1.80924	0.61879	0.262915		2.29244	0.285022	0.290141		0.643614	0.619926	0.205147				-0.0243376	0.0239338	0.284925	0.240501	0.305964	0.331782	0.23207	-0.113271	-0.0459714	0.03761	0.213442
1075	Q53EZ4	CEP55	CEP55 (#1)	1					0.606258	0.625287	0.233049		0.599328	0.415128	0.241131		0.113289	0.829176	0.0774516				-0.117275	0.108455	0.168585	0.288692	0.16096	0.295953	0.253249	0.752294	0.551453	0.531236	0.927414
1076	Q76N32	CEP68	CEP68 (#1)	1					0.228394	0.87141	-0.0440048		1.36978	0.13214	-0.584287		0.837972	0.54271	-0.311487				-0.023277	0.0229074	-0.103304	0.0149251	-0.62066	-0.789864	-0.342891	0.445471	0.245834	0.0897068	-0.0213766
1077	Q5JTW2	CEP78	CEP78 (#2)	2					0.850138	0.674811	-0.356446		0.621362	0.418979	-0.222801		0.247518	0.633009	-0.261006				0.10525	-0.113537	-0.257921	-0.463257	-0.369603	-0.14615	-0.165082	-0.264725	0.380841	-0.257803	-0.148092
1078	Q6P2H3	CEP85	CEP85 (#5)	5					0.219763	0.769762	-0.0867159		0.422517	0.531447	-0.173359		0.657926	0.680738	-0.136544				-0.125644	0.115573	-0.10143	-0.0820728	-0.18755	-0.221181	-0.126452	-0.0242558	-0.0665304	-0.125393	-0.238481
1079	Q8IW35	CEP97	CEP97 (#17)	17					1.24377	0.839076	-0.0491927		0.0308896	0.996501	0.000754275		0.438719	0.822698	0.0623152				0.00157931	-0.00158104	-0.0548905	-0.0434968	0.00579876	-0.0142928	0.0107543	0.144897	0.0596534	0.193623	0.135557
1080	Q9Y6K0	CEPT1	CEPT1 (#1)	1					0.538202	0.690133	-0.114285		0.0637054	0.961226	0.0131649		0.107294	0.924073	0.0350299				0.0562955	-0.0585817	-0.125085	-0.10577	0.0319635	-0.0513813	0.0554832	-0.0871356	-0.0643753	0.0570382	-0.138489
1081	O00748	CES2	CES2 (#2)	2					0.399509	0.930411	-0.0232426		0.17097	0.865049	-0.038304		1.04455	0.585864	0.222423				0.0173945	-0.0176068	-0.0179611	-0.0287364	-0.193675	0.0477385	0.0307065	-0.113663	-0.0480285	0.0888482	0.194307
1082	P41208	CETN2	CETN2 (#2)	2					0.177878	0.711032	-0.124872		0.306933	0.504424	-0.21323		0.727031	0.433585	-0.531611				-0.226329	0.195591	-0.040939	-0.239544	-0.271015	-0.264603	-0.150179	-0.644996	-0.269334	-1.05399	-0.923563
1083	O15182	CETN3	CETN3 (#1)	1					0.0718625	0.80337	-0.101644		0.0328478	0.951927	-0.0173518		0.130649	0.72852	-0.181444				0.11049	-0.119659	0.306295	-0.518752	0.23177	-0.202352	-0.0952262	0.0903638	0.708339	-0.143337	0.579153
1084	Q9Y6A4	CFAP20	CFAP20 (#7)	7					0.521818	0.685303	0.111467		0.428995	0.700514	0.0890269		0.130617	0.902312	-0.0383012				0.062455	-0.0652814	0.140961	0.079147	0.174693	0.0586881	0.0294595	0.0883808	0.233634	0.0529963	0.192416
1085	Q96G28	CFAP36	CFAP36 (#4)	4					0.362666	0.823472	-0.0542608		0.754324	0.690399	-0.0842605		0.623989	0.641209	-0.170768				-0.0302617	0.0296399	-0.0995006	-0.0096428	-0.157842	-0.055704	-0.0401681	0.0589968	0.178409	0.027466	-0.131596
1086	Q9UEE9	CFDP1	CFDP1 (#8)	8					0.105434	0.928168	0.0248592		0.37555	0.726385	0.0759934		0.171917	0.961159	-0.016223				0.0572828	-0.0596516	-0.0302962	0.0776458	-0.0236913	0.160705	0.0874128	0.0802117	0.12592	0.110859	0.0628271
1087	P05156	CFI	CFI (#1)	1					0.355551	0.664422	0.149872		0.661886	0.337317	0.329007		0.349599	0.636605	0.232023				0.119098	-0.129822	0.140095	0.148925	0.364223	0.332605	0.274108	-0.562896	-0.169678	-0.144999	-0.12353
1088	P23528	CFL1	CFL1 (#81)	81					0.315556	0.806304	-0.0606174		0.119888	0.935844	-0.0219606		0.0920866	0.958135	0.0212216				-0.0559934	0.053901	-0.105634	-0.017693	-0.0117407	-0.00580593	-0.0514736	0.0434549	-0.0935535	0.0045843	-0.0122398
1089	Q9Y281	CFL2	CFL2 (#12)	12					0.324252	0.911323	-0.0285604		0.00938631	0.992305	0.0021299		0.41843	0.77448	0.0890313				0.0229018	-0.0232711	-0.0518336	-0.00565649	0.0611002	0.0785092	-0.133774	-0.144007	-0.269862	-0.1019	-0.133906
1090	Q9UFW8	CGGBP1	CGGBP1 (#6)	6	Nuclear (100% filter)				0.318202	0.826518	-0.0556922		0.0501666	0.969901	-0.0101738		0.247566	0.880197	0.0461578				0.0529106	-0.0549253	-0.0802668	-0.0331323	-0.0247464	0.0583842	-0.0671813	0.315501	0.201846	0.333263	0.2764
1091	Q0VF96	CGNL1	CGNL1 (#1)	1					0.758372	0.636901	0.158912		0.4324	0.4612	0.212478		0.426889	0.620477	0.220159				0.0565535	-0.0588612	0.187801	0.127714	0.390806	0.39946	-0.156293	0.466236	0.155943	0.427387	0.635111
1092	Q8WUX2	CHAC2	CHAC2 (#10)	10					0.198697	0.862815	0.0450383		0.0857454	0.959037	0.0133607		0.77506	0.747521	0.101006				0.0432593	-0.0445965	-0.0211701	0.109909	0.00622351	0.059394	-0.0275414	0.0822597	0.155255	0.241949	0.197577
1093	Q13111	CHAF1A	CHAF1A (#6)	6					0.271175	0.970479	-0.0103112		0.130851	0.94942	-0.0158705		0.0424575	0.965878	-0.0169745				-0.00990305	0.00983562	-0.000551826	-0.020138	-0.0960229	0.0396648	0.00864558	-0.165851	0.0575372	-0.0226087	-0.119654
1094	Q13112	CHAF1B	CHAF1B (#2)	2					0.58297	0.67614	-0.121017		0.40298	0.608686	-0.118887		0.222983	0.90481	-0.0358727				-0.062213	0.0596409	-0.0776387	-0.166967	0.0818251	-0.25625	-0.186093	0.11337	0.0601378	0.0992377	0.00252473
1095	Q96JM3	CHAMP1	CHAMP1 (#21)	21					0.361165	0.760268	0.0843549		0.601616	0.554827	0.146472		0.824866	0.73978	0.103655				0.0672083	-0.0704928	0.0789757	0.0864495	0.159404	0.180244	0.0948422	0.622304	0.691153	0.739707	0.78106
1096	Q96BP2	CHCHD1	CHCHD1 (#3)	3		+			0.0890308	0.927732	-0.0252916		0.467854	0.623378	-0.115267		0.46575	0.678812	-0.141817				0.074214	-0.0782397	0.0269708	-0.0815797	-0.0270548	-0.130465	-0.19432	0.0935173	-0.0904767	-0.181866	-0.0987271
1097	Q9Y6H1	CHCHD2	CHCHD2 (#3)	3		+	+		0.959474	0.676536	0.115209		1.70003	0.324355	0.26518		0.303981	0.663556	0.192151				-0.0315258	0.0308517	0.0951348	0.134609	0.244636	0.357708	0.192185	0.683716	0.619183	0.651869	1.03533
1098	Q9NX63	CHCHD3	CHCHD3 (#3)	3	Mitochondrion-IM	+	+		0.0931833	0.721681	0.148088		0.079373	0.764281	0.0994557		0.0901891	0.761296	0.164947				0.306136	-0.389096	0.507645	-0.29443	0.358526	-0.360651	0.176052	-0.219558	0.603776	-0.0935334	0.807645
1099	Q9BSY4	CHCHD5	CHCHD5 (#2)	2		+			0.0739505	0.921138	-0.0335147		0.241173	0.640885	0.120264		0.176933	0.753374	0.126542				-0.139645	0.127313	-0.0473515	-0.0320099	0.0830491	0.358282	-0.0990375	0.278109	-0.128709	0.342149	0.0603364
1100	Q9BRQ6	CHCHD6	CHCHD6 (#5)	5		+	+		0.367964	0.720398	-0.0972994		1.27557	0.507792	-0.146458		0.675263	0.671801	-0.150142				-0.0116724	0.0115788	-0.175748	-0.0189442	-0.168987	-0.0715975	-0.19893	0.00565796	0.0291627	-0.0776885	-0.187774
1101	Q9BUK0	CHCHD7	CHCHD7 (#1)	1		+			0.423151	0.630209	0.240512		0.355627	0.505879	0.199717		0.0832822	0.825207	0.0988081				0.160269	-0.180325	0.17474	0.286228	0.229536	0.24194	0.0975914	1.10362	0.400836	0.843049	0.859027
1102	O14646	CHD1	CHD1 (#6)	6					1.01436	0.67954	0.108203		0.56544	0.639108	0.104098		0.0310312	0.986692	-0.00635583				0.0218277	-0.022163	0.0805983	0.135472	0.0838851	0.233501	-0.00559468	0.232878	0.118266	0.18986	0.148573
1103	Q86WJ1	CHD1L	CHD1L (#8)	8					0.815181	0.652772	-0.136058		0.17045	0.887219	-0.031119		0.343475	0.815222	0.0676411				0.0436366	-0.0449977	-0.0960531	-0.177425	-0.0430254	0.060309	-0.112682	0.0349046	-0.0710938	-0.00101419	0.100107
1104	O14647	CHD2	CHD2 (#11)	11	Nuclear (100% filter)				0.256374	0.982618	0.00636958		0.372528	0.878757	0.0323804		0.0110202	0.997091	0.00279506				-0.0076602	0.00761983	0.00317783	0.00952095	0.0544005	0.0740295	-0.0313495	0.0232137	-0.0364539	-0.0725482	0.0648981
1105	Q12873	CHD3	CHD3 (#20)	20					0.0117037	0.992304	-0.00294347		0.0806233	0.947065	0.0167964		0.0201206	0.983058	0.00842767				-0.042247	0.041045	-0.0680428	0.0609538	0.0156946	0.118191	-0.0852991	0.170937	-0.0560192	0.120517	0.0112568
1106	Q14839	CHD4	CHD4 (#49)	49					0.143074	0.979101	0.00785898		0.272223	0.967785	0.00950409		0.106406	0.940197	-0.0281572				0.00503031	-0.00504783	-0.00873213	0.0244326	0.0084264	0.0313468	-0.0112872	0.0810853	-0.0774385	-0.0267097	-0.0259577
1107	Q8TD26	CHD6	CHD6 (#1)	1					1.33076	0.901531	0.0304612		0.0352636	0.981388	-0.00643407		0.278932	0.76168	-0.10298				0.00416611	-0.00417817	0.0253763	0.0355339	-0.0904464	-0.0339085	0.105035	-0.261156	-0.0484564	-0.338432	-0.177141
1108	Q9P2D1	CHD7	CHD7 (#32)	32	Nuclear (100% filter)				0.535722	0.68439	-0.110888		1.06362	0.479353	-0.165074		0.787783	0.735089	-0.113321				-0.0440944	0.0427866	-0.0501251	-0.172958	-0.182042	-0.235205	-0.0799374	0.0783696	0.0866245	-0.000119619	-0.0615276
1109	Q9HCK8	CHD8	CHD8 (#4)	4	Nuclear (100% filter)				0.418161	0.622671	-0.250207		0.441835	0.486027	-0.187522		0.333688	0.63287	-0.212415				0.121208	-0.132333	-0.0775023	-0.434037	-0.162499	-0.393322	-0.0234334	-0.312153	0.0464306	-0.497338	-0.193214
1110	Q3L8U1	CHD9	CHD9 (#11)	11					0.717153	0.665343	-0.126046		1.02482	0.419685	-0.204338		0.222595	0.900917	-0.0398007				-0.0511435	0.0493923	-0.163604	-0.0902394	-0.259388	-0.189593	-0.16666	-0.185092	-0.170456	-0.162849	-0.272301
1111	O96017	CHEK2	CHEK2 (#4)	4					0.320363	0.81892	-0.0555359		0.237346	0.876102	0.033718		0.257112	0.823075	0.0683913				0.0386828	-0.0397486	-0.10597	-0.00616782	-0.0153231	0.103162	0.0117164	-0.0874989	0.00413044	-0.0536014	0.107015
1112	Q8IWX8	CHERP	CHERP (#11)	11					0.536302	0.80535	0.0627692		0.667801	0.73268	0.0711987		0.975334	0.754698	0.0972716				0.00473173	-0.00474739	0.0943029	0.0312198	0.148231	0.0147304	0.0506118	0.106632	0.0574116	0.192544	0.166042
1113	P05060	CHGB	CHGB (#8)	8					2.18034	0.666206	-0.117581		4.21457	0.176349	-0.38546		1.86075	0.388077	-0.535713				-0.00696169	0.00692834	-0.123415	-0.111781	-0.376722	-0.377806	-0.401902	-0.317671	-0.393318	-0.937493	-0.844922
1114	Q9BWS9	CHID1	CHID1 (#6)	6					0.0770535	0.978905	0.00814738		0.00105742	0.998633	-0.000177845		1.07557	0.843108	-0.0536052				0.0307506	-0.0314203	0.0014563	0.0141688	-0.0331047	-0.0547477	0.0863144	0.140614	0.159837	0.100046	0.0931949
1115	P35790	CHKA	CHKA (#5)	5					0.843554	0.627087	-0.182171		1.53434	0.333343	-0.261911		0.763377	0.712778	-0.115648				-0.0423363	0.0411292	-0.182719	-0.18283	-0.362797	-0.220728	-0.204017	-0.221253	-0.289892	-0.329063	-0.413379
1116	Q9Y259	CHKB	CHKB (#2)	2					0.713555	0.69221	0.104655		0.222681	0.764899	0.0661915		0.782764	0.571959	0.2836				-0.0420271	0.0408373	0.126337	0.0817833	0.212989	0.116013	-0.132212	0.196857	0.0171458	0.422509	0.358693
1117	P24386	CHM	CHM (#6)	6					0.0969613	0.95703	0.0160329		0.845482	0.666469	0.0918753		0.569871	0.730517	0.120253				0.0317981	-0.0325148	-0.0287504	0.0600995	0.128264	0.0449665	0.10132	-0.0958252	-0.0892921	-0.0266528	0.0820412
1118	P26374	CHML	CHML (#4)	4					0.508293	0.806641	0.062921		0.723286	0.680843	0.0875434		1.1064	0.568214	0.237759				0.0330405	-0.0338149	0.064238	0.0608295	0.16158	0.0314433	0.0684449	0.527665	0.633715	0.862367	0.774531
1119	Q9HD42	CHMP1A	CHMP1A (#2)	2					0.18597	0.768889	-0.0903183		0.223161	0.717491	-0.0893731		0.62323	0.493793	-0.436894				0.0167823	-0.0169798	0.0579755	-0.23881	-0.0633967	-0.350323	0.145305	-0.446686	-0.0740867	-0.882386	-0.512176
1120	O43633	CHMP2A	CHMP2A (#4)	4					0.0283087	0.957738	-0.0205746		0.00618645	0.991001	-0.00448627		0.10731	0.814942	-0.0881203				-0.189632	0.167577	-0.174661	0.111457	-0.107162	0.25784	-0.197219	0.148602	-0.26964	0.0330396	-0.330318
1121	Q9Y3E7	CHMP3	CHMP3 (#5)	5					0.487505	0.692144	-0.114013		0.427822	0.678993	-0.0949381		0.823786	0.822318	0.0604111				0.0654982	-0.0686138	-0.098245	-0.132896	0.00411517	-0.115785	-0.177818	-0.235304	-0.195316	-0.166528	-0.14327
1122	Q9H444	CHMP4B	CHMP4B (#6)	6					0.144975	0.91417	-0.0296369		0.230733	0.825691	-0.0465137		0.528763	0.639833	-0.198384				-0.0468678	0.0453931	0.023064	-0.0838124	-0.0523517	-0.151066	0.0616642	-0.163397	0.0516925	-0.289192	-0.219281
1123	Q9NZZ3	CHMP5	CHMP5 (#7)	7					0.428118	0.864157	-0.0433054		0.527325	0.596317	-0.123781		0.0585496	0.948514	-0.026448				0.0125654	-0.0126759	-0.0126798	-0.0740416	-0.151788	-0.261651	0.0419285	-0.263302	-0.00219066	-0.194991	-0.123398
1124	Q96FZ7	CHMP6	CHMP6 (#5)	5					0.148792	0.91994	-0.0293202		0.231999	0.835129	0.0454544		0.534281	0.753759	0.107869				-0.0592177	0.0568826	-0.000533847	-0.0604417	0.0900389	0.0777308	-0.034909	0.0455644	-0.0648534	0.0874708	0.108978
1125	Q8WUX9	CHMP7	CHMP7 (#8)	8					0.0631035	0.968874	0.0128461		0.481961	0.807205	-0.0495791		0.187989	0.899942	0.0435302				0.0096156	-0.00968011	0.0722185	-0.0465909	-0.0864101	-0.0904755	0.0280514	0.0903231	-0.0513773	0.0805295	0.0454767
1126	P15882	CHN1	CHN1 (#5)	5					0.12402	0.80882	-0.071007		0.177641	0.686034	-0.110904		0.0683618	0.861411	-0.0706173				0.156849	-0.176006	0.00595806	-0.167129	-0.127568	-0.384096	0.150217	-0.306138	0.27693	-0.228011	0.0575686
1127	P52757	CHN2	CHN2 (#1)	1					0.125723	0.79685	0.0805881		0.25055	0.59557	0.156285		1.64803	0.598763	-0.198513				0.179597	-0.205176	0.123067	0.0125301	0.132895	0.00786239	0.289727	0.404612	0.446103	0.204943	0.248746
1128	Q9UHD1	CHORDC1	CHORDC1 (#6)	6					0.210796	0.713727	-0.113779		0.293095	0.648165	-0.110053		0.0368978	0.960415	-0.0219317				0.0846585	-0.0899378	0.0456182	-0.278455	-0.00894402	-0.349322	0.0201897	-0.199272	0.127595	-0.137544	0.0220034
1129	Q99653	CHP1	CHP1 (#6)	6					0.416786	0.806623	0.0600086		0.22248	0.859413	-0.0383294		1.11984	0.615224	-0.202352				0.0224691	-0.0228246	0.01579	0.103872	-0.0108	-0.153302	0.0485808	-0.145145	-0.204582	-0.369288	-0.385143
1130	Q8IZ52	CHPF	CHPF (#1)	1					0.540266	0.664885	-0.133422		0.495367	0.544761	-0.146227		0.308367	0.721878	0.129568				0.0718188	-0.0755822	-0.172737	-0.0978697	-0.119737	0.00604883	-0.330637	-0.277515	-0.496637	-0.367421	-0.147594
1131	Q9P2E5	CHPF2	CHPF2 (#1)	1					0.612271	0.628163	-0.174635		0.379495	0.596455	-0.129065		0.216415	0.766089	-0.10987				0.0736292	-0.0775901	-0.157401	-0.195829	0.0863561	-0.175701	-0.30379	0.258101	-0.0534185	-0.0416302	0.0265731
1132	Q9NRG0	CHRAC1	CHRAC1 (#1)	1					0.247159	0.735088	-0.098004		1.56894	0.369208	-0.226499		0.257462	0.764075	-0.111659				0.00728037	-0.00731738	0.0228442	-0.218889	-0.190227	-0.306841	-0.182484	0.553469	0.502075	0.283311	0.548915
1133	Q9H2X0	CHRD	CHRD (#2)	2					0.525597	0.674537	0.122054		0.160402	0.9385	0.0197495		0.864412	0.625309	0.188933				-0.0375062	0.0365558	0.191309	0.051848	0.0448935	-0.0117682	0.0246977	0.0549078	-0.0567396	0.16103	0.215004
1134	P30926	CHRNB4	CHRNB4 (#1)	1					0.277729	0.677731	-0.132873		0.923356	0.26232	-0.364789		0.936811	0.49806	-0.404643				0.108134	-0.116901	-0.270458	-0.00405485	-0.601068	-0.289762	-0.216686	-1.30756	-1.15884	-1.63706	-1.63863
1135	O43916	CHST1	CHST1 (#1)	1					0.415657	0.646375	0.16455		0.032165	0.95521	0.0161845		0.240728	0.672275	0.195681				0.0651214	-0.0682004	0.28398	0.0420402	0.283565	-0.00270205	-0.236928	0.539813	0.0406235	0.427966	0.543832
1136	Q9NRB3	CHST12	CHST12 (#3)	3					1.10277	0.699727	-0.102413		2.87877	0.186588	-0.393683		0.851426	0.494512	-0.395235				-0.0149754	0.0148214	-0.105915	-0.0990646	-0.363005	-0.370264	-0.44801	-0.311302	-0.353279	-0.825002	-0.630048
1137	Q8NCH0	CHST14	CHST14 (#3)	3					0.428409	0.696917	0.108022		0.0574488	0.958418	0.0145311		0.43965	0.957941	-0.0202354				-0.0738067	0.0702138	0.166889	0.0455617	0.0702784	-0.00378092	-0.0282935	-0.0377646	-0.0342012	-0.0430626	-0.0693739
1138	Q9H2A9	CHST8	CHST8 (#1)	1					0.233323	0.957031	0.0166326		1.59047	0.172726	-0.468735		0.85742	0.39935	-0.660829				-0.00229194	0.00228831	-0.00515647	0.038418	-0.505507	-0.579377	-0.321327	-0.919966	-0.568274	-1.46196	-1.34794
1139	Q86X52	CHSY1	CHSY1 (#2)	2					0.794961	0.625694	-0.265062		1.74372	0.340268	-0.24811		0.721868	0.598052	-0.239593				-0.0195379	0.0192768	-0.341363	-0.189021	-0.183349	-0.330201	-0.231171	-0.470837	-0.322136	-0.641831	-0.630328
1140	Q8WVB6	CHTF18	CHTF18 (#5)	5					1.04546	0.61432	-0.184498		1.11963	0.48962	-0.154985		0.471514	0.666619	-0.154077				-0.034507	0.0337009	-0.173542	-0.19626	-0.241414	-0.145398	-0.0793515	-0.248439	-0.0604771	-0.230744	-0.386326
1141	P0CG12	CHTF8	CHTF8 (#3)	3					0.374191	0.9007	-0.0325225		0.0682768	0.950762	0.0160813		0.168952	0.752982	-0.142695				-0.0264218	0.0259465	-0.015586	-0.0499343	0.0469058	0.126704	-0.126079	0.621143	0.106264	0.156154	0.285863
1142	Q9Y3Y2	CHTOP	CHTOP (#4)	4					0.113106	0.697893	0.176573		0.103231	0.683826	0.154061		0.150581	0.666618	0.262206				0.356299	-0.474207	0.440316	-0.205079	0.420452	-0.460604	0.325474	-0.42178	0.540125	-0.0336032	0.67636
1143	O15111	CHUK	CHUK (#5)	5					0.583571	0.660493	0.147764		1.1202	0.337056	0.270589		0.877858	0.586162	0.23334				0.0647995	-0.0678475	0.134826	0.157655	0.320274	0.360888	0.126032	0.355458	0.281653	0.482686	0.621104
1144	Q8WUH1	CHURC1	CHURC1 (#2)	2					0.65561	0.621398	0.183892		0.370316	0.446037	-0.236545		0.0357743	0.961943	-0.0197904				0.0793599	-0.0839809	0.229386	0.133778	0.208341	-0.588373	-0.336534	0.136985	-0.179512	-0.0605747	-0.0215334
1145	O76071	CIAO1	CIAO1 (#8)	8					0.0287248	0.983365	-0.00704922		0.0134883	0.991923	0.00341591		0.0538934	0.971266	-0.012518				0.0676126	-0.0709379	-0.0264887	0.00906504	0.023023	-0.0541851	0.036422	-0.0214211	0.0821734	0.072517	-0.0368007
1146	Q6FI81	CIAPIN1	CIAPIN1 (#11)	11					0.0808983	0.971765	0.0106016		0.990006	0.565781	0.126395		0.73008	0.543516	-0.316316				-0.0373799	0.0364359	0.0300036	-0.00974452	0.102078	0.0871771	0.188514	0.24686	0.215031	-0.184707	0.0139653
1147	I3L2J0	CIC	CIC (#4)	4					0.1272	0.970507	-0.0107746		0.0310945	0.99243	-0.00211057		0.43557	0.843743	-0.0528181				0.0180708	-0.0183001	0.0115226	-0.0333011	-0.0132061	0.0194151	-0.0128847	-0.103518	-0.0395477	-0.0917829	-0.15692
1148	Q8IUL8	CILP2	CILP2 (#9)	9					0.0568069	0.952689	-0.0191638		0.637211	0.544594	-0.139911		0.764786	0.655815	-0.160053				0.0584977	-0.0609701	0.0693324	-0.110132	-0.108381	-0.276663	-0.0383994	-0.845668	-0.733532	-0.975684	-0.923621
1149	Q9BW66	CINP	CINP (#1)	1					0.387475	0.64106	0.322747		0.321791	0.446109	0.266362		0.184208	0.709121	0.169236				0.232997	-0.278012	0.420014	0.180464	0.434858	0.139207	0.157498	-0.0626238	0.193365	-0.0424179	0.511631
1150	Q14011	CIRBP	CIRBP (#21)	21					0.208677	0.895537	0.0389813		0.269673	0.826793	-0.0498506		0.638101	0.720468	-0.122177				-0.0582568	0.0559953	0.0433649	0.0323362	-0.0397649	-0.0933016	-0.0198776	-0.13736	-0.0410065	-0.220101	-0.202621
1151	Q9NZ45	CISD1	CISD1 (#1)	1	Mitochondrion-OM	+	+		0.0328057	0.910215	-0.0537875		0.120026	0.677891	-0.140316		0.0561505	0.835239	-0.112102				-0.3471	0.279575	-0.498989	0.323889	-0.319713	0.325664	-0.528188	0.480193	-0.640483	0.0713214	-0.455815
1152	Q8N5K1	CISD2	CISD2 (#4)	4		+			0.0479435	0.957131	-0.0186115		0.174237	0.80575	0.0598074		0.153144	0.884781	-0.0510325				0.100138	-0.107611	0.042549	-0.0872446	0.129164	0.0665925	-0.0275435	0.185704	0.217343	0.0492033	0.251778
1153	O14578	CIT	CIT (#6)	6					1.52187	0.759678	0.0694019		0.332401	0.707797	0.0869069		0.270194	0.827295	0.0667896				-0.00827836	0.00823113	0.0603837	0.0783728	0.237557	0.117449	-0.0943567	0.212385	0.0603837	0.181457	0.224891
1154	Q9ULV3	CIZ1	CIZ1 (#6)	6					1.41244	0.647987	-0.148087		1.24784	0.527551	-0.140301		0.58546	0.732165	-0.114755				0.000258639	-0.000258685	-0.139042	-0.157132	-0.109264	-0.101771	-0.209868	0.132058	0.0187041	-0.014804	-0.0639442
1155	Q07065	CKAP4	CKAP4 (#43)	43					0.457115	0.769538	-0.072275		0.361506	0.841211	-0.0401813		0.218998	0.838697	-0.0635778				0.0253708	-0.0258248	-0.0243902	-0.120614	0.0228735	-0.104088	-0.0400102	0.0253922	-0.0394914	-0.159681	0.0184262
1156	Q14008	CKAP5	CKAP5 (#76)	76					0.0112041	0.994258	0.0022192		0.279302	0.911412	0.0255345		0.113133	0.95061	-0.0223403				-0.00850099	0.00845119	-0.0530899	0.0574785	-0.0125175	0.0915569	-0.00251055	0.0652256	-0.0490168	0.0151344	-0.0436062
1157	P12277	CKB	CKB (#142)	142					0.284944	0.96453	0.0133288		0.109833	0.982747	0.00558415		0.467712	0.898082	0.0400004				0.0111643	-0.0112514	0.0262099	0.000360774	-0.022147	0.0234469	0.015322	-0.188658	-0.137007	-0.111173	-0.134491
1158	P06732	CKM	CKM (#1)	1					0.119444	0.80766	0.0760946		0.0190494	0.967774	0.0137332		0.0924787	0.914291	-0.0372443				-0.203096	0.178001	0.00671232	0.120382	-0.207338	0.023841	0.187055	1.31226	1.08328	1.09948	1.22157
1159	P12532	CKMT1A	CKMT1A (#14)	14		+	+		0.317159	0.841443	-0.0525523		0.237845	0.866925	0.0389043		0.469647	0.898157	0.0384767				0.0494948	-0.0512533	-0.0646911	-0.0421721	0.070461	-0.000755029	0.0443691	-0.224198	-0.176525	-0.142947	-0.180822
1160	P61024	CKS1B	CKS1B (#2)	2					0.561998	0.625294	0.21927		0.392133	0.427525	0.246761		0.368444	0.640266	0.202143				-0.106992	0.0996024	0.111088	0.320063	0.511381	0.429168	-0.21135	1.14246	1.2731	1.24192	1.57791
1161	F8WA11	CLASP1	CLASP1 (#44)	44					0.21103	0.930317	-0.0227766		0.112143	0.966375	-0.0116786		0.679141	0.902583	-0.0357089				0.0308708	-0.0315459	-0.00173669	-0.0444916	-0.0176975	-0.0181905	-0.000160383	-0.201014	-0.173075	-0.227639	-0.217867
1162	O75122	CLASP2	CLASP2 (#23)	23					1.04291	0.626021	-0.157878		0.504922	0.704376	-0.0823096		0.769428	0.735849	-0.106559				-0.0385927	0.0375872	-0.133033	-0.183728	-0.069991	-0.18607	0.00762359	0.0280298	-0.0485774	-0.0849822	-0.148684
1163	E7EW49	CLASP2	CLASP2 (#2)	2					0.145381	0.957964	-0.0170367		0.851197	0.781313	0.0556961		0.303479	0.773783	0.0980088				0.00449087	-0.00450489	0.0185094	-0.0525969	0.0180653	0.100024	0.0489785	0.473527	0.420983	0.644094	0.446434
1164	Q8N2M8	CLASRP	CLASRP (#1)	1					1.19794	0.760984	0.380828		0.954026	0.339604	0.277491		0.472313	0.616611	0.232326				0.0503964	-0.0522208	0.396243	0.363587	0.284072	0.45926	0.0864047	0.629103	0.340339	0.606396	0.827699
1165	Q96S66	CLCC1	CLCC1 (#3)	3					0.515588	0.673872	0.134091		1.46571	0.30949	0.283589		0.423243	0.661181	-0.173818				-0.0179355	0.0177152	0.0608811	0.207081	0.262912	0.190871	0.396652	-0.114316	-0.0577036	-0.380539	-0.139116
1166	P51790	CLCN3	CLCN3 (#5)	5	Endosome				0.587814	0.77055	-0.0699417		0.818529	0.648542	-0.0969888		0.170586	0.95871	0.0199115				0.0348925	-0.0357574	-0.0494547	-0.0912937	-0.0433486	-0.10493	-0.143985	-0.272605	-0.343824	-0.294755	-0.281851
1167	P51793	CLCN4	CLCN4 (#2)	2					0.200343	0.953382	0.0179137		0.14883	0.968953	-0.00937349		0.45917	0.727862	0.125513				-0.00990305	0.00983545	0.0452204	-0.00946067	0.011218	0.0108634	-0.0503033	0.0598862	0.0842474	0.119997	0.275162
1168	P51797	CLCN6	CLCN6 (#13)	13					0.19803	0.912548	-0.0320638		0.511713	0.74829	-0.0673319		0.300977	0.895112	0.0401958				-0.00541272	0.00539257	-0.0815857	0.017438	-0.108029	0.0315555	-0.125552	-0.23471	-0.308317	-0.198836	-0.2638
1169	Q9NY35	CLDND1	CLDND1 (#2)	2					0.0668551	0.972009	-0.0103564		0.193399	0.80911	0.0535661		0.47469	0.640694	0.206383				0.0348169	-0.0356779	0.0257861	-0.0473599	0.063299	0.212481	-0.116373	-0.0345438	-0.279383	0.029522	0.0693167
1170	Q2KHT3	CLEC16A	CLEC16A (#2)	2					0.387849	0.779914	0.0755493		0.086521	0.941406	0.0187878		0.00787269	0.997396	-0.00227895				-0.0578092	0.0555817	0.0773147	0.0715565	0.106684	-0.00197313	-0.0516884	-0.0987271	-0.0504527	-0.156538	0.0028006
1171	O14967	CLGN	CLGN (#15)	15					0.0777063	0.954142	0.0178339		0.076282	0.959239	0.0128451		0.171819	0.841953	0.0608473				-0.0450037	0.0436423	-0.0434654	0.0777718	-0.0127592	0.0805154	-0.0312628	0.416059	0.27548	0.506792	0.306442
1172	O00299	CLIC1	CLIC1 (#29)	29					0.74089	0.780896	-0.0647769		0.700101	0.607076	-0.113239		0.276606	0.829857	-0.066739				0.0151964	-0.0153582	-0.0400286	-0.089687	-0.12932	-0.209961	-0.000680008	-0.415758	-0.269206	-0.416334	-0.402108
1173	Q9Y696	CLIC4	CLIC4 (#30)	30		+			0.0210031	0.990281	-0.00412834		0.0476599	0.970708	0.00938883		0.564209	0.768107	-0.0923858				-0.0524952	0.050652	-0.0362745	0.0261746	-0.0573132	0.0106193	0.0720955	0.0302519	0.0141823	-0.0264758	-0.113862
1174	Q96NY7	CLIC6	CLIC6 (#2)	2					0.133565	0.910354	-0.0316913		0.792164	0.417816	-0.208221		0.193309	0.799448	-0.0891069				0.0650012	-0.0680685	0.0112853	-0.0777351	-0.390848	-0.128435	-0.10998	-0.504873	-0.223054	-0.40574	-0.500401
1175	Q14677	CLINT1	CLINT1 (#9)	9					0.0388647	0.911003	0.044075		0.0771988	0.796046	0.0754468		0.076181	0.8081	0.113635				0.218772	-0.257981	0.296908	-0.247967	0.356717	-0.40085	0.211661	-0.299005	0.335676	-0.243072	0.507013
1176	P30622	CLIP1	CLIP1 (#13)	13					0.116635	0.966497	0.013175		0.527522	0.758019	0.0631858		0.592257	0.753851	0.0976909				0.0334917	-0.0342877	0.0199349	0.00561907	0.114435	0.079785	-0.00585636	0.389592	0.307732	0.400231	0.492474
1177	Q9UDT6	CLIP2	CLIP2 (#28)	28					0.173126	0.895152	-0.0360163		0.00474915	0.996625	0.000932421		0.260858	0.847448	-0.0534787				0.0515062	-0.0534133	0.0140075	-0.0879473	0.0443091	-0.0443065	-6.60428e-05	0.0416277	0.141047	-0.017709	0.0934263
1178	Q8N3C7	CLIP4	CLIP4 (#1)	1					0.577204	0.609775	0.321512		0.0271851	0.963654	0.0143344		0.466257	0.607486	-0.254863				-0.152184	0.137651	0.333835	0.294656	0.140841	-0.0507117	-0.0689254	0.281578	0.325179	-0.105491	0.20252
1179	P49759	CLK1	CLK1 (#2)	2	Nuclear (100% filter)				0.589205	0.713228	-0.0937592		0.155269	0.886727	-0.031427		0.201582	0.868054	-0.048399				0.0418262	-0.0430752	-0.104187	-0.0845806	-0.0282948	0.0708508	-0.138711	-0.308528	-0.431129	-0.477921	-0.358534
1180	P49760	CLK2	CLK2 (#2)	2					0.192974	0.736204	-0.104168		0.381313	0.488507	-0.205009		0.561583	0.631891	-0.199025				-0.174354	0.155536	-0.126557	-0.100596	-0.0868793	-0.271178	-0.285196	0.23913	0.176556	0.1083	-0.0906631
1181	Q96JQ2	CLMN	CLMN (#2)	2					0.390409	0.712912	0.0933305		0.979115	0.35724	0.25736		0.430785	0.754686	0.100736				0.0705226	-0.074148	0.0454086	0.137627	0.277561	0.324177	0.164903	0.466293	0.338626	0.563681	0.44271
1182	O75503	CLN5	CLN5 (#8)	8					0.0740386	0.939314	0.0247787		0.292266	0.71158	0.094126		1.4303	0.67943	0.130158				0.0950288	-0.101732	0.0369991	0.00585478	0.127663	0.0914381	0.0532213	-0.330073	-0.327918	-0.207064	-0.190611
1183	Q9UBY8	CLN8	CLN8 (#2)	2					1.12821	0.628423	-0.169655		0.797705	0.550936	-0.135968		0.498518	0.777473	0.0849969				0.00529302	-0.00531251	-0.192982	-0.146348	-0.258684	-0.0572783	-0.0919704	-0.451786	-0.488551	-0.335029	-0.435314
1184	P54105	CLNS1A	CLNS1A (#15)	15					1.46762	0.664427	-0.117765		0.296835	0.938586	0.0176668		0.0969113	0.960236	-0.0194949				0.0137197	-0.0138515	-0.134353	-0.101308	0.0101805	0.0533839	-0.0107615	0.376286	0.256595	0.285667	0.308224
1185	Q92989	CLP1	CLP1 (#5)	5					0.334529	0.841176	0.0484486		0.165398	0.910702	0.0262984		0.214103	0.797193	0.0847677				0.0259104	-0.0263842	0.0922419	0.00418154	0.115669	-0.0637429	0.0262583	-0.115071	0.0329178	-0.0725964	0.159979
1186	Q9H078	CLPB	CLPB (#7)	7		+			0.326451	0.957571	-0.0153076		0.302191	0.781776	-0.0602615		0.256924	0.757318	-0.114498				-0.0114704	0.0113798	-0.0283809	-0.00232484	0.0275711	-0.00256732	-0.205924	0.442962	0.16875	0.231357	0.151359
1187	Q16740	CLPP	CLPP (#10)	10	Mitochondrion-Mtx	+			0.0929673	0.930442	-0.0259389		0.306996	0.728351	-0.0817161		0.0150026	0.992727	-0.00397263				0.0800937	-0.084803	-0.00531752	-0.0512696	-0.0729247	-0.15642	-0.022867	-0.129062	0.0159635	-0.0893622	-0.0316813
1188	O96005	CLPTM1	CLPTM1 (#9)	9					0.578024	0.708496	0.103837		0.427057	0.741136	0.069162		0.0196142	0.993075	0.00426808				-0.0466228	0.0451632	0.100788	0.105426	0.149485	0.0658889	-0.0100772	-0.138674	-0.261426	-0.201303	-0.190261
1189	Q96KA5	CLPTM1L	CLPTM1L (#10)	10					0.19409	0.770793	0.0827355		0.258667	0.785128	0.0589364		0.225542	0.759381	-0.109054				0.0605426	-0.0631949	0.209988	-0.0471693	0.152596	-0.0550852	0.07532	-0.319648	-0.0607313	-0.415043	-0.183444
1190	O76031	CLPX	CLPX (#9)	9	Mitochondrion-Mtx	+			0.645842	0.714269	-0.0916348		1.68503	0.344231	-0.240121		1.15298	0.658668	-0.147442				0.0337775	-0.0345873	-0.131908	-0.0521717	-0.219749	-0.187909	-0.313921	0.0627693	0.0247408	-0.073739	-0.133635
1191	O94985	CLSTN1	CLSTN1 (#1)	1					0.566446	0.626909	-0.760951		0.66533	0.174429	-0.65104		0.338536	0.537143	-0.500046				-0.326054	0.265779	-1.18453	-0.397649	-0.780162	-0.21078	-1.05259	0.103536	-0.648642	-0.373047	-1.17215
1192	P09496	CLTA	CLTA (#3)	3	Large Protein Complex				0.0327489	0.9545	0.0248163		0.0371325	0.961722	0.0133005		0.50264	0.562405	-0.318979				0.0427016	-0.0440041	0.239663	-0.191333	0.161114	-0.1999	0.0767326	-0.150136	0.20588	-0.253303	-0.32891
1193	P09497	CLTB	CLTB (#9)	9	Large Protein Complex				0.533007	0.628013	0.250654		0.290263	0.65095	0.122586		1.22756	0.559751	-0.239867				-0.133466	0.122157	0.26698	0.223019	0.139393	0.107635	0.103766	0.209307	0.127408	-0.0267221	-0.116297
1194	Q00610	CLTC	CLTC (#179)	179	Large Protein Complex				0.0533641	0.98736	0.00540486		0.0228024	0.991703	0.0031795		0.338973	0.947918	0.0225627				-0.0297163	0.0291167	0.0071652	0.00304483	-0.0260885	-0.0373483	0.0720758	-0.158513	-0.163693	-0.118629	-0.158452
1195	P10909	CLU	CLU (#2)	2					0.118388	0.895783	-0.0402879		0.330759	0.670731	-0.107801		0.00754573	0.99307	-0.00464322				0.0972334	-0.104263	-0.0838613	-0.00374427	-0.06675	-0.0747986	-0.192399	-0.608597	-0.394584	-0.351723	-0.660745
1196	O75153	CLUH	CLUH (#15)	15					0.16498	0.957543	-0.0167001		0.455552	0.825408	-0.0453811		0.669069	0.904774	0.0355299				0.00354245	-0.00355108	0.0141373	-0.047546	0.0119827	-0.116077	-0.0320617	-0.244297	-0.218141	-0.193176	-0.198202
1197	Q8IUQ0	CLVS1	CLVS1 (#4)	4					0.34823	0.853294	0.0476897		1.10971	0.764493	0.0652591		0.305386	0.91286	0.0348566				0.0081829	-0.00822958	0.0888353	0.00649747	0.0655236	0.0663052	0.0638784	0.363503	0.372062	0.437123	0.368155
1198	Q5SYC1	CLVS2	CLVS2 (#2)	2					0.162908	0.796102	-0.0782469		1.10474	0.74593	0.0632401		0.290457	0.66077	0.192592				0.0108262	-0.0109081	0.0679721	-0.224548	0.0312871	0.0562694	0.102041	-0.0144295	0.393791	0.313588	0.450957
1199	Q8N0X4	CLYBL	CLYBL (#7)	7		+			0.357899	0.904638	-0.0342805		0.0812434	0.969398	-0.0092933		0.948911	0.828414	0.0566546				0.0279698	-0.0285228	-0.0337618	-0.0353522	0.0242611	0.00978062	-0.0627511	0.0160152	0.0385356	0.0681224	0.0997375
1200	Q8NFW8	CMAS	CMAS (#12)	12	Nuclear (100% filter)				0.351484	0.729789	0.0941989		0.345274	0.786398	0.0570806		0.00556244	0.997357	0.00210945				-0.0164673	0.0162814	0.174631	0.013581	0.127589	-0.0645304	0.107905	-0.19934	-0.188981	-0.297531	-0.0865717
1201	Q96DG6	CMBL	CMBL (#5)	5					0.657714	0.633504	0.168178		1.2013	0.48415	0.15846		0.589168	0.69462	0.134818				-0.0241568	0.0237591	0.236791	0.0991672	0.211264	0.199029	0.0644918	-0.0582502	-0.175847	0.0103895	0.025149
1202	Q9NRP2	CMC2	CMC2 (#2)	2		+			0.415916	0.663589	0.152163		0.216436	0.739589	0.0796884		0.308369	0.900793	0.0385776				0.105233	-0.113517	0.11485	0.181191	-0.00101936	0.217416	0.0102426	-0.0923543	-0.112133	-0.0254361	-0.101896
1203	Q8IY22	CMIP	CMIP (#3)	3					0.42548	0.815577	-0.0589109		0.00331357	0.998388	-0.000209409		0.122259	0.887364	0.048325				0.0118497	-0.0119478	-0.100095	-0.0178251	-0.0190223	0.032395	-0.0141482	0.207333	-0.00527712	0.230605	0.0681009
1204	P30085	CMPK1	CMPK1 (#19)	19					0.77853	0.684962	-0.108853		0.0331259	0.991296	-0.00330261		0.287196	0.715739	-0.139477				-0.013003	0.0128869	-0.144018	-0.0738043	-0.0293335	-0.0371032	0.0563548	-0.202554	-0.0560007	-0.119764	-0.417744
1205	Q9BQ75	CMSS1	CMSS1 (#5)	5					0.390678	0.708478	0.103372		1.07948	0.427359	0.192814		0.881169	0.645519	0.165942				-0.0476985	0.0461718	0.0218726	0.183345	0.18211	0.297504	0.0965382	0.0672389	-0.00494644	0.201715	0.192461
1206	Q8N1G2	CMTR1	CMTR1 (#16)	16					0.488981	0.79416	-0.0670636		0.216892	0.891912	0.0301045		0.273818	0.84347	0.0561122				-0.00780172	0.00775976	-0.105747	-0.0284222	0.0428455	0.108826	-0.0614214	0.172847	0.0934513	0.250221	0.128302
1207	Q8IYT2	CMTR2	CMTR2 (#4)	4					1.06802	0.708395	-0.0957518		0.614065	0.656516	-0.0970008		0.112286	0.94268	-0.0245357				0.0173715	-0.0175832	-0.102138	-0.0895771	-0.0177562	-0.0590648	-0.214499	0.0579374	-0.0599361	0.0181234	-0.0691936
1208	Q96KP4	CNDP2	CNDP2 (#29)	29					0.73819	0.907203	0.030249		0.278086	0.860026	-0.0379884		0.229984	0.828143	0.069719				-0.00767092	0.00763043	0.0419163	0.0185413	0.00236798	-0.137212	0.0208184	-0.112718	-0.0947913	0.0586136	-0.126685
1209	Q15417	CNN3	CNN3 (#39)	39					0.569047	0.769416	0.0699989		0.181623	0.934906	0.0192486		0.820437	0.724705	-0.118558				-0.0241158	0.0237193	0.106404	0.033197	0.0349905	-0.0411888	0.0633495	0.063231	0.120632	-0.0266389	-0.0266142
1210	Q9H8M5	CNNM2	CNNM2 (#2)	2	Plasma membrane				0.0663033	0.910252	0.0365021		0.0824652	0.871044	0.0414928		0.0758404	0.914936	0.0397224				-0.124517	0.114619	0.166312	-0.103206	-0.212824	0.155165	0.16729	-0.56878	-0.681869	-0.737278	-0.433927
1211	Q8NE01	CNNM3	CNNM3 (#2)	2	Plasma membrane				0.0198375	0.988354	-0.00538401		1.23454	0.262674	-0.347255		0.247902	0.824057	-0.0649717				-0.0785547	0.0744974	0.00123688	-0.0160622	-0.298164	-0.50485	-0.244836	-0.293763	-0.152623	-0.224667	-0.351662
1212	Q6P4Q7	CNNM4	CNNM4 (#8)	8					0.135824	0.964242	-0.0145348		0.167837	0.93522	-0.0201353		0.0739009	0.970723	-0.0128758				-0.00504118	0.00502363	-0.0469148	0.0178277	-0.062069	0.0637415	-0.0621046	-0.375402	-0.438835	-0.466793	-0.373196
1213	A5YKK6	CNOT1	CNOT1 (#51)	51	Large Protein Complex				0.098697	0.956974	0.016814		0.382431	0.780942	0.0647527		0.741615	0.756776	0.0985543				0.049182	-0.050918	0.0346363	-0.00274436	0.0732036	0.0713345	0.0471161	0.0976565	0.157409	0.221817	0.230357
1214	Q9H9A5	CNOT10	CNOT10 (#8)	8	Large Protein Complex				0.085225	0.975005	0.0103435		1.68016	0.4843	0.156341		0.498488	0.755237	0.1053				-0.00165293	0.00165112	-0.0256379	0.0463232	0.17462	0.184145	0.110255	0.259601	0.212326	0.27894	0.403586
1215	Q9UKZ1	CNOT11	CNOT11 (#5)	5	Large Protein Complex				1.15294	0.627769	-0.173007		0.995335	0.486728	-0.16027		0.178886	0.803603	-0.0833971				0.0228111	-0.0231775	-0.178762	-0.167619	-0.27751	-0.0874459	-0.116402	-0.214311	0.0501303	-0.0724652	-0.25851
1216	Q9NZN8	CNOT2	CNOT2 (#6)	6	Large Protein Complex				1.05164	0.711101	0.0925355		0.983982	0.515702	0.145548		0.0558256	0.976663	-0.00998206				0.0220542	-0.0223966	0.110687	0.074042	0.188517	0.210513	0.0371	0.366811	0.302916	0.277503	0.37226
1217	O75175	CNOT3	CNOT3 (#4)	4	Large Protein Complex				0.237946	0.832878	-0.0535785		0.11697	0.882674	0.0336564		0.0595615	0.951095	-0.0234759				-0.0470254	0.0455409	-0.119498	0.0108566	-0.0638049	0.213877	-0.0513298	0.253294	0.0778117	0.235814	0.0483399
1218	O95628	CNOT4	CNOT4 (#2)	2					0.881511	0.6144	-0.259702		0.767208	0.383639	-0.25407		0.0290524	0.986916	0.0062078				-0.081002	0.0766948	-0.213872	-0.30984	-0.295169	-0.220371	-0.25313	-0.14012	-0.196348	-0.220432	-0.10362
1219	Q96LI5	CNOT6L	CNOT6L (#5)	5	Large Protein Complex				0.0320032	0.988074	-0.00475011		0.0484908	0.981349	-0.00614274		0.0712792	0.971733	0.0136173				0.0284959	-0.0290701	0.0319138	-0.0419882	0.0376287	0.00925679	-0.0661749	0.149509	0.0373231	0.0992427	0.114824
1220	Q9UIV1	CNOT7	CNOT7 (#7)	7	Large Protein Complex				0.272787	0.876162	-0.0438363		0.00462615	0.996381	-0.000869192		0.0264712	0.98176	0.00842012				0.0479152	-0.0495614	-0.0461908	-0.0431279	-0.0148397	-0.0455182	0.0552811	-0.157968	0.00290702	-0.0106698	-0.127551
1221	Q9UFF9	CNOT8	CNOT8 (#2)	2	Large Protein Complex				0.562778	0.629226	-0.180234		0.64166	0.452399	-0.210853		0.351597	0.881977	-0.0444164				0.0808102	-0.0856067	-0.189206	-0.176058	-0.21954	-0.181646	-0.238567	0.368303	0.290707	0.265237	0.304941
1222	Q92600	CNOT9	CNOT9 (#7)	7					0.789341	0.681615	0.110161		1.07553	0.46858	0.167842		0.877623	0.635644	0.164644				0.0332469	-0.0340312	0.120597	0.0989401	0.213172	0.232967	0.0562102	0.315412	0.237594	0.390185	0.492109
1223	P09543	CNP	CNP (#10)	10					0.0555894	0.984313	0.00558024		0.364403	0.87581	-0.0329786		0.156153	0.96007	-0.0182985				-0.0187711	0.0185301	0.0317017	-0.0207822	-0.0371171	-0.0849535	0.0227731	0.248694	0.226925	0.183983	0.255038
1224	Q9Y2B0	CNPY2	CNPY2 (#2)	2					0.756576	0.664721	-0.125388		0.0823176	0.901781	-0.0311964		0.497169	0.597465	-0.264494				0.043294	-0.0446335	-0.0842054	-0.167911	-0.013312	-0.250336	0.168049	-0.0343574	-0.0098653	-0.141205	-0.432005
1225	Q9BT09	CNPY3	CNPY3 (#6)	6					0.750186	0.618558	0.27618		1.0915	0.252063	0.378054		0.503756	0.574105	0.322465				0.0772607	-0.0816334	0.277389	0.270599	0.614802	0.214083	0.298717	0.310878	0.579851	0.577284	0.958374
1226	Q8N129	CNPY4	CNPY4 (#2)	2					0.199159	0.697559	0.135611		0.402274	0.515435	0.170035		0.392099	0.600093	0.281106				-0.0822949	0.0778528	-0.0744506	0.341231	0.16308	0.430956	-0.0905946	0.471142	0.0338578	0.619112	0.448099
1227	Q96F85	CNRIP1	CNRIP1 (#5)	5					0.217693	0.681448	0.149272		0.797769	0.479003	0.171144		0.0195569	0.983203	-0.00864145				-0.0501309	0.0484473	-0.0620302	0.35889	0.225588	0.267527	0.017792	0.734742	0.491769	0.653446	0.555782
1228	Q6PJW8	CNST	CNST (#1)	1					0.63151	0.607614	0.301887		0.145938	0.779893	0.068812		1.00906	0.536364	-0.32877				-0.131765	0.120732	0.26164	0.3311	0.124912	-0.14966	0.214633	0.710574	0.649766	0.279681	0.42312
1229	P26992	CNTFR	CNTFR (#12)	12					0.259387	0.907381	-0.0340087		0.640315	0.693265	-0.0902651		0.0753501	0.941851	-0.0277885				-0.0407101	0.0395928	-0.0425228	-0.0266118	-0.115665	-0.09924	-0.0575665	-0.36857	-0.446044	-0.32819	-0.542001
1230	Q12860	CNTN1	CNTN1 (#30)	30					0.439656	0.815798	-0.0567728		0.735535	0.647973	-0.0974377		1.02663	0.626223	-0.178262				0.0387487	-0.0398183	-0.0754823	-0.0391329	-0.168083	-0.0812747	-0.04456	-0.421289	-0.335268	-0.516624	-0.596457
1231	Q02246	CNTN2	CNTN2 (#20)	20					0.903267	0.837558	-0.0510628		1.38407	0.645785	-0.0933911		1.29561	0.491218	-0.345214				0.0103101	-0.0103843	-0.052015	-0.0501848	-0.136931	-0.0589592	-0.0843947	0.390736	0.402589	0.0829759	0.01992
1232	Q8IWV2	CNTN4	CNTN4 (#4)	4					0.80011	0.629468	-0.163365		0.820698	0.420214	-0.220508		1.79823	0.480602	-0.351446				0.0543383	-0.0564653	-0.134797	-0.194061	-0.228169	-0.206521	-0.230025	1.46728	1.40434	1.11633	1.0524
1233	O94779	CNTN5	CNTN5 (#1)	1					0.17515	0.940357	-0.020252		0.954302	0.397598	-0.220995		0.628492	0.557059	-0.319636				0.0264966	-0.0269924	-0.0510442	0.0100445	-0.371305	-0.214396	-0.0780266	-0.851814	-0.602474	-1.03779	-1.05577
1234	P78357	CNTNAP1	CNTNAP1 (#6)	6					0.402016	0.901284	-0.0316806		0.0828757	0.958693	0.0127823		0.64592	0.618522	0.216489				-0.0175193	0.0173092	-0.00858602	-0.0549853	0.063375	0.060847	-0.0861903	0.355568	0.189159	0.475134	0.502572
1235	Q9UHC6	CNTNAP2	CNTNAP2 (#26)	26					0.333997	0.86154	-0.0454364		0.767967	0.54542	-0.150989		0.0705366	0.971088	-0.0138093				-0.0421033	0.0409094	-0.0580749	-0.0339918	-0.152763	-0.149694	-0.1523	-1.34639	-1.36244	-1.42568	-1.31077
1236	Q9BZ76	CNTNAP3	CNTNAP3 (#1)	1					0.334014	0.628966	-0.2946		0.498969	0.364199	-0.302251		0.315421	0.635801	-0.213711				-0.199287	0.175069	-0.566972	-0.0464453	-0.441426	-0.072828	-0.428826	-1.50243	-1.85912	-1.71836	-2.07061
1237	Q8N137	CNTROB	CNTROB (#3)	3					0.46535	0.759374	0.0804789		1.88337	0.583536	0.113419		0.598385	0.612466	0.223414				-0.00921591	0.0091575	0.0312129	0.129687	0.148959	0.097967	0.0932447	0.286066	0.0768265	0.367038	0.442683
1238	Q9GZY4	COA1	COA1 (#5)	5		+			0.081225	0.90789	-0.0376401		0.190183	0.739571	-0.0834809		0.212168	0.677843	0.181301				-0.137899	0.12586	-0.10892	0.0216014	-0.224418	-0.0611042	0.0170218	0.154928	-0.34702	0.244389	-0.0738783
1239	Q9Y2R0	COA3	COA3 (#3)	3	Mitochondrion-IM	+	+		0.00920844	0.989616	-0.00571436		0.241301	0.64034	-0.134857		0.714779	0.560631	-0.284113				-0.180667	0.16054	-0.0713464	0.0397901	-0.116036	-0.151964	-0.166761	0.15602	-0.031041	-0.238728	-0.20452
1240	Q96BR5	COA7	COA7 (#1)	1	Mitochondrion-Mtx	+			0.0320267	0.984674	0.00585038		0.781868	0.417602	0.211714		0.0773249	0.902626	-0.0439383				0.0241908	-0.0246032	0.055645	-0.0443567	0.269756	0.349765	0.0150022	0.836194	0.521911	0.541486	0.728742
1241	Q13057	COASY	COASY (#4)	4		+			0.280917	0.802837	-0.0624336		0.162411	0.892771	-0.0331897		0.258802	0.928469	0.0299202				0.0608664	-0.0635478	-0.0118883	-0.11566	-0.0651972	-0.0295459	-0.00884807	-0.103964	-0.0897612	-0.0315315	-0.102354
1242	Q8WTW3	COG1	COG1 (#9)	9					0.518122	0.812074	-0.056852		1.08807	0.761702	0.0592079		0.087925	0.961988	0.0167857				0.0152798	-0.0154434	-0.0896996	-0.024168	0.0543415	0.0871264	0.0359104	0.0520522	0.0848656	0.141437	0.0290525
1243	Q14746	COG2	COG2 (#21)	21	Golgi				0.736758	0.811302	-0.0573555		0.322288	0.966495	0.00998568		0.182481	0.932291	0.0283045				-0.00546727	0.00544671	-0.0764648	-0.0382667	-0.00243552	0.031641	0.000720771	0.102135	0.0548896	0.153205	0.0604283
1244	Q96JB2	COG3	COG3 (#10)	10					0.109159	0.957302	-0.0173592		0.888101	0.776465	0.0587535		0.257763	0.80559	0.0753654				-0.0179743	0.0177531	-0.0644248	0.0294852	0.0492014	0.0782929	0.0484345	0.12231	0.0251865	0.237766	0.0604614
1245	Q9H9E3	COG4	COG4 (#10)	10	Golgi				0.248051	0.781621	-0.0740799		0.149947	0.858768	-0.0449864		0.0576675	0.960914	-0.0184882				-0.0939761	0.0882271	-0.122009	-0.0318994	-0.0786434	-0.0153334	-0.049606	0.091744	-0.0245272	0.0998431	-0.0696028
1246	Q9UP83	COG5	COG5 (#9)	9	Golgi				0.819036	0.769893	0.067092		1.16953	0.489534	0.155019		1.25263	0.614412	0.190475				0.0182063	-0.0184391	0.0445207	0.0894304	0.20002	0.203723	0.0609653	0.145066	0.0771953	0.269178	0.334035
1247	Q9Y2V7	COG6	COG6 (#9)	9					0.00849307	0.99717	-0.00146418		0.242841	0.853023	0.039953		0.194531	0.835011	0.0663539				-0.0487294	0.0471372	-0.0106519	0.00613138	-0.0320273	0.0890607	0.0604374	-0.0433154	-0.113804	0.0920811	-0.116493
1248	P83436	COG7	COG7 (#10)	10					0.0271964	0.991744	0.00286025		0.679784	0.736666	0.0683054		0.715985	0.657445	0.160544				0.0145371	-0.0146851	0.031273	-0.0257004	0.129442	0.0767094	-0.00145734	0.023221	0.0225407	0.133391	0.233458
1249	Q96MW5	COG8	COG8 (#7)	7					0.910774	0.940347	0.0211213		0.775025	0.720849	0.0750542		1.43795	0.612529	0.192866				-0.00418585	0.00417382	0.020812	0.0214187	0.103019	0.117759	0.0043669	0.0891652	0.0443032	0.270843	0.248357
1250	P38432	COIL	COIL (#5)	5					0.170633	0.84917	-0.0514839		0.266756	0.748668	-0.0794551		0.798289	0.753961	-0.0973485				-0.0935505	0.0878519	-0.0134369	-0.0952295	-0.075197	-0.06911	-0.102606	0.0299209	-0.00567393	-0.0520801	-0.11837
1251	Q03692	COL10A1	COL10A1 (#1)	1					0.110003	0.886849	0.0451463		0.0787627	0.900639	0.0338076		0.653989	0.640318	0.176832				0.117621	-0.128069	0.0636656	0.0161794	0.131724	0.0261119	-0.0720841	-0.548794	-0.4141	-0.291902	-0.317329
1252	Q96A83	COL26A1	COL26A1 (#3)	3					0.0198809	0.989779	0.00398112		0.362119	0.609347	-0.122636		0.632998	0.569205	-0.30312				-0.0393975	0.0383502	0.0523788	-0.0454639	-0.0277495	-0.370951	0.0292198	-1.23612	-1.27665	-1.67987	-1.43914
1253	P02462	COL4A1	COL4A1 (#4)	4					0.0402022	0.934186	-0.0305064		0.317834	0.475167	-0.226825		0.0302673	0.950015	0.0305707				-0.233304	0.200775	-0.000233141	-0.0933087	-0.165314	-0.527003	-0.0369541	-0.255897	0.276423	0.206157	-0.12449
1254	P08572	COL4A2	COL4A2 (#4)	4					0.211782	0.837238	0.0520342		0.0194026	0.978462	-0.00784466		0.4198	0.740506	0.118442				0.0619226	-0.0646999	-0.010378	0.111669	0.155573	-0.230914	0.0476402	0.262253	0.307472	0.319633	0.486976
1255	Q9Y5P4	COL4A3BP	COL4A3BP (#7)	7					0.238764	0.904247	-0.0344309		0.00592146	0.996365	-0.000974923		0.820257	0.665325	-0.149298				-0.0450313	0.0436682	-0.0478403	-0.0223846	-0.0187782	-0.0244435	0.0382522	-0.11689	-0.0259457	-0.239122	-0.20231
1256	P12109	COL6A1	COL6A1 (#25)	25					0.670859	0.815846	-0.0578048		1.27293	0.598855	-0.113621		0.010822	1	0.00102052				0.0203323	-0.020623	-0.0557636	-0.0601366	-0.0960991	-0.137804	-0.107395	-0.458819	-0.455999	-0.430011	-0.482765
1257	Q8NBJ5	COLGALT1	COLGALT1 (#12)	12	ER-Lumen				0.182023	0.957214	0.0168212		0.644952	0.784087	0.0562162		0.91893	0.684558	0.125304				-0.00201438	0.00201165	0.045032	-0.0113923	0.0374337	0.11969	0.0115211	-0.151463	-0.223531	-0.0396605	-0.0847253
1258	Q8N668	COMMD1	COMMD1 (#3)	3					0.841981	0.641825	-0.239619		1.20125	0.333391	-0.276734		0.525795	0.675062	-0.14511				0.0114383	-0.0115297	-0.180271	-0.299058	-0.275522	-0.407051	-0.147765	-0.179802	-0.0165222	-0.302592	-0.183952
1259	Q9Y6G5	COMMD10	COMMD10 (#2)	2					0.0810593	0.896135	-0.0417471		0.0371862	0.955204	0.0175548		0.0100533	0.996727	-0.00307259				0.128086	-0.140575	0.0553584	-0.151342	-0.0125489	0.0794586	-0.03298	0.0802592	0.10142	0.00247786	0.173056
1260	Q9UBI1	COMMD3	COMMD3 (#4)	4					1.87131	0.63204	-0.208277		1.41433	0.406955	-0.2038		0.431062	0.755167	-0.103702				-0.00547823	0.00545751	-0.207274	-0.209301	-0.278156	-0.201516	-0.13176	-0.26822	-0.127888	-0.2467	-0.356811
1261	Q9H0A8	COMMD4	COMMD4 (#4)	4					0.354926	0.861343	-0.0454891		0.566919	0.734046	0.0736615		0.313694	0.880753	0.0434475				0.0385674	-0.0396269	-0.0587771	-0.0332606	0.0767683	0.105684	0.0369426	0.159724	0.086041	0.201896	0.130764
1262	Q9GZQ3	COMMD5	COMMD5 (#4)	4					0.480149	0.781259	-0.0663498		0.782669	0.600788	-0.119741		0.112757	0.906372	0.0375528				0.0405295	-0.041701	-0.0375669	-0.0963042	-0.157961	-0.101001	-0.102018	-0.13397	-0.0136401	0.0566232	-0.129127
1263	Q9NX08	COMMD8	COMMD8 (#4)	4					0.828245	0.648745	-0.156765		0.602262	0.688471	-0.08923		0.441866	0.740454	0.118453				0.00284402	-0.00284964	-0.119065	-0.194471	0.0203988	-0.127323	-0.160774	-0.167043	-0.158668	0.0313347	-0.12014
1264	Q9P000	COMMD9	COMMD9 (#3)	3					0.880817	0.627875	-0.170753		1.21249	0.543511	-0.133676		0.46197	0.627951	-0.219256				0.00504779	-0.0050656	-0.208087	-0.133438	-0.14451	-0.189108	-0.0674359	-0.173997	-0.12239	-0.231949	-0.502951
1265	P53621	COPA	COPA (#54)	54	Large Protein Complex				0.466716	0.794557	0.062978		0.816447	0.599548	0.117837		0.121651	0.933633	0.028928				-0.0413956	0.0402409	0.0369485	0.0878527	0.123818	0.154332	0.0736291	0.0733944	-0.067276	0.0612936	0.00268078
1266	P53618	COPB1	COPB1 (#46)	46	Large Protein Complex				0.329503	0.927344	-0.0245774		0.972316	0.708601	0.0770417		1.24198	0.795124	0.071518				0.0227298	-0.0230937	-0.0363682	-0.0131505	0.034194	0.102522	0.0938637	-0.0328412	-0.0169473	0.0593261	0.0339213
1267	P35606	COPB2	COPB2 (#30)	30	Large Protein Complex				0.179319	0.925296	0.026176		0.546657	0.824216	0.0443497		0.022084	0.990417	-0.00572683				0.0227605	-0.0231253	0.0694434	-0.0174562	0.0386941	0.00493485	0.0888728	-0.124056	0.0221463	-0.0697223	-0.0436413
1268	O14579	COPE	COPE (#12)	12	Large Protein Complex				0.133486	0.927308	-0.0266601		0.269221	0.861184	0.0374761		0.983457	0.722177	0.110645				-0.0114579	0.0113677	-0.0870462	0.0336357	-0.0288971	0.136426	0.0047643	0.0424239	0.00439262	0.163113	0.104993
1269	Q9Y678	COPG1	COPG1 (#28)	28	Large Protein Complex				0.670432	0.628747	0.162924		0.8048	0.462981	0.182777		0.280919	0.695477	0.157201				-0.0694617	0.0662704	0.10269	0.219968	0.217952	0.252336	0.0732561	0.162651	-0.177088	0.167938	0.132028
1270	Q9UBF2	COPG2	COPG2 (#18)	18	Large Protein Complex				0.484173	0.789408	0.0679792		0.0689279	0.948393	0.0167174		0.0471402	0.966147	0.0157788				0.0389371	-0.0400173	0.0745622	0.060316	0.0352911	-0.118052	0.131293	0.00726702	0.19858	0.1474	0.0900047
1271	P61201	COPS2	COPS2 (#21)	21	Large Protein Complex				0.0716535	0.989514	-0.00381533		0.955268	0.759859	0.0601237		0.479043	0.799016	0.0770574				0.0153235	-0.0154879	-0.00939913	0.00160405	0.103748	0.0419866	0.0343903	0.0754132	-0.0175337	0.0934432	0.118551
1272	Q9UNS2	COPS3	COPS3 (#17)	17	Large Protein Complex				0.0042907	0.994199	-0.00238976		0.241663	0.724872	0.0820002		0.557241	0.601528	-0.236108				-0.0888887	0.0837285	-0.148733	0.138794	-0.103841	0.120208	0.221894	0.228853	0.0669253	0.0382532	-0.214691
1273	Q9BT78	COPS4	COPS4 (#18)	18	Large Protein Complex				0.642445	0.858312	0.0417199		1.27481	0.677419	0.0850935		0.480023	0.845506	0.0512927				-0.0180527	0.0178296	0.0254078	0.057809	0.0828249	0.0532141	0.118907	0.0579104	0.00945893	0.0536914	0.116263
1274	Q92905	COPS5	COPS5 (#8)	8	Large Protein Complex				0.0244898	0.990338	0.00427017		0.430363	0.844187	0.0392964		0.54842	0.90297	0.0370721				0.0240066	-0.0244129	-0.043022	0.051156	0.0219871	0.0943482	0.000944392	-0.0229398	0.0125563	0.0305957	0.033165
1275	Q7L5N1	COPS6	COPS6 (#10)	10	Large Protein Complex				0.804916	0.679349	0.118225		1.29488	0.432111	0.189572		0.326279	0.770767	0.0959059				-0.000484987	0.000484738	0.088505	0.147945	0.187059	0.267709	0.113947	0.214338	0.0377963	0.210864	0.233083
1276	Q9UBW8	COPS7A	COPS7A (#3)	3	Large Protein Complex				0.0180215	0.969434	0.0153006		0.050004	0.882671	0.0426551		0.0365845	0.92551	0.0447924				0.176674	-0.20137	0.190039	-0.184133	0.294192	-0.394167	0.190898	-0.503041	0.132658	-0.357451	0.0766522
1277	Q9H9Q2	COPS7B	COPS7B (#11)	11					0.210037	0.802254	0.0716714		0.89823	0.756172	0.0618141		0.119135	0.92884	0.0296735				-0.0104239	0.0103492	0.175994	-0.0327258	0.0614637	0.0174969	0.10637	0.0777853	0.165535	0.0810917	0.221575
1278	Q99627	COPS8	COPS8 (#10)	10					0.0503033	0.97066	0.0119089		0.225806	0.83348	0.0506441		0.0113777	0.996937	0.00284315				-0.0701902	0.0669332	0.0173571	0.00320374	0.0618806	0.0448547	0.0403116	-0.0394631	0.0968837	0.00446721	0.0586397
1279	P61923	COPZ1	COPZ1 (#4)	4	Large Protein Complex				0.0490616	0.972888	-0.0115376		0.139213	0.902845	0.0313955		0.151224	0.853773	0.056897				0.0664172	-0.069623	-0.0210148	-0.00526616	-0.00117701	0.0202153	0.0703395	0.0164368	0.141943	0.026557	0.245617
1280	Q9NZJ6	COQ3	COQ3 (#1)	1		+			0.976512	0.649076	-0.311819		0.731371	0.299829	-0.351023		0.39201	0.559032	-0.332799				-0.0852808	0.0805198	-0.259351	-0.369048	-0.547158	-0.520209	0.00715682	-0.974074	-0.590623	-0.867226	-1.36307
1281	Q5HYK3	COQ5	COQ5 (#2)	2		+			0.371494	0.875398	-0.0422098		0.235842	0.816285	-0.0510907		0.14409	0.918539	0.0326217				0.00767868	-0.00771976	-0.00820433	-0.0762564	-0.0299944	0.072458	-0.195797	0.238985	0.112502	0.252472	0.164258
1282	Q99807	COQ7	COQ7 (#2)	2		+			3.4146e-06	1	-1.85147e-06		0.27193	0.647999	-0.122442		0.0327396	0.960579	0.0228832				-0.145722	0.132344	-0.0909487	0.077567	-0.196913	-0.0345261	-0.155954	0.0534858	-0.0675742	0.212961	-0.181283
1283	Q8NI60	COQ8A	COQ8A (#13)	13		+			0.234307	0.783126	-0.0726879		0.422904	0.606968	-0.129081		0.0369373	0.977975	0.00960439				0.0897432	-0.0956983	-0.020774	-0.130557	-0.0632734	-0.18047	-0.152432	-0.227927	-0.0929252	-0.196983	-0.104661
1284	Q96D53	COQ8B	COQ8B (#1)	1		+			0.10903	0.940343	0.0233219		0.748338	0.504128	-0.159479		0.369035	0.688343	-0.143595				0.0627148	-0.0655655	0.0226563	0.0211369	-0.212145	-0.0654784	-0.205091	0.0390909	0.276301	0.0839313	-0.0557285
1285	O75208	COQ9	COQ9 (#1)	1		+			0.450345	0.628063	-0.184486		0.0808899	0.875961	0.0397481		0.0531401	0.921707	-0.0395097				0.117197	-0.127567	-0.233507	-0.145835	-0.122367	-0.0303378	0.256396	-0.274926	0.0604484	-0.319754	0.0262575
1286	P31146	CORO1A	CORO1A (#6)	6					0.289018	0.685258	-0.131249		0.385901	0.515691	-0.174161		0.90855	0.413565	-0.658268				-0.0401671	0.039079	0.0076212	-0.271207	-0.120551	-0.489712	0.0861468	-0.36639	-0.0153791	-0.927691	-0.770615
1287	Q9BR76	CORO1B	CORO1B (#11)	11	Actin binding proteins				0.0446361	0.964744	0.0160905		0.156262	0.938457	-0.0186856		0.283418	0.76472	-0.101069				0.00915408	-0.00921245	0.120029	-0.0879064	0.0272539	-0.100901	0.0175027	-0.292832	-0.0730288	-0.326948	-0.241051
1288	Q9ULV4	CORO1C	CORO1C (#28)	28	Actin binding proteins				0.066205	0.943367	0.0234425		0.0419188	0.966503	0.0111263		0.173082	0.847828	0.0589459				0.0337123	-0.034519	0.125374	-0.0792953	0.0860158	-0.150387	0.0965397	-0.397429	-0.299726	-0.391671	-0.187592
1289	Q92828	CORO2A	CORO2A (#7)	7	Actin binding proteins				0.596093	0.830316	0.049929		0.148212	0.950792	-0.0147501		0.0434467	0.98239	-0.00743276				-0.0241204	0.0237237	0.0695499	0.0299115	-0.0598189	-0.018239	0.0332128	-0.958	-1.03956	-1.04295	-0.969469
1290	Q9UQ03	CORO2B	CORO2B (#5)	5					0.111405	0.919343	0.0323667		0.34793	0.609256	-0.121652		0.854389	0.547117	-0.294062				-0.0898338	0.0845664	0.0316373	0.0278287	-0.229637	-0.23722	0.0940012	0.242115	0.355	-0.0886921	0.0976824
1291	P57737	CORO7	CORO7 (#28)	28					0.343149	0.824269	0.055388		0.835683	0.678065	0.086875		0.167632	0.838525	0.0682607				-0.0239007	0.0235112	0.00553546	0.104851	0.108719	0.137726	0.0135961	0.246014	-0.0023009	0.1687	0.211534
1292	A0A0A6YYL4	CORO7-PAM16	CORO7-PAM16 (#4)	4					0.459163	0.628562	-0.263967		0.657214	0.292358	-0.400812		0.459784	0.585927	-0.270787				-0.171325	0.153122	-0.293691	-0.252446	-0.506949	-0.390833	-0.331957	-0.023402	-0.379046	-0.357874	-0.586148
1293	Q14019	COTL1	COTL1 (#19)	19					0.369866	0.835155	0.0536004		0.0851301	0.961412	0.0120912		0.670655	0.631714	-0.186433				-0.0114716	0.0113812	0.0972153	0.00989506	0.0585858	-0.0809402	0.0584924	-0.320245	-0.158506	-0.477583	-0.374033
1294	Q7KZN9	COX15	COX15 (#3)	3		+			0.18243	0.783127	-0.0807162		1.00375	0.614947	-0.103917		0.27037	0.725092	-0.133195				-0.0281362	0.0275979	-0.216245	0.0542742	-0.0964699	-0.0505825	-0.165507	0.0220609	-0.1792	-0.0672027	-0.356327
1295	Q49B96	COX19	COX19 (#1)	1		+			0.559206	0.627668	0.187929		0.294451	0.694021	0.0967453		0.130505	0.838137	-0.0670428				0.0035433	-0.00355194	0.100795	0.275054	0.225036	0.210131	-0.144945	0.357686	0.0670381	0.0528577	0.237781
1296	Q5RI15	COX20	COX20 (#1)	1		+			0.0919758	0.835379	-0.0697856		0.551825	0.540927	-0.14612		0.184213	0.758075	-0.123651				0.0439506	-0.0453317	-0.295535	0.154582	-0.331512	0.00664984	-0.11557	0.317825	0.170911	0.325224	-0.0837894
1297	P13073	COX4I1	COX4I1 (#23)	23	Mitochondrion-IM	+	+		0.366743	0.777903	-0.070415		0.916771	0.543616	-0.137221		0.4817	0.676892	-0.152309				-0.0441346	0.0428245	-0.126883	-0.0152574	-0.161227	-0.0733115	-0.17909	0.262187	0.0738858	0.0527481	-0.0212928
1298	P20674	COX5A	COX5A (#11)	11	Mitochondrion-IM	+			0.24444	0.677482	0.156881		0.28099	0.546086	-0.179128		0.461846	0.586281	-0.282522				-0.210263	0.183481	0.101972	0.185008	-0.386056	-0.100845	-0.0906579	0.259344	0.212335	0.125945	-0.21931
1299	P10606	COX5B	COX5B (#8)	8		+			0.694432	0.805714	0.466775		0.523807	0.371649	0.303389		0.0211687	0.96597	0.0190585				-0.164563	0.147699	0.474971	0.441714	0.268158	0.328474	0.288239	1.02026	0.603851	1.02238	0.639846
1300	P14854	COX6B1	COX6B1 (#11)	11		+			0.13267	0.95757	-0.0171027		0.780329	0.572214	-0.137369		0.243071	0.828778	-0.0686049				-0.0392858	0.0382444	-0.0293532	-0.00589366	-0.149316	-0.125602	-0.138751	0.313491	0.330686	0.339657	0.16731
1301	P09669	COX6C	COX6C (#1)	1	Mitochondrion-IM	+	+		0.262737	0.639896	-0.212885		1.26418	0.335861	0.269243		0.169646	0.671771	0.234768				0.0519291	-0.0538682	-0.462124	0.034414	0.242551	0.399507	0.162762	0.0146721	0.281741	-0.0380208	0.80397
1302	P14406	COX7A2	COX7A2 (#5)	5		+			0.807113	0.712691	-0.100641		1.46032	0.371818	-0.223226		0.47849	0.732855	-0.117795				0.0283192	-0.0288862	-0.108799	-0.0930493	-0.321687	-0.147526	-0.201317	0.0337659	0.101442	0.0239919	-0.124374
1303	O14548	COX7A2L	COX7A2L (#8)	8		+			0.707999	0.825046	-0.054435		1.25946	0.381305	-0.223148		0.00148855	0.999517	0.000392601				-0.00454698	0.0045327	-0.0356427	-0.0732416	-0.141453	-0.199937	-0.328074	0.36753	0.226518	0.265733	0.329099
1304	P15954	COX7C	COX7C (#3)	3	Mitochondrion-IM	+			0.971623	0.613441	0.185222		0.6903	0.569288	0.129063		0.46702	0.678223	0.15726				-0.0348077	0.0339875	0.178211	0.191412	0.08505	0.265531	0.0353787	0.389549	0.201516	0.444181	0.461404
1305	O75976	CPD	CPD (#14)	14					0.185666	0.959113	-0.0161925		0.979419	0.649144	-0.0973277		1.11126	0.66592	-0.145651				0.0264287	-0.026922	-0.0107096	-0.0221686	-0.0782111	-0.0846398	-0.129872	-0.105623	-0.15108	-0.280834	-0.26717
1306	P16870	CPE	CPE (#20)	20					1.59532	0.623087	-0.267635		2.71633	0.126988	-0.509874		1.68706	0.313208	-0.686145				-0.0235088	0.0231318	-0.278992	-0.256656	-0.59099	-0.462759	-0.476439	-0.124887	-0.256007	-0.803354	-0.949829
1307	Q17RY0	CPEB4	CPEB4 (#9)	9					1.05898	0.632593	-0.223079		2.43537	0.337731	-0.241293		1.06242	0.614583	-0.19528				0.0177781	-0.018	-0.179408	-0.266973	-0.282036	-0.236166	-0.206009	-0.318243	-0.226033	-0.499324	-0.435512
1308	O14810	CPLX1	CPLX1 (#8)	8					0.386693	0.633995	0.193754		0.0684543	0.899928	0.0354507		0.283413	0.67221	-0.179952				-0.15479	0.13978	0.165134	0.207363	-0.110773	0.10274	0.0918692	-0.682059	-0.54599	-0.598394	-0.989558
1309	Q6PUV4	CPLX2	CPLX2 (#8)	8					0.380654	0.652577	0.159054		0.0660275	0.899858	-0.033671		0.348717	0.633295	-0.211408				-0.133523	0.122205	0.224307	0.0824827	-0.205987	-0.088646	0.176643	-0.188866	0.14347	-0.0817473	-0.386465
1310	Q99829	CPNE1	CPNE1 (#4)	4					0.21303	0.861534	-0.0446849		0.11061	0.920302	0.0246394		0.141195	0.854648	0.0560277				-0.061753	0.0592179	-0.088035	-0.00386998	-0.00565744	0.114038	-0.0382649	0.297287	0.126417	0.374052	0.161708
1311	O75131	CPNE3	CPNE3 (#17)	17					0.311291	0.89032	-0.0381906		0.338732	0.854569	-0.0424719		0.456189	0.805363	0.0712842				-0.0380675	0.0370888	-0.027775	-0.049585	-0.0334638	-0.0428735	-0.0525463	0.112046	0.017026	0.112065	0.159575
1312	P36551	CPOX	CPOX (#6)	6		+	+		0.282753	0.78545	0.074551		0.174955	0.846273	-0.0460086		0.0731032	0.982681	-0.00781696				0.0775587	-0.0819663	0.072136	0.0725584	-0.00350074	-0.0280537	-0.113083	0.16574	0.181194	0.134366	0.196935
1313	Q9BRF8	CPPED1	CPPED1 (#2)	2					0.361889	0.721033	0.0967668		0.667706	0.468934	0.191197		0.910279	0.762475	0.0902249				0.0774675	-0.0818645	0.0812416	0.107895	0.160454	0.254211	0.152331	-0.257448	-0.304498	-0.200693	-0.180803
1314	Q9Y646	CPQ	CPQ (#1)	1					0.381219	0.719646	-0.0965644		0.386667	0.69942	0.0956923		0.42696	0.666017	0.171088				0.0734341	-0.0773733	-0.0826474	-0.114421	0.0423031	0.12899	0.109875	-0.376061	-0.402196	-0.103087	-0.332994
1315	P31327	CPS1	CPS1 (#31)	31	Mitochondrion-Mtx	+			0.291272	0.823877	-0.0564343		0.39417	0.736615	-0.0791461		0.0948176	0.983739	-0.00718604				0.058293	-0.0607479	-0.0290815	-0.086242	-0.055729	-0.087681	-0.0977106	-0.324144	-0.327725	-0.310548	-0.355694
1316	Q10570	CPSF1	CPSF1 (#15)	15					0.663567	0.930903	-0.021644		1.38817	0.736668	-0.0649304		0.362028	0.830216	-0.0641648				0.00942236	-0.00948422	-0.016289	-0.0270609	-0.0817568	-0.0800419	-0.0330853	-0.0339325	-0.0476758	-0.157534	-0.0524035
1317	Q9P2I0	CPSF2	CPSF2 (#20)	20					0.122041	0.955207	-0.0175478		0.697142	0.690613	-0.0857057		0.0950001	0.932948	-0.029487				0.018077	-0.0183065	0.0248022	-0.0601272	-0.0170498	-0.174416	-0.0659953	-0.242814	-0.0679773	-0.235229	-0.134536
1318	Q9UKF6	CPSF3	CPSF3 (#9)	9					0.0461798	0.973392	-0.0114455		0.058894	0.958914	-0.0145689		0.747533	0.805684	0.0668402				0.0698446	-0.0733986	-0.0151767	-0.0112683	0.0183374	-0.0217606	-0.0456145	0.0402573	0.070433	0.147445	0.0969255
1319	O95639	CPSF4	CPSF4 (#4)	4					0.915432	0.659176	0.131208		1.14388	0.41575	0.198446		0.538554	0.637929	0.184372				-0.036851	0.0359331	0.111608	0.149889	0.257929	0.261642	0.0743898	0.344102	0.139423	0.373128	0.479141
1320	Q16630	CPSF6	CPSF6 (#14)	14					0.286251	0.795745	-0.0706216		0.561519	0.760042	-0.0637337		0.400399	0.892642	-0.0430861				-0.00718222	0.00714672	0.00412443	-0.145403	0.00067539	-0.046833	-0.145097	-0.130887	-0.147591	-0.214409	-0.150241
1321	Q8N684	CPSF7	CPSF7 (#11)	11					0.364156	0.883268	0.0395426		0.299334	0.806149	0.0522261		0.483184	0.632978	-0.212317				-0.0149526	0.0147993	0.0728356	0.00609627	0.0432197	-0.0536196	0.166848	0.147498	0.180239	-0.170757	0.0738583
1322	Q8TCG5	CPT1C	CPT1C (#7)	7		+			1.60578	0.627776	0.152191		1.22369	0.435685	0.185282		0.00596116	0.99911	0.00130011				0.0157693	-0.0159436	0.134154	0.170054	0.252014	0.219952	0.0836181	0.286176	0.184638	0.192554	0.280861
1323	P23786	CPT2	CPT2 (#14)	14		+			0.0657952	0.986424	0.00528896		0.107897	0.95904	-0.0126195		0.669328	0.799173	0.0709485				0.00847821	-0.00852832	-0.0178644	0.0283922	-0.00861405	0.0529477	-0.0822674	-0.0780902	-0.138977	-0.0142163	-0.0609537
1324	Q5TA50	CPTP	CPTP (#1)	1					0.141789	0.825799	0.0603392		0.385087	0.545547	0.153427		0.0506986	0.948292	0.0282455				-0.103895	0.096913	0.16425	-0.0505539	0.220222	-0.0947361	0.324322	-0.243291	-0.264612	-0.0642071	-0.387205
1325	Q9H3G5	CPVL	CPVL (#9)	9					0.355117	0.717683	0.0961549		1.18059	0.401013	0.208319		0.0686718	0.958684	0.0219321				0.0360426	-0.0369663	0.012431	0.178955	0.0865833	0.295439	0.241549	0.208456	0.267792	0.352649	0.167463
1326	P29762	CRABP1	CRABP1 (#7)	7					0.343152	0.665396	0.139549		0.487544	0.548797	0.147054		0.0987204	0.822847	0.0893749				0.0884821	-0.0942655	0.254684	0.018632	0.276503	0.0191507	0.136834	1.60008	1.79147	1.51871	2.05158
1327	P29373	CRABP2	CRABP2 (#3)	3					0.24208	0.67225	0.148557		0.0198678	0.967636	0.0138322		0.302137	0.639834	-0.22851				-0.200345	0.175886	0.0541961	0.218459	-0.184692	0.0521975	0.137302	1.84626	1.39861	1.5486	1.23924
1328	P78560	CRADD	CRADD (#2)	2					0.512607	0.689077	0.11221		0.0809735	0.946117	0.01774		0.678699	0.66542	0.148899				-0.0258107	0.0253571	0.0474693	0.176497	-0.0852682	0.150973	-0.013165	-0.155185	-0.0293576	0.0225146	0.0907397
1329	Q96RY5	CRAMP1	CRAMP1 (#2)	2					1.13199	0.627368	-0.194656		1.63304	0.211505	-0.397569		1.3079	0.396129	-0.571948				-0.0424092	0.0411981	-0.16566	-0.224862	-0.542949	-0.377564	-0.274011	-0.0318499	-0.0200491	-0.550667	-0.645127
1330	P43155	CRAT	CRAT (#18)	18		+			0.0953842	0.945415	-0.021702		0.0908607	0.93977	0.0207786		0.324007	0.928892	0.0273438				0.0660494	-0.0692189	-0.0105437	-0.0360298	0.00214492	0.00187838	0.0535582	0.08489	0.125239	0.156099	0.108718
1331	Q96SW2	CRBN	CRBN (#6)	6					0.256807	0.770383	-0.0792519		0.00591041	0.995387	-0.00142049		0.0104863	0.992922	-0.00453076				-0.0399789	0.0389007	-0.174692	0.0151099	-0.104519	0.121982	-0.0233418	0.02607	0.0415632	0.150078	-0.0915065
1332	P16220	CREB1	CREB1 (#3)	3					0.0185036	0.978354	0.00906195		0.0281998	0.962984	0.0135595		0.99265	0.574296	-0.262981				-0.123604	0.113845	0.100262	-0.0918972	0.164642	-0.175154	0.0365523	0.036049	0.172654	-0.101478	-0.215781
1333	Q92793	CREBBP	CREBBP (#6)	6					0.48381	0.671868	-0.130623		1.7581	0.454222	-0.170131		0.717181	0.657985	-0.165431				-0.0097479	0.00968256	-0.055604	-0.205708	-0.130267	-0.156879	-0.223344	0.0818501	0.0949576	-0.129749	-0.0243049
1334	Q96HD1	CRELD1	CRELD1 (#4)	4					0.23738	0.734967	-0.0916354		0.0275178	0.97183	0.0106368		0.446348	0.754039	0.111633				0.103707	-0.111743	-0.182765	-0.00854182	0.0209899	-0.0695862	0.0684523	-0.449888	-0.591177	-0.414628	-0.403172
1335	P50238	CRIP1	CRIP1 (#1)	1					1.25891	0.619406	0.239676		1.16244	0.449966	0.180762		0.381978	0.658685	0.17286				0.0426393	-0.0439381	0.208174	0.269878	0.129923	0.262901	0.147515	0.17789	0.447634	0.390824	0.58042
1336	P52943	CRIP2	CRIP2 (#4)	4					0.71655	0.651991	0.145381		0.0535367	0.972427	0.00828893		0.0292093	0.977462	0.0103772				0.0376264	-0.0386339	0.203136	0.0866178	0.0753753	-0.0370452	-0.0149747	0.622148	0.448355	0.474901	0.616357
1337	Q9P021	CRIPT	CRIPT (#2)	2					0.450032	0.627453	-0.18819		0.564419	0.415861	-0.236222		0.186129	0.815305	-0.0750521				0.121682	-0.132898	-0.121956	-0.265641	-0.122552	-0.367665	-0.235273	-0.0246971	0.214305	-0.0472384	0.0867425
1338	Q9H336	CRISPLD1	CRISPLD1 (#3)	3					0.452938	0.789164	-0.067636		0.0755737	0.962828	0.0120929		0.853338	0.636154	-0.165698				-0.0446391	0.0432992	-0.0813989	-0.0552131	0.0676989	-0.0228325	-0.0105975	-0.774418	-0.687211	-0.949037	-0.843989
1339	P46108	CRK	CRK (#7)	7					0.19125	0.834613	-0.0544635		0.371237	0.689635	-0.0947519		0.129136	0.959589	-0.018412				0.0764674	-0.0807483	0.00554831	-0.118756	-0.117515	-0.172993	-0.000168639	-0.1023	-0.022493	-0.0541869	-0.10743
1340	P46109	CRKL	CRKL (#9)	9					0.159878	0.854376	-0.0476791		0.223586	0.804549	-0.0565929		0.168754	0.8519	0.0610722				0.074767	-0.0788545	0.0204352	-0.119881	-0.0923921	-0.108393	0.0248752	0.0907481	0.311339	0.255843	0.268388
1341	Q8IUI8	CRLF3	CRLF3 (#5)	5					0.295479	0.879431	0.0412044		0.541967	0.663399	0.0942572		0.94434	0.657992	0.153012				0.0423339	-0.0436136	0.0584037	0.0227252	0.181208	0.118269	-0.0186247	0.215954	0.233372	0.345292	0.410058
1342	Q14194	CRMP1	CRMP1 (#174)	174					0.110364	0.871432	0.0458182		0.110933	0.875671	0.0382442		0.028959	0.974737	0.0124779				0.0917726	-0.0980093	0.146385	-0.0609857	0.107638	-0.102422	0.100161	-0.159026	0.0566949	-0.12048	0.0431056
1343	Q9BZJ0	CRNKL1	CRNKL1 (#9)	9					0.0750212	0.97267	-0.0103502		0.31595	0.876094	0.0333047		0.433782	0.935216	-0.0247984				-0.0216763	0.0213555	-0.0489926	0.0279713	-0.0251071	0.0977984	0.0267417	0.0193781	0.0017231	-0.0316959	0.00320031
1344	Q5TZA2	CROCC	CROCC (#12)	12					0.431736	0.844303	0.0472333		1.11327	0.65067	0.0921539		0.148708	0.895257	0.0450315				-0.0162487	0.0160676	0.0137668	0.0805188	0.0966717	0.141336	0.0381826	0.191864	0.101244	0.102221	0.28095
1345	Q9UKG9	CROT	CROT (#6)	6		+			0.492249	0.769544	-0.0733373		1.29947	0.686803	-0.0825437		0.501763	0.77179	0.0888871				0.0169458	-0.0171471	-0.117569	-0.0293068	-0.115082	-0.0781791	-0.0546716	-0.400569	-0.425806	-0.274006	-0.374595
1346	Q9NQ79	CRTAC1	CRTAC1 (#1)	1					0.444192	0.627949	-0.18556		0.15559	0.748651	-0.0790458		0.428151	0.624382	0.23249				-0.132697	0.121513	-0.117187	-0.265117	0.175674	-0.167629	-0.261959	-0.617978	-0.458727	-0.471586	-0.14014
1347	O75718	CRTAP	CRTAP (#5)	5					0.67386	0.779498	-0.0701657		0.835641	0.648704	-0.0973266		0.46197	0.857627	-0.0502022				-0.00611739	0.00609147	-0.0962609	-0.0440964	-0.0295408	-0.0871433	-0.175335	0.0259337	0.000590639	-0.0043981	-0.069482
1348	Q6UUV9	CRTC1	CRTC1 (#4)	4					0.232228	0.864426	-0.0473016		0.628509	0.657034	-0.0971689		0.101101	0.934484	-0.0273142				-0.0101704	0.0100992	0.0150478	-0.109722	-0.139028	-0.170523	0.0179383	-0.0760984	0.0193304	0.0193662	-0.130763
1349	Q53ET0	CRTC2	CRTC2 (#1)	1					0.119526	0.826054	0.0629075		0.316449	0.606608	0.130093		0.126952	0.752858	0.159904				-0.128931	0.118348	-0.0723683	0.1876	0.288157	0.108569	-0.022321	1.13302	0.373404	0.848521	0.97771
1350	Q68DQ2	CRYBG3	CRYBG3 (#33)	33					0.237228	0.96879	-0.0120291		0.091723	0.983195	-0.00560722		0.101752	0.959756	-0.0189703				0.0154236	-0.0155902	-0.0141307	-0.0100941	0.00570455	0.0109313	-0.0337076	1.04695	0.941324	1.00532	0.945016
1351	O95825	CRYZL1	CRYZL1 (#4)	4					0.147815	0.893103	0.0415964		0.104952	0.892755	0.0325227		0.390667	0.922353	-0.0315624				0.0828965	-0.0879517	0.0366961	0.0414414	0.115914	-0.0865354	0.0606062	0.0915548	0.0822743	0.0314574	0.079247
1352	O75390	CS	CS (#40)	40	Mitochondrion-Mtx	+			0.192139	0.927376	-0.025881		1.20674	0.606657	-0.106522		0.400581	0.82282	-0.0679515				-0.0124492	0.0123427	0.0152799	-0.0671485	-0.145932	-0.128545	-0.0452497	-0.257182	-0.157752	-0.283638	-0.2672
1353	O75534	CSDE1	CSDE1 (#33)	33					0.290162	0.894279	-0.0383675		1.30624	0.505851	-0.148751		0.770701	0.640239	-0.172362				-0.00356185	0.00355308	-0.0783906	0.00164683	-0.192105	-0.0798259	-0.174334	-0.0886182	-0.126217	-0.224405	-0.335155
1354	P55060	CSE1L	CSE1L (#63)	63					0.21344	0.947383	-0.0183451		0.191015	0.944992	0.0166515		0.0259847	0.993078	-0.00423664				0.0206518	-0.0209516	0.00415513	-0.0411452	0.0320097	-0.0322496	0.0497445	0.0400281	0.13229	0.0736496	0.0901955
1355	P41240	CSK	CSK (#12)	12					0.475292	0.787677	-0.0653377		0.174001	0.957928	-0.0133288		0.00252328	1	-0.000584965				0.0229135	-0.0232833	-0.0238054	-0.10724	-0.0293168	-0.0185197	0.00729543	-0.0564128	0.0720335	0.00161109	0.0128397
1356	Q96PZ7	CSMD1	CSMD1 (#2)	2					0.406976	0.709281	0.105398		0.92693	0.393072	0.222826		0.0572598	0.965644	-0.0162405				0.0325121	-0.0332617	0.0260666	0.183979	0.224403	0.375707	0.0672425	0.15171	0.0813479	0.020122	0.180455
1357	P48729	CSNK1A1	CSNK1A1 (#13)	13					0.422605	0.887152	-0.0385557		0.50101	0.62068	-0.11362		0.340063	0.787875	-0.0870429				-0.00674128	0.00670993	-0.0654826	-0.0116601	-0.104091	0.0296596	-0.266476	0.140398	-0.0123025	-0.0308189	-0.0151714
1358	E7ETM0	CSNK1A1	CSNK1A1 (#1)	1					0.103039	0.721826	0.149722		0.0133919	0.962424	-0.0211923		0.122682	0.772087	0.126402				-0.49893	0.370018	0.118971	0.0515613	0.144933	0.00500118	-0.406879	0.252821	-0.367012	0.0048836	0.13373
1359	P48730	CSNK1D	CSNK1D (#1)	1					0.508667	0.650264	-0.154692		1.20996	0.211254	-0.433172		0.326975	0.601646	-0.289155				0.0887962	-0.0946219	-0.207077	-0.108132	-0.654514	-0.392448	-0.261293	-0.426439	0.0416598	-0.251779	-0.711311
1360	P49674	CSNK1E	CSNK1E (#9)	9					0.0471038	0.97481	-0.0105991		1.06951	0.642983	-0.0950364		1.1916	0.582636	-0.223932				0.020924	-0.021232	-0.0748606	0.0533544	-0.125	-0.0331781	-0.127393	0.182187	0.137458	-0.104678	-0.0235401
1361	Q9Y6M4	CSNK1G3	CSNK1G3 (#3)	3					0.288721	0.754309	0.0872678		0.444079	0.593981	0.13233		0.332785	0.687297	0.151976				0.0893632	-0.0952662	0.10408	0.0645527	0.220653	0.139502	0.0279787	0.0108822	0.0784181	0.0579854	0.335267
1362	P68400	CSNK2A1	CSNK2A1 (#16)	16	Large Protein Complex				0.0706684	0.921206	-0.0314054		0.129091	0.849636	-0.0472812		0.0707568	0.916688	-0.0376836				-0.113153	0.10492	-0.132563	0.0615189	-0.117885	0.0354559	-0.0717638	0.127337	-0.115775	0.0942583	-0.158063
1363	P19784	CSNK2A2	CSNK2A2 (#22)	22	Large Protein Complex				0.0110289	0.995509	-0.00194277		0.147405	0.915426	0.0251063		0.176606	0.957149	0.019549				0.0472263	-0.0488248	-0.0219061	0.016422	-0.044829	0.0549535	0.0627965	-0.0913403	-0.0574035	-0.0218196	-0.0878262
1364	P67870	CSNK2B	CSNK2B (#19)	19	Large Protein Complex				0.170772	0.884553	0.0440511		0.0144144	0.990993	-0.00406797		0.288107	0.976382	0.0107948				0.0765273	-0.0808152	0.0610043	0.0228101	-0.0207537	0.0313696	-0.0292517	0.108824	0.109846	0.131456	0.108803
1365	Q6UVK1	CSPG4	CSPG4 (#1)	1	Plasma membrane				0.733263	0.673684	-0.405218		0.456968	0.502633	-0.185921		0.0148436	0.968901	0.0217834				-0.126131	0.115985	-0.410078	-0.410504	-0.223482	-0.110206	-0.239295	-1.76441	-1.3817	-1.1561	-1.94644
1366	Q16527	CSRP2	CSRP2 (#6)	6					0.451494	0.717589	0.088573		0.322777	0.705504	0.0868892		0.230637	0.772871	0.0993449				-0.0582568	0.0559953	0.0422357	0.132649	0.147805	0.201263	-0.0917921	1.0805	0.815634	1.08614	1.00868
1367	P01034	CST3	CST3 (#1)	1					0.0673488	0.887208	0.0473014		0.121811	0.736554	0.0920766		0.113395	0.753716	0.160081				0.167074	-0.188987	0.180791	-0.108102	0.42406	-0.272428	0.0917274	-0.267148	0.306904	-0.198444	0.558363
1368	P04080	CSTB	CSTB (#7)	7					1.52962	0.665298	0.122343		2.38479	0.484037	0.149658		0.219635	0.909478	0.0338291				0.0067849	-0.00681688	0.135172	0.109483	0.141955	0.178196	0.128774	0.118218	0.171823	0.132921	0.224778
1369	Q05048	CSTF1	CSTF1 (#7)	7					1.32493	0.664943	0.124341		0.379864	0.827752	0.044581		0.333788	0.753228	0.10635				0.0177713	-0.0179929	0.133666	0.114794	0.0176986	0.128245	-0.0125334	0.274035	0.0837275	0.220864	0.349599
1370	E7EWR4	CSTF2	CSTF2 (#8)	8					0.146174	0.91707	-0.0315657		0.102427	0.935254	0.0225726		0.29169	0.843849	0.0571215				-0.0669968	0.0640232	-0.0214122	-0.0446929	0.0286372	0.0478724	-0.0132521	0.578558	0.45786	0.550555	0.600106
1371	Q9H0L4	CSTF2T	CSTF2T (#14)	14					0.350011	0.844794	-0.0504802		1.16644	0.640581	-0.0969545		0.425884	0.820941	-0.0640235				-0.00746864	0.00743026	-0.00731695	-0.0936818	-0.136592	-0.112402	-0.0419272	-0.509136	-0.445362	-0.586059	-0.496486
1372	Q12996	CSTF3	CSTF3 (#18)	18					0.078605	0.939484	-0.0220904		0.243592	0.822563	0.04993		0.313345	0.70055	0.141013				0.0608048	-0.0634808	0.0456545	-0.0925113	0.10209	-0.0217431	0.065429	0.0553836	0.325349	0.243966	0.418793
1373	Q13363	CTBP1	CTBP1 (#13)	13					1.75517	0.688655	0.0994446		1.28871	0.570058	0.122486		0.569272	0.739091	0.108923				0.00377215	-0.00378212	0.0921764	0.106703	0.144813	0.158674	0.0639564	-0.105929	-0.155337	-0.0775406	0.03412
1374	P56545	CTBP2	CTBP2 (#12)	12					0.0176369	0.992703	0.00283173		0.178134	0.900706	0.0286882		0.250975	0.914069	-0.0317618				0.0443423	-0.0457485	0.0104926	-0.00623536	0.0148667	-0.0267207	0.0958092	-0.156973	-0.0889734	-0.1239	-0.18557
1375	Q2NKJ3	CTC1	CTC1 (#2)	2					0.0932936	0.798958	-0.0852433		0.264943	0.578321	-0.154784		0.431216	0.678454	-0.147163				-0.172185	0.153809	0.157071	-0.345934	0.13481	-0.311054	-0.315672	0.130894	-0.067668	-0.194211	-0.0368891
1376	P49711	CTCF	CTCF (#6)	6	Nuclear (100% filter)				0.344166	0.684196	-0.126809		1.0405	0.420677	-0.200011		0.0300272	0.991112	-0.00449543				-0.00260247	0.00259787	-0.0175368	-0.236085	-0.159477	-0.327223	-0.11334	0.0024631	0.0867156	0.0529424	0.0272454
1377	O95476	CTDNEP1	CTDNEP1 (#1)	1					0.546573	0.615792	-0.312688		0.619996	0.434485	-0.209898		0.295362	0.642249	-0.204547				-0.0335638	0.0328008	-0.156993	-0.469146	-0.104701	-0.465518	-0.0606202	-0.382438	-0.0722675	-0.630574	-0.233226
1378	Q9Y5B0	CTDP1	CTDP1 (#9)	9					0.0218616	0.985403	-0.00572488		0.0562025	0.966848	0.0108491		0.275733	0.803689	0.0751208				-0.0469999	0.0455171	-0.0732217	0.0602891	0.03708	0.0709519	-0.0777091	0.0157956	-0.112687	0.10235	-0.0489999
1379	Q05D32	CTDSPL2	CTDSPL2 (#2)	2	Nuclear (100% filter)				0.0334602	0.964805	-0.01541		0.284355	0.651463	-0.115079		0.504794	0.615089	-0.226629				-0.129909	0.119171	0.0468797	-0.0884372	-0.159184	-0.214157	0.0119992	-0.0282172	0.236424	-0.173441	-0.0716114
1380	P29279	CTGF	CTGF (#4)	4					0.283851	0.783766	-0.0716004		0.209154	0.849298	0.0406756		0.26367	0.903087	-0.0393739				-0.0331805	0.0324344	-0.149671	0.00572408	0.110926	0.0993582	-0.0893767	0.761979	0.670231	0.68872	0.664742
1381	P32929	CTH	CTH (#6)	6					0.0120605	0.990491	-0.00487594		0.452158	0.738985	0.0712188		0.24216	0.870604	0.0467085				-0.00193938	0.00193677	0.108387	-0.118141	0.169647	-0.0354836	0.0794887	0.00253589	-0.0932298	-0.0494488	0.0521718
1382	O43310	CTIF	CTIF (#2)	2					0.116993	0.664115	-0.264332		0.142464	0.537656	-0.283967		0.213083	0.602728	-0.403402				-0.714105	0.475517	-0.864238	0.0969869	-0.721737	0.127403	-0.615448	0.465907	-0.589548	-0.0488613	-0.881585
1383	P35221	CTNNA1	CTNNA1 (#28)	28					0.822306	0.77992	0.0694793		0.00859855	0.996153	-0.000970429		0.207343	0.929127	-0.0280635				0.00452533	-0.00453957	0.0881231	0.0508213	0.0601078	-0.00251572	-0.0605247	-0.211188	-0.283052	-0.307415	-0.242951
1384	P26232	CTNNA2	CTNNA2 (#34)	34					0.267056	0.885626	0.0371877		0.0462771	0.977636	0.00718985		0.0497748	0.977156	0.00978181				0.0360996	-0.0370263	0.0720529	0.00139582	0.0662121	0.0130377	-0.0590702	0.00916365	-0.0890528	-0.0699104	0.00958484
1385	P35222	CTNNB1	CTNNB1 (#19)	19					0.391385	0.750746	-0.0784942		0.286417	0.825767	-0.0499302		0.838337	0.736599	-0.113652				-0.0549472	0.052931	-0.0271469	-0.131858	-0.0197908	-0.0945539	-0.0384704	-0.116538	-0.121758	-0.2597	-0.2059
1386	Q9NSA3	CTNNBIP1	CTNNBIP1 (#3)	3					0.019243	0.980282	-0.00854454		0.640711	0.606941	-0.12426		0.644012	0.50089	-0.431229				-0.0490522	0.0474391	0.112834	-0.131536	-0.115222	-0.119902	-0.140076	0.474706	0.437719	0.188461	-0.138493
1387	Q8WYA6	CTNNBL1	CTNNBL1 (#12)	12					1.31578	0.665414	0.119473		1.56548	0.525067	0.135472		0.873242	0.676255	0.139155				-0.0201384	0.0198611	0.137506	0.101163	0.157609	0.166378	0.0820131	-0.0376843	-0.0528686	0.0607952	0.126963
1388	O60716	CTNND1	CTNND1 (#51)	51					0.165255	0.930512	0.0231856		0.295157	0.869241	0.0372774		0.215813	0.873056	-0.0466957				-0.0396236	0.0385644	-0.00607179	0.0513837	0.0181395	0.0731071	0.0189968	-0.218648	-0.331521	-0.374951	-0.268609
1389	Q9UQB3	CTNND2	CTNND2 (#7)	7					0.525275	0.84431	0.0454336		0.183021	0.874972	-0.0355047		0.156711	0.956046	0.021282				-0.0254734	0.0250314	0.0255732	0.0648521	0.0885337	-0.0590399	-0.136671	0.711355	0.629003	0.704151	0.678771
1390	P17812	CTPS1	CTPS1 (#37)	37					0.293412	0.9249	0.0263911		0.830719	0.861009	0.0348037		0.744152	0.958847	0.0168628				-0.0121499	0.0120484	-0.00136214	0.0540428	0.0290745	0.0584372	0.0167469	0.0676302	0.0581358	0.0861746	0.0733169
1391	Q9NRF8	CTPS2	CTPS2 (#14)	14					0.186695	0.888156	-0.0386498		0.103944	0.938291	-0.021487		0.0876817	0.958639	-0.020276				0.0602845	-0.0629139	-0.00650968	-0.0734194	-0.018102	-0.0507148	0.000411668	-0.0874202	0.0467617	-0.0684349	-0.0127757
1392	Q6PD62	CTR9	CTR9 (#14)	14					1.10644	0.664789	0.122694		0.917682	0.720051	0.0756384		0.864891	0.713085	0.113572				0.0224804	-0.0228362	0.132265	0.112767	0.0944171	0.0830399	0.0489245	0.189138	0.254416	0.301698	0.368998
1393	P10619	CTSA	CTSA (#7)	7	Lysosome				0.58324	0.665288	0.139087		0.921784	0.404185	0.222281		0.914171	0.631405	0.170029				0.0629123	-0.0657814	0.153654	0.12165	0.277331	0.230904	0.154304	-0.318033	-0.218143	-0.135099	-0.0610203
1394	P07858	CTSB	CTSB (#14)	14	Lysosome				0.551524	0.727692	0.0858203		0.567548	0.688093	0.0879477		0.192193	0.847862	0.0557375				-0.024445	0.0240377	0.0392372	0.131996	0.132917	0.158167	-0.0278521	-0.0173508	-0.175453	-0.105661	0.0243316
1395	P53634	CTSC	CTSC (#13)	13	Lysosome				0.134896	0.975758	0.00886315		1.25667	0.725149	0.0711275		1.01548	0.572959	0.244642				0.0146536	-0.0148039	0.0258695	-0.00829358	0.049851	0.0879755	0.0753305	-0.218312	-0.304349	-0.0267492	-0.00662828
1396	Q9UBX1	CTSF	CTSF (#2)	2					0.321523	0.718178	-0.0944709		0.625136	0.497366	-0.164916		0.0286368	0.961031	-0.0226518				0.063791	-0.0667426	-0.0107426	-0.181151	-0.0155209	-0.153912	-0.329742	-2.09149	-2.38139	-2.05826	-2.45993
1397	P09668	CTSH	CTSH (#1)	1					0.0931404	0.713039	-0.172627		0.0416747	0.876145	-0.054541		0.0259086	0.914693	0.0769525				-0.341945	0.276227	-0.723832	0.312859	-0.310198	0.508801	-0.460804	0.755819	-0.797327	0.547032	-0.434635
1398	P07711	CTSL	CTSL (#8)	8	Lysosome				0.0334002	0.989246	0.00463574		0.0902021	0.972368	-0.00792577		0.576151	0.786332	0.0787002				0.0196917	-0.0199642	-0.0331984	0.0421974	-0.00582562	0.0309584	-0.0493188	-0.346935	-0.266545	-0.208365	-0.247715
1399	P43234	CTSO	CTSO (#1)	1					0.172338	0.709839	-0.142144		0.318487	0.830851	-0.0445854		0.133385	0.851268	0.0637189				-0.0108499	0.010769	-0.393662	0.109293	-0.0129306	-0.145443	0.0244958	0.0500888	-0.238539	-0.00282353	-0.0581891
1400	Q9UBR2	CTSZ	CTSZ (#2)	2	Lysosome				0.104017	0.840146	-0.059963		0.0798269	0.827536	-0.0584403		0.123452	0.753891	0.162959				-0.160204	0.144179	-0.186766	0.0508147	-0.282909	0.336866	-0.253316	0.369609	-0.421113	0.25752	0.0168931
1401	Q14247	CTTN	CTTN (#13)	13	Actin binding proteins				0.676001	0.718184	0.0916861		0.151219	0.936042	-0.0199833		0.341682	0.73524	-0.120466				-0.00418283	0.00417074	0.124	0.0593601	0.00087272	-0.107746	0.0469048	-0.152199	-0.0104647	-0.307327	-0.0962697
1402	Q8WZ74	CTTNBP2	CTTNBP2 (#3)	3					0.427096	0.73088	-0.0845068		0.881019	0.43538	-0.193159		0.357049	0.841797	-0.054514				-0.0568902	0.0547317	-0.0368604	-0.134312	-0.267426	-0.271578	-0.0437114	-0.295157	-0.211651	-0.269298	-0.346539
1403	Q9P2B4	CTTNBP2NL	CTTNBP2NL (#15)	15					0.330243	0.895445	-0.0358338		0.407712	0.836857	0.0441174		0.4566	0.837307	0.0557852				0.0329954	-0.0337678	-0.0201469	-0.0522931	0.0662645	0.0509905	0.0139385	-0.0189759	0.0515286	0.0432202	0.100903
1404	Q13616	CUL1	CUL1 (#19)	19					0.106929	0.966837	0.0120908		0.14072	0.953787	0.0143266		0.071623	0.972455	-0.0123013				0.029309	-0.0299168	0.0356116	-0.012038	0.0153381	-0.016896	0.0436259	-0.0852486	0.0122767	-0.0718539	-0.0257207
1405	Q13617	CUL2	CUL2 (#20)	20			+		0.135317	0.958092	0.0156687		0.476185	0.854571	0.0378418		0.59954	0.787793	0.0786006				0.0241295	-0.0245401	-0.0157258	0.0466526	0.044822	0.0650852	0.00300227	0.0565067	-0.01834	0.11313	0.0822377
1406	Q13618	CUL3	CUL3 (#29)	29					0.722526	0.806272	-0.0596044		0.173569	0.947775	-0.0155841		0.292305	0.923727	-0.0322494				0.0200245	-0.0203063	-0.0544742	-0.0650164	-0.0320481	-0.0508955	0.0357685	-0.116582	-0.0499883	-0.115015	-0.116054
1407	Q13619	CUL4A	CUL4A (#5)	5					0.730629	0.821129	0.0560399		0.521658	0.703366	0.085296		0.137568	0.934123	0.0289791				0.00300999	-0.00301637	0.0383693	0.0737041	0.139934	0.153787	-0.0378429	0.282353	0.154807	0.255141	0.239977
1408	Q13620	CUL4B	CUL4B (#17)	17					0.020873	0.989855	-0.00432351		0.413543	0.913509	0.0243235		0.300916	0.805481	0.0748416				0.00700656	-0.00704067	-0.0627919	0.0541108	0.012861	0.0666774	-0.00661904	0.944719	0.793439	0.987107	0.900733
1409	Q93034	CUL5	CUL5 (#24)	24					0.691179	0.763708	0.0707621		0.633792	0.708653	0.0784857		0.347701	0.787963	0.0795499				-0.0259621	0.0255031	0.0427089	0.0983563	0.0875766	0.151693	-0.00450101	0.0974421	-0.0263113	0.0566258	0.173605
1410	Q14999	CUL7	CUL7 (#2)	2					0.0293018	0.983303	0.00691456		0.372795	0.710497	0.0837114		0.440468	0.67923	0.138818				-0.020887	0.0205889	0.0730655	-0.0595345	0.243718	0.0446261	-0.0376573	0.00135562	0.16424	0.13542	0.307811
1411	Q8IWT3	CUL9	CUL9 (#5)	5					0.515482	0.774397	-0.0720368		0.20743	0.911534	-0.0275671		0.0590746	0.982233	-0.00793381				0.0400357	-0.0411785	-0.0867735	-0.058443	-0.0641022	-0.00967293	-0.0106406	0.384539	0.461531	0.428866	0.401336
1412	O60888	CUTA	CUTA (#18)	18					0.134676	0.896488	-0.0406312		0.07622	0.93563	-0.0235561		0.0894727	0.934174	-0.0301376				0.0882165	-0.0939639	-0.022347	-0.0646629	-0.0203767	-0.045295	-0.0136178	-0.232958	-0.0373932	-0.124397	-0.20623
1413	Q9NTM9	CUTC	CUTC (#1)	1					0.570211	0.628674	-0.191453		0.508277	0.649417	-0.102235		0.178337	0.807804	-0.0780564				-0.0123875	0.012282	-0.27947	-0.103542	-0.248343	0.00757997	-0.0661017	-0.172421	-0.385814	-0.245743	-0.468604
1414	P39880	CUX1	CUX1 (#12)	12					0.494861	0.710752	-0.107859		0.424706	0.810794	-0.0488282		0.166194	0.952189	0.0224275				-0.0139442	0.0138108	-0.169572	-0.0462805	-0.134643	-0.00271024	-0.0093311	0.307022	0.294791	0.364467	0.282202
1415	Q9P013	CWC15	CWC15 (#5)	5					0.371605	0.826572	-0.0547094		0.734789	0.474922	-0.176056		0.556588	0.614984	-0.227028				-0.0459185	0.044502	-0.0352599	-0.0755754	-0.322074	-0.194494	-0.0137249	-0.198796	0.0439137	-0.222706	-0.386233
1416	Q9HCG8	CWC22	CWC22 (#9)	9					0.0580588	0.978408	0.00864584		0.0261529	0.990064	0.00403275		0.495036	0.735311	0.113837				-0.0440214	0.0427178	0.00333536	0.0126527	-0.010195	0.0273615	-0.00702373	0.0483947	-0.0897725	0.138566	0.0477297
1417	Q6UX04	CWC27	CWC27 (#7)	7					0.0727186	0.966105	0.0136726		0.578721	0.569343	-0.131569		0.157607	0.871715	0.0505318				-0.0555061	0.0534493	-0.00649966	0.0317882	-0.162909	-0.251642	0.0167602	0.0111766	0.121538	0.210041	0.0237368
1418	Q69YN2	CWF19L1	CWF19L1 (#7)	7					0.731913	0.782026	0.0631709		0.738164	0.71994	0.0734949		0.234362	0.90487	0.0384113				-0.023429	0.0230546	0.0413903	0.0845773	0.049869	0.143234	0.0268197	0.135888	0.125124	0.118825	0.219009
1419	Q2TBE0	CWF19L2	CWF19L2 (#1)	1					0.446465	0.62887	-0.182666		0.151528	0.807943	-0.0621804		0.0748167	0.961335	0.0188225				-0.129952	0.119207	-0.117528	-0.258549	-0.0629056	-0.122781	-0.0169708	0.216177	0.0683994	0.146682	0.17554
1420	P78310	CXADR	CXADR (#7)	7	Plasma membrane				0.146993	0.815793	-0.0646057		0.146934	0.80805	-0.0557771		0.0623796	0.904705	-0.0453706				-0.0899409	0.0846613	-0.189479	0.0549884	-0.129968	0.150881	-0.196164	1.48999	1.0917	1.36296	1.128
1421	P61073	CXCR4	CXCR4 (#2)	2					0.0965788	0.837453	0.0676043		0.0261678	0.952876	-0.0197562		0.578044	0.424772	-0.65028				-0.222775	0.192932	0.00478727	0.100578	-0.162211	-0.088274	0.146451	-1.94124	-1.75155	-2.80827	-2.18509
1422	Q8TB03	CXorf38	CXorf38 (#2)	2					0.406488	0.685147	-0.119204		0.386339	0.652428	-0.113483		0.22471	0.765216	-0.102935				0.0850179	-0.0903435	-0.147016	-0.0967165	-0.157134	-0.0934105	-0.0978917	-0.22557	-0.0534571	-0.10748	-0.377417
1423	Q96DE9	CXorf40B	CXorf40B (#1)	1					0.162583	0.742889	-0.105498		0.509703	0.606677	-0.118752		0.22042	0.891495	-0.0431233				0.010945	-0.0110286	0.0920259	-0.303106	-0.274822	-0.111453	0.0298945	-0.38293	-0.309684	-0.33184	-0.447021
1424	Q9H5V9	CXorf56	CXorf56 (#3)	3					0.805732	0.712829	-0.0958545		0.405587	0.638162	-0.111192		0.0925701	0.959071	-0.0200539				-0.0252427	0.0248086	-0.0996653	-0.0924778	-0.0674747	0.0402272	-0.306978	-0.123781	-0.0976777	-0.19505	-0.066516
1425	Q6NSI4	CXorf57	CXorf57 (#2)	2					0.344149	0.680808	-0.127296		0.0994954	0.885492	0.038084		0.144159	0.901077	0.0444843				-0.118313	0.109342	-0.0822431	-0.181321	0.0877139	0.00413541	0.00894523	1.2892	1.10278	1.26847	1.21249
1426	Q9P0U4	CXXC1	CXXC1 (#5)	5					0.728479	0.614206	-0.192248		0.433553	0.706081	-0.0837248		0.724588	0.563738	-0.279121				-0.0336989	0.0329297	-0.120587	-0.264679	-0.121671	-0.18292	0.0522629	-0.223128	-0.00821704	-0.339746	-0.44984
1427	P00167	CYB5A	CYB5A (#6)	6		+			1.85392	0.69123	0.0978925		1.22289	0.492103	0.154604		0.486345	0.658858	0.166698				-0.00700878	0.0069749	0.0937401	0.102011	0.195859	0.195237	0.0726645	0.411785	0.204661	0.423432	0.52641
1428	O43169	CYB5B	CYB5B (#6)	6		+	+		0.500873	0.695328	-0.106397		0.296683	0.78808	-0.0593016		0.162172	0.902319	0.0383787				0.0602285	-0.0628529	-0.0581066	-0.157312	-0.0961863	-0.0942482	0.0085931	0.0276059	0.168148	0.171782	0.100728
1429	Q8WUJ1	CYB5D2	CYB5D2 (#1)	1					0.817762	0.621716	-0.204293		0.861488	0.302592	-0.33096		0.768833	0.585124	-0.235795				0.00297636	-0.00298259	-0.154153	-0.254439	-0.49107	-0.44431	-0.0575093	-0.451843	-0.313431	-0.533144	-0.70372
1430	Q9UHQ9	CYB5R1	CYB5R1 (#8)	8					0.308628	0.733294	0.0939648		0.177771	0.867248	-0.0372719		0.346327	0.6776	-0.158732				0.0239646	-0.0243693	0.186807	0.000717677	-0.00271179	-0.175624	0.0659127	0.101646	0.383729	0.019632	0.148278
1431	Q6BCY4	CYB5R2	CYB5R2 (#1)	1		+			0.734037	0.615507	-0.181061		0.877132	0.464723	-0.183016		0.365989	0.660365	-0.188072				-0.0589115	0.0565998	-0.113663	-0.25077	-0.219647	-0.216106	-0.116762	-0.851492	-0.904054	-0.912888	-1.2188
1432	P00387	CYB5R3	CYB5R3 (#18)	18		+	+		0.147966	0.794086	-0.0782582		0.0222004	0.976158	0.00838153		0.0438379	0.948811	0.0272351				-0.060954	0.0584828	-0.238568	0.0795803	-0.0983718	0.22239	-0.102581	0.0423519	-0.273167	0.0314343	-0.207779
1433	Q7L1T6	CYB5R4	CYB5R4 (#4)	4					0.0510433	0.943742	-0.0244246		0.0152684	0.983283	-0.00749347		0.600717	0.75475	0.0983121				0.131112	-0.14423	0.00462802	-0.0665948	0.00419389	-0.0505899	0.00423933	-0.088838	-0.036123	-0.0124038	0.0840671
1434	P08574	CYC1	CYC1 (#15)	15		+	+		0.046404	0.927662	0.0292546		0.00830107	0.988325	-0.00496		0.108137	0.827056	0.0797343				0.14287	-0.15859	0.157101	-0.114311	0.159984	-0.211714	0.0132705	-0.26877	0.153896	-0.0920402	0.136635
1435	P99999	CYCS	CYCS (#11)	11	Mitochondrion-Mtx	+	+		0.344249	0.647236	0.17731		0.0909416	0.865228	0.0470583		0.0534937	0.958013	0.0233842				-0.161214	0.144996	0.0622066	0.276196	-0.032768	0.0953732	0.0542429	0.24154	-0.0118973	0.157804	0.118607
1436	Q7L576	CYFIP1	CYFIP1 (#31)	31					0.957558	0.826525	0.0527929		1.31612	0.724328	0.0738173		0.754533	0.783436	0.0749237				-0.0109029	0.0108211	0.0556659	0.0498381	0.0678448	0.0846138	0.0688706	0.124047	0.168564	0.19345	0.249008
1437	E7EVJ5	CYFIP2	CYFIP2 (#16)	16					0.647478	0.844124	0.0478616		0.959431	0.746046	0.0651163		0.473172	0.81558	0.0694929				-0.00523069	0.0052118	0.0671141	0.0285902	0.0962123	0.0172514	0.0818567	-0.00781478	-0.0246317	0.0114899	0.0950494
1438	Q8WWM9	CYGB	CYGB (#3)	3					0.242985	0.781494	-0.076999		0.00471056	0.994741	-0.00175289		0.104313	0.957291	0.0212417				0.0940579	-0.10062	-0.103946	-0.0566146	0.0971144	-0.0140787	-0.0981382	-0.693166	-0.726816	-0.628202	-0.749296
1439	E9PJD7	CYHR1	CYHR1 (#4)	4					0.739761	0.944369	0.0196929		0.286342	0.826274	0.0469884		0.59158	0.678386	0.139053				-0.00188909	0.00188662	0.0262212	0.0131621	0.167448	-0.0165196	-0.00996634	-0.0895259	-0.228688	-0.0663976	0.0262887
1440	Q9NQC7	CYLD	CYLD (#2)	2					0.72216	0.714515	0.095614		0.289861	0.781128	-0.0596711		0.0666192	0.928964	0.0331005				0.0331412	-0.0339204	0.0845554	0.105893	-0.150993	-0.111594	0.0824054	-0.333649	-0.105764	-0.0701828	-0.303029
1441	Q6UW02	CYP20A1	CYP20A1 (#3)	3					0.571259	0.88324	0.0373625		1.6028	0.498937	0.144856		0.251616	0.804015	0.0813963				-0.0195223	0.0192615	0.0239868	0.0504774	0.126899	0.200847	0.106432	0.51815	0.318962	0.467362	0.532543
1442	Q7Z449	CYP2U1	CYP2U1 (#3)	3					0.0437164	0.956362	0.0204846		0.167906	0.78012	0.0741528		0.369949	0.739744	0.11608				0.12835	-0.140894	0.0392106	-0.0107852	0.0534609	0.0970035	0.0531785	-0.0130356	0.179666	0.157053	0.241737
1443	Q16850	CYP51A1	CYP51A1 (#23)	23					0.204218	0.901439	0.0341335		0.184026	0.899205	0.0283988		0.439912	0.773868	-0.0859146				-0.0276416	0.0271219	0.0838583	-0.0161111	0.026671	-0.057896	0.115642	0.0486618	0.149687	-0.0401142	0.0666337
1444	Q9H1C7	CYSTM1	CYSTM1 (#1)	1					0.412443	0.74272	-0.62188		0.534057	0.169366	-0.826903		0.532585	0.417978	-0.726754				-0.527477	0.385412	-0.983186	-0.402638	-1.1859	-0.555882	-0.952026	-0.140601	-0.90791	-0.911874	-1.59014
1445	Q15438	CYTH1	CYTH1 (#1)	1					0.83832	0.610564	-0.263764		0.373578	0.650805	-0.106644		0.544891	0.674744	-0.148318				-0.0890319	0.0838554	-0.333332	-0.199373	-0.148914	-0.196233	0.0174504	-0.0242385	-0.168018	-0.250982	-0.237909
1446	Q99418	CYTH2	CYTH2 (#6)	6					0.181141	0.910783	-0.0308013		0.102361	0.951321	-0.0148277		0.0427469	0.990385	-0.00467557				0.029255	-0.0298606	-0.0810209	0.0188128	-0.0182413	0.0582689	-0.0854191	0.134906	0.072244	0.105956	0.0918421
1447	Q9Y4D1	DAAM1	DAAM1 (#4)	4					0.953635	0.713896	-0.0847494		0.269613	0.791824	-0.0565058		0.348256	0.77442	-0.0934407				-0.0234847	0.0231086	-0.0657275	-0.104147	-0.0408491	0.0649705	-0.194203	0.260543	0.255469	0.0851072	0.244023
1448	Q5VWQ8	DAB2IP	DAB2IP (#12)	12					0.614767	0.794517	-0.0640296		0.909773	0.770217	-0.0568953		0.322871	0.892811	-0.0444646				0.0108528	-0.0109351	-0.0349879	-0.0931535	-0.067398	-0.0909821	-0.0124292	0.0236875	0.106779	0.0275477	0.0139893
1449	Q9UI36	DACH1	DACH1 (#7)	7					0.110533	0.927214	0.0247978		0.0133582	0.991789	0.00292681		0.047124	0.946776	-0.0276067				-0.0558357	0.0537549	-0.0289411	0.076456	0.0183647	0.0641867	-0.0768922	0.732929	0.442828	0.679941	0.440603
1450	Q96B18	DACT3	DACT3 (#2)	2					0.015201	0.980449	-0.00980921		0.38666	0.450649	-0.231669		0.246723	0.814933	0.0753481				0.169421	-0.191998	0.010133	-0.0523278	0.020956	-0.458304	-0.291523	0.283356	0.0957334	0.241858	0.287928
1451	P61803	DAD1	DAD1 (#4)	4					0.0307914	0.966907	-0.0142363		0.0631799	0.918696	0.028453		0.101117	0.890381	0.0521079				-0.130655	0.119799	0.0463547	-0.0856835	0.14274	0.0267851	-0.10045	0.0587672	-0.246048	-0.0909241	0.00785897
1452	Q14118	DAG1	DAG1 (#6)	6	Plasma membrane				0.206424	0.756237	-0.0862883		0.313537	0.699138	-0.0936132		0.13184	0.84324	-0.064617				0.0872084	-0.0928211	0.0280598	-0.206249	-0.0468607	-0.223921	-0.0184767	-0.0371421	0.24323	-0.0458888	0.122742
1453	Q8NCG7	DAGLB	DAGLB (#3)	3					0.0686227	0.925498	-0.0304007		0.0998389	0.875898	0.0425797		0.412329	0.676058	0.155694				0.120871	-0.131932	0.0191007	-0.0909625	0.107835	0.0255259	-0.0222127	-0.276343	-0.0596771	-0.0107516	-0.0138798
1454	P51398	DAP3	DAP3 (#7)	7	Mitochondrion-Mtx	+			0.141817	0.845744	0.0551074		0.225028	0.731879	0.0857425		0.0524141	0.977302	0.00972801				0.112426	-0.121933	0.0135578	0.0871499	0.043659	0.172292	0.0270154	0.204986	0.281984	0.207324	0.299102
1455	P53355	DAPK1	DAPK1 (#9)	9					1.3431	0.628542	-0.164781		1.11828	0.600537	-0.10917		0.804305	0.691341	-0.121635				0.0168316	-0.0170304	-0.159385	-0.170376	-0.110127	-0.170009	-0.0476707	-0.144128	-0.061351	-0.189703	-0.259046
1456	Q9UIK4	DAPK2	DAPK2 (#1)	1					0.143653	0.864187	-0.0509284		0.262757	0.721994	-0.0924064		0.169098	0.826987	-0.075418				0.103512	-0.111517	-0.0494001	-0.0604616	-0.0601811	-0.10776	-0.121286	-0.308794	-0.0369324	-0.241054	-0.255509
1457	O43293	DAPK3	DAPK3 (#1)	1					0.0983269	0.719045	-0.144705		0.0395445	0.878883	0.0560933		0.0356599	0.900954	0.0670252				0.339265	-0.444403	0.0964818	-0.49103	0.212781	-0.386017	0.183808	-0.505658	0.453767	-0.307177	0.389336
1458	P14868	DARS	DARS (#32)	32	Large Protein Complex				0.318167	0.747214	0.0817118		0.529832	0.614777	0.118922		0.0147851	0.990085	-0.00530048				-0.0683233	0.0652335	0.0124994	0.147834	0.0974128	0.173674	0.0810447	0.354416	0.158108	0.289981	0.211941
1459	Q6PI48	DARS2	DARS2 (#16)	16	Mitochondrion-Mtx	+			0.0806349	0.969909	0.0123756		0.0638195	0.970249	-0.0102302		0.824854	0.709507	0.123644				0.0445761	-0.0459974	0.00417194	0.0191579	-0.0179687	0.030377	-0.0452307	0.703542	0.710564	0.861141	0.800252
1460	Q9UER7	DAXX	DAXX (#6)	6					0.502337	0.907232	-0.0330895		0.191421	0.898236	-0.0294367		0.72814	0.889966	0.0405623				-0.00158242	0.00158069	-0.0151421	-0.0510386	-0.111232	-0.0510643	0.0739833	-0.063745	-0.045965	0.00145699	-0.0300424
1461	Q96EP5	DAZAP1	DAZAP1 (#12)	12					0.683678	0.709373	0.0989046		0.637811	0.682508	0.0942825		0.514008	0.664669	0.160128				-0.0425404	0.0413218	0.0714169	0.125174	0.0707523	0.128217	0.0820501	-0.108188	-0.287901	-0.00897309	-0.0668595
1462	P07108	DBI	DBI (#5)	5		+			0.679369	0.616128	0.19783		0.792429	0.413369	0.215388		0.294588	0.711365	-0.138136				-0.0811982	0.0768707	0.164689	0.226644	0.0654761	0.337246	0.236952	1.07858	0.894972	0.988543	0.708737
1463	Q16643	DBN1	DBN1 (#94)	94	Actin binding proteins				0.575386	0.829804	0.0511712		0.160307	0.922374	0.0229755		0.444296	0.798081	-0.0743388				-0.0162417	0.0160608	0.0775655	0.0245961	0.0639213	-0.0740889	0.0788227	0.0205758	0.115371	-0.047366	0.0346356
1464	Q9UJU6	DBNL	DBNL (#16)	16					0.195172	0.963857	-0.0144161		0.764256	0.771012	0.0572495		0.175806	0.958239	0.0188771				-0.0220121	0.0216813	-0.0273308	-0.00183226	0.100582	0.0372984	0.0333716	-0.181392	-0.140853	-0.173131	-0.111361
1465	Q9UK59	DBR1	DBR1 (#8)	8					0.00769299	0.99953	-0.00109483		0.67091	0.722232	0.0731016		0.265729	0.773183	0.0957591				-0.0246563	0.024242	-0.0371907	0.0345867	0.0891386	0.131319	-0.00177389	0.0936139	-0.125993	0.137294	0.0218451
1466	P11182	DBT	DBT (#10)	10	Mitochondrion-Mtx	+			0.459797	0.67363	0.123525		0.271857	0.764203	0.0699022		0.321983	0.754302	0.10706				0.0773008	-0.0816783	0.180055	0.0626175	0.126013	0.0110566	0.066071	-0.141472	0.0605526	0.00685765	0.126342
1467	Q9Y4B6	DCAF1	DCAF1 (#12)	12					0.432782	0.883307	-0.0404038		0.0757465	0.975257	-0.00766924		0.0697105	0.981594	-0.00853728				0.02646	-0.0269542	-0.037535	-0.043767	-0.00436136	-0.0453283	0.0259405	-0.502079	-0.430137	-0.472187	-0.477103
1468	Q8TEB1	DCAF11	DCAF11 (#2)	2					0.786008	0.640265	-0.248295		1.04326	0.30399	-0.322145		0.485471	0.665038	-0.15258				0.0853117	-0.0906752	-0.182044	-0.31991	-0.327882	-0.470074	-0.176525	-0.0641783	0.113883	-0.0504835	-0.204971
1469	Q9NV06	DCAF13	DCAF13 (#2)	2					0.47594	0.695643	-0.107146		0.216384	0.825456	0.0487741		0.259019	0.946935	0.0241814				0.0639697	-0.0669384	-0.0564934	-0.160767	0.139129	0.0270783	-0.0243385	-0.0695299	-0.126378	-0.0714941	-0.0760514
1470	Q66K64	DCAF15	DCAF15 (#1)	1					1.4665	0.708081	-0.0905885		0.0808104	0.878642	-0.0399179		0.0339244	0.946188	-0.0317205				-0.00783337	0.00779106	-0.102564	-0.0786554	0.25251	-0.313769	-0.058558	0.233891	-0.156986	-0.21696	0.230424
1471	Q9NXF7	DCAF16	DCAF16 (#4)	4					0.307571	0.944355	0.0206915		1.0288	0.716966	0.0750394		0.375758	0.837231	0.0598954				0.00173358	-0.00173566	0.000429205	0.0409517	0.0684788	0.120956	0.0356806	-0.123649	-0.0264069	-0.0327779	0.00251237
1472	Q96JK2	DCAF5	DCAF5 (#3)	3					0.0305937	0.989473	0.00462005		0.253304	0.837052	0.0428292		0.180577	0.893416	0.0452935				0.0411986	-0.0424097	-0.01376	0.0217891	0.0317313	0.13312	-0.0381807	0.00411157	-0.148596	-0.0542773	0.000380204
1473	Q58WW2	DCAF6	DCAF6 (#2)	2					1.59734	0.626172	0.156647		0.918868	0.418617	0.205959		0.668933	0.570203	0.261579				-0.00487016	0.00485378	0.168515	0.144763	0.283497	0.286461	0.0478949	0.547505	0.328901	0.605539	0.794025
1474	P61962	DCAF7	DCAF7 (#4)	4					0.15743	0.689034	-0.157032		0.117917	0.728614	-0.110327		0.0798273	0.823492	-0.0951813				0.253562	-0.307835	0.0112914	-0.379627	-0.20233	-0.20498	-0.00507898	-0.289576	0.355727	-0.278126	0.153915
1475	Q5TAQ9	DCAF8	DCAF8 (#2)	2					0.668204	0.689899	-0.38831		0.388746	0.524758	-0.18171		0.356314	0.637625	-0.215269				0.133509	-0.147136	-0.374763	-0.415483	-0.227072	-0.225534	-0.112966	0.299471	0.357908	0.293672	-0.0668315
1476	Q8WVC6	DCAKD	DCAKD (#3)	3		+			0.200618	0.711219	-0.113695		0.0322994	0.955274	0.0163456		0.185277	0.734429	0.144962				0.123754	-0.135374	0.0341696	-0.27318	0.101079	-0.182963	0.113491	-0.270936	0.0766374	-0.165439	0.261065
1477	Q96PD2	DCBLD2	DCBLD2 (#4)	4					0.555321	0.626708	-0.184745		1.4482	0.354674	-0.241476		0.225211	0.806386	-0.0759054				0.0390613	-0.0401484	-0.0885567	-0.28202	-0.284133	-0.257164	-0.184763	0.170404	0.359635	0.263176	0.115052
1478	Q96JQ0	DCHS1	DCHS1 (#37)	37					0.504344	0.952761	0.0162811		0.482026	0.882451	0.0303933		0.324637	0.821727	0.0644123				0.00909358	-0.00915135	0.0242193	0.00828516	0.0627604	0.0438327	-0.0154997	-0.253151	-0.370851	-0.206579	-0.288598
1479	P27707	DCK	DCK (#3)	3					0.726372	0.641228	-0.251712		0.755352	0.381822	-0.242749		2.29313	0.482241	-0.364258				-0.0989547	0.0926009	-0.172101	-0.337677	-0.334534	-0.329719	-0.073525	-0.0160354	-0.00061041	-0.385989	-0.359173
1480	O15075	DCLK1	DCLK1 (#13)	13					0.267379	0.896254	-0.0353246		0.497578	0.859327	-0.0357227		0.191928	0.864638	-0.0501159				-0.0181614	0.0179356	0.00516621	-0.0760412	-0.0461809	-0.0709046	0.00957852	-0.223323	-0.124188	-0.299518	-0.148225
1481	Q8N568	DCLK2	DCLK2 (#19)	19					0.739597	0.677644	-0.116703		1.19981	0.506702	-0.147953		0.217532	0.890203	-0.0457875				0.0159069	-0.0160843	-0.0756028	-0.15798	-0.197349	-0.184792	-0.0619847	-0.277594	-0.14831	-0.278377	-0.239102
1482	Q9NPI6	DCP1A	DCP1A (#10)	10					0.406153	0.921221	0.0257098		0.200156	0.878683	0.033448		0.40046	0.764984	0.0912225				-0.0178818	0.0176629	0.0412404	0.00996031	0.0438792	0.128575	-0.0724386	0.000491099	-0.120873	-0.0291826	0.0912452
1483	Q8IZD4	DCP1B	DCP1B (#1)	1					1.66412	0.74871	0.343038		0.907607	0.30503	0.332457		0.506644	0.557343	0.345887				0.0371969	-0.0381813	0.31186	0.373232	0.418228	0.509303	0.0683627	0.604568	0.223847	0.721964	0.798225
1484	Q8IU60	DCP2	DCP2 (#5)	5					0.027173	0.981212	0.00796338		0.315127	0.72612	0.0860376		0.893442	0.628601	0.184774				0.0809208	-0.0857308	0.00300553	0.00811125	0.115424	0.0443846	0.0910896	-0.22808	-0.13297	-0.0133003	0.0217979
1485	Q96C86	DCPS	DCPS (#4)	4					0.0285604	0.993415	-0.00228246		0.380647	0.765341	0.063297		0.211296	0.822532	0.07414				-0.0022307	0.00222718	-0.0250137	0.0204452	0.0818894	0.16061	-0.0526142	0.21787	0.00286187	0.202961	0.16605
1486	P32321	DCTD	DCTD (#10)	10					0.594483	0.830276	0.0535351		1.42018	0.793713	0.0493383		0.382696	0.88663	0.044521				-0.00664625	0.00661577	0.0291622	0.0778776	0.0725971	0.0342279	0.0411441	0.0104219	-0.0144553	0.077889	0.00711968
1487	Q14203	DCTN1	DCTN1 (#70)	70					0.573734	0.921173	0.026569		1.96232	0.72121	0.069543		0.124833	0.961411	-0.0171231				0.00680733	-0.0068396	0.0402165	0.0128893	0.0892352	0.0552722	0.0640732	-0.124606	-0.161335	-0.200493	-0.119694
1488	E7EX90	DCTN1	DCTN1 (#2)	2					0.0699611	0.970842	-0.0112778		0.263379	0.739871	-0.0737775		0.0183545	0.978027	0.0114639				0.0458166	-0.0473194	0.00472727	-0.0287857	-0.192171	-0.148528	0.117112	0.270568	0.6033	0.538853	0.357942
1489	Q13561	DCTN2	DCTN2 (#31)	31					0.36607	0.954355	-0.0173119		0.00771828	0.997406	-0.000406451		0.443599	0.892348	0.0434968				0.014287	-0.0144298	-0.00857512	-0.0261914	0.00629063	0.00377815	-0.0115024	-0.197641	-0.200868	-0.128077	-0.183438
1490	O75935	DCTN3	DCTN3 (#10)	10					0.262637	0.794178	0.070184		0.0956022	0.91606	-0.0272545		0.0240495	0.990354	0.00545722				-0.0845365	0.079856	0.0915849	0.0441026	-0.00545821	-0.110006	0.0266796	-0.1758	-0.303947	-0.222685	-0.246148
1491	Q9UJW0	DCTN4	DCTN4 (#15)	15					1.07387	0.665046	0.128715		1.0955	0.552882	0.130642		0.690575	0.641729	0.169768				0.006024	-0.00604926	0.149926	0.107479	0.190311	0.14763	0.0539476	-0.0364693	-0.128553	0.0161329	0.158381
1492	Q9BTE1	DCTN5	DCTN5 (#2)	2					0.0531033	0.985262	0.00562202		0.216017	0.94911	-0.015234		0.686731	0.5742	-0.302942				-0.00898763	0.0089319	0.0360107	-0.0248224	-0.0256147	-0.0515787	0.0314078	-0.273957	-0.0689153	-0.482783	-0.465974
1493	O00399	DCTN6	DCTN6 (#7)	7					0.398244	0.850141	-0.0447511		0.991083	0.637847	-0.0973081		0.235838	0.839181	-0.062921				0.0253035	-0.0257552	-0.012207	-0.077747	-0.161356	-0.0791695	-0.0520762	-0.157501	-0.197001	-0.158223	-0.32212
1494	Q9H773	DCTPP1	DCTPP1 (#4)	4					2.16197	0.910905	-0.0273618		0.160369	0.94909	-0.0157617		0.562531	0.827061	0.0638024				0.00163308	-0.00163493	-0.0286815	-0.0260439	0.0488608	-0.0280566	-0.0680921	0.201615	0.142361	0.232677	0.238904
1495	Q96GG9	DCUN1D1	DCUN1D1 (#6)	6					1.11678	0.764616	0.0712098		0.344656	0.827352	-0.0457195		0.303044	0.77265	0.0970899				-0.00596463	0.00594007	0.0844062	0.0579889	-0.0720512	-0.114901	0.049757	-0.105321	0.0876444	0.0935149	0.0829889
1496	Q8IWE4	DCUN1D3	DCUN1D3 (#3)	3					0.0913488	0.94452	0.0217273		0.0793966	0.913565	-0.0277967		0.531006	0.678797	-0.143551				-0.0720989	0.0686666	0.0370614	0.00296091	0.020093	-0.219029	0.110397	-0.0281104	-0.0610713	-0.113436	-0.262848
1497	Q9BTE7	DCUN1D5	DCUN1D5 (#3)	3					0.860472	0.711705	0.0917335		1.80715	0.432145	0.18383		0.106415	0.971437	0.0126948				0.0175926	-0.0178098	0.0627789	0.120471	0.205452	0.180403	0.165308	0.0356254	0.00798777	0.069613	-0.000610237
1498	O43602	DCX	DCX (#35)	35					0.0179703	0.990036	-0.0040037		0.413738	0.696114	-0.0886607		1.25982	0.642606	-0.155098				-0.0636434	0.060954	0.00987064	-0.0205675	-0.122792	-0.169192	0.0219681	-0.384676	-0.406554	-0.527547	-0.573878
1499	Q7Z4W1	DCXR	DCXR (#10)	10		+			0.0141756	0.993186	0.0024915		0.0244979	0.986963	-0.00440896		1.71979	0.544015	-0.252285				-0.0441212	0.0428119	0.0344642	-0.0307905	-0.0010166	-0.0732954	0.0591211	0.148367	0.20028	-0.0996699	-0.0562522
1500	Q9BW61	DDA1	DDA1 (#3)	3					0.037656	0.957426	-0.0207368		0.178222	0.73285	-0.0922277		0.614329	0.637372	-0.186478				-0.16667	0.149394	-0.0244381	-0.0343117	-0.00611679	-0.154892	-0.141589	-0.198949	-0.325497	-0.5377	-0.359703
1501	O94760	DDAH1	DDAH1 (#21)	21		+			0.180713	0.930201	0.0234182		0.161415	0.938116	-0.0203159		0.2021	0.934005	0.0266347				0.0377006	-0.0387123	0.000984952	0.0448398	0.00423178	-0.038744	-0.0279531	-0.710772	-0.665221	-0.700445	-0.622278
1502	O95865	DDAH2	DDAH2 (#25)	25					0.0194489	0.99049	-0.00461284		0.355811	0.739056	0.0774284		0.530427	0.756431	0.10173				0.0653146	-0.0684123	0.000848657	-0.0131721	0.105174	0.0952954	0.027169	0.1056	0.125031	0.164619	0.269472
1503	Q16531	DDB1	DDB1 (#60)	60					0.385316	0.885756	0.0389044		0.748656	0.865571	0.0338834		0.131615	0.969695	-0.0130957				-0.00930713	0.00924756	0.00839186	0.0693573	0.00474356	0.0626432	0.0341741	0.000700487	-0.0259366	0.00369993	-0.0551274
1504	Q92466	DDB2	DDB2 (#2)	2					1.58308	0.676424	0.105834		0.630786	0.536391	0.147319		0.160948	0.862238	0.0568587				-0.0128249	0.012712	0.115717	0.0958371	0.21799	0.251236	-0.0274382	-0.379974	-0.355891	-0.203518	-0.41863
1505	Q8NEL9	DDHD1	DDHD1 (#2)	2					0.256753	0.769478	0.0785913		0.680838	0.419717	0.214154		0.322973	0.773007	0.0875513				0.0897623	-0.0957198	0.12671	0.0245148	0.307525	0.292852	0.0331487	0.503639	0.357017	0.449333	0.586425
1506	O94830	DDHD2	DDHD2 (#5)	5					1.11302	0.927791	-0.0223507		0.486382	0.637889	-0.108735		0.198084	0.84496	0.0624602				-0.00344014	0.00343196	-0.0174362	-0.0272735	-0.246175	-0.124758	0.044715	-0.197127	-0.00438836	-0.0311365	-0.0454584
1507	Q5TDH0	DDI2	DDI2 (#7)	7					0.0235504	0.977677	0.00995021		0.18312	0.776649	0.0718217		0.24277	0.814838	0.0748514				0.114752	-0.124675	6.26003e-05	0.00991556	0.0998361	-0.0174291	0.118175	-0.38998	-0.200212	-0.188457	-0.252032
1508	P39656	DDOST	DDOST (#15)	15	ER-Membrane				0.0127609	0.995282	-0.0016405		0.082265	0.972057	-0.00930662		0.917592	0.746641	0.102335				0.0324204	-0.0331657	0.0197799	-0.0238061	-0.0162367	-0.0291733	0.0163722	-0.19923	-0.150296	-0.0807334	-0.064123
1509	Q08345	DDR1	DDR1 (#6)	6	Plasma membrane				0.829934	0.616895	-0.197697		1.03069	0.346928	-0.267101		0.3673	0.710655	-0.138075				-0.0575279	0.0553217	-0.179487	-0.218113	-0.424771	-0.277524	-0.102316	-0.00190709	0.0582636	0.00350556	-0.2233
1510	Q96HY6	DDRGK1	DDRGK1 (#8)	8					0.0498564	0.986359	0.00534644		0.620075	0.747671	-0.0651379		0.457029	0.790382	-0.0825173				-0.0313866	0.0307183	0.00788531	0.00213925	-0.0709316	-0.113458	-0.0120266	0.133981	0.0301719	0.0103661	-0.0112479
1511	P30046	DDT	DDT (#10)	10					0.726498	0.8617	0.0432707		0.249607	0.883836	-0.0310989		0.577576	0.763323	-0.0942018				0.0156007	-0.0157712	0.0370804	0.0492905	-0.103741	0.0483282	-0.0381399	0.107128	0.201919	0.0394937	0.0811497
1512	Q92499	DDX1	DDX1 (#47)	47					0.0318334	0.976064	0.00974385		0.107743	0.913592	0.0285226		0.141406	0.898409	0.0445603				0.0756502	-0.0798375	0.0643188	-0.0490184	0.0304462	-0.0339941	0.0828348	-0.142766	0.0442013	-0.0476901	0.0382462
1513	Q13206	DDX10	DDX10 (#5)	5					0.39806	0.902655	-0.0335135		0.0840396	0.967964	0.00969568		0.386038	0.845667	0.052171				-0.0255848	0.0251389	-0.0257827	-0.0416901	0.0651637	0.00451658	-0.0412621	-0.227094	-0.161878	-0.180639	-0.103991
1514	Q92841	DDX17	DDX17 (#69)	69					0.092194	0.989469	0.00420305		0.543891	0.865078	0.0347406		0.276572	0.904441	0.0372941				0.0107149	-0.0107951	-0.00665117	0.014977	0.0116195	0.0823479	0.010134	0.134379	0.0521987	0.136965	0.124201
1515	Q9NVP1	DDX18	DDX18 (#13)	13					0.148022	0.84042	-0.0534208		0.145276	0.849755	-0.0466829		0.0848204	0.948615	0.025093				0.0936664	-0.100173	0.021356	-0.134704	-0.0320642	-0.115644	-0.00209972	-0.323474	-0.148446	-0.22504	-0.196694
1516	Q9NUU7	DDX19A	DDX19A (#5)	5					0.140471	0.927805	-0.0262007		0.455116	0.672091	-0.0943103		0.0944788	0.92875	-0.0335735				-0.0576251	0.0554115	-0.0315756	-0.0230393	-0.136452	-0.178144	0.0283443	-0.280679	-0.247338	-0.1919	-0.403264
1517	Q9UMR2	DDX19B	DDX19B (#28)	28					0.10833	0.935284	-0.0229661		0.161977	0.897552	-0.0322313		0.0129624	0.992988	0.00443565				-0.0617651	0.0592291	-0.0580519	0.00958365	-0.0704229	-0.0128456	-0.0172294	-0.134045	-0.233447	-0.088811	-0.26981
1518	Q9UHI6	DDX20	DDX20 (#7)	7					0.509268	0.67288	0.132274		0.692665	0.504421	0.160642		0.463654	0.660371	0.168736				-0.0718059	0.0684008	0.126836	0.134307	0.223247	0.210585	0.0429872	0.117825	-0.102787	0.12365	0.228861
1519	Q9NR30	DDX21	DDX21 (#15)	15					0.0796595	0.921028	-0.0327021		0.227774	0.841133	-0.0426395		0.0022962	1	0.00103825				0.0210279	-0.021339	0.0881674	-0.153883	0.0255445	-0.174666	0.020736	-0.703514	-0.571848	-0.754527	-0.518758
1520	Q9BUQ8	DDX23	DDX23 (#17)	17					0.0633318	0.990713	-0.00311245		0.167284	0.964049	-0.010691		0.212144	0.956922	0.0194143				-0.0119871	0.0118884	0.00756252	-0.0138862	-0.0226291	-0.0382348	0.0286426	-0.174149	-0.122533	-0.148489	-0.109365
1521	Q9GZR7	DDX24	DDX24 (#3)	3					0.67069	0.673271	-0.122552		0.255287	0.852893	-0.041816		1.0947	0.546667	-0.270809				0.0495348	-0.0512962	-0.10241	-0.144455	-0.0903559	-0.00999111	-0.0277431	-0.094554	-0.00698821	-0.382917	-0.260243
1522	Q96GQ7	DDX27	DDX27 (#9)	9					0.00665759	0.995299	-0.0019646		0.526645	0.758913	0.0642838		0.676445	0.757993	0.0993698				0.0368172	-0.0377813	0.0765219	-0.0814152	0.121137	0.0272832	0.0429844	-0.159257	-0.155157	-0.0921602	-0.0235147
1523	Q9NUL7	DDX28	DDX28 (#2)	2		+			0.0483062	0.93055	0.0271035		0.163245	0.787947	0.0672183		0.126374	0.803366	0.0932519				0.119354	-0.130125	0.152867	-0.109432	0.137338	-0.0260484	0.0742075	-0.174531	0.0897446	-0.157526	0.259243
1524	Q9H8H2	DDX31	DDX31 (#2)	2					0.630407	0.737466	0.0781048		0.489244	0.624587	0.111167		0.158896	0.902674	0.0410474				-0.0283075	0.0277628	0.113503	0.0421618	0.228621	0.159561	-0.0554976	-0.200791	-0.261762	-0.268118	-0.11234
1525	O00148	DDX39A	DDX39A (#5)	5					0.644272	0.730081	-0.0881626		0.629432	0.460191	-0.192823		0.569658	0.660306	-0.167764				-0.0336393	0.0328729	-0.0917988	-0.0852929	-0.20002	-0.390828	0.0112279	-0.0276654	-0.0876968	-0.141771	-0.309118
1526	Q13838	DDX39B	DDX39B (#57)	57					0.417681	0.925432	0.0263581		0.119508	0.961195	-0.0117176		0.760184	0.776843	0.079494				-0.0189674	0.0187213	0.0318974	0.0205727	-0.00504481	-0.0658087	0.0353316	-0.104067	-0.162146	-0.0377008	-0.0695237
1527	H0Y400	DDX39B	DDX39B (#3)	3					0.249583	0.696565	-0.121428		0.167926	0.699277	0.105901		0.118985	0.824805	-0.0783382				-0.142301	0.129517	-0.238747	-0.0168927	-0.254829	0.386907	0.16645	-0.216129	-0.00080278	0.00168668	-0.375295
1528	O00571	DDX3X	DDX3X (#46)	46					0.0238841	0.989582	-0.00396959		0.191029	0.913692	-0.0283465		1.23069	0.658016	-0.146561				-0.0460879	0.0446611	-0.0257049	0.0163389	-0.0344594	-0.035633	-0.0170874	0.190932	0.153736	0.0317387	0.019806
1529	Q9UJV9	DDX41	DDX41 (#8)	8					0.0452981	0.979812	-0.00758464		0.560031	0.647848	0.0994592		0.733524	0.753615	0.0951969				0.0373666	-0.0383603	-0.0464144	0.0302516	0.113129	0.202026	-0.0182679	-0.12686	-0.0540211	-0.0150604	0.0245728
1530	Q86XP3	DDX42	DDX42 (#28)	28					0.722692	0.809253	-0.0541639		0.21234	0.953656	-0.0143407		0.125066	0.970792	0.0129028				0.0203969	-0.0206894	-0.0360379	-0.0725824	0.00578849	-0.0211086	-0.0281409	-0.0450857	0.0160458	-0.0143638	0.0111296
1531	Q7L014	DDX46	DDX46 (#36)	36					0.194577	0.966482	0.0119765		0.697927	0.811346	0.0465187		0.781672	0.779692	0.0779868				0.0173579	-0.0175693	0.0244786	-0.000736962	0.0837431	0.0490804	0.00641546	0.024175	-0.0314523	0.057717	0.0909795
1532	Q9H0S4	DDX47	DDX47 (#6)	6					0.532979	0.787447	-0.0629916		0.966017	0.517222	-0.14401		0.251961	0.92828	-0.0307366				0.0306003	-0.0312634	-0.0312626	-0.0953837	-0.178029	-0.217161	-0.0378345	-0.318094	-0.392377	-0.387298	-0.384647
1533	Q9Y6V7	DDX49	DDX49 (#4)	4					0.0851586	0.96495	-0.0156396		0.285467	0.796216	-0.0543399		0.118952	0.934747	-0.0290352				-0.0554764	0.053422	-0.0180347	-0.015299	0.0350924	-0.0766556	-0.124538	-0.231439	-0.258069	-0.200426	-0.347151
1534	P17844	DDX5	DDX5 (#35)	35					0.255187	0.984752	-0.00565005		0.105453	0.982102	-0.00579323		0.485003	0.746153	-0.107381				-0.00675882	0.00672739	-0.00614226	-0.00518927	-0.0227736	0.0298033	-0.0244565	-0.0774192	-0.0121195	-0.219011	-0.0852894
1535	J3QR62	DDX5	DDX5 (#1)	1					0.550458	0.616584	-0.205527		1.27271	0.336133	-0.263707		0.271088	0.757401	-0.115096				-0.0548471	0.0528382	-0.0958037	-0.31726	-0.385111	-0.165914	-0.243109	-0.298185	-0.335102	-0.302345	-0.561134
1536	Q9BQ39	DDX50	DDX50 (#7)	7	Nuclear (100% filter)				0.288732	0.837034	-0.0531459		0.154092	0.891883	-0.0310327		0.105004	0.940943	-0.0273059				0.0556048	-0.0578341	-0.0332452	-0.0752757	-0.0555261	-0.0900176	0.0491017	-0.181761	-0.14015	-0.265652	-0.11087
1537	Q8N8A6	DDX51	DDX51 (#9)	9	Nuclear (100% filter)				0.102219	0.910249	0.0360922		0.205245	0.768095	0.0707271		0.66857	0.814545	0.0653915				0.101337	-0.108996	0.00841597	0.056109	0.0545474	0.154432	-0.00828752	-0.085966	-0.0303496	-0.00651261	0.0209799
1538	Q8TDD1	DDX54	DDX54 (#8)	8					0.255895	0.92514	-0.0267939		0.587342	0.705585	0.0802566		0.235052	0.949052	0.0218524				-0.032396	0.0316845	-0.0424938	-0.0118053	0.147304	0.105332	-0.0129332	-0.291368	-0.32202	-0.312896	-0.256787
1539	Q8NHQ9	DDX55	DDX55 (#2)	2					0.796958	0.628033	0.165073		0.0120252	0.992489	-0.00273815		0.395805	0.761182	0.101265				-0.0506789	0.0489589	0.180522	0.147904	-0.106185	0.0202109	0.0751795	0.250986	0.102129	0.270826	0.284819
1540	Q9NY93	DDX56	DDX56 (#8)	8					0.711123	0.673508	-0.115896		1.03188	0.4688	-0.171944		0.318864	0.919598	-0.0308239				-0.0473257	0.0458223	-0.0819055	-0.15139	-0.204261	-0.239013	-0.0748144	-0.364382	-0.331942	-0.349437	-0.408536
1541	Q5T1V6	DDX59	DDX59 (#1)	1					0.175672	0.688677	0.153555		0.103548	0.756173	0.0944327		1.0472	0.559758	-0.258868				0.239641	-0.287534	0.0134588	0.245758	0.288167	-0.179808	0.1031	0.878574	0.804517	0.584613	0.580743
1542	P26196	DDX6	DDX6 (#25)	25					0.67603	0.927649	0.0248963		1.56676	0.758308	0.0608296		0.226439	0.953043	0.020033				-0.00877773	0.00872456	0.0259323	0.0238071	0.0518125	0.0568892	0.0737073	0.136294	0.0966865	0.161165	0.111882
1543	Q16698	DECR1	DECR1 (#23)	23		+			0.428158	0.778797	0.0748285		0.166849	0.899102	0.0295806		0.0596105	0.95862	0.022186				-0.0063396	0.00631187	0.0246189	0.12501	0.0327665	0.135328	-0.0793941	-0.116661	-0.329329	-0.159913	-0.241705
1544	Q9NUI1	DECR2	DECR2 (#5)	5	Peroxisome				0.0245208	0.988208	0.00484124		0.402087	0.703804	0.0856453		0.995767	0.583012	0.235256				0.0392297	-0.0403263	-0.0433162	0.0519021	0.0433291	0.2327	-0.0207383	-0.0132889	0.000618145	0.188243	0.269598
1545	O15121	DEGS1	DEGS1 (#1)	1					0.486307	0.631583	-0.171441		0.793676	0.398523	-0.229151		0.177224	0.76749	-0.114255				0.0836075	-0.0887526	-0.0738694	-0.274157	-0.340442	-0.118235	-0.236493	0.0415931	0.154362	0.180447	-0.213001
1546	P35659	DEK	DEK (#11)	11					0.771107	0.679519	0.112081		1.00765	0.467312	0.171603		0.244033	0.815423	0.0699689				0.0403871	-0.0415503	0.137866	0.0851328	0.238814	0.221977	0.0522727	0.534725	0.384502	0.457828	0.601337
1547	Q8TEH3	DENND1A	DENND1A (#2)	2					0.219214	0.783762	0.0787235		0.337552	0.780616	-0.0603603		0.0381683	0.982955	0.00859464				0.00671934	-0.00675078	-0.0310213	0.188437	-0.0780576	-0.165544	0.0624737	-0.127666	-0.113492	-0.0474145	-0.176554
1548	Q6P3S1	DENND1B	DENND1B (#3)	3					0.0872877	0.964425	0.014598		0.084401	0.921947	-0.0239687		0.0320912	0.976527	-0.0114982				-0.0412587	0.0401114	-0.0240385	0.0520872	-0.182714	-0.0147564	0.123843	1.16233	1.20669	1.27475	1.07128
1549	Q9ULE3	DENND2A	DENND2A (#3)	3					0.103788	0.935424	-0.0227895		0.21728	0.853144	-0.04282		0.100465	0.905148	0.0407503				0.0591776	-0.0617091	0.0164033	-0.0645139	-0.0214568	-0.0159475	-0.0948529	0.163272	0.0399241	0.0263954	0.258301
1550	A2RUS2	DENND3	DENND3 (#1)	1					0.0725067	0.834977	-0.0736143		0.490621	0.338962	0.349827		0.0813487	0.770953	-0.16186				-0.177454	0.157998	0.19602	-0.362704	0.10881	0.0826685	0.828819	-0.962648	0.148799	-0.251203	-0.886367
1551	O75064	DENND4B	DENND4B (#3)	3					0.612026	0.618223	-0.205319		0.170405	0.820858	-0.0511127		0.427107	0.740164	0.113024				0.0340875	-0.0349124	-0.299316	-0.112146	0.136557	-0.215612	-0.0755206	0.262868	0.101174	0.336704	0.253386
1552	Q5VZ89	DENND4C	DENND4C (#1)	1					0.150372	0.809685	-0.0697542		0.100473	0.807754	-0.0639356		0.124997	0.829067	0.0788454				0.041003	-0.0422025	-0.210803	0.0700952	0.304189	-0.0674898	-0.430306	0.251981	0.632293	0.547287	0.494678
1553	Q6IQ26	DENND5A	DENND5A (#4)	4					0.121954	0.780619	-0.0935327		0.655526	0.431489	-0.222305		0.0724327	0.940925	0.0284869				-0.0913915	0.0859454	-0.323959	0.131447	-0.210132	-0.274126	-0.190824	-0.423978	-0.195878	-0.242394	-0.320489
1554	O43583	DENR	DENR (#9)	9					0.066314	0.957124	0.0175097		0.21133	0.826008	0.0505075		0.909521	0.761138	0.0871509				-0.0740746	0.0704563	-0.0278041	0.059205	-0.0210059	0.115502	0.0515986	0.302163	0.27314	0.399846	0.349759
1555	Q96QD5	DEPDC7	DEPDC7 (#4)	4					0.98865	0.615556	-0.247649		1.24265	0.293366	-0.326914		0.850348	0.569153	-0.253561				0.0480771	-0.0497347	-0.313798	-0.183157	-0.358592	-0.33731	-0.287326	-0.102825	-0.135711	-0.308197	-0.437462
1556	Q9Y315	DERA	DERA (#15)	15					0.14779	0.92562	-0.0265489		0.027252	0.984674	-0.0053147		0.227305	0.905189	-0.0381998				-0.0531003	0.0512151	-0.0575736	0.00259066	-0.0673319	0.0201473	0.0284126	0.211956	0.197335	0.217889	0.115003
1557	Q9BUN8	DERL1	DERL1 (#11)	11					0.478691	0.842739	-0.0471264		0.300786	0.903308	-0.0291964		0.807097	0.843233	0.0512559				-0.0301692	0.0295513	-0.0309762	-0.0638944	-0.0148745	-0.0270283	-0.0466132	-0.161941	-0.135567	-0.0798177	-0.115179
1558	Q9GZP9	DERL2	DERL2 (#6)	6					0.323443	0.791634	0.0680338		0.546623	0.807682	0.0496424		0.657271	0.665417	0.149373				0.0276	-0.0281384	0.132559	0.00297035	0.0781896	0.00907154	0.0608583	-0.0478098	0.0273707	0.205155	0.0731511
1559	P17661	DES	DES (#7)	7					0.128777	0.833443	-0.0607497		0.11959	0.837044	0.0543369		0.107496	0.867872	0.0547676				0.130254	-0.143192	0.00718454	-0.141622	0.0774785	0.0486626	0.0174629	-0.0273193	0.195752	0.00833578	0.269632
1560	O00273	DFFA	DFFA (#13)	13					0.924216	0.852452	-0.043274		0.0648305	0.985737	-0.00464362		0.348641	0.80345	0.0724303				0.0121584	-0.0122618	-0.0360856	-0.0505657	-0.0463712	0.010643	0.0216422	-0.181392	-0.0726816	0.000467889	-0.109681
1561	O60443	DFNA5	DFNA5 (#3)	3					0.431126	0.781267	-0.0671791		0.170452	0.830543	-0.0472785		0.882347	0.544798	-0.291657				-0.0426754	0.0414493	-0.0269463	-0.108638	-0.226641	0.00393509	0.0790309	-0.309081	-0.157648	-0.498226	-0.551816
1562	O75907	DGAT1	DGAT1 (#1)	1					1.1781	0.704894	0.0948666		0.119922	0.818042	0.0568131		0.845245	0.560749	0.258749				0.017199	-0.0174065	0.0759216	0.113604	0.262077	0.169085	-0.261034	-0.178692	-0.0493109	0.0607711	0.228725
1563	Q96DF8	DGCR14	DGCR14 (#6)	6					0.37115	0.901098	0.0345689		0.99563	0.642943	-0.0971565		0.538151	0.805943	-0.0670259				0.0277952	-0.0283412	0.0417619	0.0268299	-0.142753	-0.0792383	-0.0702973	0.0469979	0.109581	0.046046	-0.0235193
1564	Q8WYQ5	DGCR8	DGCR8 (#8)	8					0.189998	0.964882	-0.0132598		0.0172329	0.995143	-0.00142852		0.39645	0.892401	0.0424921				0.0202677	-0.0205565	-0.0260485	-0.000759933	0.0275321	-0.00238953	-0.0298614	-0.0386765	-0.103556	-0.0175862	-0.0396617
1565	P23743	DGKA	DGKA (#7)	7					0.117801	0.954435	-0.0181776		0.685084	0.608837	0.110516		0.356545	0.852829	0.0548122				0.0239705	-0.0243755	-0.0628325	0.0260724	0.131432	0.203825	-0.00431806	0.0185435	-0.0721945	0.0264736	0.0294999
1566	P52429	DGKE	DGKE (#2)	2					0.0653378	0.958023	-0.0186303		0.538717	0.527876	-0.153819		0.027016	0.982825	0.00826577				-0.0858025	0.0809847	-0.0327153	-0.00936304	-0.269964	-0.19863	-8.92618e-05	-0.158122	0.00945876	-0.0272628	-0.104869
1567	Q13574	DGKZ	DGKZ (#8)	8					0.0575597	0.955425	0.0185568		0.526636	0.536271	0.159399		0.0845378	0.9286	0.0322732				0.0856383	-0.0910444	-0.0347988	0.0665062	0.197491	0.179367	0.0932291	0.155205	0.269529	0.352688	0.136593
1568	Q16854	DGUOK	DGUOK (#5)	5		+			0.796672	0.652227	0.14609		0.931721	0.694968	0.0815217		0.297581	0.761552	0.107529				-0.0234254	0.0230511	0.0973072	0.194499	0.104974	0.115307	0.0237229	0.126409	-0.0917286	0.132858	0.116882
1569	Q15392	DHCR24	DHCR24 (#13)	13		+			0.241367	0.895502	0.0354303		0.0787745	0.965447	0.011903		0.00794241	0.998082	-0.00163972				-0.0446573	0.0433164	0.0606606	0.00885909	-0.00740926	-0.00151071	0.0426176	-0.252229	-0.145944	-0.167669	-0.233783
1570	Q9UBM7	DHCR7	DHCR7 (#13)	13					0.292985	0.79585	-0.0656229		1.08381	0.346507	-0.259809		1.62179	0.534685	-0.278698				-0.0692083	0.0660397	-0.0263696	-0.108045	-0.307279	-0.327813	-0.149087	-0.0829195	-0.0217425	-0.309986	-0.352073
1571	P00374	DHFR	DHFR (#6)	6					1.25429	0.819161	-0.0523493		0.700024	0.60662	-0.113882		0.488958	0.738803	-0.114793				0.00844247	-0.00849208	-0.0478499	-0.0568983	-0.195602	-0.150818	0.00469967	-0.0167805	0.115413	-0.0784616	-0.0524911
1572	Q02127	DHODH	DHODH (#3)	3		+			0.62967	0.697291	0.105959		1.12004	0.407295	0.204931		0.637626	0.838555	0.0580139				0.0472919	-0.0488949	0.127144	0.0831704	0.240439	0.283225	0.0887257	0.458611	0.44844	0.488258	0.53482
1573	P49366	DHPS	DHPS (#5)	5					0.385907	0.65015	-0.170451		0.747038	0.39378	-0.234615		0.568114	0.562504	-0.293473				-0.0977465	0.0915421	-0.304516	-0.0425915	-0.350872	-0.100281	-0.261999	-0.286799	-0.45019	-0.508529	-0.815405
1574	Q96LJ7	DHRS1	DHRS1 (#11)	11		+			1.54254	0.640169	0.146826		0.72156	0.583416	0.126003		0.345264	0.675135	0.171157				-0.0101693	0.0100981	0.143575	0.150006	0.247413	0.105618	0.0248711	-0.159982	-0.453907	-0.139569	-0.132006
1575	Q6UWP2	DHRS11	DHRS11 (#1)	1					0.697618	0.627299	-0.337653		0.417064	0.552171	-0.161644		0.180342	0.725206	0.162717				0.109642	-0.118665	-0.324571	-0.359759	-0.178483	-0.116177	-0.203808	-0.397238	-0.546365	-0.584694	-0.0334754
1576	Q6UX07	DHRS13	DHRS13 (#3)	3					0.300483	0.789358	-0.0660012		0.309252	0.786844	-0.0572117		0.606282	0.766937	-0.0927081				-0.0546218	0.0526289	-0.00662681	-0.127368	0.00446498	-0.14717	-0.0319196	-0.0710481	0.00652555	-0.119926	-0.130013
1577	Q9BTZ2	DHRS4	DHRS4 (#3)	3		+			1.18939	0.621505	-0.20315		0.604172	0.531624	-0.150306		1.1657	0.618367	-0.190535				-0.010098	0.0100278	-0.17419	-0.232181	-0.0784899	-0.336028	-0.0365046	-0.588621	-0.57067	-0.742579	-0.797782
1578	Q9Y394	DHRS7	DHRS7 (#14)	14					0.546101	0.833479	-0.0512064		0.254873	0.936746	-0.0183987		0.286623	0.902457	0.0375803				0.0124293	-0.0125372	-0.0236048	-0.0789159	-0.0184271	0.0241865	-0.0611174	-0.309348	-0.22866	-0.244427	-0.218421
1579	Q6IAN0	DHRS7B	DHRS7B (#4)	4		+			0.206617	0.916353	-0.0308298		0.15447	0.896921	0.0292855		0.339107	0.908821	0.0325038				0.0449905	-0.0464388	-0.039749	-0.0233589	0.0948277	-0.0728815	0.063738	-0.447481	-0.403922	-0.420871	-0.365525
1580	Q96HY7	DHTKD1	DHTKD1 (#10)	10		+			0.0786964	0.965727	-0.0131253		0.439842	0.745806	-0.0688433		0.478601	0.901957	-0.0396648				-0.0480003	0.0464546	0.0101519	-0.0379484	-0.0637009	-0.00656081	-0.138587	-0.0104312	0.0377303	-0.0190328	-0.0329978
1581	O43143	DHX15	DHX15 (#58)	58					0.4062	0.926906	0.0261042		0.512278	0.902658	0.0267663		0.299359	0.961986	0.0155982				-0.00121084	0.00120991	0.0446498	0.00755773	0.0307806	-0.0092224	0.0587394	0.013696	0.0263992	0.0195877	0.0517038
1582	O60231	DHX16	DHX16 (#18)	18					0.133457	0.964391	-0.0133793		0.16081	0.912212	-0.0256659		0.116307	0.982312	0.00794745				-0.0273443	0.0268356	-0.0344814	0.00721398	-0.0336906	0.0668513	-0.110922	-0.110296	-0.151384	-0.121241	-0.124545
1583	Q7Z478	DHX29	DHX29 (#12)	12					0.189204	0.964731	-0.01343		0.0261563	0.991871	0.00239679		0.869196	0.618313	-0.194493				0.016779	-0.0169764	0.00507796	-0.0321352	0.0144181	-0.0456293	0.0381055	-0.0797952	0.0310818	-0.243312	-0.194389
1584	Q7L2E3	DHX30	DHX30 (#21)	21		+			0.0941232	0.964803	-0.0133587		0.273953	0.879001	0.032128		0.161056	0.979837	0.00918261				0.0319821	-0.0327073	-0.0485312	0.0210886	0.0279278	0.0871381	-0.0197698	0.124635	0.0899145	0.113311	0.119604
1585	Q9H6R0	DHX33	DHX33 (#2)	2	Nuclear (100% filter)				0.206312	0.924915	0.0278601		0.41994	0.786357	0.0560393		0.0196501	0.983059	0.00833329				-0.0144552	0.0143117	-0.0135753	0.0691521	0.134587	0.0699663	-0.0366505	-0.012248	-0.233406	-0.183144	-0.0458436
1586	Q14147	DHX34	DHX34 (#5)	5					0.110087	0.924927	-0.0302275		0.287028	0.875935	0.0342028		0.0850247	0.983746	0.00683877				0.0068431	-0.0068758	-0.11259	0.0521025	0.0879636	0.0668025	-0.0522066	0.255649	0.302279	0.27626	0.295345
1587	Q9H5Z1	DHX35	DHX35 (#4)	4					0.0102608	0.990731	-0.00348727		0.166379	0.793637	0.0607132		0.262154	0.772771	0.091293				0.0372336	-0.03822	0.0884615	-0.0964225	0.247994	0.109378	-0.176713	0.235098	0.0379494	0.149668	0.305965
1588	Q9H2U1	DHX36	DHX36 (#18)	18					0.594992	0.671608	0.122375		1.39465	0.459775	0.171146		0.442813	0.672473	0.15164				-0.0311622	0.0305033	0.0616604	0.182431	0.219829	0.151748	0.140872	0.10866	-0.0690753	0.0780654	0.264799
1589	Q8IY37	DHX37	DHX37 (#2)	2					0.011167	0.991446	0.00328848		0.733854	0.726149	-0.070254		0.00958892	0.997357	0.00186452				0.0247684	-0.0252011	0.08437	-0.0782258	-0.0345877	-0.0418799	-0.134944	-0.151822	-0.258556	-0.221614	-0.185034
1590	Q92620	DHX38	DHX38 (#12)	12					0.197238	0.95026	-0.0192382		0.728114	0.725041	-0.0725351		0.71281	0.674727	-0.134081				-0.0301749	0.0295567	-0.0287672	-0.0103275	-0.0632268	-0.122096	-0.0332096	0.0713021	-0.00225482	-0.0454895	-0.153626
1591	Q6P158	DHX57	DHX57 (#9)	9					0.101243	0.989353	0.00430135		0.226892	0.903298	0.0273156		0.322268	0.888078	0.0423769				0.0123292	-0.0124356	0.00968342	-0.00118708	0.111847	-0.023817	-0.0062427	0.0148762	0.0742723	0.0490545	0.124848
1592	Q14562	DHX8	DHX8 (#19)	19					0.418415	0.917082	-0.0291748		0.383619	0.958173	-0.0121221		0.585873	0.888238	0.0424242				0.00501506	-0.00503264	-0.00860514	-0.0497621	-0.0139384	-0.0310572	0.00860284	0.0123824	0.054291	0.0666109	0.084911
1593	Q08211	DHX9	DHX9 (#94)	94					0.432898	0.885536	0.0370611		0.505555	0.831121	0.0471489		1.56179	0.930246	0.0273085				-0.0263607	0.0258876	0.051148	0.0225011	0.0566131	0.0374803	0.0466438	0.129998	0.128898	0.154974	0.158539
1594	Q9NR28	DIABLO	DIABLO (#8)	8		+			0.0430522	0.966395	-0.0135235		0.36528	0.62738	-0.113972		1.06138	0.544676	-0.276592				-0.0824601	0.0780008	0.0437639	-0.0752703	-0.11969	-0.280782	0.0518674	-0.0954944	0.0362221	-0.355336	-0.257119
1595	O60610	DIAPH1	DIAPH1 (#21)	21					0.0658032	0.971755	0.0104767		0.0771322	0.967728	-0.0107573		0.330506	0.933518	0.0277404				0.0399779	-0.0411174	0.0422402	-0.0224262	0.0169533	-0.0190761	-0.0318584	0.0562176	0.0441163	0.103384	0.0524306
1596	O60879	DIAPH2	DIAPH2 (#2)	2					0.24668	0.806934	0.0623162		0.481617	0.620621	0.115563		0.0571834	0.971341	-0.0125999				0.0723099	-0.0761262	0.110213	0.0106034	0.0429248	0.0970725	0.200968	-0.24074	-0.157634	-0.154399	-0.269175
1597	Q9UPY3	DICER1	DICER1 (#28)	28					0.0090561	0.997311	0.00131497		0.28245	0.891177	0.0324785		0.354075	0.960559	0.0177578				0.0348787	-0.035743	-0.0265915	0.0283572	0.0470532	0.034271	0.014815	0.0921095	0.0929868	0.125121	0.0954909
1598	Q9BTC0	DIDO1	DIDO1 (#22)	22					0.724555	0.795977	0.0637799		1.09501	0.815567	0.0457075		0.341867	0.91492	0.0324966				0.00414947	-0.00416135	0.043052	0.084496	0.0288488	0.0749122	0.0333435	0.201666	0.143159	0.192367	0.217451
1599	Q68CQ4	DIEXF	DIEXF (#2)	2					0.329829	0.781064	-0.0727799		0.0878414	0.900996	0.0307424		0.446981	0.697159	0.134323				0.0660948	-0.0692689	-0.109839	-0.0388944	0.0552477	0.189762	-0.157544	0.343091	0.249781	0.339213	0.522305
1600	Q9UNQ2	DIMT1	DIMT1 (#3)	3					0.333194	0.806118	-0.0610319		0.131587	0.93755	0.0189645		0.227856	0.946727	-0.0227122				0.0350978	-0.035973	-0.116594	-0.00634504	-0.014283	0.0925286	-0.0226648	0.020517	-0.0118584	0.0116855	-0.0484513
1601	Q14689	DIP2A	DIP2A (#5)	5					0.634407	0.733027	-0.087346		0.295085	0.89509	-0.0290438		0.242352	0.902752	-0.0392468				0.000935626	-0.000936147	-0.0539816	-0.120711	-0.0800093	0.0410448	-0.0481676	0.0635955	0.0675021	0.0756743	-0.0230703
1602	Q9P265	DIP2B	DIP2B (#21)	21					0.607608	0.676331	-0.122192		0.751791	0.554998	-0.136537		0.429146	0.776961	-0.0828414				-0.0542006	0.0522378	-0.136098	-0.110249	-0.144722	-0.189588	-0.0782449	-0.429565	-0.31577	-0.412776	-0.498242
1603	Q9Y2E4	DIP2C	DIP2C (#9)	9					0.449244	0.847957	-0.0484629		0.597945	0.766189	-0.0615065		0.485663	0.899282	-0.0398794				0.0309075	-0.0315843	-0.0418338	-0.0557688	-0.0565772	-0.0329104	-0.0960469	-0.234929	-0.21589	-0.240888	-0.28969
1604	O95057	DIRAS1	DIRAS1 (#2)	2					0.825197	0.674397	-0.11194		1.22187	0.468826	-0.166915		1.20721	0.748726	-0.0970772				0.0369753	-0.037948	-0.141164	-0.0836886	-0.235278	-0.15952	-0.107406	0.0151612	0.0493226	-0.0555159	-0.0741548
1605	Q9Y2L1	DIS3	DIS3 (#19)	19					0.12475	0.921639	0.0308632		0.401723	0.679358	0.0971903		0.839824	0.851739	0.0483456				0.0726547	-0.0765087	0.0191957	0.0386767	0.0973939	0.179955	0.00844076	-0.0593611	-0.0827296	-0.0385735	-0.00682603
1606	Q8TF46	DIS3L	DIS3L (#2)	2					0.126088	0.930062	-0.0234581		0.0804588	0.935884	-0.0203983		0.0367573	0.942829	0.0341458				-0.0461827	0.04475	0.0204415	-0.0687903	-0.0534584	0.121445	-0.131331	0.34763	-0.175104	0.213894	0.0269227
1607	Q8IYB7	DIS3L2	DIS3L2 (#17)	17					0.361046	0.823732	0.0549049		0.60776	0.640659	0.10108		0.509755	0.761618	0.0946195				0.0458981	-0.0474063	0.0787404	0.0295612	0.154225	0.149135	-0.00238177	0.0545164	0.102845	0.118043	0.228557
1608	A7MBM2	DISP2	DISP2 (#4)	4					0.868585	0.629624	0.236697		1.00563	0.454046	0.179208		0.425191	0.783084	0.0833225				0.0316713	-0.0323823	0.305028	0.167656	0.274469	0.208698	0.0533893	-0.0865643	0.0314384	0.0768591	0.0346599
1609	O60832	DKC1	DKC1 (#7)	7					1.13084	0.639044	-0.15301		0.65256	0.58849	-0.124569		1.21598	0.677938	-0.13334				0.0200783	-0.0203617	-0.149134	-0.157169	-0.107332	-0.257686	-0.00911423	0.0328884	0.0729729	-0.0888168	-0.0720019
1610	Q5HYB6	DKFZp686J1372	DKFZp686J1372 (#16)	16					0.24575	0.892095	-0.0384358		0.485149	0.724639	-0.0760116		0.228699	0.803291	-0.0829198				-0.0140857	0.0139494	0.00961064	-0.0866186	-0.0917529	-0.169873	0.033387	0.259976	0.482803	0.249366	0.327574
1611	P10515	DLAT	DLAT (#30)	30	Mitochondrion-Mtx	+			0.293666	0.861862	-0.046971		0.426982	0.760595	-0.0679529		0.191562	0.934379	0.0272916				0.0476643	-0.0492929	-0.041603	-0.0539677	-0.104146	-0.037099	-0.0650569	0.187683	0.212001	0.270739	0.183529
1612	P09622	DLD	DLD (#21)	21	Mitochondrion-Mtx	+			0.110586	0.954858	-0.0183592		0.473982	0.70477	-0.085464		0.657313	0.636532	-0.173238				-0.00898504	0.00892951	0.0313369	-0.0681108	-0.0550604	-0.215637	0.0142219	-0.140347	-0.0382746	-0.339469	-0.185628
1613	Q12959	DLG1	DLG1 (#9)	9					0.373296	0.739321	-0.087802		0.413476	0.756193	-0.0661778		0.137974	0.826448	-0.0744869				0.0151382	-0.0152987	-0.0175967	-0.158168	0.0453409	-0.16001	-0.0841053	-0.259656	-0.114764	-0.421781	-0.101613
1614	Q92796	DLG3	DLG3 (#8)	8					0.113693	0.970948	-0.0110796		0.642568	0.819625	-0.0454234		1.68651	0.766252	0.0822242				0.0097813	-0.00984807	0.0178596	-0.0400856	-0.0519922	0.00383887	-0.0882172	0.165153	0.180282	0.259492	0.250392
1615	P78352	DLG4	DLG4 (#11)	11					1.4085	0.853881	-0.0453705		1.21376	0.743036	-0.0651883		0.0618318	0.971184	-0.0128179				-0.00288066	0.00287492	-0.0451323	-0.0456145	-0.0624809	-0.0364466	-0.0966458	-0.101185	-0.216178	-0.140366	-0.202634
1616	Q8TDM6	DLG5	DLG5 (#6)	6					0.313609	0.861447	-0.0468521		3.3891	0.474877	-0.152373		1.08119	0.620853	-0.191397				-0.0030287	0.00302235	-0.00198579	-0.0917247	-0.162356	-0.154369	-0.140403	0.171238	0.181858	0.0130686	-0.0427665
1617	Q9Y2H0	DLGAP4	DLGAP4 (#7)	7					0.309962	0.83934	-0.0501335		0.0746801	0.959679	-0.0132115		0.0927083	0.97644	-0.0107474				0.0488547	-0.0505672	-0.0266763	-0.0753032	0.0409382	-0.0381829	-0.0449586	0.23704	0.221973	0.253129	0.184389
1618	F8WF49	DLGAP4	DLGAP4 (#1)	1					0.0283641	0.926608	0.0415225		0.034619	0.898886	0.0504278		0.617523	0.436923	0.568367				-0.472203	0.355171	0.0814537	-0.115441	-0.213695	0.128487	0.0609426	-0.765512	-0.645127	0.105478	-0.379383
1619	Q15398	DLGAP5	DLGAP5 (#1)	1					0.0177376	0.978422	-0.0101383		0.0286026	0.955212	0.0172486		0.177687	0.932497	0.0276111				0.15204	-0.169971	-0.0282797	-0.00992781	0.147801	0.0538598	-0.176812	0.153361	0.239307	0.19084	0.257051
1620	Q9NYJ7	DLL3	DLL3 (#3)	3					1.4401	0.582564	-0.546315		2.01769	0.102877	-0.589545		1.24779	0.394133	-0.691698				-0.0245081	0.0240988	-0.603054	-0.489985	-0.516238	-0.517051	-0.73596	-0.287746	-0.483655	-0.949247	-1.20555
1621	P36957	DLST	DLST (#27)	27	Mitochondrion-Mtx	+			1.13183	0.712566	-0.0951745		1.1401	0.599583	-0.109822		0.0380124	0.98658	0.00614467				0.0183916	-0.018629	-0.105001	-0.0855851	-0.173411	-0.0541491	-0.102262	-0.194751	-0.182029	-0.135935	-0.228555
1622	Q9NPF5	DMAP1	DMAP1 (#5)	5					0.0932561	0.966836	-0.0127887		0.404594	0.80928	-0.0522079		0.313308	0.944813	0.0227549				0.0393262	-0.0404283	-0.0302046	0.00352512	-0.0147368	-0.0678387	-0.0757014	-0.0761175	-0.0502555	-0.0624956	-0.0183676
1623	Q5VZB9	DMRTA1	DMRTA1 (#2)	2					0.105121	0.927915	-0.0284019		0.658731	0.482498	-0.176273		0.61351	0.553704	-0.324639				0.0785991	-0.0831292	-0.0248788	-0.0364551	-0.0552932	-0.291353	-0.188969	-0.294604	-0.556382	-0.755503	-0.744761
1624	Q09019	DMWD	DMWD (#4)	4					0.593139	0.633631	-0.244374		0.883505	0.36508	-0.250766		0.696169	0.556991	-0.293876				-0.0711238	0.0677814	-0.124057	-0.368032	-0.123749	-0.448346	-0.185216	-0.596605	-0.372967	-0.888188	-0.669137
1625	Q9Y485	DMXL1	DMXL1 (#5)	5					0.260984	0.835236	-0.0549977		0.0181637	0.988877	0.00430283		0.83626	0.905807	0.0328119				-0.0663587	0.0634402	-0.0347796	-0.0781343	0.0450609	-0.0497056	0.0131754	-0.113119	-0.0998674	-0.0629435	-0.0844187
1626	Q8TDJ6	DMXL2	DMXL2 (#18)	18					0.321894	0.936377	-0.0211502		0.0335063	0.990614	-0.00337707		0.419085	0.812394	0.0731257				0.0199765	-0.020257	-0.0104743	-0.0321066	0.0465169	-0.0441703	-0.0128986	-0.035587	-0.0333171	0.0885534	-0.0112062
1627	Q9NVR5	DNAAF2	DNAAF2 (#6)	6					0.417019	0.85054	-0.0476454		1.13726	0.574617	-0.121689		0.439163	0.726076	-0.117706				-0.0101557	0.0100846	-0.0135804	-0.0817814	-0.130173	-0.181203	-0.0537988	-0.0614138	0.0791828	-0.0364332	-0.181209
1628	Q86Y56	DNAAF5	DNAAF5 (#5)	5					0.0655867	0.954797	0.0191512		0.110226	0.92403	-0.0237806		0.737415	0.657093	0.165978				-0.062922	0.060292	0.090609	-0.0549366	0.0214168	-0.0970566	0.000352865	0.206472	0.307895	0.416145	0.430179
1629	Q8WXX0	DNAH7	DNAH7 (#2)	2					0.000797314	1	-0.000377048		0.00585417	0.991863	0.00322298		0.0284425	0.972751	0.0141839				-0.108483	0.100893	0.0966349	-0.104979	0.26666	-0.0478012	-0.220574	0.0749399	-0.199792	-0.108803	0.012319
1630	P31689	DNAJA1	DNAJA1 (#14)	14					0.553385	0.864025	-0.041193		0.539938	0.722084	-0.0762588		0.610688	0.696829	-0.125341				-0.0147855	0.0146355	-0.0634538	-0.0190823	-0.137613	-0.121655	0.0302665	0.0685918	0.15178	0.0452424	-0.0755523
1631	O60884	DNAJA2	DNAJA2 (#14)	14					0.56028	0.664077	-0.141675		0.860477	0.405178	-0.216136		0.857156	0.56223	-0.281007				-0.0750392	0.0713285	-0.17287	-0.11419	-0.296439	-0.282192	-0.0753441	-0.247305	-0.171722	-0.407788	-0.573252
1632	Q96EY1	DNAJA3	DNAJA3 (#6)	6	Mitochondrion-Mtx	+			0.773496	0.646259	-0.154033		1.05854	0.448962	-0.190335		1.34624	0.847742	-0.0483028				0.0411494	-0.0423577	-0.154081	-0.155194	-0.164586	-0.176989	-0.231243	-0.0810181	-0.0698295	-0.115952	-0.131501
1633	P25685	DNAJB1	DNAJB1 (#9)	9					0.121978	0.919768	0.029943		0.242509	0.807776	0.0560557		0.4815	0.721372	0.126826				0.0693934	-0.0729006	-0.0093794	0.0657581	0.103281	0.0646031	-0.00497793	0.123748	-0.0264749	0.158355	0.192571
1634	Q9UBS4	DNAJB11	DNAJB11 (#12)	12	ER-Lumen				0.587584	0.767941	-0.0713876		0.176022	0.932616	-0.02123		0.0881127	0.956467	0.0227927				-0.0365193	0.0356177	-0.0505572	-0.0931198	-0.00751662	-0.059781	0.00225516	-0.397625	-0.244465	-0.31309	-0.283415
1635	Q9NXW2	DNAJB12	DNAJB12 (#1)	1					0.763249	0.626259	-0.316363		0.555056	0.30411	-0.402471		0.498671	0.375294	-1.33107				-0.0279685	0.0274366	-0.217544	-0.415712	-0.0202093	-0.932963	-0.255039	-0.557428	-0.160861	-2.45152	-0.928906
1636	Q8TBM8	DNAJB14	DNAJB14 (#1)	1					0.272492	0.709437	0.11848		1.17056	0.300764	0.307391		2.24799	0.545621	0.243971				-0.0103545	0.0102807	0.250495	-0.0136079	0.226933	0.478388	0.216743	0.164467	0.191046	0.409125	0.43433
1637	Q9UDY4	DNAJB4	DNAJB4 (#6)	6					0.054716	0.97045	0.0113434		0.367346	0.718559	0.0788922		0.082774	0.901165	0.0488517				0.0454929	-0.0469743	0.0594514	-0.0382461	0.105148	-0.0596174	0.188924	-0.187143	0.155718	-0.032839	0.0991177
1638	O75953	DNAJB5	DNAJB5 (#6)	6					0.0300675	0.980244	0.00848421		0.677231	0.536413	-0.14569		0.285653	0.823658	-0.0657314				0.00708751	-0.0071225	-0.0719135	0.0888469	-0.0300521	-0.107205	-0.299864	0.0938358	-0.00959519	-0.0893076	0.0420853
1639	O75190	DNAJB6	DNAJB6 (#3)	3					0.328561	0.640314	-0.186843		0.629946	0.301526	-0.385573		0.93889	0.43964	-0.451855				-0.182836	0.16225	-0.30103	-0.0932422	-0.50086	-0.419902	-0.266837	-0.144759	-0.365705	-0.582329	-0.831845
1640	Q8IXB1	DNAJC10	DNAJC10 (#7)	7	ER-Lumen				0.650361	0.766419	0.0758073		0.761306	0.704751	0.0797936		0.54735	0.664979	0.152121				0.0287074	-0.0292901	0.0807109	0.070321	0.105408	0.120064	0.0130345	0.118525	-0.0477621	0.141694	0.23331
1641	Q9NVH1	DNAJC11	DNAJC11 (#11)	11		+	+		0.701581	0.783529	-0.0653766		1.28458	0.760068	-0.0595637		0.570377	0.843366	0.053388				0.0124215	-0.0125294	-0.0394549	-0.0914062	-0.0852069	-0.0433745	-0.0502717	0.00141215	0.0569391	0.0679475	0.0971799
1642	Q9UKB3	DNAJC12	DNAJC12 (#3)	3					0.22963	0.89622	0.0385525		1.10395	0.39854	-0.216623		0.773178	0.578616	-0.249327				-0.0523191	0.0504881	0.0298955	0.0453784	-0.271898	-0.155135	-0.225581	-0.342072	-0.406822	-0.706298	-0.541251
1643	O75165	DNAJC13	DNAJC13 (#37)	37	Endosome				0.425989	0.903715	-0.0323607		0.064914	0.983052	-0.00576166		0.242126	0.898328	0.0416617				0.0229939	-0.0233663	-0.04345	-0.0216438	0.00135923	0.0208986	-0.0401014	0.0155222	-0.0311452	0.0865705	-0.0188701
1644	Q6Y2X3	DNAJC14	DNAJC14 (#1)	1					0.685937	0.886049	-0.0351972		1.20871	0.312551	-0.29105		0.047617	0.942602	-0.0294028				-0.0133304	0.0132083	-0.0215842	-0.0489323	-0.152721	-0.424193	-0.296418	0.170554	-0.0361244	0.202935	-0.127311
1645	Q9Y2G8	DNAJC16	DNAJC16 (#9)	9					0.0927471	0.973386	-0.0107588		0.0517275	0.970799	-0.00904269		0.0326811	0.989789	0.00492093				0.0340789	-0.0349034	-0.0155735	-0.00676867	0.0673392	0.00125957	-0.0969636	-0.240446	-0.323025	-0.296742	-0.256887
1646	Q9NVM6	DNAJC17	DNAJC17 (#4)	4					0.00638682	1	-0.000540444		0.368385	0.764914	0.0619662		0.392685	0.719471	0.127382				0.0230834	-0.0234588	-0.00758214	0.0061259	0.114641	0.131719	-0.061024	0.0245837	0.135796	0.108391	0.306752
1647	Q9H819	DNAJC18	DNAJC18 (#1)	1					0.381154	0.718532	0.094556		1.5664	0.163183	-0.506761		0.184085	0.787516	0.0956631				0.0741217	-0.0781371	0.127408	0.0576884	-0.387179	-0.435268	-0.703858	-0.193423	0.122981	0.00182891	0.119056
1648	Q96DA6	DNAJC19	DNAJC19 (#2)	2		+			0.110705	0.895105	0.0387918		0.461535	0.574312	-0.141432		0.355808	0.642313	-0.19427				-0.097573	0.0913899	0.105513	-0.0341127	-0.15862	-0.2228	-0.05215	-0.173155	0.0297767	-0.431677	-0.100241
1649	Q99543	DNAJC2	DNAJC2 (#16)	16					0.000699663	1	0.000363586		0.109258	0.84281	-0.0518631		0.122094	0.826764	-0.0753672				-0.148165	0.134356	-0.0546487	0.0415664	-0.075542	0.0248593	-0.125621	0.306585	-0.0186791	0.200954	-0.063782
1650	Q5F1R6	DNAJC21	DNAJC21 (#1)	1					0.222805	0.739455	0.0916829		0.411115	0.708869	-0.0892649		0.0241122	0.955424	-0.0323133				0.0645035	-0.0675231	0.214282	-0.0339361	-0.0678152	-0.0649404	-0.139569	-0.554282	0.133823	-0.00865739	-0.476428
1651	Q13217	DNAJC3	DNAJC3 (#8)	8					0.0960074	0.932151	0.0242315		0.0955027	0.946188	-0.0168829		0.0865591	0.952372	0.0236988				-0.0375111	0.0365603	0.0960249	-0.0485125	-0.0445367	-0.0862441	0.0787061	-0.141075	-0.303064	-0.182975	-0.213766
1652	Q9H3Z4	DNAJC5	DNAJC5 (#1)	1					0.597123	0.61967	0.343449		0.430625	0.479444	0.211164		0.012235	0.994109	-0.00380928				-0.151546	0.13713	0.330696	0.341786	0.20609	0.265638	0.14014	0.0236117	-0.0505377	-0.101659	0.0671148
1653	O75061	DNAJC6	DNAJC6 (#12)	12					1.06583	0.711431	-0.0913616		0.642672	0.833205	-0.0432683		0.0366934	0.983748	0.00728511				0.020131	-0.0204159	-0.102862	-0.0801463	-0.062321	-0.0209165	-0.0469949	-0.0692255	0.0425164	0.0138137	-0.0259526
1654	Q99615	DNAJC7	DNAJC7 (#19)	19					0.274899	0.826319	0.054551		0.0964997	0.932905	-0.0213432		0.333822	0.808547	0.0758705				-0.059474	0.057119	0.0939514	0.0127957	0.0483896	-0.113507	-0.00244448	0.0701593	0.04719	0.20292	0.0661705
1655	O75937	DNAJC8	DNAJC8 (#6)	6					0.0686161	0.967354	0.0136437		0.0190475	0.988466	0.00420496		0.93896	0.843049	-0.051833				-0.0595643	0.0572023	0.0113488	0.0135765	-0.0611134	0.0111187	0.0590665	0.106767	0.124608	0.0782736	0.0494353
1656	Q8WXX5	DNAJC9	DNAJC9 (#13)	13					0.796494	0.837801	-0.047712		0.158458	0.935648	-0.019268		0.591719	0.747415	-0.105097				-0.0168398	0.0166454	-0.0587067	-0.0369117	-0.0582864	-0.0614461	0.0616369	-0.26591	-0.161321	-0.291489	-0.345936
1657	Q4LDG9	DNAL1	DNAL1 (#2)	2					0.653629	0.883178	0.0382325		0.652263	0.638102	0.104052		1.17593	0.614975	-0.198214				-0.00905322	0.00899668	0.0551058	0.0213026	0.163775	-0.0158161	0.164112	-0.0403059	-0.0880189	-0.257558	-0.267194
1658	O00115	DNASE2	DNASE2 (#1)	1	Lysosome				0.618712	0.720516	0.439027		0.517148	0.346626	0.329235		0.0403119	0.925431	0.043596				-0.202553	0.177584	0.372104	0.480981	0.299728	0.61659	0.0339354	0.722944	0.123493	0.606397	0.327231
1659	A0A0D9SFE4	DNM1	DNM1 (#23)	23					0.113418	0.935205	0.0245598		0.356103	0.745999	0.0761034		0.560932	0.787742	0.0799231				0.0635796	-0.0665113	0.02331	0.0228778	0.0375155	0.0840439	0.102353	-0.192131	-0.110829	-0.0861169	-0.0569974
1660	O00429	DNM1L	DNM1L (#22)	22		+			0.167854	0.980191	0.00768551		0.765702	0.781635	0.0560994		0.282112	0.903432	0.0374677				-0.00298415	0.0029779	-0.00627724	0.021642	0.0170211	0.107816	0.0434519	-0.109419	-0.186093	-0.0813548	-0.139223
1661	G8JLD5	DNM1L	DNM1L (#2)	2					0.312819	0.689472	-0.121537		0.00719816	0.991771	-0.00315292		0.0717595	0.979305	0.00875913				-0.105224	0.0980682	-0.0236059	-0.226625	0.116847	0.0559136	-0.192953	-0.30817	-0.25426	-0.302206	-0.242706
1662	P50570	DNM2	DNM2 (#40)	40					0.167373	0.953005	0.0192492		0.672054	0.713734	0.0806244		0.996115	0.777437	0.0809446				0.0346343	-0.0354862	0.0263235	0.011323	0.116225	0.068284	0.0560861	-0.0733958	-0.0818027	0.0187822	-0.0120915
1663	Q9UQ16	DNM3	DNM3 (#5)	5					0.32287	0.910658	-0.0326399		0.0821642	0.948407	-0.0169237		0.494091	0.957644	0.0201546				-0.00254742	0.00254293	-0.0629399	-0.00234431	-0.13947	-0.00816117	0.0968538	0.152853	0.150938	0.183225	0.160875
1664	Q6XZF7	DNMBP	DNMBP (#6)	6					0.472724	0.841345	0.0468754		0.0647442	0.967733	-0.00992677		0.15066	0.90081	-0.0402488				0.0295961	-0.0302161	0.0273253	0.0658056	-0.0954874	0.0244889	0.0402882	0.153727	0.209496	0.222003	0.0607228
1665	P26358	DNMT1	DNMT1 (#14)	14					0.303458	0.770119	-0.0750951		0.434242	0.652114	-0.106011		1.34514	0.735172	-0.101548				-0.0776076	0.0736451	-0.0362158	-0.117937	-0.119714	-0.174787	-0.0294758	0.0916609	0.066747	-0.00581871	-0.0388701
1666	Q9Y6K1	DNMT3A	DNMT3A (#17)	17	Nuclear (100% filter)				0.72157	0.886708	0.0356979		0.168302	0.950531	0.0151564		0.280339	0.853261	0.0554734				0.00739638	-0.0074345	0.049589	0.0217686	0.0680402	0.0172641	-0.0398922	0.4246	0.304096	0.410556	0.429087
[truncated: 5,557 more rows]

## Sheet: Phos Quant NGN2 (AAVS) - WCL
											Welch's t-test (S1=1 5%FDR)			Welch's t-test (S1=1 5%FDR)			Welch's t-test (S1=1 5%FDR)							Log2 Ratios
[truncated: 8,022 more rows]

[truncated: 1 more sheets: Kgg Quant NGN2 (AAVS) - WCL]
