# Supplementary material for: Global Landscape and Dynamics of Parkin and USP30-Dependent Ubiquitylomes in iNeurons during Mitophagic Signaling
Source: Mol Cell. 2020 Mar 5;77(5):1124–1142.e10. doi: 10.1016/j.molcel.2019.11.013 (PMC7098486; doi:10.1016/j.molcel.2019.11.013)
Supplement: Table S2. Proteome Abundance, Phospho-Proteome, and Ubiquitylome Data for Whole-Cell Extracts from WT iNeurons with or without Depolarization in the Presence or Absence of the Two p97 Inhibitors (CB-5083 or NMS-873), Related to Figure 4 [file mmc3.xlsx]

## Sheet: Proteome p97 inhibitors
									Welch’s t-test (S0=1 1%FDR)				Welch’s t-test (S0=1 1%FDR)				Welch’s t-test (S0=1 1%FDR)				Welch’s t-test (S0=0.585 1%FDR)				Welch’s t-test (S0=0.585 1%FDR)				Welch’s t-test (S0=0.585 1%FDR)				Welch’s t-test (S0=0.585 1%FDR)							Log2 ratio
Rank	UniProt ID	Gene Symbol	Gene (NM; CB Peptide)	Compartment	MitoCarta2.0	MOM_Ting	NMS-873 Peptides	CB-5083 Peptides	Significant DMSO_AO_DMSO_UT	-Log10 (p-value) AO_UT	q-value AO_UT	Log2 (AO/UT)	Significant NM_AO_NM_UT	-Log10 (p-value) NM_AO_NM_UT	q-value NM_AO_NM_UT	Log2 (NM_AO/NM_UT)	Significant CB_AO_CB_UT	-Log10 (p-value) CB_AO_CB_UT	q-value CB_AO_CB_UT	Log2 (CB_AO/CB_UT)	Significant NM_UT_DMSO_UT	-Log10 (p-value) NM_UT_UT	q-value NM_UT_UT	Log2 (NM_UT/UT)	Significant CB_UT_DMSO_UT	-Log10 (p-value) CB_UT_UT	q-value CB_UT_UT	Log2 (CB_UT/UT)	Significant NM_AO_DMSO_AO	-Log10 (p-value) NM_AO_AO	q-value NM_AO_AO	Log2 (NM_AO/AO)	Significant CB_AO_DMSO_AO	-Log10 (p-value) CB_AO_AO	q-value CB_AO_AO	Log2 (CB_AO/AO)				NMS-873_UT_01_ratio	NMS-873_UT_02_ratio	NMS-873_UT_03_ratio	NMS-873_AO_01_ratio	NMS-873_AO_02_ratio	NMS-873_NM_UT_01_ratio	NMS-873_NM_UT_02_ratio	NMS-873_NM_UT_03_ratio	NMS-873_NM_AO_01_ratio	NMS-873_NM_AO_02_ratio
1	A0A096LPI6	A0A096LPI6	A0A096LPI6 (9;8)				9	8		0.385721	0.538562	0.0679538		0.0540412	0.914934	0.0177222		1.44255	0.213474	0.23624		0.0572545	0.923709	0.0185079		1.08228	0.341627	0.133282		0.152884	0.818561	-0.0317237		1.73879	0.1342	0.301568				0.0558907	-0.105706	0.0442532	-0.0879493	0.00815708	-0.0457143	0.211602	-0.119257	0.0536543	-0.0531235
2	A0A0B4J2A0	A0A0B4J2A0	A0A0B4J2A0 (6;8)				6	8		1.32682	0.480826	0.076218		0.0602226	0.954099	0.00946868		0.000343076	0.99995	-5.89316e-05		1.0766	0.414348	0.134362		0.523538	0.653286	0.0580668		0.989335	0.628021	0.0676124		0.152911	0.861433	-0.0182101				0.0551383	-0.0868721	0.0278324	0.0778101	0.115432	0.0646008	0.224229	0.111428	0.147797	0.182883
3	Q9NRG9	AAAS	AAAS (6;4)				6	4		0.00619557	0.987944	0.0020508		0.112231	0.7638	-0.0455377		0.112725	0.574507	-0.0628239		0.0545152	0.89941	0.0233593		0.25483	0.473491	-0.115692		0.0785532	0.873205	-0.0242292		0.511352	0.253104	-0.180566				-0.235049	0.279837	-0.0949792	0.0282285	0.0519539	0.201941	-0.200184	0.0220769	-0.131045	0.140084
4	Q86V21	AACS	AACS (9;15)				9	15		0.568395	0.656571	-0.0439635		0.16903	0.783703	0.0405427		1.38699	0.340697	0.114321		0.25794	0.715386	-0.056065		2.27564	0.469184	-0.0904013		0.217509	0.831622	0.0284412		0.837402	0.512673	0.0678828				0.00557658	-0.079289	0.0698441	-0.117835	0.0285165	-0.159113	0.0970787	-0.108232	0.0243443	-0.0984342
5	Q8N5Z0	AADAT	AADAT (3;3)		+		3	3		0.0640335	0.933097	0.00866506		0.204518	0.708471	-0.0535289		1.13674	0.765464	0.0298485		0.323953	0.652107	0.0695877		0.590332	0.652581	0.056352		0.0338592	0.965496	0.00739374		1.47545	0.45918	0.0775355				-0.102336	0.166718	-0.0801268	-0.0476447	-0.00951477	0.143994	-0.0837111	0.138512	-0.065823	0.147367
6	Q6PD74	AAGAB	AAGAB (5;4)				5	4		0.166476	0.851743	-0.0174439		0.989911	0.410477	-0.144562		0.204829	0.728221	0.0351594		0.749759	0.48958	0.107602		0.198423	0.874451	0.0222987		0.187908	0.88717	-0.0195167		0.495967	0.500375	0.074902				-0.00201472	0.0300075	-0.0285899	0.0198208	-0.00294615	0.0177829	0.207469	0.0931224	-0.0302872	0.00606716
7	Q2M2I8	AAK1	AAK1 (10;18)				10	18		0.0145737	0.982647	-0.00253416		0.736006	0.349613	-0.180217		1.0428	0.675789	-0.0405105		0.00500332	0.997964	0.000961817		3.05592	0.223725	0.181515		0.732413	0.395743	-0.176721		1.20516	0.275343	0.143539				-0.0507156	0.120477	-0.0778806	0.0515948	-0.155878	0.0637285	-0.110122	0.0451182	-0.263288	0.00293516
8	Q13685	AAMP	AAMP (7;5)				7	5		1.95183	0.397912	-0.0990988		2.15226	0.24986	-0.267005		0.654235	0.40672	-0.0905147		3.09352	0.305171	0.225443		0.531001	0.608652	0.0677205		0.564559	0.688025	0.0575366		0.715341	0.487782	0.0763046				-0.0140734	0.0248661	-0.0111193	-0.0830419	-0.0941478	0.230539	0.178373	0.263911	-0.109254	0.0246941
9	Q9Y312	AAR2	AAR2 (7;9)				7	9		0.442062	0.732962	-0.0330022		0.776749	0.325245	-0.197456		0.541276	0.719663	-0.0349702		0.12135	0.841325	0.0338618		1.24452	0.561591	-0.0728582		0.806648	0.461735	-0.130592		1.09749	0.468148	-0.0748261				-0.00755154	0.0431041	-0.0366851	0.032786	-0.101344	0.168197	-0.149076	0.081244	-0.176061	-0.0511812
10	P49588	AARS	AARS (50;37)				50	37		1.54494	0.649136	0.0436889		0.784941	0.646939	-0.0644206		0.0733803	0.924312	-0.0108912		0.965933	0.584576	0.0804328		3.07449	0.447848	0.0946035		0.581616	0.826707	-0.0276767		0.303405	0.714806	0.0400234				-0.0141674	-0.0057076	0.0196598	0.0386193	0.0234896	0.0344368	0.139499	0.0666885	0.0474332	0.0127778
11	Q5JTZ9	AARS2	AARS2 (11;10)	Mitochondrion-Mtx	+		11	10		0.297716	0.725545	-0.0340797		0.232282	0.840086	0.0293221		1.56248	0.450048	0.07738		1.05205	0.554252	-0.0838341		1.65818	0.470694	-0.0910192		0.13652	0.885078	-0.0204323		0.182399	0.847657	0.0204405				-0.0553147	0.10758	-0.0585994	0.00637368	0.00465459	-0.0300166	-0.133912	-0.0910333	-0.0568043	0.0124176
12	Q9BTE6	AARSD1	AARSD1 (8;11)				8	11		1.92281	0.56259	0.0572858		0.42746	0.798033	0.0359651		0.0289406	0.952047	-0.00708985		1.41493	0.641033	0.0644291		0.216241	0.801838	0.0370362		0.542704	0.748906	0.0431084		0.171726	0.811538	-0.0273395				-0.00071227	-0.0217746	0.0221522	0.0563329	0.0679359	0.0941581	0.0647526	0.0333716	0.139097	0.120328
13	Q9NRN7	AASDHPPT	AASDHPPT (20;17)				20	17		0.225441	0.897005	-0.0123341		0.987066	0.54744	-0.0867246		1.05244	0.342546	-0.114056		0.880385	0.644861	0.0665252		0.674399	0.602372	0.0697273		0.0789723	0.957881	-0.00786525		0.659013	0.745406	-0.0319945				-0.019707	0.0240969	-0.00473401	0.0135629	-0.0228781	0.0969086	0.0088743	0.0930793	-0.0298574	0.0347279
14	Q9UDR5	AASS	AASS (17;12)		+		17	12		0.661408	0.788622	0.0251815		1.06682	0.493324	0.106792		0.269116	0.870176	0.0170046		0.384211	0.799015	-0.0376465		0.628892	0.863496	0.0230749		1.10796	0.726129	0.0439638		0.225216	0.88496	0.014898				0.0162198	0.000503477	-0.0169137	-0.00756131	0.0191555	-0.0638619	-0.0838715	0.0341672	0.0931148	0.066478
15	P80404	ABAT	ABAT (10;13)		+		10	13		0.142429	0.914447	0.0106173		0.809824	0.63806	0.0650878		0.208841	0.87376	-0.0168869		0.834708	0.715039	0.0500129		0.83072	0.636132	0.0598882		1.34348	0.504425	0.104483		0.520041	0.746911	0.0323839				0.0431994	-0.0454552	0.000893517	-0.040056	0.0778792	0.0317739	0.0955693	0.0218523	0.080356	0.0923934
16	Q9BZC7	ABCA2	ABCA2 (2;5)	Endosome			2	5		0.712113	0.458034	-0.0849527		0.243615	0.866267	0.0244687		0.338508	0.71808	-0.0355886		2.95838	0.267512	-0.276663		0.0124795	0.98809	-0.00184086		1.54337	0.376783	-0.167241		0.381778	0.643613	0.0475233				-0.0533175	-0.111078	0.151062	-0.156449	-0.153855	-0.337414	-0.22576	-0.27364	-0.237825	-0.227144
17	Q99758	ABCA3	ABCA3 (11;4)				11	4		2.68477	0.0375659	-0.327538		1.6201	0.530454	-0.0946214		1.55404	0.238217	-0.194449		0.603956	0.899857	-0.0187593		0.147645	0.926827	0.0131249		2.08378	0.308878	0.214157		1.19614	0.270384	0.146214				0.0301486	-0.0532978	0.0216954	-0.32153	-0.218095	-0.016858	-0.0283115	-0.0121085	-0.126644	-0.134552
18	Q9NRK6	ABCB10	ABCB10 (5;2)		+		5	2		0.232274	0.857675	-0.016313		0.210292	0.897805	-0.0195745		0.640117	0.432127	-0.0854027		1.53568	0.552834	0.0817508		2.1845	0.264266	0.160762		0.960764	0.602981	0.0784893		0.693062	0.426527	0.0916719				-0.0204271	0.0121989	0.00801017	0.0212908	-0.0284148	0.0475358	0.100348	0.094218	0.000235425	0.101721
19	Q2M3G0	ABCB5	ABCB5 (3;4)				3	4		0.472565	0.439094	0.0965462		0.732025	0.468614	0.115746		0.0368057	0.898244	-0.0151174		0.477354	0.710118	0.0554053		1.20867	0.102091	0.432327		0.30416	0.628648	0.0746051		1.42422	0.128738	0.320663				0.0275316	-0.035228	0.00698825	-0.089728	0.00501026	-0.0294843	0.117455	0.0772397	0.0759018	0.165085
20	Q9NP58	ABCB6	ABCB6 (4;11)	Lysosome	+		4	11		0.246921	0.722925	0.0356132		0.214921	0.735266	0.0490967		0.675178	0.624823	-0.0487455		0.67053	0.43277	0.135674		0.866504	0.605972	0.0646547		1.15345	0.418865	0.149158		0.135769	0.855723	-0.019704				-0.0220121	-0.0226435	0.0436448	0.0435877	0.178259	0.0261364	0.283668	0.0941557	0.235183	0.107779
21	O75027	ABCB7	ABCB7 (13;7)	Mitochondrion-Mtx	+		13	7		0.00610797	0.99492	0.000851578		0.149237	0.952012	-0.0100508		0.00818146	0.987848	0.0021062		1.05958	0.598567	0.0732131		1.21764	0.553736	0.073116		0.724441	0.649989	0.0623107		0.338455	0.51922	0.0743706				0.0208987	0.00500717	-0.0263051	0.0525042	0.0718949	0.035251	0.112475	0.0675309	0.0787746	0.0590414
22	P33527	ABCC1	ABCC1 (9;9)				9	9		0.320376	0.778925	0.0264208		0.29051	0.795475	-0.036773		0.398937	0.740629	-0.0324694		0.699188	0.598456	0.0772449		4.71977	0.1166	0.317336		0.141206	0.924187	0.0140512		2.77593	0.148512	0.258446				0.0336166	-0.0896264	0.0519414	-0.0147335	-0.00928247	-0.00279484	0.14034	0.0907319	0.0529904	-0.0147013
23	O15439	ABCC4	ABCC4 (5;6)	Plasma membrane			5	6		0.198983	0.789451	0.0261479		1.03972	0.631962	0.0670308		0.077584	0.873584	0.0171166		0.007098	0.999569	-0.000582191		0.801316	0.373672	0.129391		0.324978	0.762223	0.0403007		0.894758	0.324973	0.12036				0.061985	-0.0418233	-0.0222842	-0.0742127	0.145203	-0.0212467	-0.00985872	0.0264687	0.0476403	0.0353213
24	O60706	ABCC9	ABCC9 (7;5)				7	5		1.42871	0.0778963	-0.275262		0.213454	0.898487	-0.019739		0.303944	0.785034	0.0282729		0.440147	0.788204	0.0387916		0.812497	0.587701	0.070768		1.48468	0.228319	0.294315		1.78363	0.0980723	0.374303				0.043282	-0.0239198	-0.0203582	-0.384245	-0.434241	0.0975173	-0.0148903	0.0324478	0.00487897	0.0148003
25	P33897	ABCD1	ABCD1 (6;6)	Peroxisome	+		6	6		0.103387	0.909534	-0.0112328		0.649982	0.484165	-0.110683		0.469608	0.497831	0.0693539		0.318568	0.748009	0.0462226		1.32743	0.348975	-0.127568		0.326932	0.713898	-0.0532276		0.332237	0.669171	-0.0469816				-0.019782	0.127655	-0.118567	-0.00471736	-0.0392769	0.115977	-0.0432855	0.0582704	-0.142894	0.0518961
26	Q9UBJ2	ABCD2	ABCD2 (4;2)		+		4	2		0.333944	0.694319	0.0381206		0.524992	0.54718	-0.0916353		0.856829	0.251619	0.193747		1.60913	0.394798	0.136322		1.05551	0.180069	-0.243651		0.0288842	0.968569	0.00656584		0.913233	0.419189	-0.0880249				-0.0118818	0.100979	-0.0958804	0.0956407	0.00425973	0.173609	0.0709989	0.159459	-0.00119595	0.171323
27	P28288	ABCD3	ABCD3 (9;5)	Peroxisome	+		9	5		2.55099	0.135118	0.203405		1.07152	0.269415	0.255407		0.696385	0.28735	0.147043		0.231744	0.714892	-0.0574785		0.0215908	0.976861	0.00360696		0.025494	0.972151	-0.00547642		0.23329	0.637207	-0.0527552				-0.0575692	0.0173292	0.0384842	0.182481	0.295425	-0.0140853	-0.228722	0.0675967	0.202422	0.0864694
28	P61221	ABCE1	ABCE1 (21;18)				21	18		0.153486	0.822697	0.0213925		0.389905	0.68272	-0.0567273		0.696156	0.473002	-0.0735816		0.0784194	0.936762	-0.0136872		0.68458	0.548517	0.0769105		0.838188	0.553958	-0.091807		0.143897	0.861373	-0.0180636				-0.126182	-0.0429514	0.154557	0.0333509	-0.0782489	-0.0310517	-0.0906765	0.0722355	-0.0810865	-0.0034891
29	Q8NE71	ABCF1	ABCF1 (14;16)				14	16		0.323219	0.580695	0.0583596		0.145772	0.866994	-0.0260911		0.742252	0.472805	-0.0738899		0.0418242	0.966011	-0.00838315		2.22442	0.157925	0.248105		0.559991	0.568927	-0.0928338		0.703608	0.348608	0.115856				0.0228681	-0.0324525	0.00901172	-0.0069953	0.141697	-0.0881026	0.112615	-0.0524211	-0.0241429	-0.0490007
30	Q9UG63	ABCF2	ABCF2 (12;11)		+		12	11		0.395566	0.497239	-0.0774989		1.22228	0.651145	0.0645413		0.063016	0.862721	0.0201388		0.0274804	0.981964	-0.00469278		1.17559	0.332066	-0.135769		0.914652	0.445713	0.137347		0.111698	0.744906	-0.038131				-0.00674862	0.00331837	0.00340656	0.0331269	0.0239118	-0.0126157	-0.0104307	-0.0087452	0.0308326	0.08626
31	Q9NUQ8	ABCF3	ABCF3 (11;16)				11	16		0.230053	0.893063	-0.0127326		0.595496	0.68295	-0.0559421		1.24435	0.375855	0.101282		0.057295	0.972095	-0.00631968		4.20883	0.258278	-0.157232		0.790152	0.704414	-0.0495292		0.569654	0.673388	-0.0432173				0.0017231	0.0480371	-0.0514775	-0.0305147	-0.0473122	-0.0226636	-0.0556789	0.058115	-0.0993784	-0.0188447
32	Q9NUJ1	ABHD10	ABHD10 (9;15)	Mitochondrion-Mtx	+		9	15		0.643152	0.694822	0.038112		0.563218	0.803874	-0.0343553		0.0939784	0.956732	-0.00611		1.20034	0.703708	0.0521258		3.87097	0.292866	0.140992		0.25539	0.879875	-0.0203415		1.55848	0.381764	0.0967697				-0.0388675	0.025696	0.0123691	0.0599125	0.0328149	0.0321805	0.0381449	0.0852831	0.000291997	0.0592722
33	Q8NFV4	ABHD11	ABHD11 (5;10)		+		5	10		0.461663	0.649657	0.044787		0.198741	0.763822	-0.0431287		0.0736174	0.971985	0.00433072		0.695408	0.45405	0.122657		1.16581	0.510765	0.0827691		0.240853	0.79688	0.0347414		0.604409	0.679367	0.0423128				-0.0529289	0.138742	-0.0968417	0.106105	0.0265219	0.18784	-0.0145349	0.188778	0.0531702	0.169757
34	Q8N2K0	ABHD12	ABHD12 (4;6)	ER-Membrane			4	6		0.0412352	0.970033	0.00424004		0.259736	0.602097	0.0811145		0.00418435	0.998522	0.000369848		0.188123	0.718265	-0.0582185		1.39494	0.56372	0.0723037		0.116176	0.897983	0.018656		0.850076	0.509703	0.0684335				0.0065312	-0.0491025	0.0411381	-0.0834035	0.071299	0.11098	-0.262902	-0.0235561	-0.0722924	0.0566172
35	Q96IU4	ABHD14B	ABHD14B (3;3)				3	3		1.34659	0.491107	0.0743108		0.0609444	0.953334	0.00986406		0.174132	0.794254	-0.0282871		0.227761	0.830899	0.0329202		0.45661	0.608657	0.069215		0.441834	0.806375	-0.0315266		0.722062	0.734488	-0.0333829				0.0308946	-0.0591343	0.0264667	0.0997525	0.0229814	0.0190655	0.122266	-0.0459953	0.0734991	-0.00737261
36	O95870	ABHD16A	ABHD16A (14;12)				14	12		0.889292	0.647272	0.0447464		0.0936989	0.92374	0.0153615		0.83294	0.381516	-0.0995506		0.465747	0.658915	0.0673566		2.2122	0.262726	0.163046		0.802873	0.767178	0.0379717		0.135176	0.861326	0.0187489				-0.0235818	-0.0204319	0.0430298	0.0165478	0.0540824	0.122523	-0.0422483	0.120472	0.0987039	0.0720151
37	Q9BV23	ABHD6	ABHD6 (5;14)	ER-Membrane			5	14		1.72511	0.667004	0.0407153		0.250516	0.691263	-0.0577285		0.0149943	0.990585	-0.0014288		0.562473	0.472752	0.120582		1.86562	0.536915	0.0767067		0.245457	0.874687	0.0221382		0.483778	0.743205	0.0345626				-0.00876622	0.0423566	-0.0346577	0.0620778	0.0350256	0.0221324	0.281064	0.0578425	0.10764	-0.000306506
38	Q8IZP0	ABI1	ABI1 (4;5)				4	5		1.35772	0.348781	0.11223		0.29977	0.581627	0.0870971		0.114389	0.807797	0.0266188		0.247539	0.653437	0.0740271		0.138803	0.913146	0.0155339		0.600517	0.714211	0.048894		0.331986	0.536678	-0.0700775				0.050769	-0.117206	0.0596483	0.109602	0.20752	0.0665703	0.260606	-0.109855	0.145546	0.154222
39	Q9NYB9	ABI2	ABI2 (9;10)				9	10		0.702442	0.72421	0.0333232		0.706915	0.665518	-0.0604988		0.942943	0.642636	0.0443654		0.0584333	0.974101	0.00613513		0.260947	0.92398	-0.0131974		1.81762	0.553708	-0.0876869		0.0301225	0.985749	-0.00215513				0.0130074	0.0137239	-0.0271088	0.0343288	0.0199142	0.0089613	-0.0520938	0.0605666	-0.0247926	-0.0624984
40	P00519	ABL1	ABL1 (7;10)				7	10		2.23574	0.449501	-0.0852178		0.956974	0.511708	-0.102565		1.2543	0.48171	0.0715747		0.470423	0.745938	0.0474975		2.41698	0.620761	-0.0586034		0.792516	0.810183	0.0301502		1.74735	0.37709	0.0981891				0.0181757	0.00857686	-0.0271468	-0.10531	-0.119944	0.0135202	0.123479	0.00501232	-0.0432604	-0.0546662
41	P42684	ABL2	ABL2 (13;6)				13	6		0.280756	0.843951	0.0183965		0.405547	0.722903	0.0508449		0.0899296	0.919991	0.0109926		1.0034	0.713989	0.0494164		0.136245	0.92275	0.0138508		0.659325	0.602914	0.0818648		0.0625201	0.954987	0.00644694				0.00523853	-0.0226144	0.0170884	-0.0187371	0.0325835	0.0468469	0.0485592	0.0497592	0.102015	0.016338
42	O14639	ABLIM1	ABLIM1 (3;5)				3	5		0.0983779	0.927537	-0.00966042		0.307176	0.776007	0.0396289		0.0969297	0.960248	0.00585897		0.697656	0.652571	-0.0663866		1.34123	0.785746	-0.0340713		0.124145	0.906067	-0.0170973		0.186056	0.85806	-0.018552				-0.0164918	0.0413893	-0.0258204	-0.0379793	-0.0690461	-0.0951872	-0.109634	0.00511017	0.00379462	0.0183072
43	Q12979	ABR	ABR (13;22)				13	22		0.728225	0.549993	-0.0631016		1.03026	0.411621	0.145873		0.892319	0.568922	-0.0567367		1.63965	0.47325	-0.103134		1.46137	0.42924	0.103415		0.786906	0.511921	0.10584		1.49065	0.346363	0.10978				0.0468715	-0.12309	0.0686827	-0.154441	-0.0327333	-0.122744	-0.0725777	-0.119128	0.0848102	-0.0611028
44	Q9P1F3	ABRACL	ABRACL (2;2)				2	2		0.0106281	0.971614	-0.00438446		0.786244	0.202657	-0.417069		0.0745859	0.929208	0.0100168		0.831423	0.269764	0.348231		0.154702	0.794614	-0.0371358		0.107348	0.708047	-0.0644542		0.0689973	0.848626	-0.0227345				-0.155183	0.322691	-0.232226	0.240594	-0.222414	0.473383	0.0147916	0.520541	-0.233488	0.283523
45	P09110	ACAA1	ACAA1 (9;9)	Peroxisome	+		9	9		0.238533	0.744226	-0.0326868		0.585525	0.432643	0.141161		1.6775	0.274719	-0.1482		0.448222	0.517598	-0.108927		1.23138	0.448133	0.102322		0.465469	0.646035	0.0649208		0.0808792	0.902764	-0.0131918				0.00127108	0.031802	-0.0338201	-0.0164368	0.0547865	-0.0619486	-0.286143	0.0205224	0.0685151	0.0626987
46	P42765	ACAA2	ACAA2 (14;13)	Mitochondrion-Mtx	+		14	13		0.203065	0.924167	0.00948385		0.0151947	0.990463	0.00140731		0.248044	0.860476	0.0180666		0.594791	0.765689	0.0430219		0.844306	0.740689	0.0424074		0.910854	0.783336	0.0349453		0.901458	0.611136	0.0509901				0.0300451	-0.0281742	-0.00246128	0.00142641	0.0518663	0.0163026	0.0979893	0.0141955	0.0486567	0.0231442
47	Q13085	ACACA	ACACA (66;55)		+		66	55		0.0329701	0.996059	-0.000676139		0.559629	0.808266	0.0351313		3.11953	0.336071	0.110135		0.242812	0.92599	-0.0160954		1.85822	0.71783	-0.0448531		1.1652	0.879896	0.0197121		3.15827	0.506379	0.0659581				0.0193104	-0.00137316	-0.0181817	0.00244043	0.00781296	-0.0566626	0.0258447	-0.0176026	0.0195887	0.00772042
48	Q6JQN1	ACAD10	ACAD10 (4;8)		+		4	8		1.12558	0.519528	-0.0709619		0.165939	0.965562	-0.00708225		0.527643	0.522146	-0.0649049		1.07537	0.769515	-0.040324		0.176422	0.929705	0.0124416		0.341098	0.860996	0.0235556		0.125665	0.861312	0.0184986				0.00943484	0.0163831	-0.0261784	-0.13334	-0.0236047	-0.0682468	-0.0339112	-0.0192936	-0.0479582	-0.0385069
49	Q9UKU7	ACAD8	ACAD8 (7;6)		+		7	6		0.0494471	0.968415	-0.00429594		0.757362	0.709411	0.0511213		0.579713	0.730076	0.0335188		0.660844	0.726292	-0.0474454		0.0149127	0.99148	-0.00133298		0.11919	0.958105	0.0079718		0.66191	0.714679	0.0364818				0.0704392	-0.0776624	0.00341789	-0.0443124	-0.0193453	-0.0339411	-0.0981862	-0.0126238	0.00369238	-0.016727
50	Q9H845	ACAD9	ACAD9 (15;13)	Mitochondrion-IM	+		15	13		0.163869	0.951419	0.00612051		0.354161	0.860422	-0.026462		1.1253	0.602708	-0.0495124		1.47843	0.862037	0.0238375		1.07593	0.720346	0.0459314		0.100326	0.955066	-0.00874506		0.215598	0.923323	-0.00970154				-0.00146776	0.00700262	-0.00556334	-0.0251881	0.0338345	0.0134385	0.0250816	0.0327466	-0.0175073	0.0510511
51	P11310	ACADM	ACADM (5;17)	Mitochondrion-Mtx	+		5	17		1.28673	0.222963	-0.162933		0.203099	0.925619	-0.0146106		1.08618	0.396055	-0.0943041		0.166621	0.942865	-0.0125936		0.805194	0.605664	0.0677973		1.08355	0.446492	0.135729		1.10431	0.286042	0.136426				0.0404645	-0.0163274	-0.0250176	-0.269045	-0.238221	0.00393372	-0.0630127	0.0207994	-0.0215743	-0.030428
52	P16219	ACADS	ACADS (6;3)		+		6	3		0.00882909	0.996249	0.000670814		0.34788	0.821119	0.0319023		0.44966	0.586212	-0.0559367		0.0234661	0.991354	0.00242792		0.0629274	0.950704	-0.00925112		0.495131	0.794682	0.0336594		1.33323	0.518721	-0.0658586				-0.0110013	0.026436	-0.0158065	0.00509664	0.0515792	-0.0354851	-0.0212516	0.0629997	-0.00404821	0.0708987
53	P45954	ACADSB	ACADSB (8;7)	Mitochondrion-Mtx	+		8	7		1.06059	0.592823	-0.0521996		1.26888	0.747698	0.0430869		0.109209	0.939316	0.00865172		1.73085	0.65192	-0.0604336		1.84811	0.605701	-0.0620258		0.704809	0.786878	0.0348529		0.0117924	0.992084	-0.00117453				0.0753747	-0.0419982	-0.0364421	-0.0695614	-0.018721	-0.0783739	-0.0603525	-0.0441122	0.00469556	-0.0370304
54	P49748	ACADVL	ACADVL (17;25)	Mitochondrion-Mtx	+		17	25		0.910422	0.5515	-0.06134		0.115752	0.953328	-0.00985015		0.0550306	0.951688	0.00705673		0.0975512	0.956194	-0.00983666		0.829696	0.716365	0.0447946		0.67142	0.748077	0.0416532		1.07832	0.342969	0.113191				0.0250206	-0.0514323	0.0250684	-0.10201	-0.0202524	-0.0669802	0.021989	0.0127161	-0.0377512	-0.014633
55	Q15057	ACAP2	ACAP2 (2;6)				2	6		0.0352402	0.958439	-0.0059176		0.369416	0.64129	-0.0698637		1.03249	0.452468	0.0777965		0.764692	0.808733	-0.0345542		0.931586	0.706706	-0.0483117		0.481063	0.553262	-0.0985003		0.224751	0.73884	0.0354024				0.0109984	-0.0347407	0.0230995	-0.16462	0.0245246	-0.0406041	-0.00206372	-0.0613526	-0.027773	-0.245053
56	Q96P50	ACAP3	ACAP3 (10;8)				10	8		0.664299	0.714419	-0.0353584		0.549765	0.350761	0.19122		0.063113	0.956709	-0.00640752		0.570882	0.361526	-0.198433		0.538735	0.720964	0.0471124		0.554367	0.824113	0.0281456		1.44041	0.465585	0.0760633				0.00767782	0.000139987	-0.00785957	0.0252773	-0.0688704	-0.14584	-0.447641	-0.00281302	6.36322e-05	-0.00547271
57	P24752	ACAT1	ACAT1 (14;22)	Mitochondrion-Mtx	+		14	22		0.178823	0.895884	-0.0124689		0.034762	0.977791	0.00420296		0.0694599	0.969299	0.00486261		0.130153	0.948432	0.011463		1.97447	0.624815	0.0583782		0.307926	0.8277	0.0281348		1.16474	0.462938	0.0757097				0.0255004	-0.0530142	0.0260876	-0.03542	-0.0596392	-0.0437775	0.049357	0.0276845	0.0468168	-0.0439866
58	Q9BWD1	ACAT2	ACAT2 (16;20)				16	20		0.0141979	0.987473	-0.00195135		0.0630581	0.957858	0.00870215		0.116589	0.919818	-0.0108138		0.171717	0.901673	0.0202917		0.51151	0.787527	0.0356207		0.250578	0.814586	0.0309452		0.219431	0.799894	0.0267583				0.0273285	-0.0192565	-0.00848525	-0.0417539	-0.0482434	-0.0449697	0.0927994	0.0116985	0.0370232	-0.0193005
59	Q9H3P7	ACBD3	ACBD3 (11;10)				11	10		0.507446	0.742998	0.0322004		1.31642	0.76983	-0.0393195		1.14493	0.451764	-0.0776727		1.91527	0.700834	0.0521352		0.337373	0.893467	0.0191448		0.276535	0.886739	-0.0193847		1.28911	0.401055	-0.0907284				0.0132661	0.0163923	-0.0301254	0.0918508	0.0536243	0.0493761	0.0364121	0.0703698	0.0269524	0.0175231
60	Q9BR61	ACBD6	ACBD6 (9;5)				9	5		0.0195734	0.980175	0.00284305		0.835271	0.433838	-0.134478		0.845205	0.390424	-0.0983087		0.623407	0.537109	0.0938187		0.0551041	0.954858	0.00827456		0.286061	0.747376	-0.0435024		0.983078	0.402382	-0.0928772				-0.0635588	0.116501	-0.0604022	0.110666	0.0136314	0.159365	-0.0217386	0.139857	-0.0826287	0.0510405
61	P22303	ACHE	ACHE (2;4)				2	4		3.68113	0.0264297	-0.370788		1.65071	0.240132	-0.288804		2.35377	0.196693	-0.284518		1.33182	0.323492	0.214325		3.12567	0.0174231	0.704554		1.62765	0.222807	0.296309	+	5.42182	0	0.790824				0.0266376	5.58933e-05	-0.0271957	-0.32766	-0.424486	0.315737	0.158264	0.168365	-0.142092	0.0449352
62	E7EQT4	ACIN1	ACIN1 (19;25)				19	25		1.08222	0.542011	0.0652334		1.37638	0.554949	0.0862202		0.332017	0.622482	0.0507027		1.7396	0.524443	-0.0913543		1.38395	0.169791	-0.251142		1.13029	0.622464	-0.0703674		3.2682	0.136642	-0.265673				-0.035818	0.0141073	0.0210462	0.0911792	0.126121	-0.0621506	-0.127444	-0.0852411	-0.0108169	0.000957282
63	P53396	ACLY	ACLY (94;75)		+		94	75		1.9667	0.645585	-0.0441262		0.401108	0.89805	-0.0192567		0.741159	0.609709	-0.050547		1.51464	0.61936	0.0682404		1.84645	0.285814	0.154765		2.61777	0.52788	0.0931099		3.4385	0.249701	0.148344				0.0171747	-0.031317	0.0136374	-0.0467997	-0.0459645	0.0793471	0.0902174	0.0344786	0.0459899	0.0330412
64	P21399	ACO1	ACO1 (10;12)		+		10	12		0.732769	0.571294	-0.0589337		1.01466	0.363366	-0.171575		3.69705	0.270315	-0.149024		1.08709	0.340126	0.198715		6.78234	0.132136	0.280697		1.01693	0.56975	0.0860736		1.97462	0.212349	0.190608				-0.0107427	0.0202138	-0.00968574	-0.116966	-0.092891	0.122308	0.322397	0.150783	0.0396894	-0.0194257
65	Q99798	ACO2	ACO2 (38;46)	Mitochondrion-Mtx	+		38	46		0.10051	0.937015	-0.00813941		0.165571	0.954262	0.00901754		0.223912	0.74666	0.032527		0.546432	0.845311	0.0274732		0.225602	0.88875	0.0200076		0.77532	0.726251	0.0446302		0.472808	0.570341	0.060674				-0.00120748	0.00911597	-0.00795986	0.0233341	-0.0111703	-0.00144779	0.038006	0.0440247	0.051891	0.0493301
66	Q86TX2	ACOT1	ACOT1 (13;7)				13	7		0.104881	0.922408	0.0097632		0.838987	0.849442	0.0266965		0.822335	0.553083	0.0579347		0.118178	0.962487	0.00823147		0.0682604	0.958174	-0.00674435		0.391196	0.849823	0.0251648		0.61668	0.678606	0.0414271				-0.00371634	-0.0109711	0.0145673	-0.0260276	0.0308271	-0.00225508	-0.00671044	0.0308823	0.0494067	0.0294569
67	Q9NPJ3	ACOT13	ACOT13 (8;4)	Mitochondrion-Mtx	+		8	4		0.0324109	0.977059	0.00332406		0.373312	0.623492	-0.0746057		0.756739	0.301132	-0.137564		0.246292	0.745299	0.0507945		1.01611	0.235719	0.19949		0.310379	0.835477	-0.0271353		0.476379	0.575035	0.0586023				0.0373698	-0.0163112	-0.0218026	0.0342732	-0.0896249	-0.0634143	0.190948	0.0243367	-0.0510994	-0.0149562
68	O00154	ACOT7	ACOT7 (20;20)		+		20	20		0.21284	0.809345	-0.0229755		0.197454	0.786647	0.0396115		0.967923	0.699814	-0.0388211		0.107816	0.899182	0.0218514		2.6502	0.327908	0.130246		0.803536	0.583518	0.0844384		1.356	0.333526	0.114401				0.02044	-0.048855	0.0271938	-0.0534315	0.0149508	-0.0873437	0.141961	0.00824703	0.0816231	-0.00825397
69	Q9Y305	ACOT9	ACOT9 (14;12)	Mitochondrion-Mtx	+		14	12		0.426758	0.642164	0.0468405		1.00735	0.678612	0.0564424		0.595693	0.601958	0.052711		0.0457487	0.984929	0.00368912		1.05152	0.483382	0.0915417		0.103908	0.928499	0.013291		1.01153	0.390951	0.0974121				0.06379	-0.0847621	0.0169983	-0.0420711	0.0185695	0.00461773	0.0244448	-0.0212263	0.087487	0.0179293
70	Q15067	ACOX1	ACOX1 (16;15)	Peroxisome	+		16	15		0.988616	0.577732	0.0553198		0.126646	0.947224	-0.0111027		0.886422	0.4765	0.0740533		0.946166	0.614252	0.0719415		0.435964	0.880224	0.0203757		0.0781955	0.970967	0.005519		0.426899	0.703575	0.0391092				0.0295119	-0.0526428	0.0217139	0.0342077	0.0479604	0.0495046	0.129595	0.0352174	0.0737797	0.0631378
71	O15254	ACOX3	ACOX3 (3;9)		+		3	9		0.460851	0.643119	0.0461504		0.0677049	0.844868	-0.033005		0.0475365	0.945909	-0.0077713		0.0824051	0.830876	0.039508		0.186051	0.862137	-0.0249495		0.334392	0.76482	-0.0396474		0.735135	0.459738	-0.0788712				0.0901659	-0.0980526	0.00175075	-0.037992	0.118233	-0.0377338	0.341579	-0.189406	0.074363	-0.0348109
72	P24666	ACP1	ACP1 (4;2)				4	2		0.410305	0.581437	-0.0560118		1.33797	0.236631	0.318416		0.169807	0.691341	0.040916		2.01655	0.396153	-0.133151		1.04157	0.288895	-0.160294		1.22552	0.286116	0.241278		0.30275	0.564731	-0.0633657				0.00480544	-0.138054	0.121572	-0.0855524	0.0734221	-0.164142	-0.114188	-0.126981	0.282392	0.0372205
73	P11117	ACP2	ACP2 (6;10)	Lysosome			6	10		1.03007	0.57892	0.0549976		0.222646	0.860531	0.0258423		0.270818	0.781316	-0.0283459		1.60836	0.464317	0.107384		0.18023	0.895999	0.019026		0.795723	0.604216	0.0782284		1.06738	0.524894	-0.0643174				0.040877	0.00633892	-0.0486248	0.0735352	0.101538	0.0802471	0.155904	0.0848447	0.0656457	0.194936
74	Q96CM8	ACSF2	ACSF2 (5;12)		+		5	12		0.492123	0.844161	0.0181784		3.67577	0.453533	0.113563		1.22118	0.445347	0.0832081		3.1243	0.624506	-0.0644585		1.7306	0.388652	-0.116068		0.963266	0.805264	0.0309264		1.46709	0.610287	-0.0510388				0.0304636	-0.0215979	-0.00938087	-0.0203327	0.0458101	-0.0767924	-0.0614101	-0.0556341	0.0394313	0.0523027
75	Q4G176	ACSF3	ACSF3 (4;3)	Mitochondrion-Mtx	+		4	3		0.781855	0.556164	0.0613719		0.465749	0.507893	0.104954		0.597952	0.620538	-0.0477647		0.472192	0.660876	0.0659221		0.272729	0.874544	0.0222229		0.518844	0.522996	0.109504		1.07447	0.4197	-0.0869136				0.00549691	0.0533089	-0.0610888	0.123989	0.105373	0.0397775	0.16656	-0.0103199	0.0120745	0.265947
76	P33121	ACSL1	ACSL1 (15;10)		+	+	15	10		0.0586208	0.929068	-0.00936705		0.027923	0.976786	-0.00458807		0.116043	0.720222	0.0377815		0.27926	0.781963	-0.0404998		0.669961	0.364405	0.135294		0.278547	0.790779	-0.0357209		0.781577	0.235139	0.182443				-0.0164025	-0.0183373	0.0341241	-0.0832841	-0.0848084	0.00913921	-0.138056	0.00150149	-0.00388981	-0.0457179
77	O95573	ACSL3	ACSL3 (14;16)	ER-Membrane			14	16		0.185252	0.885413	-0.0142139		2.1294	0.518386	-0.0943444		0.782736	0.479239	0.0733892		0.193451	0.971243	0.00602527		0.0602277	0.960621	0.0067451		1.16995	0.607582	-0.0741052		1.46914	0.390653	0.0943482				0.0295508	-0.0293776	-0.000775162	-0.0796121	0.00640981	-0.00747201	0.0147011	0.0102933	-0.0841545	-0.0685475
78	O60488	ACSL4	ACSL4 (27;35)	Golgi	+	+	27	35		1.36553	0.282859	-0.138763		0.309584	0.779668	-0.0412346		1.47529	0.386524	-0.0979395		0.745554	0.531159	-0.0956222		0.966766	0.753459	-0.03904		0.013842	0.993865	0.00190659		0.0122402	0.988714	0.00178398				-0.00599874	0.0460637	-0.0414094	-0.0814136	-0.151649	-0.128652	-0.160449	0.000172488	-0.126081	-0.136757
79	Q9NR19	ACSS2	ACSS2 (11;7)				11	7		0.262545	0.678155	-0.04205		0.358075	0.821109	-0.0324505		0.138316	0.599752	0.0569705		0.324129	0.797903	0.0361672		0.26241	0.539727	-0.0951906		0.320464	0.736398	0.0457668		0.0139921	0.97548	0.00382992				-0.00338394	0.00715117	-0.00379393	-0.0210617	0.00683026	-0.00724358	0.0987707	0.01101	0.0142788	0.0194382
80	Q9H6R3	ACSS3	ACSS3 (7;7)		+		7	7		0.083324	0.896025	0.0130711		0.312016	0.608643	-0.0759429		1.20611	0.263254	0.171335		0.434722	0.616863	0.0770183		1.00339	0.339076	-0.139544		0.0455304	0.943233	-0.0119956		0.118915	0.859161	0.0187205				-0.0293333	0.073328	-0.0469419	0.0701218	-0.00713313	0.124747	-0.0552695	0.15907	-0.0448252	0.144473
81	P68032	ACTC1	ACTC1 (206;236)				206	236		0.496579	0.688966	0.038958		0.672378	0.435666	0.134081		0.036526	0.962792	-0.00543806		0.684994	0.52489	-0.0993696		0.123543	0.927216	0.0128865		0.0180383	0.98042	-0.00424648		0.257318	0.76239	-0.0315095				0.0110042	-0.0467566	0.0345439	0.0282907	0.00684601	-0.1423	0.00982298	-0.168127	0.0793881	-0.104149
82	P63261	ACTG1	ACTG1 (245;184)	Actin binding proteins			245	184		1.71056	0.603842	0.0506326		1.04649	0.67771	0.0563263		1.33466	0.422297	0.0839869		0.390542	0.886786	0.0213421		0.534734	0.864346	-0.0235067		0.667906	0.82804	0.0270358		0.135713	0.92476	0.00984772				-0.0130972	0.00971075	0.00329074	0.0779638	0.016931	-0.0110013	0.0579995	0.0166024	0.0535292	0.078143
83	O96019	ACTL6A	ACTL6A (15;12)				15	12		0.183769	0.886843	0.0134729		1.05109	0.606919	0.072555		0.898099	0.598615	0.0502354		0.868233	0.714213	-0.0493277		1.36245	0.538871	-0.0762056		0.114662	0.950157	0.0097544		0.774902	0.692228	-0.0394431				0.041714	-0.0632977	0.0194743	-0.0122241	0.0286489	-0.0168112	-0.0684541	-0.0656662	0.066342	-0.0231514
84	O94805	ACTL6B	ACTL6B (8;7)				8	7		0.344595	0.709604	-0.0362957		1.00126	0.603575	-0.0749192		0.397397	0.675731	0.0411636		0.159413	0.93796	-0.0126706		1.53594	0.332243	-0.133102		0.521771	0.699453	-0.0512942		0.566048	0.583305	-0.0556432				0.00514479	-0.0569328	0.0498005	-0.0289848	-0.0436847	-0.032037	-0.000520427	-0.00979967	-0.0528757	-0.0713717
85	P12814	ACTN1	ACTN1 (16;25)	Actin binding proteins			16	25		0.0235957	0.97974	-0.00287606		0.269206	0.677093	0.0595346		0.389287	0.85754	-0.0182613		0.1036	0.91048	-0.0198176		2.38513	0.359288	0.11896		0.227383	0.762135	0.0425932		1.33506	0.368711	0.103574				0.0331869	-0.109023	0.069722	-0.0856871	0.0340156	-0.0982325	0.101339	-0.0657412	0.130373	-0.0828387
86	O43707	ACTN4	ACTN4 (60;71)	Actin binding proteins			60	71		0.198976	0.700832	0.0383262		0.444889	0.411761	0.152641		0.42465	0.588589	-0.0529924		0.229651	0.667974	-0.0690637		1.34822	0.25084	0.174405		0.136679	0.766812	0.0452513		0.637006	0.448107	0.083086				0.123903	-0.265873	0.109194	-0.115314	0.0857872	-0.125602	0.119749	-0.217986	0.171586	-0.13642
87	Q9NZ32	ACTR10	ACTR10 (6;13)				6	13		0.182604	0.74884	-0.0312706		0.586164	0.655868	0.0620338		1.10494	0.512096	0.065642		0.366926	0.759264	-0.0434392		0.331603	0.809295	0.0324096		0.327638	0.715401	0.0498653		1.04639	0.304418	0.129322				0.106024	-0.181806	0.0595534	-0.11568	0.100551	-0.0543827	0.0130463	-0.0973278	0.0429109	-0.0528232
88	P61163	ACTR1A	ACTR1A (36;30)				36	30		0.0527003	0.967358	-0.00444277		0.50904	0.804707	0.0345661		0.128744	0.699619	0.0408956		0.149264	0.942692	0.0121489		0.509992	0.555907	-0.0819152		0.883153	0.694049	0.0511577		0.126426	0.757629	-0.0365768				0.0219881	-0.0441502	0.0211689	-0.00273195	0.0494285	-0.00821003	0.0611297	-0.0180214	0.0579043	0.0181219
89	P42025	ACTR1B	ACTR1B (6;6)				6	6		0.050904	0.942893	0.00763192		0.128762	0.86627	-0.0257484		1.31527	0.72358	-0.0336634		1.77043	0.404908	0.131409		0.105989	0.954821	0.0076787		0.540611	0.548572	0.0980285		0.286887	0.749073	-0.0336166				-0.0186649	0.0546656	-0.037657	-0.00782187	0.133052	0.079502	0.134335	0.176935	0.109129	0.215131
90	P61160	ACTR2	ACTR2 (14;20)				14	20		0.384986	0.703346	0.0368469		0.123972	0.967892	-0.00661462		0.5916	0.400776	0.0969777		1.36444	0.552679	0.0829986		3.08848	0.193987	0.197932		0.51464	0.760107	0.0395371		1.45218	0.169468	0.258062				-0.00629037	-0.0355012	0.0407633	-0.0261812	-0.00323018	0.0780685	0.0822623	0.0837423	0.0902593	0.0384557
91	P61158	ACTR3	ACTR3 (19;14)				19	14		0.219977	0.831052	-0.0204702		0.1702	0.927763	0.0135023		0.841865	0.457598	-0.0765866		0.729777	0.782728	-0.0380252		0.609562	0.731789	0.0438326		0.0345371	0.979504	-0.00405275		0.097151	0.907739	-0.0122838				-0.020641	-0.050933	0.0688683	-0.0323689	-0.0559365	-0.0756293	-0.0192896	-0.0206171	0.0208772	-0.0558855
92	Q9P1U1	ACTR3B	ACTR3B (15;8)				15	8		0.322413	0.814018	0.022331		0.201644	0.845752	0.0297948		1.08118	0.443641	-0.0799966		0.226707	0.834686	0.0329484		1.56649	0.375621	0.119901		0.625532	0.753391	0.0404122		0.205801	0.861218	0.0175734				0.00603736	-0.0416714	0.0346069	0.00257744	0.0608684	-0.013579	0.135897	-0.0243625	0.0911856	0.0559308
93	Q9H9F9	ACTR5	ACTR5 (6;3)				6	3		0.806512	0.788558	0.0248897		0.209954	0.838117	0.0311573		0.199366	0.685663	0.0411484		0.179378	0.966096	-0.00735907		0.286177	0.787088	-0.0383416		0.0063516	0.998355	-0.0010915		0.120308	0.847589	-0.0220829				0.055861	-0.0358072	-0.0217533	0.000623474	0.0283487	0.00898164	-0.0116821	-0.0203374	0.0711656	0.0812448
94	Q04771	ACVR1	ACVR1 (4;2)				4	2		0.986617	0.323323	-0.126328		0.653055	0.495762	-0.106164		0.845738	0.67792	-0.040209		0.222271	0.823389	-0.035136		1.13669	0.641799	-0.0559818		0.0725694	0.923979	-0.014972		0.200777	0.782936	0.0301376				0.0256355	0.0441346	-0.0724715	0.02653	-0.117114	0.0489606	-0.0158823	-0.14032	-0.164369	-0.0503117
95	P36896	ACVR1B	ACVR1B (6;4)				6	4	+	3.47701	0.00558929	-0.570607		1.61676	0.218564	-0.3408		0.161926	0.442452	0.0947249		1.58831	0.280286	-0.286808		0.909633	0.151688	-0.309794		0.365602	0.688335	-0.0570012		0.772228	0.13376	0.355537				0.0436985	0.0196306	-0.065601	-0.612191	-0.608491	-0.236421	-0.426659	-0.224646	-0.65908	-0.588894
96	P27037	ACVR2A	ACVR2A (2;2)				2	2	+	2.53463	0.00585965	-0.591647		3.50917	0.0493784	-0.647412		1.09284	0.285255	-0.142391		3.12406	0.306917	-0.227746		1.61805	0.17296	-0.240464		1.54226	0.233051	-0.283512		1.23441	0.204529	0.208791				-0.0102832	-0.0318944	0.0411972	-0.679504	-0.718907	-0.18897	-0.233737	-0.261783	-0.860586	-0.87998
97	Q03154	ACY1	ACY1 (9;6)				9	6		0.719155	0.551651	0.0625276		0.310896	0.8628	-0.0249511		0.469587	0.547779	0.0606224		1.00285	0.661957	0.0598807		0.99681	0.589738	0.0675562		0.257917	0.83161	-0.027598		0.483471	0.536923	0.065651				0.0262178	-0.00517693	-0.0214484	0.0385413	0.0909772	0.0250366	0.0531162	0.099119	0.00342921	0.0827218
98	P07311	ACYP1	ACYP1 (4;6)				4	6		0.939026	0.552856	0.0625164		0.0463394	0.967508	0.00634112		0.130099	0.881956	0.0155891		1.49584	0.392811	0.143596		1.06553	0.455994	0.101827		0.917493	0.568591	0.0874204		0.646381	0.585144	0.0548996				0.00894557	0.000836969	-0.00984417	-0.023147	0.0793341	0.191352	0.153579	0.0852455	0.083801	0.162445
99	P14621	ACYP2	ACYP2 (3;3)		+		3	3		0.477098	0.713204	-0.0352837		0.048996	0.979988	0.00377148		0.410404	0.89331	0.0140191		1.03608	0.643595	-0.0633544		0.335082	0.86451	0.0229698		0.361812	0.853826	-0.0242992		1.49966	0.47633	0.0722726				-0.0142494	0.0517548	-0.0390384	-0.0187442	-0.0860638	-0.0987211	-0.0538901	-0.0413315	-0.0774997	-0.0214291
100	P00813	ADA	ADA (6;4)				6	4		0.515798	0.622334	0.0497273		0.335853	0.769086	0.0427333		0.67923	0.520146	0.0652301		0.163038	0.880924	0.0230503		0.956191	0.494459	0.0905363		0.149492	0.91378	0.0160562		1.21514	0.364752	0.106039				0.0194901	-0.0691332	0.0471033	-0.0227359	0.116903	0.0518699	0.0844472	-0.069641	0.0873379	0.0431004
101	Q6DHV7	ADAL	ADAL (2;3)				2	3		0.0730377	0.807185	0.0246493		0.640372	0.226793	-0.376023		0.123761	0.844442	0.0216205		0.597951	0.326944	0.262498		0.622803	0.411831	-0.117094		0.236194	0.508188	-0.138174		0.52136	0.346118	-0.120123				-0.189792	0.349845	-0.236428	0.253107	-0.132959	0.422259	-0.0836257	0.40803	-0.351311	0.2799
102	O14672	ADAM10	ADAM10 (7;8)	ER-Membrane			7	8		2.55467	0.186367	-0.169509		1.58719	0.285715	-0.223845		0.723775	0.500004	-0.067814		0.269664	0.828905	0.0328767		0.413963	0.758114	-0.0405859		0.140469	0.880766	-0.02146		0.850872	0.544258	0.0611087				-0.0415016	0.0898736	-0.0527753	-0.088097	-0.188868	-0.0281881	0.114244	0.0102983	-0.230931	-0.0959704
103	P78536	ADAM17	ADAM17 (5;5)	Plasma membrane			5	5		0.144334	0.855198	-0.0175551		0.899817	0.434126	-0.137964		0.589894	0.327918	-0.128484		1.33588	0.315985	0.232516		6.10845	0.125162	0.297835		1.13945	0.486282	0.112107		0.873137	0.227917	0.186906				-0.0190063	-0.0302907	0.0480474	-0.0120745	-0.0368228	0.327364	0.236642	0.132433	0.081606	0.0771068
104	P55265	ADAR	ADAR (33;34)	Nuclear (100% filter)			33	34		0.727526	0.648679	-0.044666		1.40318	0.289042	0.228026		0.349039	0.495478	0.070728		4.82257	0.279832	-0.271137		1.81979	0.126696	-0.346159		0.00874309	0.995765	0.00155448		1.26701	0.194045	-0.230765				0.023342	-0.0749829	0.0487044	-0.094696	0.00524435	-0.253868	-0.259728	-0.301787	0.0226135	-0.146366
105	P78563	ADARB1	ADARB1 (9;11)				9	11		0.25451	0.815184	0.022184		1.92776	0.416692	0.135217		0.677825	0.472457	0.0744627		0.763695	0.721599	-0.0479517		0.142306	0.904937	0.017564		0.903488	0.634702	0.0650811		0.847589	0.501303	0.0698427				-0.0518584	0.0181316	0.0323264	0.0764606	-0.000492728	-0.00471357	-0.0562916	-0.0845425	0.11653	0.0600421
106	Q9BUB4	ADAT1	ADAT1 (3;2)				3	2		0.30215	0.714224	-0.0358842		0.193117	0.824607	0.0319807		0.832918	0.323646	0.124683		0.00151767	0.999547	0.000307705		2.68001	0.158765	-0.246289		0.650491	0.636328	0.0681726		0.579162	0.4522	-0.085722				0.0463688	-0.141687	0.0852603	-0.0781095	-0.0190953	-0.0484829	0.0950673	-0.0564186	0.0812295	-0.0493212
107	Q86TW2	ADCK1	ADCK1 (4;5)		+		4	5		0.389556	0.636499	0.0482029		0.136884	0.93369	0.0126497		1.27029	0.273555	0.150398		1.36442	0.500831	0.097754		0.172217	0.891495	0.0194856		0.548269	0.651411	0.0622008		0.955645	0.31856	0.12168				0.0235659	0.0446297	-0.0707956	0.111442	0.029799	0.0521858	0.0946497	0.142273	0.119256	0.140911
108	O43306	ADCY6	ADCY6 (4;6)	Plasma membrane			4	6		0.372493	0.739051	-0.0316757		1.57124	0.415932	-0.136178		0.586515	0.462151	0.0786919		0.362726	0.823137	0.0324287		0.24194	0.888257	-0.0195056		0.89593	0.610929	-0.0720733		0.678242	0.42475	0.090862				0.0826986	-0.020217	-0.0665505	-0.0428349	0.0451569	0.0782705	-0.0199966	0.0356143	-0.0673881	-0.159387
109	O60503	ADCY9	ADCY9 (4;9)	Plasma membrane			4	9		1.27177	0.51617	-0.0711472		0.18394	0.935513	-0.012368		0.593782	0.54608	-0.0599821		1.03669	0.671048	0.0597258		2.05922	0.284042	0.154103		1.97109	0.461487	0.118505		1.61578	0.235468	0.165268				-0.0198926	0.0149358	0.00473482	-0.13477	-0.0195732	0.0931724	0.0673178	0.0180062	0.0392755	0.0705347
110	E7ENY0	ADD1	ADD1 (15;29)				15	29		0.260163	0.862774	-0.0161473		1.01184	0.691875	-0.0532018		0.324971	0.730743	0.0338439		0.668577	0.872484	0.0220665		0.00330613	0.997615	0.000282006		0.193671	0.919099	-0.0149879		0.53331	0.623308	0.0502733				0.0128422	0.0166187	-0.0299226	-0.0034098	-0.0748687	0.00712396	0.0133063	0.0452512	-0.017151	-0.0704402
111	P35612	ADD2	ADD2 (27;47)				27	47		0.0410497	0.951037	0.00634212		1.18949	0.375686	-0.157152		0.808109	0.371569	0.101953		0.904917	0.487449	0.10461		0.0349441	0.965702	-0.00571045		0.418359	0.672469	-0.0588843		0.766909	0.415692	0.0899001				-0.0349757	0.107991	-0.0797444	0.0998505	-0.0894324	0.16167	0.0165807	0.129965	-0.0772029	0.0302172
112	Q9UEY8	ADD3	ADD3 (5;5)				5	5		0.67637	0.579086	0.0561477		0.0991429	0.932535	-0.0132947		0.743944	0.672343	0.0410516		1.29142	0.381259	0.149697		2.99029	0.234602	0.173905		0.989812	0.593162	0.0802543		1.90572	0.241793	0.158809				-0.0159327	0.0223854	-0.00673065	0.0265981	-0.0223517	0.15224	0.220508	0.0743453	0.10652	0.125697
113	Q9Y653	ADGRG1	ADGRG1 (3;5)				3	5		1.87871	0.083	-0.25654		0.0579946	0.907073	0.0195391		1.90588	0.175528	-0.312687		0.517123	0.421389	-0.14672		1.44346	0.225309	0.193437		0.932082	0.460872	0.129359		0.997139	0.286265	0.13729				0.0782029	-0.102848	0.0187834	-0.39013	-0.193836	-0.149178	0.0377071	-0.335066	-0.160265	-0.154602
114	O94910	ADGRL1	ADGRL1 (2;6)				2	6		0.526471	0.519578	-0.0712742		0.592847	0.507282	-0.102988		0.11911	0.872922	0.0173882		0.0118359	0.990963	0.00236308		0.788188	0.430195	-0.108324		0.147354	0.832343	-0.0293508		0.161307	0.851364	-0.0196613				-0.00530733	-0.181875	0.166221	0.0252781	-0.0982544	0.0705229	-0.0852164	0.00892096	-0.101412	0.000100262
115	O95490	ADGRL2	ADGRL2 (10;9)				10	9		1.46181	0.333669	-0.119905		0.424691	0.508418	0.108672		1.34984	0.447046	-0.0797912		0.803557	0.339886	-0.211159		3.25087	0.429176	0.0999878		0.148212	0.903365	0.0174182		1.70503	0.271052	0.140102				-0.025285	-0.000408603	0.0252509	-0.116021	-0.218351	-0.13782	-0.401569	-0.0946408	-0.13856	-0.122119
116	Q9HAR2	ADGRL3	ADGRL3 (5;8)				5	8		4.02157	0.200061	-0.160705		4.1895	0.307375	-0.194198		0.878512	0.360593	-0.109944		1.08119	0.788583	0.0359263		0.610479	0.585424	0.0736022		0.0504297	0.989035	0.00243344		2.93474	0.289214	0.124363				-0.0506278	0.0286966	0.0206178	-0.149506	-0.129746	0.0413752	0.0240553	0.0409649	-0.146627	-0.173035
117	P11766	ADH5	ADH5 (18;21)				18	21		0.340742	0.758908	0.0292814		0.808288	0.625584	-0.067837		0.575427	0.832478	-0.0214444		0.475882	0.787311	0.0383412		2.28368	0.495337	0.083838		0.689832	0.665029	-0.0587772		0.413965	0.745035	0.0331122				0.00629988	0.0607635	-0.0700484	0.102428	-0.0508121	-0.0144765	0.0408068	0.0870167	-0.0296553	0.0132284
118	Q9BV57	ADI1	ADI1 (3;2)				3	2		0.383277	0.6489	-0.0453185		1.29667	0.249897	-0.276326		0.532731	0.474459	-0.0740193		0.752439	0.409797	0.141606		1.96545	0.186415	-0.214477		0.480226	0.58713	-0.0894008		1.91172	0.170545	-0.243178				-0.0859322	0.151731	-0.0786812	0.054104	-0.117101	-0.00486516	0.223346	0.19888	-0.12112	-0.0270447
119	P55263	ADK	ADK (10;13)				10	13		0.091736	0.930317	-0.00879649		0.45356	0.532145	-0.100399		0.325181	0.756022	0.0306845		0.456776	0.531786	0.10109		1.07697	0.54214	-0.0762297		0.104264	0.949518	0.00948736		0.421462	0.718974	-0.0367487				-0.0423967	0.0208755	0.0206046	0.0572704	-0.0451257	-0.051962	0.235489	0.11622	0.0124436	0.0316687
120	Q9H2P0	ADNP	ADNP (28;29)	Nuclear (100% filter)			28	29		0.371805	0.899943	-0.0117328		0.0370415	0.97088	0.00564926		1.23293	0.569677	0.0565591		0.493063	0.713203	-0.0540618		2.04613	0.508777	-0.0819285		0.456113	0.790997	-0.0366798		1.2187	0.888356	-0.0136366				0.0412023	-0.00604114	-0.0362187	-0.00992504	-0.0236781	0.0281315	-0.0876272	-0.103555	-0.0344185	-0.00476783
121	Q6IQ32	ADNP2	ADNP2 (2;3)				2	3		0.308167	0.759813	-0.0285488		0.346834	0.814292	-0.0341738		0.225065	0.762022	-0.0310523		0.162446	0.901339	0.019697		0.398515	0.691265	-0.0525946		0.176829	0.924142	0.0140721		0.739182	0.581816	-0.0550981				0.0208915	-0.0321477	0.0107089	-0.0653681	-0.0577706	0.0722295	0.032811	-0.0502138	0.0100425	-0.0288965
122	Q96SZ5	ADO	ADO (7;5)				7	5		0.118136	0.886558	0.0138228		0.649329	0.651855	-0.0624053		1.36807	0.330508	0.115774		0.718449	0.670163	0.0594889		0.918055	0.549826	-0.0757782		0.132166	0.907659	-0.0167392		0.258597	0.80093	0.0261732				-0.0591213	0.0927575	-0.0383841	0.0593365	-0.0895672	0.0931728	-0.00070186	0.0824639	-0.0668663	0.0348587
123	Q9BRR6	ADPGK	ADPGK (6;4)	ER-Membrane			6	4		1.91226	0.411603	0.0967199		0.266064	0.846178	-0.028365		0.310609	0.738255	-0.0333567		1.03307	0.704361	0.0524777		1.42556	0.281333	0.162729		0.755372	0.620415	-0.0726072		0.496833	0.743361	0.0326523				-0.0204861	-0.0150172	0.034856	0.0944917	0.0352258	0.0875786	0.0492982	0.0196956	0.0617407	0.0588964
124	Q8NDY3	ADPRHL1	ADPRHL1 (3;6)				3	6		0.830027	0.468475	-0.082829		0.172318	0.783734	-0.0396837		0.670187	0.334323	-0.118929		0.581175	0.559317	-0.0901599		0.337488	0.672237	0.0581696		0.239355	0.735822	-0.0470146		0.126996	0.839514	0.0220698				0.0260416	0.0130333	-0.0399175	-0.0462493	0.00218579	-0.0892647	-0.19416	0.010595	-0.100761	-0.0377967
125	Q9NX46	ADPRHL2	ADPRHL2 (9;6)				9	6		1.27937	0.678306	0.0395606		0.158988	0.970855	-0.00533723		0.0255925	0.983269	0.00275631		1.44822	0.76381	0.0400693		0.896595	0.595087	0.0689982		0.120263	0.972665	-0.00482855		0.584647	0.750514	0.0321939				0.0268285	-0.0148365	-0.0123719	0.0146539	0.0244622	0.0359557	0.0566529	0.0267752	0.0424341	0.0443844
126	Q16186	ADRM1	ADRM1 (2;5)				2	5		0.0633498	0.929434	0.00957024		0.122254	0.888945	-0.0215988		1.7598	0.39891	-0.0906984		0.212101	0.859121	0.029019		4.0287	0.307571	-0.134137		0.0108702	0.992104	-0.00214999		1.8489	0.179057	-0.234406				0.00661526	-0.0391205	0.0316154	0.0131782	0.0400343	-0.0290783	0.124845	-0.00948482	0.088855	-0.0127374
127	P30566	ADSL	ADSL (13;14)				13	14		0.203952	0.893819	0.0127086		0.349868	0.712535	-0.0529653		0.377935	0.840843	0.0212101		1.14004	0.718695	0.0472628		0.906315	0.821201	0.0293177		0.107851	0.905299	-0.0184112		0.610219	0.70541	0.0378192				0.0459429	-0.00856647	-0.0386545	0.0188607	-0.032223	0.0255218	0.0755596	0.0394163	-0.0765774	0.104511
128	P30520	ADSS	ADSS (9;7)				9	7		0.870454	0.393298	0.105524		0.421771	0.804645	0.0347633		0.668851	0.533962	-0.0634685		3.26284	0.340022	0.169997		2.35674	0.461914	0.09171		0.781301	0.529492	0.0992364		0.553749	0.471312	-0.0772826				-0.0378511	-0.0217423	0.057766	0.141364	0.236576	0.155058	0.148883	0.204088	0.218152	0.147667
129	Q8N142	ADSSL1	ADSSL1 (4;8)				4	8		0.466086	0.779605	0.02674		0.18679	0.890156	-0.0213914		0.584259	0.720987	0.0347476		0.239925	0.863222	0.0265979		0.420904	0.861698	0.0244643		0.347804	0.871577	-0.0215335		0.540888	0.743915	0.0324719				-0.000485331	0.00918894	-0.00875956	-0.0061224	-0.0196836	-0.00848283	0.1057	-0.0178895	0.013706	0.0200973
130	Q8N556	AFAP1	AFAP1 (26;20)				26	20		0.22729	0.815352	-0.0220415		0.644666	0.776637	-0.0402459		0.123896	0.825494	0.0234055		0.965897	0.635715	-0.0655197		0.162018	0.8566	-0.0267955		1.1886	0.583713	-0.0837241		0.134385	0.859341	0.0186514				0.0108168	-0.0236783	0.0125727	-0.0662041	-0.0547312	-0.0832474	-0.0199737	-0.0967603	-0.105857	-0.0967491
131	P55196	AFDN	AFDN (45;51)				45	51		0.349016	0.87455	0.0152425		0.186926	0.915682	-0.0165153		0.119426	0.962119	-0.00536316		0.00193383	1	0.000191425		1.06382	0.755888	0.0405226		0.727698	0.800543	-0.0315664		0.44318	0.844626	0.0199168				-0.00218911	0.00751187	-0.00535394	0.0190827	-0.0348261	-0.055032	0.0496234	0.0059149	-0.0380426	-0.00798338
132	Q9UHB7	AFF4	AFF4 (4;3)				4	3		2.7186	0.109318	-0.222338		1.45444	0.190406	-0.400577		2.78695	0.207395	-0.248123		0.440811	0.526525	-0.105725		3.26484	0.22906	-0.176189		2.70215	0.226263	-0.283963		2.31752	0.198719	-0.201973				0.0169608	0.0467655	-0.0660833	-0.287719	-0.185701	0.0482446	-0.264573	-0.103606	-0.514899	-0.447133
133	Q9Y4W6	AFG3L2	AFG3L2 (20;17)	Mitochondrion-Mtx	+		20	17		0.41932	0.86201	-0.0156794		0.282673	0.914751	0.0165235		1.11773	0.459657	-0.0772572		0.45821	0.859754	-0.0262767		2.30174	0.587534	0.065334		0.160448	0.967921	0.00592617		0.0449799	0.974378	0.00375621				0.0289705	-0.0293182	-0.00024114	-0.0376499	-0.012198	-0.0569646	0.0137459	-0.036344	-0.00610392	-0.0242515
134	Q9UPQ3	AGAP1	AGAP1 (6;3)				6	3		1.09751	0.436597	-0.0917561		0.221664	0.809391	-0.036512		0.53739	0.571657	0.0554218		1.19755	0.769888	0.039218		0.540795	0.687164	-0.0530554		0.594399	0.560526	0.0944621		1.06427	0.394502	0.0941225				-0.0479539	0.041873	0.00467156	0.0150277	-0.133154	0.021572	0.0441104	0.0507338	-0.0831175	0.115412
135	Q96P47	AGAP3	AGAP3 (13;8)				13	8		0.109727	0.917165	-0.0105712		0.382914	0.552043	0.0921573		0.896559	0.605722	0.0510617		0.391539	0.57416	-0.0929579		0.273181	0.90483	0.0168967		0.0759681	0.950279	0.00977063		1.03244	0.45997	0.0785295				0.0364492	-0.027186	-0.0100167	-0.0272141	-0.0829426	-0.0409674	-0.266624	0.0279994	0.0535531	0.000581012
136	P52594	AGFG1	AGFG1 (5;6)	Plasma membrane			5	6		0.00158085	0.998662	-0.00018269		0.150348	0.954502	-0.00957342		0.564208	0.376761	-0.101581		0.199207	0.956307	0.00955212		0.982475	0.326199	0.145629		0.00133285	0.999741	0.000161389		0.257623	0.682283	0.0442301				0.0264876	-0.0827993	0.0527592	-0.0548277	0.00546128	0.00788138	0.0124979	0.00647795	0.0309836	-0.0431525
137	Q53H12	AGK	AGK (17;11)	Mitochondrion-Mtx	+	+	17	11		0.807414	0.732287	-0.0321725		0.348715	0.848541	0.0273057		0.117454	0.902142	-0.0133033		0.447306	0.830384	-0.0315557		0.244234	0.898702	0.018026		0.507714	0.822468	0.0279224		0.419645	0.722949	0.0368951				0.002329	0.0305409	-0.0335852	-0.0434222	-0.00991413	-0.029851	-0.0780244	0.0123628	-0.000275198	0.0255994
138	P35573	AGL	AGL (16;22)				16	22		1.22826	0.511305	0.0730582		0.369095	0.79139	0.0369473		0.201514	0.916359	0.0113864		0.742396	0.671675	0.0622823		1.78678	0.476046	0.092501		0.285157	0.839816	0.0261715		0.462592	0.759351	0.0308292				-0.0105035	-0.00904154	0.0193483	0.0831961	0.140813	0.0976271	-0.00051432	0.0894712	0.125012	0.0440937
139	Q9UL18	AGO1	AGO1 (8;3)				8	3		0.0394505	0.969014	-0.00420829		0.803511	0.493238	0.106242		0.856698	0.515084	-0.064826		1.27802	0.378724	-0.151449		0.783027	0.589121	-0.067979		0.370701	0.762334	-0.0409982		2.48395	0.283195	-0.128597				-0.0151823	0.0366329	-0.0221689	-0.0400852	-0.0150868	-0.104519	-0.244712	-0.110495	-0.0324125	0.01414
140	Q9UKV8	AGO2	AGO2 (12;7)				12	7		0.374578	0.782307	0.0258099		0.150529	0.951961	-0.0100536		0.325864	0.486596	-0.0744742		1.38262	0.616132	-0.0683011		0.569148	0.629094	0.0619881		1.75233	0.499837	-0.104165		0.163655	0.739803	-0.038296				-0.0146569	0.0454316	-0.0319223	-0.0133074	0.0181339	-0.091885	-0.0547016	-0.0614575	-0.0953318	-0.0368416
141	Q9HCK5	AGO4	AGO4 (6;6)				6	6		0.144603	0.707055	-0.0391365		0.925256	0.235443	0.326465		0.65751	0.374279	0.105585		0.82241	0.378566	-0.163285		0.057045	0.933324	0.01256		0.549072	0.374331	0.202316		0.745996	0.269603	0.157282				0.073013	-0.196184	0.104649	-0.251884	0.177936	-0.216548	-0.0169766	-0.267172	0.266524	-0.105889
142	Q99943	AGPAT1	AGPAT1 (3;4)	ER-Membrane			3	4		0.54529	0.199457	0.187552		0.873181	0.278868	0.244036		1.37393	0.362894	0.102207		1.15567	0.310271	0.247477		0.162261	0.920806	-0.0140441		0.831555	0.245018	0.303962		0.265237	0.438035	-0.0993888				-0.0240663	-0.0257503	0.0485619	0.438571	0.431951	0.161055	0.182465	0.396228	0.464286	0.327484
143	O15120	AGPAT2	AGPAT2 (5;4)	ER-Membrane			5	4		0.548284	0.642954	0.047477		0.967279	0.44689	-0.124921		1.28012	0.429043	-0.0825453		1.98046	0.370479	0.153581		1.78485	0.482325	0.0894573		0.112653	0.89674	-0.0188167		0.412726	0.692156	-0.0405651				0.0223085	0.0307641	-0.0545965	0.147832	-0.0117618	0.116881	0.142561	0.200451	-0.000891403	0.123698
144	Q9NRZ7	AGPAT3	AGPAT3 (3;6)	ER-Membrane			3	6		0.347632	0.673275	-0.0415068		1.11175	0.407774	-0.143444		0.636711	0.442326	-0.084518		0.659443	0.534824	0.0917086		1.19156	0.414032	0.108566		0.0903881	0.946949	-0.0102288		0.480089	0.542443	0.065555				0.111338	0.0553956	-0.183399	-0.0797622	-0.0960432	0.0238427	0.058355	0.182587	-0.116601	-0.0317039
145	Q9NRZ5	AGPAT4	AGPAT4 (13;5)				13	5		0.460376	0.63162	0.0478949		2.4411	0.608824	0.070447		0.657427	0.455723	0.080723		0.536071	0.763977	0.0416443		2.65971	0.219442	0.186136		0.842024	0.644762	0.0641963		1.70113	0.194633	0.218964				0.0454396	-0.0418188	-0.00495273	0.0180721	0.095969	0.041393	0.0517646	0.0255385	0.10844	0.11771
146	O00116	AGPS	AGPS (13;15)	Peroxisome			13	15		0.447164	0.748141	0.0301532		0.574127	0.721447	-0.0484658		0.338137	0.680308	0.0417092		1.24573	0.514419	0.0953519		0.381306	0.729351	0.0463067		0.20185	0.905547	0.0167328		0.939231	0.561679	0.0578627				0.0426991	-0.0200718	-0.0235964	-0.0382689	0.0401624	0.063239	0.153687	0.0671051	0.0117592	0.0886876
147	O00468	AGRN	AGRN (18;12)				18	12		1.98113	0.166905	-0.183842		0.546928	0.544386	0.0949043		0.213509	0.839501	0.0215862		1.16058	0.319328	-0.216662		1.64087	0.274461	-0.162304		0.661567	0.649594	0.0620843		0.44593	0.678183	0.043125				-0.0280768	0.0281937	-0.000665812	-0.242137	-0.113315	-0.211084	-0.334397	-0.106807	-0.11834	-0.14963
148	P01019	AGT	AGT (3;2)				3	2		2.853	0.0253197	-0.385023		4.13698	0.123549	-0.454449		1.96357	0.219029	-0.211823		4.02985	0.3129	-0.217073		1.14697	0.431765	-0.107189		2.41555	0.222329	-0.286499		0.560201	0.528319	0.0660102				0.0346472	-0.0562426	0.0199553	-0.494158	-0.359451	-0.209308	-0.194761	-0.248592	-0.709275	-0.643329
149	Q9UPW5	AGTPBP1	AGTPBP1 (21;15)				21	15		0.298497	0.895739	-0.0121891		1.27746	0.824481	0.0307436		1.00936	0.67191	0.0416718		0.200081	0.959787	-0.00862131		0.20102	0.95078	0.00828566		1.57872	0.785869	0.0343114		1.46737	0.537441	0.0621466				0.0223299	-0.0440077	0.0206906	0.00494547	-0.0284446	-0.0193657	-0.0162448	0.00862951	0.0114542	0.0261759
150	Q8WYP5	AHCTF1	AHCTF1 (16;12)				16	12		0.0816645	0.748918	0.0336658		0.415031	0.468078	0.125131		0.107853	0.492542	-0.0844977		0.598609	0.360986	-0.187936		0.200591	0.474103	-0.127685		0.310014	0.580993	-0.0964699		0.493492	0.209146	-0.245849				-0.157338	0.265359	-0.149782	-0.0675761	0.188597	0.0194256	-0.343019	-0.283249	-0.104361	0.0032499
151	P23526	AHCY	AHCY (23;24)				23	24		0.805815	0.555956	0.0605869		0.266405	0.662052	-0.0636027		0.427448	0.651116	-0.0456638		0.671639	0.528274	0.096366		0.522116	0.655421	0.0572532		0.119426	0.852617	-0.0278236		0.732497	0.622387	-0.0489975				-0.0632843	0.116447	-0.0606148	0.140188	0.0292515	0.150921	-0.0147442	0.148985	-0.0445145	0.185308
152	O43865	AHCYL1	AHCYL1 (7;5)		+		7	5		0.776379	0.530848	-0.0665978		1.05221	0.368472	0.163495		0.473081	0.327244	0.128862		1.22889	0.455003	-0.111177		0.438661	0.665351	-0.0558105		0.778059	0.483093	0.118916		0.520201	0.314958	0.13965				0.0406877	-0.128821	0.0797263	-0.0723072	-0.0324889	-0.178353	-0.0857149	-0.0758143	0.128908	-0.0640614
153	Q96HN2	AHCYL2	AHCYL2 (11;7)				11	7		0.0428195	0.951481	0.00628699		0.109355	0.86015	-0.0269776		0.173049	0.654452	-0.0464895		0.0364403	0.96582	-0.00878226		0.220545	0.735864	0.0479141		0.262689	0.757814	-0.0420468		0.020152	0.971098	-0.00486239				-0.0226319	0.0995811	-0.0829846	0.0765079	-0.0632748	0.0261943	-0.151449	0.0939533	-0.0684533	0.0596836
154	Q5TGY3	AHDC1	AHDC1 (20;13)	Nuclear (100% filter)			20	13		1.71279	0.362407	-0.107726		2.70036	0.402597	-0.138794		0.207322	0.75735	-0.0313782		0.196342	0.930523	-0.0140549		0.604738	0.563681	-0.0768313		0.713166	0.725419	-0.0451225		0.00385143	0.996084	-0.000483141				-0.0162064	0.056627	-0.04225	-0.0641692	-0.169865	-0.0398328	-0.00775772	0.00209151	-0.173856	-0.126337
155	Q09666	AHNAK	AHNAK (9;14)				9	14		0.0577051	0.875982	-0.0157756		1.34285	0.372533	0.157097		0.717735	0.327984	-0.120974		0.14311	0.865633	-0.0253902		0.120358	0.857969	0.0264718		0.783537	0.444459	0.147482		0.362881	0.484099	-0.0787264				0.0979127	-0.179601	0.0660258	-0.0214144	0.132757	-0.0670834	0.0487039	-0.0734636	0.164829	0.0513982
156	Q8IVF2	AHNAK2	AHNAK2 (12;25)				12	25		2.26999	0.451275	-0.0831398		2.68705	0.356206	-0.161501		0.374178	0.802138	-0.0251107		0.210818	0.936906	0.0127399		0.419839	0.842683	-0.0271862		2.00343	0.628583	-0.0656218		0.635516	0.758419	0.0308429				0.00694152	-0.0261812	0.018863	-0.0473936	-0.0933867	-0.0140658	0.0412593	0.00935436	-0.128519	-0.159026
157	O95433	AHSA1	AHSA1 (19;21)				19	21		0.44197	0.748157	0.030379		1.37007	0.776215	-0.0401995		0.917695	0.399019	0.0917161		1.97172	0.455445	0.109423		0.0955272	0.941194	0.0105222		1.12982	0.7583	0.0388443		0.76517	0.506796	0.0718593				-0.00950595	0.0176201	-0.00827715	0.0626756	0.0159353	0.107461	0.108229	0.108671	0.0508846	0.0743684
158	Q96BJ3	AIDA	AIDA (6;8)	Plasma membrane			6	8		0.136997	0.889451	0.0134217		0.635845	0.63377	0.0692886		1.43754	0.527925	0.0614702		0.334266	0.785524	-0.0395584		0.104077	0.95666	0.0073073		0.204913	0.908728	0.0163085		0.816883	0.581013	0.0553558				0.00678388	0.084961	-0.0975363	0.0719004	-0.0119503	-0.0942615	-0.0683533	0.0408731	0.00921782	0.0513653
159	Q9BQI0	AIF1L	AIF1L (2;3)				2	3		0.280999	0.589741	0.0556833		0.027869	0.919061	-0.0178773		0.684844	0.537778	-0.0633679		0.0048835	0.990865	-0.00294608		0.103104	0.914607	0.015605		0.231838	0.63556	-0.0765066		0.674511	0.380731	-0.103446				-0.0981994	0.231422	-0.165191	0.184612	-0.0981808	0.16069	-0.371152	0.185565	-0.199584	0.179872
160	O95831	AIFM1	AIFM1 (16;16)	Mitochondrion-IM	+	+	16	16		0.357203	0.694121	0.0377821		0.393067	0.6229	0.0712714		0.797547	0.376618	-0.102384		0.191302	0.819741	0.0354424		1.44259	0.236543	0.183764		0.551138	0.632766	0.0689317		0.529945	0.666444	0.0435981				0.0543024	-0.134043	0.0708964	-0.0242015	0.108584	-0.0108027	0.153747	-0.0426867	0.147578	0.0143262
161	Q12904	AIMP1	AIMP1 (9;13)				9	13		0.789092	0.486211	0.0767607		0.442465	0.624619	0.0724945		0.21798	0.853736	0.0189327		0.227088	0.787367	-0.0409764		1.18972	0.492468	-0.0877363		0.462345	0.728052	-0.0452426		1.62293	0.264175	-0.145564				0.0733849	-0.131255	0.0493248	-0.008724	0.174564	-0.0937278	0.0797167	-0.113883	0.0703975	0.0127575
162	Q13155	AIMP2	AIMP2 (4;9)				4	9		0.955509	0.447233	0.0881787		0.0191793	0.97284	-0.0054902		0.135969	0.794039	0.0279737		0.147596	0.922053	-0.0167375		1.62298	0.263211	-0.167119		0.482463	0.523193	-0.110406		1.32112	0.195823	-0.227324				-0.0326027	0.0885004	-0.0602761	0.113189	0.155956	0.0519371	-0.0444096	-0.0605429	-0.17129	0.124766
163	O00170	AIP	AIP (9;11)				9	11		0.00363048	0.998303	-0.000309573		1.19698	0.416222	-0.142858		0.22131	0.872734	0.0166386		2.84533	0.409494	0.125757		0.264053	0.889826	0.0194262		0.12861	0.911353	-0.0167915		0.601063	0.715234	0.0363744				-0.0306933	0.0783859	-0.0510789	0.0568585	-0.0310242	0.104607	0.153131	0.117505	-0.0629902	0.0659836
164	P00568	AK1	AK1 (15;14)				15	14		0.479466	0.864154	0.0156477		0.0504339	0.984941	-0.00244008		0.0992063	0.965753	0.00521496		1.32752	0.715314	0.0489265		0.46643	0.876665	0.0218164		1.0327	0.803373	0.0308387		0.367419	0.911721	0.0113837				-0.00186145	0.031486	-0.0302876	-0.00581414	-0.00257438	0.0732371	0.0484338	0.0247327	0.035842	0.06328
165	P54819	AK2	AK2 (15;10)	Mitochondrion-Mtx	+	+	15	10		0.186949	0.916684	0.0102807		0.421184	0.653002	-0.0648969		0.110129	0.919528	0.0117913		0.786323	0.460616	0.120113		0.190588	0.956694	-0.00698482		0.643753	0.728364	0.0449352		0.0458424	0.962498	-0.00547421				0.0203918	-0.0103377	-0.0102724	0.0459171	0.0357111	0.07384	0.232704	0.0530678	0.0835157	0.0775683
166	Q9UIJ7	AK3	AK3 (15;16)		+		15	16		0.078651	0.930644	-0.00884038		0.914201	0.556557	-0.0845605		0.127465	0.801685	0.0265546		1.40296	0.503846	0.095759		0.199529	0.85163	0.0266719		0.175966	0.886269	0.0200389		0.357441	0.574602	0.0620669				-0.0114697	0.0661853	-0.0574307	0.0540312	-0.0162997	0.0779799	0.0703845	0.133527	-0.000551826	0.0744383
167	Q92667	AKAP1	AKAP1 (11;15)	Mitochondrion-OM	+	+	11	15		1.72357	0.541701	-0.0632277		0.61483	0.720788	-0.04965		1.4466	0.274165	-0.155261		0.946998	0.601273	0.0753635		1.63826	0.309217	0.143262		2.26996	0.541041	0.0889412		1.5514	0.605066	0.0512291				-0.00630791	-0.0138928	0.0199812	-0.101406	-0.0381583	0.134585	0.0327523	0.0572838	0.0509018	0.0104571
168	O43572	AKAP10	AKAP10 (3;2)		+		3	2		3.98672	0.0348529	0.32581		3.34097	0.1444	0.413714		2.86421	0.0647143	0.53937		0.992577	0.573608	-0.0798246		0.771798	0.474244	-0.0970031		0.068472	0.958172	0.0080787		1.30743	0.325205	0.116557				-0.117507	0.0710088	0.0395172	0.248187	0.300009	-0.13272	-0.0729673	-0.0388884	0.360824	0.276226
169	Q02952	AKAP12	AKAP12 (46;57)				46	57		0.989339	0.723024	0.0335039		0.61007	0.804468	-0.0352439		0.627798	0.704027	0.0366737		3.11656	0.534836	0.0831265		0.398528	0.872823	-0.0221344		0.216324	0.924514	0.0143787		0.365515	0.852126	-0.0189646				-0.00936875	-0.012885	0.0219974	0.0700895	0.020229	0.0865432	0.0932443	0.0687615	0.0444943	0.0871336
170	Q12802	AKAP13	AKAP13 (27;26)				27	26		0.0436426	0.949914	-0.00654233		0.0657395	0.977754	-0.00399147		2.10714	0.265825	0.157426		0.472121	0.830752	-0.0300964		4.14205	0.12569	-0.303065		0.22405	0.836206	-0.0275455		1.29828	0.280413	-0.139096				0.0422022	-0.0882331	0.042142	0.0139571	0.0889524	-0.0314748	-0.00549247	-0.0565935	-0.00546313	-0.0552595
171	Q02040	AKAP17A	AKAP17A (6;5)				6	5		1.02515	0.468133	0.0806436		0.14794	0.866489	0.0257222		0.511541	0.416878	-0.0895432		0.430191	0.644612	-0.0691529		0.207575	0.834742	-0.0299506		1.83698	0.455055	-0.124074		1.19771	0.211982	-0.200137				0.0763105	-0.0282637	-0.0512767	0.0537199	0.137285	-0.136785	0.0452676	-0.121705	-0.0557945	-0.0758243
172	Q9Y2D5	AKAP2	AKAP2 (23;16)				23	16		0.470732	0.778655	-0.0261774		0.137716	0.906226	0.0177044		0.960289	0.365552	0.10608		0.0955483	0.955348	-0.0102812		3.79317	0.218961	-0.181609		0.350956	0.800735	0.0336006		0.450769	0.639231	-0.0493517				0.0231686	-0.0686359	0.0430251	-0.0608113	0.00413421	-0.0363011	0.0538305	-0.0503855	0.0708283	-0.0474
173	O43823	AKAP8	AKAP8 (8;6)				8	6		0.228411	0.585425	-0.0598745		0.140806	0.773536	-0.0428216		1.29426	0.220196	0.224294		1.30277	0.230954	-0.386986		1.77184	0.111735	-0.372915		1.56073	0.170755	-0.369933		0.357904	0.455946	-0.0887467				0.0353133	-0.021468	-0.0145127	-0.0277201	-0.349439	-0.239939	-0.556422	-0.365409	-0.484818	-0.304136
174	Q9ULX6	AKAP8L	AKAP8L (10;14)				10	14		0.836611	0.744194	0.0306775		0.700307	0.439074	-0.134915		0.653169	0.55762	-0.0567		1.89473	0.377592	0.149838		0.0715179	0.960577	-0.00664864		0.0700031	0.924167	-0.0157542		1.34485	0.395414	-0.0940261				0.0128639	0.0285416	-0.0423633	0.0293472	0.0705632	0.182262	0.164994	0.101596	-0.103805	0.148449
175	Q99996	AKAP9	AKAP9 (59;49)				59	49		0.348088	0.816329	-0.0215147		0.357771	0.878137	-0.022613		0.748251	0.587745	-0.0521706		0.322639	0.871022	0.0230732		1.37761	0.49481	0.0872928		0.44199	0.866897	0.0219748		1.00359	0.56994	0.0566369				-0.00661524	-0.00991006	0.0163827	-0.0313394	-0.00289677	0.00418823	0.067187	-0.0041943	0.0232802	-0.0117009
176	P14550	AKR1A1	AKR1A1 (26;22)				26	22		1.25701	0.555661	0.060698		1.03803	0.793399	0.0374451		0.130095	0.969269	0.00460441		0.282603	0.939322	0.0122299		3.99582	0.347013	0.120465		0.195474	0.942314	-0.011023		1.30867	0.523345	0.0643718				0.00984382	-0.0322248	0.0218241	0.0156012	0.0339163	0.0351518	0.00783366	-0.00717522	0.0507994	0.0460017
177	P15121	AKR1B1	AKR1B1 (25;24)				25	24		0.0952491	0.936206	0.00836365		0.155837	0.86236	0.026385		0.182547	0.85532	-0.0188716		0.400617	0.691289	0.060712		1.27664	0.516684	0.0832272		1.0973	0.595244	0.0787333		0.622708	0.581288	0.0559919				0.0509792	-0.0416046	-0.0109215	0.00295027	0.0701604	-0.00840524	0.172832	0.016571	0.114398	0.0422559
178	Q04828	AKR1C1	AKR1C1 (4;7)				4	7		0.255797	0.711656	0.036926		0.295766	0.674277	0.0630367		0.234292	0.855407	-0.0196074		0.149811	0.83076	0.0348703		0.0163967	0.986134	-0.0020321		0.495489	0.66519	0.060981		0.479488	0.580408	-0.0585655				-0.00679303	-0.106853	0.105793	-0.0299471	0.185196	0.185926	-0.0135025	-0.0722553	0.0843311	0.125209
179	P52895	AKR1C2	AKR1C2 (12;14)				12	14		0.888655	0.541669	0.064165		0.106655	0.91502	-0.0169325		0.184053	0.631361	-0.0501383		0.721531	0.526622	0.0957048		0.480987	0.449623	0.11278		0.164166	0.923052	0.0146073		0.00874777	0.990958	-0.00152326				-0.0052729	0.0265972	-0.0217438	0.0442607	0.0420067	0.0114803	0.186735	0.0847782	0.0349459	0.111988
180	O43488	AKR7A2	AKR7A2 (9;7)		+		9	7		0.0207272	0.988403	-0.00155616		0.321715	0.847305	-0.0289513		0.898801	0.361163	0.108796		0.431928	0.780895	0.0399871		2.08805	0.459957	-0.0926258		0.306828	0.929079	0.012592		0.131302	0.869966	0.0177268				0.0144918	0.0133615	-0.0282635	0.00303351	0.0391995	0.0133694	0.105177	-0.000787638	0.000463419	0.00844076
181	P31749	AKT1	AKT1 (16;8)				16	8		0.440638	0.773108	0.0269748		0.803235	0.544783	0.0933643		0.600466	0.485093	0.0718179		0.0591674	0.966043	-0.00810677		1.00018	0.393938	-0.120166		1.16798	0.664585	0.0582827		1.14929	0.4656	-0.075323				-0.0153255	0.0370854	-0.0224963	0.0812978	0.0218978	-0.0816628	-0.0102429	0.0660258	0.0960857	0.0839057
182	Q96B36	AKT1S1	AKT1S1 (3;2)				3	2		0.152352	0.677694	0.0436053		1.27049	0.227776	0.333177		0.585786	0.266034	0.179454		0.348986	0.598325	-0.0817344		0.402449	0.40952	-0.128565		0.762539	0.357577	0.207837		0.023269	0.951139	0.00728354				0.0169747	-0.245834	0.195141	-0.137781	0.201272	-0.155575	0.060107	-0.171715	0.333322	0.0550965
183	P31751	AKT2	AKT2 (10;4)				10	4		0.189898	0.867779	-0.0154247		0.249199	0.862265	0.0256771		0.199428	0.838089	-0.021273		0.309933	0.830928	-0.0319185		0.159315	0.904144	0.0175421		0.1145	0.949947	0.00918338		0.140773	0.910127	0.0116938				0.0454341	-0.0219515	-0.02458	-0.0504355	-0.0305363	-0.085563	0.0354416	-0.0478726	-0.0240225	-0.022756
184	Q9Y243	AKT3	AKT3 (5;7)				5	7		0.469061	0.690858	0.0387607		0.621407	0.524992	0.0964246		0.169109	0.924301	0.0106086		0.0620181	0.95537	-0.0108403		0.0900255	0.955273	0.00755471		0.378533	0.726052	0.0468236		0.258416	0.845077	-0.0205974				0.0404392	-0.0815023	0.0377338	-0.0100795	0.121809	-0.0798371	0.096688	-0.0517173	0.0938403	0.00813861
185	Q9H8T0	AKTIP	AKTIP (2;3)				2	3		0.485923	0.362133	0.11503		0.386068	0.349908	-0.196058		0.736158	0.338047	0.120481		0.786876	0.325938	0.241441		0.258129	0.656223	-0.0600064		0.129383	0.688263	-0.0696469		0.258581	0.621067	-0.0545556				-0.105245	0.284619	-0.230627	0.304255	0.0642599	0.296454	0.00395345	0.395423	-0.232256	0.363519
186	P13716	ALAD	ALAD (4;6)				4	6		0.11839	0.673631	0.0457942		0.790055	0.268931	0.270908		1.19359	0.217248	0.249105		1.21655	0.334887	-0.193877		1.53313	0.176429	0.230573		0.0608496	0.846673	0.0312366		1.47463	0.071942	0.433884				0.136741	-0.319541	0.136528	-0.332429	0.164758	-0.146317	-0.158409	-0.301991	0.191834	-0.191528
187	Q13740	ALCAM	ALCAM (16;16)				16	16		0.935062	0.446617	-0.0898226		1.24724	0.481902	-0.107859		1.57892	0.408313	-0.0892479		0.0603966	0.981297	0.0046031		2.47085	0.349268	0.122812		0.0924626	0.928126	-0.0134331		1.24013	0.314842	0.123386				-0.0480404	0.0163482	0.0304839	0.0277623	-0.156971	0.00249039	0.041217	-0.0313007	-0.0961981	-0.0525183
188	Q8IZ83	ALDH16A1	ALDH16A1 (8;11)	Endosome			8	11		0.957378	0.535624	0.0654521		0.0841533	0.832339	-0.0339901		0.0429072	0.983388	-0.00266049		0.130429	0.770413	0.0501363		0.258999	0.885994	0.0197729		0.426912	0.716607	-0.049306		0.820503	0.624832	-0.0483397				-0.0238137	0.104231	-0.0870442	0.115403	-0.00188487	0.15425	-0.210917	0.203439	-0.0201847	0.0974069
189	P54886	ALDH18A1	ALDH18A1 (20;21)		+		20	21		0.454946	0.879482	0.0142186		0.679675	0.701045	0.0514637		0.339493	0.929068	0.00955344		0.435129	0.859631	-0.0259288		0.502908	0.89468	0.0176792		0.146342	0.943295	0.0113164		0.768793	0.893883	0.013014				0.0286787	-0.0346576	0.00526937	0.00862096	0.00950882	-0.00799212	-0.00162314	-0.0690499	0.0632516	-0.0257929
190	P00352	ALDH1A1	ALDH1A1 (5;4)				5	4		0.278494	0.503469	-0.0799493		1.18669	0.254906	0.277454		0.936838	0.217264	0.253116		1.41721	0.292174	-0.325942		0.945549	0.19402	-0.232836		0.0993121	0.828815	0.0314614		0.314734	0.417337	0.100229				-0.174859	0.116151	0.0430737	-0.347705	0.107081	-0.170053	-0.466691	-0.355164	-0.138566	-0.0367391
191	P30837	ALDH1B1	ALDH1B1 (13;15)	Mitochondrion-Mtx	+		13	15		0.131807	0.917772	-0.0101264		0.306923	0.847567	-0.0288317		0.664205	0.558207	0.0568013		0.928145	0.569328	0.0832038		0.35751	0.843425	0.027268		1.23895	0.640277	0.0644985		1.22868	0.393206	0.0941958				-0.0169748	0.00616409	0.0106585	0.0144156	-0.0155689	0.0532518	0.151485	0.0430335	0.0551687	0.0431233
192	Q3SY69	ALDH1L2	ALDH1L2 (11;15)		+		11	15		0.592885	0.523555	-0.0714224		1.16279	0.475113	0.11087		1.01577	0.477775	-0.0742068		2.35707	0.3038	-0.246166		0.219196	0.895431	0.0184601		0.48435	0.646825	-0.0638739		0.110385	0.885025	0.0156757				0.0667099	-0.0850407	0.0142361	-0.219188	-0.0497333	-0.311453	-0.204947	-0.224192	-0.116635	-0.195741
193	P05091	ALDH2	ALDH2 (23;27)		+		23	27		0.330703	0.789591	-0.0254927		0.209074	0.894835	-0.0202204		0.552701	0.569415	0.0580366		0.091387	0.957327	0.00975059		0.187242	0.94653	-0.00905493		0.18532	0.919367	0.0150229		0.695665	0.48444	0.0744743				0.0116927	0.0045903	-0.016431	-0.0544878	-4.7984e-05	0.0627863	-0.0507708	0.0156063	0.018935	-0.0262264
194	P51648	ALDH3A2	ALDH3A2 (6;14)	ER-Membrane	+		6	14		0.545345	0.680155	0.0414141		0.549198	0.481618	0.118308		0.721669	0.646255	0.0460853		0.473962	0.532138	-0.101939		0.459266	0.925092	0.0124153		0.314042	0.854642	-0.0250454		0.164642	0.86564	0.0170865				0.00528565	-0.0379771	0.0318326	0.0575496	-0.0516526	-0.0576792	-0.25963	0.0109469	0.0229915	0.0111691
195	P30038	ALDH4A1	ALDH4A1 (19;23)	Mitochondrion-Mtx	+		19	23		0.0234378	0.982127	-0.00254204		0.175559	0.747765	0.0475076		0.151309	0.892911	-0.0150169		0.000300325	1	-8.97604e-05		0.0497419	0.962544	-0.00617551		0.405821	0.71484	0.0499598		0.26373	0.856603	-0.0186504				0.0542655	-0.111421	0.0510151	-0.080443	0.0261713	-0.0668394	0.176056	-0.113001	0.120288	-0.0311981
196	P51649	ALDH5A1	ALDH5A1 (5;10)	Mitochondrion-Mtx	+		5	10		0.0505504	0.966022	-0.00480039		0.184074	0.87439	0.0243677		0.300433	0.843676	-0.0203589		0.276793	0.815011	-0.0356932		1.00221	0.758977	0.0377438		0.0745303	0.966606	-0.00652514		0.237528	0.831372	0.0221852				0.0399003	-0.000738424	-0.040276	-0.0907701	0.0300186	-0.0984013	0.0542948	-0.0643389	0.00932326	-0.0237291
197	Q02252	ALDH6A1	ALDH6A1 (19;14)		+		19	14		0.252258	0.868055	-0.0159806		0.171797	0.82437	-0.0328991		1.25086	0.372536	0.0991623		0.165732	0.85574	-0.0304785		1.3583	0.399675	-0.117212		0.592039	0.717475	-0.0473971		0.0195344	0.987137	-0.00206891				0.0075271	-0.0199539	0.0122179	0.00383939	-0.0882173	-0.150054	0.0705603	-0.0120575	-0.0140853	-0.108295
198	P49419	ALDH7A1	ALDH7A1 (32;25)	Mitochondrion-Mtx	+		32	25		1.02936	0.553727	0.0610036		0.91093	0.540371	0.0947054		0.437575	0.555931	0.0584018		0.363212	0.798366	0.0371349		0.113218	0.927142	-0.013039		1.21029	0.619836	0.0708366		0.111018	0.885086	-0.0156408				0.00751495	-0.0227119	0.014922	0.0575309	0.130154	0.0728696	-0.0370189	0.0736642	0.133784	0.126283
199	Q9H2A2	ALDH8A1	ALDH8A1 (3;4)				3	4		0.108066	0.713219	-0.0399443		1.61772	0.141365	0.47387		0.640398	0.217947	0.244331		1.38278	0.233891	-0.379038		1.01659	0.15622	-0.297003		0.427956	0.471276	0.134776		0.0237448	0.921726	-0.0127278				-0.166426	0.103363	0.0491818	-0.304184	0.175601	-0.210226	-0.552728	-0.385797	-0.00416636	0.11168
200	P49189	ALDH9A1	ALDH9A1 (13;14)	Mitochondrion-Mtx	+		13	14		0.581822	0.41407	0.101387		0.622458	0.631945	-0.0696353		0.201337	0.88981	-0.0145814		0.311152	0.762394	-0.0435492		0.495172	0.705696	0.0478498		1.29539	0.330583	-0.214571		0.390632	0.535093	-0.0681183				-0.0926347	0.173503	-0.097891	0.302097	0.0655841	-0.114878	0.0316702	-0.0560477	-0.115516	-0.141888
201	P04075	ALDOA	ALDOA (33;32)	Plasma membrane			33	32		0.527475	0.703374	0.0367815		0.281465	0.854911	0.0272432		0.758917	0.365866	-0.105524		0.569444	0.714059	0.0518767		0.984501	0.340877	0.139394		0.65199	0.741079	0.0423383		0.0247595	0.980592	-0.00291177				0.0353462	-0.0331752	-0.00298914	0.0136955	0.0210913	0.00680989	0.118641	0.0283302	0.103598	0.052485
202	P09972	ALDOC	ALDOC (16;15)	Plasma membrane			16	15		1.67819	0.559913	0.0583643		0.295897	0.888562	0.0215759		0.126444	0.935695	-0.0091043		2.09179	0.630857	0.0643055		1.62143	0.413874	0.108683		0.37694	0.834104	0.0275171		1.24312	0.675508	0.041214				0.0469771	-0.0283328	-0.0198295	0.0443016	0.0512662	0.0553928	0.0518102	0.0846973	0.121388	0.0347321
203	Q9BT22	ALG1	ALG1 (2;2)	ER-Membrane			2	2		1.75146	0.347918	0.111104		0.338622	0.677932	-0.060594		0.139591	0.85575	0.0198344		1.08128	0.583887	0.0759893		0.026508	0.981061	-0.00260378		0.554546	0.565962	-0.0957088		0.74934	0.412618	-0.0938735				-0.00990989	0.0704797	-0.0637412	0.156837	0.0760118	0.0420564	0.0649521	0.116139	-0.0670296	0.143685
204	Q2TAA5	ALG11	ALG11 (4;4)				4	4		0.996541	0.557587	0.0619623		0.598795	0.691395	0.0537324		0.069616	0.946081	-0.00761828		0.80543	0.7033	0.0552588		0.952815	0.557661	0.0776046		0.514121	0.721483	0.0470289		0.0788325	0.938198	0.00802399				0.0029779	-0.0210457	0.0178017	0.0651088	0.110707	0.0739575	0.087017	0.00458996	0.113658	0.159531
205	Q9NP73	ALG13	ALG13 (4;5)				4	5		0.115871	0.880396	-0.0148875		0.763565	0.631783	-0.0679309		0.289163	0.759969	-0.03033		0.574991	0.81119	-0.0330902		0.0493237	0.968095	0.0051443		0.763337	0.575716	-0.0861336		0.0698447	0.9233	-0.0102982				0.00944714	0.00512406	-0.0146858	-0.00615996	-0.137333	-0.0690583	-0.0202491	-0.0121729	-0.160604	-0.101097
206	Q9H553	ALG2	ALG2 (8;6)	ER-Membrane			8	6		0.929814	0.575351	0.0557106		1.25314	0.552798	0.0847907		0.085325	0.913102	-0.0127615		0.497836	0.800809	-0.0352759		0.786278	0.461943	0.102137		0.0813705	0.967666	-0.00619571		0.589564	0.740153	0.0336646				-0.037033	0.0476007	-0.0118817	0.0285914	0.112715	-0.00907191	-0.0852608	-0.0134658	0.0346341	0.0736931
207	Q9Y673	ALG5	ALG5 (6;9)	ER-Membrane			6	9		0.101907	0.89464	-0.0129523		0.0183404	0.970047	-0.00643309		0.581609	0.734131	-0.0328286		0.20851	0.711719	-0.0601615		1.92686	0.399299	0.109297		0.344386	0.699415	-0.0536423		1.02602	0.412581	0.0894206				0.0102836	0.0837656	-0.0999491	0.0464658	-0.117445	-0.101578	-0.213937	0.130769	-0.0302205	-0.00204305
208	Q9H6U8	ALG9	ALG9 (4;4)	ER-Membrane			4	4		0.425692	0.700955	0.0369453		1.49401	0.44744	0.120637		0.0771519	0.838354	0.0225519		0.0417764	0.981217	0.00486893		0.331761	0.749774	0.0426018		1.2483	0.556476	0.0885609		0.102997	0.814093	0.0282083				0.0167656	0.00894404	-0.0260692	0.0473526	0.00872422	0.0531762	-0.0437572	0.000791763	0.0756884	0.149508
209	Q6P6C2	ALKBH5	ALKBH5 (3;3)				3	3		1.04307	0.521983	0.0687984		0.0300172	0.980063	-0.00389908		0.512183	0.547884	0.0604665		0.266504	0.838539	0.0309922		0.766839	0.515632	-0.0870978		0.633973	0.746194	-0.0417052		1.36518	0.386382	-0.0954297				-0.0174529	-0.00981846	0.026881	0.118285	0.109426	0.106512	-0.0279763	0.0119252	-0.000544084	0.0381047
210	Q8TCU4	ALMS1	ALMS1 (6;3)				6	3		0.410948	0.551607	-0.0650691		0.114786	0.870579	0.0253896		1.03724	0.135706	-0.412216		0.167186	0.813832	-0.0370055		0.681092	0.24318	0.206063		0.347311	0.698991	0.0534532		0.359688	0.329938	-0.141084				0.0704992	-0.0272915	-0.0459388	-0.0649142	-0.047891	0.0544508	-0.181876	0.00863259	-0.00408538	-0.0659001
211	Q96Q42	ALS2	ALS2 (11;12)				11	12		0.591351	0.827055	0.0206977		0.0404904	0.977997	0.00426147		1.26227	0.76151	0.0292673		2.81706	0.460924	0.106841		0.277668	0.957577	-0.00664035		1.03335	0.563899	0.0904047		0.0401755	0.987532	0.00192923				0.00382566	-0.00702027	0.00316908	0.0357309	0.0525042	0.11496	0.11891	0.0864578	0.0489639	0.160472
212	Q86V81	ALYREF	ALYREF (17;17)				17	17		1.46213	0.519154	0.0689518		1.20413	0.489298	0.106805		0.83557	0.496936	0.067568		2.19506	0.317295	-0.216444		3.12397	0.165894	-0.23061		3.06034	0.357091	-0.178591		2.41154	0.1743	-0.231994				-0.00334964	-0.00305946	0.00638772	0.0193118	0.0784121	-0.167695	-0.204833	-0.279062	-0.126567	-0.128487
213	Q9UHK6	AMACR	AMACR (3;2)		+		3	2		0.849513	0.46673	-0.0844617		0.776774	0.551953	0.0857879		0.527137	0.542541	-0.0625065		0.356224	0.808461	-0.0366435		0.696568	0.845093	-0.0262479		1.24031	0.444451	0.133606		0.0233134	0.972198	-0.00429268				-0.0085003	0.0224391	-0.014209	-0.0930507	0.0386543	-0.110456	0.017059	-0.0171168	0.0528526	0.104867
214	Q9C0C7	AMBRA1	AMBRA1 (5;9)				5	9		3.43601	0.2095	-0.157623		0.953456	0.388002	-0.159063		1.77456	0.265822	-0.163948		1.60942	0.266008	0.302821		2.91052	0.204191	0.193219		5.18756	0.186286	0.301381		4.42105	0.203986	0.186894				0.0827219	-0.0769409	-0.0102506	-0.183074	-0.143068	0.264459	0.417931	0.223645	0.144564	0.158776
215	Q9UKV5	AMFR	AMFR (5;2)	ER-Membrane			5	2		2.9057	0.0725474	-0.265238		1.63208	0.319572	-0.195518		1.56312	0.320405	-0.119102		3.80563	0.379842	0.140691		2.7844	0.146097	0.276525		2.06147	0.319173	0.21041		3.84597	0.0412245	0.422661				-0.00263537	0.0282238	-0.0261033	-0.216744	-0.334972	0.131757	0.16197	0.127095	-0.116303	0.00651528
216	Q4VCS5	AMOT	AMOT (5;7)				5	7		8.07645	0.0577664	-0.269922		2.24227	0.249282	-0.282411		0.771099	0.389246	-0.0956956		0.164487	0.947439	0.0116998		1.68413	0.158622	-0.268419		0.0337819	0.999499	-0.000789044		0.900576	0.412814	-0.0941924				0.0174995	0.0124788	-0.0304582	-0.263022	-0.27602	0.0451044	0.0248177	-0.0352316	-0.262894	-0.279121
217	Q01433	AMPD2	AMPD2 (11;8)				11	8		1.73906	0.54585	0.064589		0.3077	0.847347	-0.0289918		0.602417	0.529395	0.0625415		0.543163	0.732966	0.0500035		0.247815	0.862692	0.0256921		1.24003	0.731593	-0.0435773		0.320979	0.822495	0.0236447				-0.00671735	0.00444646	0.00224658	0.0508344	0.0454472	0.0948158	-0.0184856	0.0735955	0.0184237	0.0263107
218	P49418	AMPH	AMPH (17;14)				17	14		0.202252	0.930616	0.00876023		0.157405	0.918963	-0.0151477		0.508119	0.8481	-0.0193563		0.990072	0.616738	0.0705869		0.629591	0.834735	0.0277259		0.756812	0.726696	0.046679		0.012066	0.996355	-0.000390692				-0.0559244	0.0591589	-0.00554479	0.000971547	0.0236329	0.0157538	0.104879	0.0897711	0.0277412	0.101036
219	Q9H1A4	ANAPC1	ANAPC1 (15;13)				15	13		0.403276	0.829295	0.0200332		0.448981	0.892597	0.0204563		0.861353	0.497831	0.0672424		0.042853	0.990346	-0.00256197		0.150269	0.930827	0.011871		0.0363268	0.991879	-0.00213895		0.798927	0.571699	0.0590802				0.036267	-0.0194539	-0.0175092	-0.000739629	0.025669	-0.00561661	0.00870319	-0.0128153	0.0504572	-0.00599511
220	Q9UJX6	ANAPC2	ANAPC2 (6;7)				6	7		0.634096	0.578736	-0.05669		0.702717	0.49247	0.111949		0.311313	0.804731	0.0259356		0.616768	0.534163	-0.0965382		1.28992	0.72115	-0.0435321		0.833816	0.620893	0.0721004		0.344049	0.704037	0.0390935				0.027579	0.0234121	-0.0523871	-0.0772054	-0.00281156	0.016446	-0.184775	-0.122629	-0.00194962	0.0182263
221	Q9UJX5	ANAPC4	ANAPC4 (3;5)				3	5		0.0790163	0.944182	0.00709908		0.0383543	0.981489	0.00325461		0.504606	0.570635	-0.0563014		1.52496	0.616728	0.0674077		0.0832089	0.956657	-0.00708899		0.866451	0.64268	0.0635632		0.642245	0.512763	-0.0704894				0.0144644	-0.057083	0.0408475	0.0117439	0.0654306	0.0459769	0.0756797	0.0780278	0.0443599	0.121645
222	Q9UJX4	ANAPC5	ANAPC5 (7;10)				7	10		0.204317	0.8562	-0.0169553		0.55495	0.680967	0.056901		0.243683	0.882609	-0.0157309		0.63928	0.66674	-0.0627746		0.497489	0.885877	-0.0194806		0.112222	0.941645	0.0110816		0.196366	0.858346	-0.0182563				0.064161	-0.0621005	-0.00483427	-0.0951471	-0.0225409	0.0117652	-0.0976031	-0.103885	-0.0348903	-0.0230481
223	Q9UJX3	ANAPC7	ANAPC7 (5;5)				5	5		0.542591	0.733158	-0.0321405		0.428036	0.454935	-0.12577		0.0346743	0.977353	-0.00359431		0.0414794	0.949798	0.0128746		0.151885	0.915722	0.0148718		0.390048	0.617725	-0.0807552		0.767929	0.667967	0.043418				-0.0248869	0.10075	-0.0819625	-0.0237535	-0.0658645	0.180823	-0.157801	0.0123221	-0.182205	0.0407369
224	Q5VTE6	ANGEL2	ANGEL2 (3;3)		+		3	3		1.15478	0.446091	0.0871793		0.38039	0.734682	-0.0489643		0.137596	0.877926	0.0160799		0.543485	0.632529	0.0704895		1.23302	0.431983	-0.10405		0.96735	0.635074	-0.0656542		2.05499	0.219354	-0.17515				-0.076093	0.105768	-0.0360678	0.15288	0.110972	0.0693865	-0.0144624	0.152145	0.00302407	0.0349047
225	Q9UKU9	ANGPTL2	ANGPTL2 (6;5)				6	5		3.40734	0.0926993	-0.234665		1.45894	0.436667	-0.126023		2.89056	0.265579	-0.154293		1.48696	0.576878	-0.076901		1.12572	0.66086	-0.0530157		0.318537	0.806637	0.0317408		0.383102	0.791402	0.0273561				-0.0199304	-0.0367809	0.0550457	-0.279325	-0.186026	-0.0699941	-0.0500329	-0.113025	-0.162785	-0.264511
226	P16157	ANK1	ANK1 (8;9)				8	9		0.0721724	0.841858	-0.0200818		0.411554	0.399495	0.160676		0.326555	0.841558	0.0200961		0.375307	0.465748	-0.127117		0.641759	0.503502	0.0888096		0.145932	0.725028	0.0536409		0.712502	0.3171	0.128988				0.138529	-0.296036	0.117338	-0.258357	0.0431193	-0.194788	0.101632	-0.308354	0.146354	-0.196948
227	Q01484	ANK2	ANK2 (117;124)				117	124		2.33965	0.34914	-0.113302		1.78911	0.473735	-0.110227		2.40857	0.375169	-0.0965474		0.256617	0.93047	-0.014954		1.97291	0.587592	0.0681628		0.213433	0.933658	-0.0118781		2.04623	0.416039	0.0849178				0.00191702	-0.00285429	0.000932876	-0.0879983	-0.15963	0.00653205	-0.0571305	0.00564237	-0.0988643	-0.127809
228	Q12955	ANK3	ANK3 (12;18)				12	18		1.21151	0.541812	-0.0637451		0.338333	0.73992	-0.0474828		2.13246	0.33586	-0.11373		0.620533	0.784864	0.0372164		2.63351	0.349666	0.121714		0.385577	0.703364	0.0534787		1.5376	0.482422	0.071729				0.0516413	-0.0941173	0.0380306	-0.0395898	-0.0699528	0.0607017	0.0484303	3.11285e-05	0.070517	-0.10564
229	H3BM45	ANKFN1	ANKFN1 (3;4)				3	4		0.235661	0.673385	-0.0425276		0.688526	0.433687	-0.134833		0.521221	0.511969	-0.0657191		0.604104	0.47699	0.113269		1.75425	0.207862	0.19934		0.0971033	0.885493	0.0209632		1.3216	0.226505	0.176149				-0.128958	0.191743	-0.0841111	0.0207987	-0.208895	0.21463	-0.0203583	0.133068	-0.113001	0.0767403
230	Q9P2R3	ANKFY1	ANKFY1 (15;18)	Endosome			15	18		0.564066	0.652664	0.0460213		0.180652	0.93068	-0.0130342		0.178016	0.83569	-0.0221619		0.832077	0.787738	0.0380655		1.08786	0.351624	0.13459		0.20406	0.875212	-0.02099		0.817185	0.5221	0.0664066				0.0124488	0.00539446	-0.0180192	0.0273313	-0.00903479	0.0718658	0.0135563	0.0284924	0.0431373	0.0487553
231	Q9HCJ1	ANKH	ANKH (2;2)				2	2		0.0639516	0.854015	-0.018118		0.0762353	0.969408	0.00598893		1.03068	0.261521	-0.177691		0.378984	0.694535	0.0572775		0.570835	0.431487	0.111506		0.417404	0.60768	0.0813845		0.222928	0.66202	-0.0480668				-0.120213	-0.112536	0.207877	0.17099	0.028456	0.0335124	0.0756335	0.0409335	0.0376068	0.103256
232	Q8IWZ3	ANKHD1	ANKHD1 (13;9)				13	9		0.929063	0.572465	-0.0584441		0.593857	0.838185	-0.0286598		0.173645	0.911028	-0.0123361		0.979329	0.781512	0.0392433		1.88198	0.403737	-0.111547		1.07922	0.623802	0.0690275		0.948516	0.522173	-0.0654391				0.0176244	0.00622745	-0.0241748	-0.101671	0.0187216	0.0532662	0.0555122	0.00869721	-0.00535601	-0.00417239
233	Q9P2G1	ANKIB1	ANKIB1 (2;5)				2	5		0.267044	0.66504	-0.0446491		0.0855311	0.92746	0.0140561		2.78529	0.0871111	-0.471951		0.414278	0.712243	-0.0541728	+	8.13787	0	1.04829		0.0216185	0.977896	0.0045323	+	3.26397	0	0.620992				0.0626238	0.00910179	-0.0750521	-0.118925	-0.169602	-0.0810969	0.0386185	-0.122466	-0.00362849	-0.103534
234	Q86XL3	ANKLE2	ANKLE2 (16;10)	ER-Membrane			16	10		0.842426	0.756961	-0.0290929		0.39318	0.844151	-0.0282113		1.93626	0.422518	0.0859696		0.317963	0.908864	0.0188132		5.02119	0.388286	-0.107797		0.308751	0.885635	0.0196949		0.151277	0.943033	0.00726595				-0.00125249	0.00140356	-0.000152213	0.00916143	-0.0576368	-0.00576087	0.000234049	0.0616749	-0.0415991	0.0307764
235	Q8IV38	ANKMY2	ANKMY2 (9;7)				9	7		0.520014	0.572421	-0.0583588		0.474648	0.447607	-0.132501		0.946115	0.510385	-0.0677665		0.084326	0.876263	0.0265409		1.78519	0.492589	0.0865109		0.285405	0.725866	-0.047601		0.706185	0.467292	0.0771033				-0.00944449	0.090699	-0.086754	0.0325812	-0.179392	0.0891299	-0.17622	0.163537	-0.141707	-0.00556887
236	Q8IZ07	ANKRD13A	ANKRD13A (10;11)				10	11		0.558917	0.550524	-0.0637843		0.418222	0.51801	0.10385		0.240039	0.936444	0.0089418		0.416601	0.534122	-0.100943		0.434652	0.820224	0.0303163		0.470592	0.641438	0.0666908		1.02479	0.375731	0.103042				0.0775197	-0.124435	0.039046	-0.186819	-0.0363374	-0.21304	0.0769948	-0.171583	0.0503316	-0.0888399
237	Q6ZTN6	ANKRD13D	ANKRD13D (4;2)				4	2		0.677291	0.578283	0.0557208		0.0381323	0.971624	0.00553479		0.0226896	0.961586	0.00588756		0.729744	0.576651	0.0828547		0.341541	0.620228	0.069304		0.369775	0.799764	0.0326687		0.139002	0.855013	0.0194708				0.0458961	-0.0281688	-0.0188611	0.0039694	0.116461	0.0996363	0.146667	-0.000846059	0.0466687	0.109592
238	O75179	ANKRD17	ANKRD17 (21;23)				21	23		0.13051	0.949547	0.00635074		0.040383	0.967124	-0.00664452		1.19142	0.683645	0.0397421		0.0851745	0.949831	0.0118639		2.09136	0.563957	-0.0705836		0.0104623	0.998296	-0.00113134		1.02407	0.70838	-0.0371921				-0.0365126	0.0275655	0.00820052	0.03046	-0.0303452	0.0456879	-0.0790955	0.0685735	-0.0305238	0.0672901
239	O15084	ANKRD28	ANKRD28 (13;12)				13	12		1.83098	0.680286	0.0393299		0.783969	0.353764	0.181451		0.771044	0.835508	0.0210295		0.319628	0.645848	-0.0741271		0.222792	0.956976	-0.00700705		1.36989	0.630056	0.067994		0.947508	0.802786	-0.0253074				-0.0118041	0.0130502	-0.00135405	0.0543875	0.0345728	-0.0505876	-0.233302	0.0608791	0.127215	0.0743919
240	Q9ULJ7	ANKRD50	ANKRD50 (10;13)				10	13		0.249571	0.82697	-0.0207453		1.40092	0.342683	-0.177039		0.45677	0.634573	-0.0462892		1.27174	0.53209	0.089513		1.1164	0.496192	0.0889247		0.536537	0.641864	-0.0667809		0.709378	0.537331	0.0633808				0.0396025	0.0267755	-0.0687909	-0.0439632	-0.089371	0.0391267	0.132724	0.09482	-0.00909857	-0.0877705
241	Q92625	ANKS1A	ANKS1A (8;12)				8	12		0.200489	0.83149	0.0205336		0.26828	0.70873	-0.0527907		0.311079	0.699573	0.0380336		0.349549	0.692965	-0.0613925		0.17568	0.897816	0.0185716		1.17926	0.443873	-0.134717		0.294484	0.724937	0.0360715				0.0618013	-0.0411057	-0.0227977	-0.024881	-0.0450405	0.0363978	-0.184932	-0.0369767	-0.094858	-0.0535804
242	Q7Z6G8	ANKS1B	ANKS1B (7;5)				7	5		1.30061	0.660608	-0.0422692		2.0153	0.404372	-0.143213		0.314631	0.727458	-0.0340756		1.84018	0.526001	0.0901388		0.572052	0.726258	0.0461828		0.304677	0.941615	-0.0108045		0.651147	0.603839	0.0543764				-0.0195428	-0.0243651	0.0429265	-0.0552214	-0.0126694	0.0877301	0.121804	0.0601226	-0.0488818	-0.0646486
243	Q9H8Y5	ANKZF1	ANKZF1 (8;8)				8	8		0.39292	0.82938	0.0200059		0.0082579	0.988997	0.00160484		0.85831	0.539382	0.0616227		0.431681	0.673756	0.063701		1.28663	0.714793	0.0444985		0.581414	0.728796	0.0453		1.20318	0.42656	0.0861153				-0.0206908	-0.00750019	0.0277552	0.0331667	0.0295563	0.0607583	0.160457	-0.0315074	0.107511	0.00879294
244	Q9NW15	ANO10	ANO10 (7;4)	ER-Membrane			7	4		0.041033	0.942718	-0.00791275		0.224523	0.776404	0.0423967		0.303499	0.521134	0.0670909		0.993052	0.755811	0.0419126		0.0703818	0.91624	-0.0167323		0.437453	0.573703	0.0922221		0.325674	0.583737	0.0582713				0.0139459	-0.0220311	0.00782887	-0.0711567	0.134086	0.0454467	0.0526614	0.0254828	0.167083	-0.0506239
245	Q4KMQ2	ANO6	ANO6 (6;14)	Plasma membrane			6	14		0.466426	0.747224	0.0304906		0.218807	0.889012	0.0208577		0.9926	0.42586	0.0845095		1.29316	0.50325	0.0980216		1.18474	0.455849	0.0986839		1.38629	0.55455	0.0883886		2.41635	0.244153	0.152703				-0.00556101	-0.0122543	0.0176444	0.00410986	0.0964761	0.0840027	0.153259	0.0547976	0.120427	0.077963
246	Q9HCE9	ANO8	ANO8 (6;9)				6	9		0.201395	0.895753	0.0125151		0.220285	0.907174	0.0174357		0.750244	0.764026	0.0295101		0.520783	0.810973	0.0344494		4.65791	0.257264	0.156905		0.674065	0.758142	0.03937		2.95408	0.216118	0.173901				0.0227012	0.0306257	-0.054864	0.000882861	-0.0378128	-0.00390447	0.0806816	0.0257333	0.0787085	0.0176142
247	P39687	ANP32A	ANP32A (12;15)				12	15		0.0795824	0.77942	-0.0287258		0.144503	0.894933	0.0204876		0.556135	0.208479	0.292189		0.0541979	0.935011	0.0147232		0.484248	0.274344	-0.195396		0.245086	0.668776	0.0639367		0.238841	0.385267	0.125518				0.0568909	-0.0385521	-0.0201257	-0.000804845	-0.0202464	0.0333949	-0.0383225	0.00639371	0.0208225	-0.0595732
248	Q92688	ANP32B	ANP32B (10;5)				10	5		0.174679	0.774341	0.0275782		0.289258	0.518425	0.105249		0.529407	0.41034	-0.0934315		0.0188371	0.971807	-0.00737713		0.812928	0.539195	0.0781329		0.287877	0.645749	0.0702935		0.204773	0.696215	-0.0428768				0.0924115	-0.191813	0.0818088	-0.092079	0.074204	-0.117813	0.225742	-0.13948	0.176508	-0.0752111
249	Q9BTT0	ANP32E	ANP32E (5;6)				5	6		0.583041	0.685948	0.0389614		0.569086	0.506017	0.108237		0.410706	0.63561	0.0484036		0.162879	0.831275	-0.0344195		1.46217	0.250015	-0.176969		0.619859	0.787069	0.0348557		2.75815	0.22634	-0.167526				0.0284995	0.0517063	-0.0838152	0.0471945	-0.00223157	0.0110469	-0.17675	0.059494	0.0445247	0.0804365
250	P58335	ANTXR2	ANTXR2 (4;3)				4	3		0.957727	0.6256	0.0477443		0.673138	0.62898	0.0703333		0.0876701	0.903791	-0.0136892		0.359684	0.788707	0.0392571		1.34141	0.231	0.194614		1.35667	0.644036	0.0618461		2.20539	0.279492	0.133181				-0.00823555	0.010897	-0.00272876	0.0623754	0.0937921	0.0929145	-0.0386065	0.0617987	0.107785	0.0885372
251	P50995	ANXA11	ANXA11 (8;10)				8	10		0.722886	0.505181	0.0727824		0.640526	0.776121	-0.0406681		1.1189	0.265224	0.163905		1.22481	0.511071	0.0952523		0.309259	0.727138	-0.0462103		0.174666	0.897009	-0.0181981		0.306828	0.672888	0.0449121				0.00500529	-0.0564168	0.0494566	0.0539817	0.0822413	0.101167	0.0838266	0.0927905	0.0890439	0.00705448
252	P07355	ANXA2	ANXA2 (11;10)	Plasma membrane			11	10		0.593467	0.688063	-0.0385967		1.2572	0.384561	0.153248		0.318879	0.848936	-0.0192853		1.93953	0.381556	-0.142315		0.433718	0.842203	-0.0269951		0.401043	0.719085	0.04953		0.0979987	0.940578	-0.00768366				0.0585406	-0.0822323	0.0200482	-0.0920951	-0.0546108	-0.126803	-0.105972	-0.196714	-0.0717922	0.0835468
253	P12429	ANXA3	ANXA3 (3;4)				3	4		0.104227	0.884398	-0.0141939		0.778207	0.647425	0.0638443		0.0366478	0.981275	0.00301539		0.140065	0.899411	-0.020054		0.168982	0.886151	0.020432		0.964531	0.663323	0.0579842		0.502362	0.709078	0.0376413				0.145183	-0.0608928	-0.0962551	-0.0615565	0.0415432	0.0311599	-0.0269119	-0.0751582	0.0548462	0.00204463
254	P09525	ANXA4	ANXA4 (4;6)				4	6		0.503654	0.536748	0.0664939		0.904107	0.420915	0.138929		0.450678	0.437227	0.0855691		0.0289237	0.976983	0.00583169		0.702799	0.38376	0.125807		0.548421	0.605413	0.0782667		1.19186	0.270072	0.144882				0.0078068	-0.0814294	0.0696381	-0.0178288	0.12133	-0.0515441	0.111466	-0.0513393	0.153978	0.0566041
255	P08758	ANXA5	ANXA5 (20;14)				20	14		1.48074	0.352809	0.111348		0.196329	0.928025	0.0136238		0.787715	0.462832	0.0754232		2.15102	0.396576	0.132445		1.30347	0.429055	0.1057		0.418073	0.79396	0.03472		0.73202	0.505643	0.0697747				-0.0317232	-0.0192189	0.0496058	0.182015	0.106499	0.0932826	0.129027	0.17236	0.132617	0.170241
256	P08133	ANXA6	ANXA6 (35;44)				35	44		0.737197	0.503353	0.0748577		1.29806	0.340516	0.180657		0.398993	0.61626	-0.0492136		0.503161	0.78486	0.0378274		1.49097	0.27449	0.163748		1.05517	0.444762	0.143627		0.310354	0.702787	0.0396767				0.0263698	-0.103159	0.0711604	-0.0352799	0.150143	0.0849026	0.0234527	0.00229895	0.257762	0.117667
257	P20073	ANXA7	ANXA7 (9;7)				9	7		0.910706	0.675626	0.040742		1.02115	0.664869	-0.0604301		1.0362	0.576078	-0.0536781		0.425617	0.870866	0.0227772		1.14139	0.649258	0.0546515		1.15104	0.605246	-0.0783949		0.759695	0.705597	-0.0397686				0.00751187	-0.0326401	0.0245323	0.0408322	0.0392837	0.00846726	0.0170874	0.0402589	-0.0117564	-0.021465
258	Q06278	AOX1	AOX1 (6;6)				6	6		0.305931	0.426245	-0.103111		1.20948	0.249427	0.292318		0.365585	0.286908	0.157409		1.22968	0.301117	-0.27618		0.933678	0.152807	-0.30929		0.351969	0.512024	0.119249		0.0995102	0.694694	-0.0487703				-0.228213	0.128621	0.0745884	-0.33173	0.0738245	-0.124076	-0.423264	-0.301192	-0.107415	-0.000250256
259	Q10567	AP1B1	AP1B1 (27;29)				27	29		0.234958	0.764752	0.0294073		0.931837	0.458785	0.120283		0.695216	0.555927	0.0579565		0.0257003	0.992426	0.00172254		0.504793	0.843533	-0.0269925		0.640129	0.560089	0.0925987		0.00923545	0.990952	0.00155667				0.00819333	-0.033015	0.024219	0.0329556	0.152658	0.0362915	-0.0226446	-0.00947496	0.121478	0.0382907
260	O43747	AP1G1	AP1G1 (19;23)				19	23		0.493938	0.826722	0.0204074		0.703364	0.611245	0.0713569		1.06173	0.697673	-0.0372805		0.245938	0.878517	-0.0231716		2.92318	0.479185	0.0871522		0.308687	0.835258	0.0277779		0.712967	0.764841	0.0294642				0.0150167	-0.01206	-0.00308867	-0.00153533	0.028084	-0.00581716	-0.0880576	0.0236772	0.0558545	-0.0109584
261	Q9BXS5	AP1M1	AP1M1 (20;17)				20	17		0.149668	0.896057	0.0123992		0.159799	0.874349	0.0236511		0.817068	0.564005	-0.0562564		0.254318	0.825494	0.0334067		2.49274	0.225871	0.18177		0.509094	0.731182	0.0446586		2.008	0.325191	0.113114				0.0201493	-0.0925362	0.0677255	-0.0421762	0.0449974	-0.0142287	0.123479	-0.0116284	0.106444	-0.000197966
262	P61966	AP1S1	AP1S1 (4;2)				4	2		0.0506075	0.915747	-0.0109123		0.785503	0.598726	-0.0759155		0.155537	0.72323	0.0376115		0.279698	0.796792	0.0366475		0.00949738	0.991539	-0.00133904		0.159891	0.836634	-0.0283558		0.171991	0.675879	0.0471847				0.0410597	0.0171671	-0.0601561	0.0599694	-0.0132999	-0.0383511	0.0822756	0.0576269	-0.0468954	-0.0123077
263	F6SFB5	AP1S2	AP1S2 (3;4)				3	4		0.130954	0.802483	-0.0250614		0.567709	0.547136	-0.091068		0.267759	0.734284	0.0340895		0.0154209	0.990517	0.00313168		1.81339	0.388418	0.112523		0.366448	0.66081	-0.0628749		1.08113	0.235859	0.171674				0.0903599	-0.0268954	-0.0681899	-0.0436439	-0.200522	-0.0853095	0.117412	-0.0262176	-0.0633843	-0.14905
264	O95782	AP2A1	AP2A1 (27;25)	Plasma membrane			27	25		0.0544763	0.924094	-0.0100315		0.53309	0.475032	0.116481		0.749975	0.577202	0.0541295		0.541224	0.510405	-0.105872		0.245803	0.872363	0.0220765		0.0900688	0.888234	0.0206402		0.635534	0.43767	0.0862375				0.0267169	-0.126578	0.0912696	-0.142009	0.0901631	-0.184906	0.0404769	-0.178561	0.0710684	-0.112429
265	O94973	AP2A2	AP2A2 (22;21)	Plasma membrane			22	21		0.39743	0.890099	0.013104		0.0766812	0.977037	-0.00431757		0.528883	0.843739	-0.0197029		1.03217	0.772926	0.0400751		1.28859	0.736029	0.0419977		0.588893	0.861358	0.0226535		0.232574	0.927239	0.0091908				-0.0299629	0.018378	0.0111153	0.00305942	0.0474671	0.0156526	0.0671755	0.0370358	0.0163606	0.0302514
266	P63010	AP2B1	AP2B1 (28;21)	Plasma membrane			28	21		0.513167	0.552029	0.0650012		0.716138	0.656098	0.061448		0.211801	0.908259	-0.0126626		0.654684	0.759649	0.0443691		0.42667	0.87546	0.022124		0.274149	0.762049	0.040816		0.427167	0.600883	-0.0555398				-0.0280606	-0.00464006	0.0320632	0.116748	0.188432	0.0602638	-0.00636819	0.0788051	0.0919752	0.0631477
267	Q96CW1	AP2M1	AP2M1 (12;15)	Plasma membrane			12	15		0.57802	0.568751	0.0594526		0.0157	0.991	0.00128706		0.0557664	0.948493	0.00749639		1.98423	0.436927	0.116665		0.651456	0.753295	0.0395596		0.573963	0.671257	0.0584997		0.0756881	0.908167	-0.0123966				-0.00964211	0.0136249	-0.00408538	0.11241	0.148608	0.0792059	0.155506	0.113409	0.0877161	0.123954
268	P53680	AP2S1	AP2S1 (4;4)	Plasma membrane			4	4		0.0663114	0.941638	0.00764809		0.151451	0.820083	-0.034707		0.969865	0.624101	-0.0468861		0.00283816	0.999584	0.000751797		1.54946	0.44189	0.0989446		0.527256	0.747447	-0.0416033		0.66842	0.659628	0.0444104				0.0131679	0.00392463	-0.017261	-0.0111643	0.0384658	-0.135927	0.134395	-0.0011839	-0.0680276	0.00834638
269	O00203	AP3B1	AP3B1 (19;23)	Endosome			19	23		1.03296	0.470415	0.0826832		0.687425	0.659433	0.0625747		0.153982	0.878573	-0.0158804		0.889778	0.574224	-0.0845449		0.469847	0.792091	0.0365131		1.3068	0.507676	-0.104653		0.689672	0.543016	-0.0620505				-0.00105318	-0.00402976	0.00506802	-0.00971907	0.145397	-0.0633843	-0.152445	-0.0381082	-0.0043962	-0.0479659
270	Q13367	AP3B2	AP3B2 (20;30)				20	30		1.1126	0.612416	0.0496609		1.31419	0.662101	-0.0602205		0.970791	0.491882	-0.0691175		0.61336	0.880172	-0.0209394		0.943423	0.753131	0.039151		2.47526	0.440463	-0.130821		1.12329	0.451932	-0.0796273				0.0273604	-0.0178818	-0.00988366	-0.00653136	0.070316	-0.0371978	-0.0133108	-0.0133894	-0.0639525	-0.0662155
271	O14617	AP3D1	AP3D1 (31;30)	Endosome			31	30		0.825722	0.490811	0.0773657		0.674102	0.592662	0.0772448		1.14988	0.513708	0.0634493		0.0120972	0.993082	-0.00176709		0.249845	0.915066	0.014638		0.0140183	0.993697	-0.00188794		0.00531017	0.994362	0.0007216				-0.00363547	-0.0350414	0.0377519	0.0724692	0.168371	-0.0149003	-0.0706682	0.0788025	0.069137	0.0444515
272	Q9Y2T2	AP3M1	AP3M1 (7;9)	Endosome			7	9		0.336889	0.720754	0.0351414		0.625872	0.418351	-0.144416		0.577835	0.730881	0.0331845		0.041363	0.968231	0.00788511		1.72409	0.448246	-0.0965973		0.787667	0.404928	-0.171672		1.14364	0.382793	-0.0985542				-0.0215579	0.0885067	-0.0716294	0.0699071	0.108009	0.0840254	-0.107447	0.0441059	-0.104604	-0.0124399
273	P53677	AP3M2	AP3M2 (2;6)				2	6		0.407658	0.664499	0.0434871		0.397682	0.416835	-0.154613		1.08599	0.385286	-0.0950534		0.159643	0.841709	-0.0323188		0.544933	0.746423	-0.0414393		0.620304	0.354287	-0.230419		1.76313	0.218041	-0.17998				0.0459136	-0.0912481	0.041177	0.0535657	0.148426	-0.0909484	0.104917	-0.113084	-0.111132	-0.461431
274	Q92572	AP3S1	AP3S1 (9;5)	Endosome			9	5		0.41277	0.705233	0.0374403		0.164505	0.68349	-0.06363		0.686926	0.409104	-0.0911722		0.06203	0.88871	0.0257362		0.200192	0.84651	-0.0288931		0.908531	0.607037	-0.0753341		1.81692	0.243335	-0.157506				-0.0147387	0.0155954	-0.0010166	0.0662474	0.122865	-0.209387	0.258515	0.0269177	-0.00971881	-0.0579903
275	Q9Y6B7	AP4B1	AP4B1 (3;6)				3	6		0.884494	0.191445	0.180411		0.754294	0.365107	0.170544		0.803443	0.637804	0.0464346		0.838425	0.365374	0.175536		0.0740769	0.94512	-0.00959719		0.726715	0.402981	0.165669		0.698815	0.289741	-0.143574				0.0132272	-0.156093	0.128738	0.148557	0.433377	0.204559	0.0197314	0.293531	0.380232	0.219131
276	Q9UPM8	AP4E1	AP4E1 (12;6)				12	6		1.16727	0.552148	0.061377		0.0879999	0.967796	-0.0065759		0.823031	0.33468	0.119501		0.710654	0.738384	0.0459783		0.19014	0.843374	-0.0299175		0.38863	0.870263	-0.0219746		0.394476	0.782799	0.0282065				0.0407018	0.0206236	-0.063427	0.0215288	0.0413116	0.00254224	0.0880139	0.0462734	0.0460953	0.0411516
277	O00189	AP4M1	AP4M1 (4;6)				4	6		0.106599	0.875042	-0.0150534		1.60183	0.686105	-0.0530991		0.350759	0.571621	0.0589731		0.0892502	0.952551	0.0105616		0.199448	0.879914	-0.0214348		0.327352	0.833935	-0.027484		0.29347	0.626371	0.0525918				0.0433119	0.0654676	-0.115442	-0.0655216	-0.0269839	0.0225888	0.0146168	-0.0144781	-0.065587	-0.0346237
278	O43299	AP5Z1	AP5Z1 (3;3)				3	3		0.853803	0.32327	-0.129017		0.511077	0.382618	-0.16501		1.46389	0.324286	-0.117842		0.589295	0.403239	0.157591		0.676121	0.696437	0.051526		0.432965	0.49504	0.121597		0.381864	0.561119	0.0627014				-0.0295384	0.0250905	0.00392292	0.0099639	-0.101891	0.240142	-0.0427977	0.275113	-0.188784	0.153883
279	O14727	APAF1	APAF1 (12;4)				12	4		0.54704	0.651999	0.0443062		0.349168	0.911481	0.0168406		1.06405	0.460472	0.075251		0.505632	0.777346	0.0391997		0.95871	0.550405	0.0746954		0.187369	0.936199	0.0117342		1.72644	0.352424	0.10564				0.0298894	-0.021964	-0.00842807	0.0629654	0.0943777	0.0134443	0.0698031	0.0291746	0.0507451	0.0390623
280	Q02410	APBA1	APBA1 (3;4)				3	4		0.176845	0.841124	-0.0194134		0.527209	0.469818	0.121584		1.04705	0.381206	-0.0995236		0.174724	0.784962	-0.043902		2.57998	0.342764	0.123994		0.98649	0.529362	0.0970953		0.368514	0.670151	0.0438834				-0.0323792	-0.0369309	0.0669051	0.0798689	-0.0130328	-0.0276646	0.0971079	-0.203628	0.139511	0.0312324
281	Q99767	APBA2	APBA2 (6;7)				6	7	+	6.96046	0.00883077	-0.495384		2.92038	0.144981	-0.423915		1.60922	0.195072	-0.289993		1.42184	0.460587	-0.110535		1.20937	0.417095	-0.111094		0.374833	0.773579	-0.0390657		0.577572	0.424454	0.0942965				-0.0252384	0.0226565	0.00218184	-0.52953	-0.485993	-0.0624406	-0.108188	-0.162382	-0.589094	-0.461861
282	O00213	APBB1	APBB1 (5;7)				5	7		1.71441	0.0638072	-0.289397		3.19715	0.143613	-0.419948		2.14227	0.245559	-0.184579		1.38024	0.455218	0.112098		1.85211	0.375787	0.116676		0.088584	0.90332	-0.0184533		1.40045	0.196865	0.221495				-0.0439535	-0.0388106	0.0793606	-0.407756	-0.406301	0.0881343	0.172506	0.0737271	-0.280225	-0.369402
283	P25054	APC	APC (8;9)				8	9		2.68191	0.0561619	-0.288839		2.11412	0.234266	-0.289252		2.86662	0.206632	-0.246904		0.605094	0.666858	-0.0617605		0.483228	0.78503	-0.0352792		0.446189	0.655529	-0.0621737		0.0471151	0.951837	0.00665561				-0.0437485	0.0929029	-0.0538606	-0.213998	-0.321416	-0.0173749	-0.137826	-0.0334943	-0.396972	-0.265483
284	O95996	APC2	APC2 (4;4)				4	4	+	5.18799	0.00562963	-0.55095		4.00102	0.257962	-0.246541		3.38095	0.1018	-0.421299		6.75351	0.139	-0.405125		1.22344	0.648025	-0.055865		1.77273	0.511943	-0.100715		1.01927	0.474904	0.0737861				-0.0164283	-0.0248492	0.0404004	-0.565185	-0.579017	-0.408629	-0.422612	-0.384957	-0.667691	-0.640675
285	P13798	APEH	APEH (25;16)				25	16		0.959617	0.69223	0.037716		0.528935	0.753317	0.0430177		0.554514	0.977026	0.00344797		1.34651	0.584146	0.075902		1.6836	0.601777	0.0638569		1.01358	0.599714	0.0812037		2.06786	0.761338	0.0295888				0.0382623	-0.057993	0.0179565	0.0238557	0.0502843	0.102379	0.0906119	0.0327976	0.10474	0.0776897
286	P27695	APEX1	APEX1 (26;25)				26	25		0.18419	0.840595	0.0191913		1.92362	0.25805	0.253282		0.32379	0.704848	-0.0375575		1.17846	0.409924	-0.134572		0.0904817	0.946848	0.00926517		1.05969	0.522047	0.0995181		0.405374	0.643707	-0.0474837				-8.51339e-05	-0.0438724	0.0426602	-0.036723	0.0486525	-0.14147	-0.208971	-0.057063	0.136362	0.0515195
287	G3V1C3	API5	API5 (20;21)				20	21		0.413869	0.828995	0.0204022		1.65624	0.482849	0.105851		1.77236	0.545945	-0.0578761		0.504886	0.861971	-0.0253393		0.149845	0.965505	0.00526581		1.00701	0.650199	0.0601096		1.64558	0.469011	-0.0730125				-0.025063	-0.00381997	0.0283804	-0.00701232	0.0744136	-0.00936244	-0.0625849	-0.00465068	0.0697002	0.0488412
288	Q96GX9	APIP	APIP (2;3)				2	3		1.04722	0.297307	0.133597		0.093524	0.918257	0.0155872		0.690254	0.238148	-0.207783		0.678409	0.517429	0.0975722		0.858997	0.234326	0.200863		0.130226	0.885594	-0.0204381		0.515458	0.310312	-0.140517				0.0315483	-0.0527027	0.0197205	0.113305	0.197403	0.0287718	0.18303	0.066693	0.0587901	0.0859063
289	P51693	APLP1	APLP1 (5;6)				5	6	+	1.52558	0.00105882	-1.16509		2.27667	0.186007	-0.390224	+	3.68535	0	-1.12609		4.6485	0.20659	-0.356803	+	5.32776	0.00307692	-0.820224		0.588806	0.220014	0.418062	+	1.0981	0.00366667	-0.781221				0.00888849	0.00484846	-0.0138388	-0.686553	-0.611087	-0.319343	-0.364891	-0.388338	-0.772093	-0.661411
290	Q06481	APLP2	APLP2 (4;5)	Endosome			4	5	+	5.63135	0	-1.05205	+	5.42778	0	-1.12474		3.63688	0.0351154	-0.728035		2.60218	0.273791	-0.286269		3.39237	0.0635811	-0.430839		3.962	0.130611	-0.358961		1.19096	0.363013	-0.106826				0.0275645	-0.00646104	-0.0215429	-1.1086	-1.06312	-0.266776	-0.260787	-0.331635	-1.44863	-1.37275
291	Q9HDC9	APMAP	APMAP (29;28)	ER-Membrane			29	28		0.4719	0.824025	0.0205842		0.315978	0.7952	-0.0375119		0.556176	0.557802	0.0597203		0.596213	0.650937	0.0671111		2.10552	0.579682	0.0668529		0.165997	0.950662	0.00901497		0.956134	0.375696	0.105989				0.0291778	-0.034082	0.00420143	0.0152034	-0.00971673	0.0279922	0.152397	0.019615	0.0240779	0.00365396
292	P02654	APOC1	APOC1 (2;2)				2	2		0.939988	0.0896037	0.266253		1.66042	0.205919	0.377364		0.734347	0.263804	0.18404		0.414811	0.548994	0.0934863		0.696983	0.283776	0.173314		0.708263	0.368811	0.204597		0.287923	0.457399	0.0911015				-0.122657	-0.145277	0.235482	0.342575	0.509846	0.233847	-0.0303894	0.0592999	0.397707	0.546002
293	P02649	APOE	APOE (2;4)				2	4		0.802661	0.0309351	0.420916		0.161775	0.672015	0.0659114	+	3.14527	0.0095	0.982844		0.0558946	0.904563	0.0233118		0.767763	0.66552	0.0531757		0.620861	0.245675	-0.331693		1.16392	0.0226279	0.615104				0.0777537	-0.054131	-0.0270103	-0.0207015	0.087959	0.0691736	-0.23	0.226767	-0.00131799	0.0505541
294	Q9BUR5	APOO	APOO (2;3)	Mitochondrion-Mtx	+	+	2	3		1.31211	0.172986	-0.183515		1.21703	0.214305	-0.37013		0.986028	0.21749	-0.257375		1.49418	0.339195	0.178074		0.401013	0.515924	0.0932813		0.0225821	0.960115	-0.00854132		0.0628873	0.864292	0.0194221				-0.00712561	0.145216	-0.153558	-0.0483472	-0.128203	0.253274	0.0978272	0.173063	-0.255167	0.0158863
295	Q6UXV4	APOOL	APOOL (3;10)		+		3	10		0.0666584	0.927528	0.00951855		0.0782779	0.917978	0.0166059		0.270971	0.632653	-0.0478906		0.123702	0.869247	0.0263039		1.08075	0.296082	0.155835		0.308704	0.799365	0.0333913		0.786822	0.390345	0.0984263				0.0393167	0.0168782	-0.0579844	-0.0732967	0.0968795	-0.102652	0.134494	0.0421588	0.0075774	0.0664057
296	A0A0A0MRG2	APP	APP (8;16)				8	16	+	4.7965	0.000625	-0.942259		2.83066	0.0244286	-1.01222		2.94876	0.0664118	-0.527738		3.99625	0.302249	-0.235916		5.44862	0.0329394	-0.542707		2.0121	0.223388	-0.305872		1.02036	0.304106	-0.128186				-0.0317404	0.0269774	0.00415667	-0.859101	-0.907796	-0.237718	-0.210629	-0.262809	-1.31819	-1.14441
297	Q9UKG1	APPL1	APPL1 (10;15)				10	15		0.104147	0.941597	-0.0076218		0.412936	0.702477	-0.0547258		0.861236	0.460328	0.0757694		0.34658	0.742304	0.047916		0.590009	0.718686	-0.0456943		0.0175164	0.999654	0.000811999		0.458353	0.718765	0.037697				0.0708244	-0.0105401	-0.0634656	-0.0257939	0.0138604	0.0358729	0.138114	-0.0332436	0.00471887	-0.00265803
298	Q8NEU8	APPL2	APPL2 (13;19)				13	19		0.0415304	0.968402	0.00432963		0.431889	0.72788	0.0481792		0.984722	0.287176	0.14324		0.0293752	0.983	0.0041993		0.779545	0.554162	-0.0765071		0.661843	0.711795	0.0480488		0.423365	0.563938	0.0624036				0.0512554	-0.0633345	0.00975448	-0.0136362	0.0329324	-0.037098	0.0839316	-0.0376026	0.0658812	0.00813536
299	P07741	APRT	APRT (6;7)				6	7		0.340227	0.617668	0.0512211		0.403854	0.496372	-0.110466		1.22488	0.239821	0.199623		0.0585136	0.942652	-0.0133898		0.94111	0.319221	-0.147286		0.728926	0.398249	-0.175077		0.00537381	0.99267	0.00111625				-0.0178147	0.110385	-0.100429	0.170601	-0.0371465	-0.0909076	-0.0803013	0.125985	-0.0642011	-0.00800509
300	Q7Z2E3	APTX	APTX (2;3)				2	3		0.0348147	0.95416	-0.00606351		0.133639	0.917875	0.0164828		0.470876	0.38257	0.101325		0.881364	0.50611	-0.0995005		1.25967	0.234594	-0.189637		0.662798	0.608991	-0.0769542		0.392062	0.468812	-0.0822492				0.0311935	-0.0128135	-0.0188996	-0.00862443	0.0208725	-0.0826347	-0.0392736	-0.18253	-0.0827104	-0.0839089
301	O60306	AQR	AQR (23;25)				23	25		0.194291	0.885901	0.0135679		1.08265	0.445223	-0.126041		0.744728	0.588286	0.0528963		2.05343	0.456071	0.106937		1.23723	0.494582	-0.0875112		0.273977	0.811316	-0.0326722		1.16786	0.621773	-0.0481827				-0.0398991	0.0960905	-0.0612943	0.0417915	-0.0118247	0.135913	0.106869	0.0750707	-0.0386553	0.0615609
302	P48444	ARCN1	ARCN1 (16;25)				16	25		2.02576	0.541934	0.064356		1.55925	0.438926	-0.128051		1.14142	0.367283	-0.102817		6.44325	0.361364	0.149117		1.45645	0.280564	0.164247		0.707732	0.73905	-0.0432896		0.0444676	0.980308	-0.0029261				0.00671129	0.0151186	-0.0220933	0.0863807	0.0272302	0.157927	0.143028	0.146163	0.00894216	0.0658396
303	O15033	AREL1	AREL1 (3;2)				3	2		0.388914	0.593192	-0.0545617		0.25516	0.53328	-0.107444		0.198635	0.774332	0.0298179		0.358207	0.444653	0.147256		0.285929	0.753458	0.0424341		0.774404	0.552301	0.0943731		1.04646	0.306717	0.126814				0.0228136	-0.0777663	0.0517723	-0.0334246	-0.0197884	-0.100582	0.425945	0.111511	0.0455855	0.00793936
304	P61204	ARF3	ARF3 (19;32)				19	32		0.0343678	0.975913	0.0033587		0.403507	0.844936	-0.0291186		0.510404	0.826424	-0.0228145		0.201548	0.91127	0.0179899		2.42449	0.402762	0.107252		0.206917	0.924627	-0.0144874		1.31424	0.439766	0.0810784				-0.0204878	-0.0638825	0.0805412	-0.0491418	-0.0335504	0.00360644	0.069207	-0.0213603	-0.00115421	-0.0248406
305	P18085	ARF4	ARF4 (11;5)				11	5		0.0132768	0.988738	0.00159719		0.00228852	0.998236	0.000283149		0.711586	0.801336	0.0253561		0.00295607	0.999805	-0.000310339		0.993403	0.819945	0.0293171		0.0118903	0.995131	-0.00162438		0.592855	0.604637	0.0530761				0.0177399	-0.0581149	0.0385898	-0.0795966	-0.00311599	0.0144316	0.0430448	-0.0593931	0.0521264	-0.0317131
306	P84085	ARF5	ARF5 (10;5)		+		10	5		0.0564879	0.889074	-0.0144584		0.924723	0.697179	-0.0518555		0.408406	0.329488	-0.125726		0.561388	0.727917	0.0470399		0.504035	0.446201	0.112428		0.0387556	0.952507	0.00964283		0.00296891	0.992716	0.00116073				0.00909068	0.0247307	-0.0344719	0.0132272	-0.0316136	0.0604324	0.0135024	0.0604347	-0.0475407	0.00827541
307	P62330	ARF6	ARF6 (7;2)	Plasma membrane			7	2		0.0414841	0.965917	-0.0049919		0.554555	0.860045	-0.0257535		0.701039	0.691649	0.0394192		1.1042	0.700188	0.0552129		0.832987	0.882342	-0.0206526		0.341168	0.795518	0.0344513		0.203802	0.822364	0.0237585				-0.00598009	-0.0048781	0.010797	0.0541487	0.0300616	0.023438	0.0837952	0.0582962	0.0266172	0.0444708
308	Q8N6T3	ARFGAP1	ARFGAP1 (10;5)				10	5		1.33231	0.545853	0.063172		1.12498	0.589214	-0.0746783		0.325569	0.677381	0.0412032		1.28469	0.616173	0.0693007		0.369041	0.81851	0.0317088		1.08853	0.626398	-0.0685496		0.0727077	0.929583	0.00974				0.0104765	0.000904001	-0.0114643	0.0614213	0.0587112	0.110434	0.0463825	0.0497121	0.0114235	0.0226731
309	Q8N6H7	ARFGAP2	ARFGAP2 (11;7)				11	7		0.969946	0.630962	0.0469974		1.58802	0.518772	0.0946023		0.830203	0.392185	0.0944351		1.09562	0.640681	-0.0645377		1.10499	0.443941	-0.102714		0.363418	0.902422	-0.0169329		0.544551	0.603902	-0.0552761				0.0237919	-0.0455457	0.020696	0.0438333	0.068793	-0.0616405	-0.0309047	-0.103653	0.022325	0.00743847
310	Q9NP61	ARFGAP3	ARFGAP3 (4;8)				4	8		2.15099	0.378947	0.102773		0.0281864	0.96035	0.0088019		2.39329	0.21563	0.212271		0.153064	0.788461	0.043881		2.69449	0.176659	-0.219126		1.09569	0.701388	-0.0500899		1.93231	0.336124	-0.109628				0.0760139	-0.062175	-0.0173011	0.156249	0.104467	-0.119505	0.221635	0.0273695	0.0602784	0.0454434
311	Q9Y6D6	ARFGEF1	ARFGEF1 (26;20)				26	20		0.811976	0.7224	0.0335276		0.132334	0.935884	-0.0122911		1.67219	0.310763	0.125617		0.0146494	0.995577	0.00142189		3.0194	0.363485	-0.116845		0.878062	0.725837	-0.0443968		0.337299	0.813391	-0.0247559				0.00134943	0.0323237	-0.0344466	0.0734859	0.0359807	0.00174113	-0.0485438	0.0501582	-0.0252828	0.0247521
312	Q9Y6D5	ARFGEF2	ARFGEF2 (12;8)				12	8		1.02747	0.522026	0.070402		1.17615	0.433774	0.132685		1.1022	0.392679	0.0935579		0.894449	0.509128	-0.102155		0.47519	0.79313	0.0359356		0.465051	0.759124	-0.0398726		0.680476	0.560525	0.0590916				0.0050651	-0.0199445	0.0146585	0.00446618	0.0624321	-0.0653088	-0.186116	-0.0556413	0.0662935	-0.0143786
313	Q5TH69	ARFGEF3	ARFGEF3 (8;4)				8	4		0.818506	0.654232	-0.0436504		0.195554	0.891297	-0.0212207		0.0146621	0.988668	-0.00185353		0.145768	0.922283	0.016843		1.57255	0.295731	0.149922		0.79858	0.758441	0.0392727		2.57748	0.204948	0.191719				0.0100529	-0.0302905	0.0197509	-0.0944913	-0.053923	0.0412108	0.0654817	-0.0578839	-0.0210455	-0.0120863
314	P53367	ARFIP1	ARFIP1 (7;5)				7	5		0.62038	0.5572	0.0607901		0.264412	0.617265	0.0780726		1.77331	0.328918	0.115551		0.608051	0.73272	0.0456652		0.164517	0.911679	0.0155175		0.204538	0.689426	0.0629477		0.801865	0.501489	0.0702781				0.0218224	0.00332163	-0.0255384	-0.0082384	0.00280369	0.00553135	0.0576783	0.0690462	-0.0117546	0.0441204
315	A0A087X1E4	ARFIP2	ARFIP2 (5;6)				5	6		0.753451	0.728177	0.033834		0.998299	0.709108	-0.0506413		0.439003	0.665077	-0.0428648		0.926306	0.730301	0.0486347		0.676197	0.765322	0.0400253		0.785744	0.780992	-0.0358405		0.38043	0.722943	-0.0366735				-0.00153834	0.00356732	-0.00203573	0.0505211	0.0440705	0.0214097	0.0853275	0.0390651	0.00799084	0.00552279
316	Q9NWB6	ARGLU1	ARGLU1 (2;4)				2	4		0.554867	0.389566	0.107028		1.45017	0.506278	-0.0995033		0.44386	0.248403	-0.213516		0.865855	0.476771	-0.107553		0.0308427	0.926825	0.016039		1.83567	0.225562	-0.314084		0.889661	0.155561	-0.304504				0.0387825	0.0240155	-0.0649661	-0.0158873	0.144052	-0.139302	-0.119673	-0.0826488	-0.223589	-0.166279
317	Q07960	ARHGAP1	ARHGAP1 (16;9)				16	9		1.26718	0.351154	0.114727		0.1245	0.962069	-0.00746315		1.30969	0.25852	0.177838		1.37152	0.616215	0.0695761		1.51392	0.399486	0.113647		0.564058	0.696519	-0.0526142		1.33554	0.227681	0.176757				0.00737397	-0.00480709	-0.00259609	0.0373264	0.0613417	0.0302209	0.0904245	0.0870711	0.0766243	0.060814
318	Q8IWW6	ARHGAP12	ARHGAP12 (18;13)				18	13		0.156221	0.937729	0.00799621		0.763537	0.723863	-0.0492125		0.531335	0.801673	0.0254381		2.86494	0.610226	0.0684484		3.63096	0.402422	0.105208		0.144323	0.940818	0.0112397		2.31526	0.3012	0.12265				0.00624252	0.00544329	-0.0117574	0.0334996	-0.0123031	0.0780125	0.0638998	0.0627165	-0.0150265	0.0653315
319	Q68EM7	ARHGAP17	ARHGAP17 (10;18)				10	18		0.826389	0.541781	0.0653744		0.949973	0.451399	-0.123357		1.68769	0.396214	0.0904795		1.41463	0.525959	0.0911122		0.15264	0.941411	-0.0103175		0.743607	0.534352	-0.0976191		0.148311	0.885632	0.0147875				-0.0494696	0.0730002	-0.0264894	0.082156	0.0238281	0.14008	0.0638167	0.0675284	0.033633	-0.00345005
320	Q5T5U3	ARHGAP21	ARHGAP21 (11;21)				11	21		0.112313	0.959382	-0.0054104		0.0973956	0.911305	-0.0174255		0.0116007	0.99449	-0.00090641		0.172202	0.868256	0.0263335		0.739508	0.782729	0.0363925		0.13787	0.924097	0.0143184		0.83854	0.679681	0.0408964				0.0065716	0.0117596	-0.0185125	0.0337117	-0.0384559	-0.0274771	0.133013	-0.0269715	0.0313536	-0.0581136
321	Q9UNA1	ARHGAP26	ARHGAP26 (3;4)				3	4		0.72622	0.566894	0.0583265		0.191549	0.779671	-0.0409997		1.61549	0.288081	0.138411		0.198128	0.794861	-0.0405693		1.26477	0.456967	-0.0966974		1.40138	0.445046	-0.139896		0.185887	0.870689	-0.0166128				-0.0952982	0.0622703	0.0283057	0.125596	0.0600337	0.0933307	-0.146645	-0.0716921	-0.0954956	-0.0131027
322	Q9P2N2	ARHGAP28	ARHGAP28 (7;8)				7	8		0.584639	0.754381	-0.0299743		0.312432	0.859679	-0.0259227		1.54161	0.311161	0.128464		0.343136	0.862104	-0.0265142		2.19554	0.158392	-0.25292		0.351294	0.863908	-0.0224626		1.76163	0.390256	-0.0944818				-0.00118717	-0.00780233	0.00894028	-0.00404278	0.016454	-0.0496819	-0.0603883	0.0302925	-0.0794223	-0.0221617
323	A7KAX9	ARHGAP32	ARHGAP32 (13;13)				13	13		0.0967076	0.94179	0.007559		0.18512	0.855426	0.0272025		0.240518	0.765579	-0.0298754		0.129803	0.914571	-0.0187703		0.00403738	0.996829	-0.00044311		0.00823616	0.999441	0.000873224		0.349281	0.718711	-0.0378775				0.0450375	-0.0709994	0.0233429	0.0458533	-0.0331087	-0.0490319	0.0737163	-0.0829336	-0.0300183	-0.00826962
324	O14559	ARHGAP33	ARHGAP33 (5;7)				5	7		0.0536315	0.964083	0.00505469		0.353558	0.532726	-0.104011		2.64384	0.581366	0.0523561		0.312242	0.584613	0.0926567		1.70525	0.680671	-0.0497685		0.188354	0.907488	-0.0164094		0.0275411	0.984066	-0.00246708				-0.0520896	-0.0117293	0.0615119	0.0543968	0.0557499	0.00321027	0.310062	-0.0364609	0.0201802	-0.0186681
325	Q9NRY4	ARHGAP35	ARHGAP35 (45;30)				45	30		0.127077	0.904836	-0.011397		0.211485	0.952977	0.0094362		0.994891	0.275182	0.150424		0.220305	0.925484	0.0149806		1.06896	0.312863	-0.147503		0.61665	0.782062	0.0358138		0.0939833	0.894582	0.0143179				0.0188489	-0.024671	0.00547824	0.00794261	0.0155877	0.00449052	0.0373162	-7.22329e-06	0.0466063	0.00296194
326	Q9C0H5	ARHGAP39	ARHGAP39 (3;8)				3	8		0.182567	0.806468	-0.0239353		0.527312	0.749068	0.0443094		0.872517	0.623902	0.0477749		0.421309	0.798628	-0.0365207		0.424223	0.843803	0.0267578		0.254726	0.811357	0.031724		0.912137	0.390703	0.098468				-0.0224579	0.0190435	0.00311108	-0.14814	-0.0401305	-0.0367087	0.0169584	-0.0915254	-0.0221615	0.0319862
327	A6NI28	ARHGAP42	ARHGAP42 (4;5)				4	5		0.58313	0.77315	0.0268523		0.554185	0.723019	0.0479544		0.110703	0.95175	-0.00685412		0.568136	0.742183	0.046391		2.16311	0.589829	-0.0646585		1.18996	0.628013	0.0674931		1.77949	0.375986	-0.0983649				-0.0347395	0.0653404	-0.0328901	0.0334289	0.060314	-0.0157848	0.0798275	0.0739851	0.136454	0.0690009
328	Q17R89	ARHGAP44	ARHGAP44 (2;3)				2	3		0.355871	0.720629	0.0347568		0.0670163	0.941823	0.0123166		0.958511	0.466635	0.0739516		0.19031	0.833231	-0.0330088		0.228174	0.878689	-0.0213342		0.68395	0.680427	-0.055449		0.166233	0.86123	0.0178606				0.0351579	-0.0727722	0.0349507	-0.0552919	0.0736797	-0.0115792	0.0537039	-0.144987	-0.0110325	-0.0595982
329	Q13017	ARHGAP5	ARHGAP5 (12;17)				12	17		0.596454	0.733658	-0.0325935		0.512788	0.829021	-0.0302834		1.07513	0.384675	0.0957455		1.39704	0.703074	0.0514737		1.72758	0.372386	-0.120074		0.858202	0.686238	0.0537838		0.0729879	0.938153	0.00826511				0.0213511	-0.0138851	-0.00771198	-0.0418535	0.00428408	0.0787899	0.0325551	0.042259	0.0541071	0.0268368
330	P52565	ARHGDIA	ARHGDIA (23;17)				23	17		0.139521	0.624949	0.0539791		0.703718	0.341076	-0.190604		0.636894	0.215768	0.275557		1.57069	0.302977	0.256767		0.212619	0.579539	-0.0849855		0.0257607	0.946518	0.0121835		0.295645	0.343333	0.136593				-0.127031	0.133336	-0.0182073	0.320325	-0.0259062	0.289233	0.150282	0.299904	-0.0370379	0.261718
331	Q92888	ARHGEF1	ARHGEF1 (7;4)				7	4		1.91129	0.316753	0.122719		0.147433	0.877683	-0.0233686		1.27115	0.416843	0.0889844		0.96448	0.614096	0.0712639		1.03744	0.721549	0.0437487		0.553077	0.620718	-0.074824		0.10081	0.923462	0.0100138				-0.0351349	0.0777937	-0.0459426	0.140082	0.0486322	0.122618	0.0252094	0.0636854	0.00575457	0.147505
332	Q5VXI4	ARHGEF10L	ARHGEF10L (12;11)				12	11		0.195155	0.935854	0.00826221		0.0530773	0.942377	-0.0125639		2.77089	0.312341	0.121105		0.109414	0.881441	0.0247196		3.52758	0.262733	-0.157363		0.0772799	0.979372	0.00389342		1.33862	0.645078	-0.0445196				-0.0175126	0.00266361	0.0146658	0.001832	0.0447061	-0.0687652	0.175778	-0.0332275	0.00516176	-0.00262676
333	O15085	ARHGEF11	ARHGEF11 (12;23)				12	23		0.1776	0.824077	0.0212245		0.0618295	0.935263	0.0129695		0.874074	0.471192	0.0765573		0.214535	0.803819	0.0379697		0.552578	0.676857	0.0525618		0.216721	0.822089	0.0297146		1.25908	0.359307	0.107895				0.0812325	-0.104831	0.0174439	-0.0439706	0.00756679	0.0143285	0.149478	-0.0545763	0.0289058	-0.00773066
334	Q9NZN5	ARHGEF12	ARHGEF12 (17;20)				17	20		0.581687	0.719997	0.0343948		0.667497	0.754358	0.0426981		1.6293	0.460111	0.0743472		0.534318	0.792182	0.0365561		0.573578	0.819607	-0.0297361		0.868484	0.724608	0.0448595		0.15428	0.921817	0.0102163				-0.00296243	-0.0740024	0.0732067	0.0198274	0.0871847	0.077945	0.0331765	-0.00356694	0.0722641	0.107787
335	Q6ZSZ5	ARHGEF18	ARHGEF18 (13;13)				13	13		0.223281	0.917535	0.0103789		0.49314	0.402564	-0.162285		0.425144	0.784939	0.0277044		0.530523	0.380807	0.174646		0.453844	0.842862	0.0286867		0.0372248	0.992759	0.00198161		1.0998	0.636464	0.0460122				-0.0156145	-0.00203547	0.0174582	-0.040791	0.0261357	0.042402	0.422783	0.0586138	0.00569067	0.0218008
336	Q92974	ARHGEF2	ARHGEF2 (12;7)				12	7		0.0905648	0.970556	0.00395714		0.551684	0.700111	-0.0520154		0.70411	0.701803	0.0379013		0.779773	0.699534	0.0555701		4.37094	0.315039	-0.130502		0.00378533	0.999816	-0.000402416		1.65818	0.385362	-0.0965577				-0.0149867	0.0178624	-0.00306747	0.0311997	0.0119247	0.0658168	0.0964219	0.00387421	0.0136915	0.0519603
337	Q8TER5	ARHGEF40	ARHGEF40 (2;3)				2	3		1.60276	0.402808	0.0977231		0.839183	0.463331	-0.119215		0.100592	0.880141	0.0162623		1.45158	0.323405	0.217478		3.36732	0.151368	0.254208		0.00561442	0.999785	0.000539886		1.23576	0.237749	0.172747				0.0513452	-0.075475	0.0211098	0.0663341	0.0641701	0.245016	0.291718	0.111888	0.119611	0.118889
338	Q14155	ARHGEF7	ARHGEF7 (14;14)				14	14		0.396042	0.778082	-0.0274917		0.229622	0.877876	-0.0228344		0.998669	0.62396	0.0475802		0.151312	0.967142	-0.00752407		1.8633	0.731664	0.0418415		0.0218795	0.98891	-0.00286678		1.73886	0.317968	0.116913				-0.013123	0.0237053	-0.0108784	0.0121991	-0.0505523	-0.0205619	-0.0277588	0.0255419	-0.078246	0.0350872
339	O14497	ARID1A	ARID1A (31;27)	Nuclear (100% filter)			31	27		0.705192	0.81535	0.0215086		0.104391	0.869085	0.0258248		0.558698	0.741064	0.0317345		0.0239289	0.978228	-0.00614984		0.434657	0.880532	-0.0211146		0.0190404	0.993852	-0.00183368		0.195229	0.916923	-0.0108888				0.0280077	-0.0457164	0.0166221	0.0370782	0.04382	0.141677	-0.135846	-0.0248243	0.0116794	0.0730893
340	Q8NFD5	ARID1B	ARID1B (21;22)	Nuclear (100% filter)			21	22		0.447647	0.857143	0.0168464		0.839025	0.638282	0.0673574		1.00199	0.755874	0.03055		0.468526	0.800358	-0.0375571		0.654522	0.890206	-0.0197154		0.283222	0.926951	0.0129539		0.134521	0.95531	-0.00601177				-0.00553037	-9.21856e-05	0.00560108	0.0588553	0.0031466	-0.00473514	-0.0980347	-0.00998946	0.0144295	0.050675
341	Q68CP9	ARID2	ARID2 (9;12)				9	12		0.335883	0.85406	0.0166845		0.021244	0.984751	-0.00276819		0.185739	0.854451	0.0198238		0.341297	0.809677	0.0360003		0.778636	0.567096	-0.0755567		0.288334	0.905167	0.0165476		1.93	0.469016	-0.0724175				-0.00893286	-0.00807158	0.0168554	0.0424417	0.0409351	-0.0348979	0.0975397	0.0441608	0.0682999	0.0154984
342	Q99856	ARID3A	ARID3A (9;11)				9	11		0.319352	0.751494	-0.0302125		0.217129	0.812268	0.034275		0.0553331	0.935978	-0.00937193		0.0520577	0.9657	-0.00852084		2.45333	0.413473	-0.104156		0.531278	0.68275	0.0559666		0.566895	0.455769	-0.0833153				-0.0265828	0.0560962	-0.0311966	0.0462931	-0.0556875	0.022667	-0.10851	0.0581179	-0.033848	0.0814088
343	Q8IVW6	ARID3B	ARID3B (9;7)				9	7		0.315813	0.794753	-0.0251993		0.128586	0.951881	-0.0098238		0.461578	0.704472	-0.0367734		0.128415	0.963104	-0.00847919		0.68685	0.720975	-0.0467883		0.0681035	0.96334	0.00689627		0.733752	0.563058	-0.0583624				-0.0216567	-0.000832464	0.0221561	-0.0278066	0.0466479	-0.0161662	-0.0410716	0.031209	-0.0488137	-0.0210631
344	P29374	ARID4A	ARID4A (3;3)	Nuclear (100% filter)			3	3		0.0922619	0.897033	0.012908		0.213727	0.851298	-0.0274894		0.87947	0.252051	0.197316		1.41981	0.492943	0.100943		0.476674	0.492361	-0.101129		0.422643	0.664793	0.0605459		0.760428	0.448746	0.0832793				-0.0531592	0.0144586	0.0371773	0.0909123	0.0960294	0.15178	0.0879629	0.0617201	0.0192361	0.154368
345	Q4LE39	ARID4B	ARID4B (6;4)				6	4		0.183943	0.843193	-0.0189931		0.106007	0.901256	-0.0190088		0.763456	0.384211	-0.0994329		0.506981	0.671894	0.0623335		0.51236	0.614129	0.0673775		0.479347	0.655456	0.0623178		0.120738	0.899922	-0.0130622				0.0574053	-0.0968187	0.0346591	-0.101563	0.04717	0.0518555	0.145948	-0.0132044	0.0679916	-0.0454126
346	Q9Y4X5	ARIH1	ARIH1 (5;10)				5	10		1.17836	0.544501	0.0654207		0.218878	0.870778	-0.023592		1.31459	0.699559	-0.0384761		1.67915	0.345074	0.17799		5.17896	0.329492	0.12557		1.11432	0.560518	0.0889777		0.348736	0.834284	0.0216728				0.0178037	0.014342	-0.0326953	0.0895974	0.00891635	0.236981	0.147075	0.149622	0.164268	0.200229
347	O95376	ARIH2	ARIH2 (3;7)				3	7		0.874763	0.551299	0.0627429		0.84922	0.392628	-0.151835		0.176114	0.846912	0.0198912		0.158436	0.84425	0.0311165		0.683769	0.599249	0.0667849		1.18723	0.374373	-0.183462		0.307873	0.82194	0.0239332				0.114609	-0.145955	0.0193995	0.0905819	0.0555357	0.154636	-0.0145975	-0.0527302	-0.0599256	-0.0823322
348	P40616	ARL1	ARL1 (8;4)	Golgi			8	4		0.0142433	0.982363	0.00260444		0.0203086	0.982399	-0.00314805		0.743165	0.435414	0.0829629		0.115766	0.91965	0.0175438		0.218985	0.874295	-0.0220626		0.0721277	0.94098	0.0117913		0.366471	0.58098	0.0582959				0.0315397	-0.0306415	-0.00156942	-0.0888976	-0.0825895	-0.0773834	0.0636113	0.0623608	-0.0168169	0.0430637
349	Q8N8L6	ARL10	ARL10 (3;4)				3	4		3.96763	0.11548	-0.210617		1.62839	0.326667	-0.186085		2.19348	0.3455	-0.108633		0.508601	0.711399	0.052491		1.89259	0.455067	0.0944639		0.806855	0.608064	0.0770237		3.7679	0.198418	0.196448				0.0308224	-0.0231312	-0.00823062	-0.210137	-0.229439	0.112089	0.0592938	-0.0170651	-0.198492	-0.13276
350	Q8N8R7	ARL14EP	ARL14EP (3;4)				3	4		0.34769	0.805757	0.0228465		0.568085	0.587949	0.0807859		1.05474	0.396265	0.0929596		0.160754	0.870131	-0.0256092		2.90879	0.257245	-0.161366		0.678484	0.799681	0.0323303		1.05039	0.408182	-0.0912527				-0.0122254	-0.0174747	0.0292446	0.0546964	-0.0340526	0.0291081	0.0257029	-0.133825	0.0675199	0.056789
351	Q9NXU5	ARL15	ARL15 (3;6)				3	6		0.208439	0.844034	-0.0182779		0.254355	0.91111	-0.0169519		0.986224	0.547468	0.0608168		0.0320232	0.990595	0.00281908		0.209812	0.916271	0.0145415		0.0453132	0.978688	0.00414508		1.48532	0.39074	0.0936363				-0.0387821	-0.0271521	0.0637348	-0.0511061	-0.0545815	-0.00767498	-0.017055	0.0294335	-0.0554493	0.0199214
352	P36404	ARL2	ARL2 (4;4)		+		4	4		0.968425	0.740959	0.0310222		0.211874	0.742155	-0.0483783		0.739963	0.708032	0.0369179		0.449762	0.559126	0.0946351		0.350255	0.893346	0.0187295		0.175111	0.922216	0.0152346		0.773837	0.805312	0.0246252				0.0449279	-0.0232988	-0.0227008	0.00161384	0.0462684	-0.0531553	0.218681	0.11781	0.0790891	-0.0121462
353	P36405	ARL3	ARL3 (4;13)				4	13		1.01597	0.57982	0.0541576		1.09051	0.586321	-0.077952		0.776771	0.530079	0.0644763		2.05164	0.528394	0.0868827		0.226629	0.879133	0.0216952		0.63447	0.726687	-0.0452269		0.723437	0.749702	0.032014				0.0266818	-0.026279	-0.000889338	0.00346936	0.0574909	0.0675396	0.0928247	0.097878	0.00436159	0.0547502
354	Q9H0F7	ARL6	ARL6 (5;3)				5	3		0.521479	0.63876	0.0464968		0.753511	0.550114	-0.0889881		1.09971	0.359494	0.10841		2.43464	0.370189	0.148865		0.58147	0.640157	-0.0585661		0.0881575	0.929059	0.0133796		0.0361486	0.976963	0.00334703				-0.0371556	0.121573	-0.0931016	0.127822	0.016733	0.144124	0.118962	0.178763	-0.0146566	0.140184
355	O75915	ARL6IP5	ARL6IP5 (4;5)	ER-Membrane			4	5		1.27711	0.382072	-0.104809		0.257354	0.65789	0.0645886		0.83506	0.261738	-0.177859		0.120221	0.87166	-0.0257966		0.820246	0.301061	0.160366		0.785408	0.444146	0.143601		0.493514	0.447764	0.0873157				0.0628696	-0.0919779	0.0246362	-0.193618	-0.0908766	-0.0579077	0.109101	-0.131478	0.08362	-0.0996436
356	Q96BM9	ARL8A	ARL8A (20;14)	Endosome			20	14		0.000396483	0.998956	-8.72732e-05		0.161511	0.879237	-0.02269		1.27052	0.218534	0.242499		0.472576	0.65163	0.0652887		0.406862	0.680247	-0.0529837		0.263749	0.75453	0.0426859		0.998339	0.219828	0.189603				-0.0204791	0.0112066	0.00905564	-0.0232166	0.0657055	0.149911	0.0123129	0.0236676	0.00230651	0.0934309
357	Q9NVJ2	ARL8B	ARL8B (3;4)	Endosome			3	4		0.132789	0.690369	-0.0418725		0.692057	0.230819	0.353741		0.11198	0.837572	0.0225362		0.691375	0.310086	-0.273477		0.363227	0.56025	0.079532		0.234114	0.528981	0.122136		0.621518	0.293092	0.143941				0.0674211	-0.292227	0.18335	-0.31078	0.0614468	-0.364119	0.0131904	-0.491929	0.270912	-0.276936
358	Q9NVT9	ARMC1	ARMC1 (4;5)	Mitochondrion-Mtx		+	4	5		1.4507	0.42302	-0.0947088		0.412776	0.612769	-0.0736082		0.44432	0.670883	-0.0424363		0.0706619	0.943879	0.0132245		0.386188	0.880486	0.020945		0.260764	0.797861	0.034325		0.763111	0.485638	0.0732175				0.00505465	-0.0124237	0.00728841	-0.142772	-0.112739	0.108387	-0.100272	0.0307456	-0.0248282	-0.00976729
359	Q8N2F6	ARMC10	ARMC10 (2;4)		+	+	2	4		0.328542	0.844019	-0.0180668		1.72559	0.499004	0.100697		0.447118	0.570109	0.0574719		0.0317454	0.990274	-0.00250684		0.195345	0.85297	-0.0272881		2.71156	0.462676	0.116257		0.995235	0.623885	0.0482506				0.0444156	-0.0611769	0.0147164	-0.0183671	-0.0191305	-0.0305201	0.0357554	-0.0144716	0.119974	0.0951166
360	Q6NXE6	ARMC6	ARMC6 (7;7)				7	7		0.197151	0.929386	-0.00889782		0.725755	0.235601	0.348753		2.5259	0.32361	0.11586		0.623751	0.311362	-0.297836		3.49537	0.272316	-0.153218		0.7771	0.665076	0.0598146		0.820031	0.774117	-0.0284602				-0.00450109	0.00172602	0.00276438	0.00689411	0.0141974	-0.120801	-0.656237	-0.117185	0.0691703	-0.00701042
361	Q8IUR7	ARMC8	ARMC8 (9;5)				9	5		1.29162	0.337122	0.116352		0.516755	0.61531	0.0743344		0.779364	0.239776	0.21403		0.0169579	0.989244	-0.00334575		0.699385	0.530117	0.0824753		0.515674	0.728157	-0.0453637		0.657135	0.247225	0.180153				-0.0172566	-0.0141944	0.0309444	0.0514313	0.0988802	0.0415402	-0.114224	0.0559989	0.0407243	0.0673369
362	Q7Z3E5	ARMC9	ARMC9 (5;5)				5	5		0.44923	0.538961	0.0663825		0.44763	0.436177	-0.139995		0.708661	0.3131	0.130025		0.430764	0.456109	0.130761		0.0333408	0.962849	0.00616321		0.397302	0.625017	-0.0756174		0.352175	0.532786	0.0698058				-0.101962	0.214151	-0.138895	0.153684	0.0118195	0.255263	-0.0973753	0.218733	-0.116092	0.113863
363	Q9P291	ARMCX1	ARMCX1 (6;8)				6	8		1.8355	0.152562	-0.192964		1.37661	0.143437	-0.47292		1.487	0.28895	-0.136495		0.754284	0.486248	0.106191		0.360072	0.711845	-0.0478896		0.557729	0.411348	-0.173764		0.0641581	0.935814	0.00857935				-0.0546439	0.193494	-0.162237	-0.157848	-0.283323	0.17747	0.0101156	0.118865	-0.48458	-0.133976
364	Q7L311	ARMCX2	ARMCX2 (5;7)				5	7		0.269342	0.729034	-0.0344003		2.79861	0.377055	-0.153847		0.174004	0.73921	0.0344465		1.07701	0.753848	0.0419572		1.33284	0.44945	0.0993872		0.696123	0.607094	-0.0774897		0.955714	0.244177	0.168234				0.0127335	-0.0291189	0.0159486	-0.122204	-0.0998314	0.0420887	0.025895	0.0560846	-0.108207	-0.111873
365	Q9UH62	ARMCX3	ARMCX3 (5;13)			+	5	13		1.76433	0.148606	-0.196898		2.03013	0.179827	-0.402106		1.80468	0.214867	-0.229598		1.27367	0.323324	0.207291		2.19162	0.176681	0.223246		0.0088817	0.993202	0.00208281		1.59406	0.211022	0.190546				-0.0522141	0.134994	-0.0931761	-0.127572	-0.339863	0.248219	0.0850657	0.282996	-0.270989	-0.0778506
366	Q9H993	ARMT1	ARMT1 (9;7)				9	7		1.24207	0.55836	0.0599274		0.177526	0.797095	0.0379747		0.0263961	0.982039	-0.00297693		0.0363834	0.967996	-0.00824841		0.991321	0.50945	0.0873026		0.313948	0.819274	-0.0302011		0.406456	0.811734	0.0243983				-0.0202362	-0.0104245	0.0301643	0.12152	0.0387008	-0.146581	0.0277214	0.0929848	0.0738745	-0.0347108
367	Q92747	ARPC1A	ARPC1A (16;22)				16	22		1.00129	0.602149	-0.0513746		0.309598	0.786572	0.0380289		0.192068	0.883343	-0.0159952		1.34538	0.425893	-0.127537		2.31046	0.538975	0.0752136		0.36788	0.778695	-0.0381335		1.4021	0.342769	0.110593				0.0454957	-0.060858	0.0133101	-0.0813915	-0.0843533	-0.191338	-0.0742628	-0.118301	-0.0182161	-0.138961
368	O15143	ARPC1B	ARPC1B (3;4)				3	4		0.0497285	0.942474	0.00762112		0.28283	0.788404	0.03988		0.632623	0.586915	0.053067		0.453194	0.65191	0.0664191		0.522051	0.711703	-0.0467533		1.07023	0.528943	0.0986779		0.00867373	0.990885	-0.00130738				0.0166451	-0.00362875	-0.0131773	-0.0234603	0.115326	-0.0105662	0.162985	0.0398702	0.0985298	0.0927023
369	O15144	ARPC2	ARPC2 (22;24)				22	24		2.06661	0.581255	0.0548972		0.536375	0.861067	-0.0262521		0.0256505	0.969327	0.00484522		4.2862	0.71465	0.04673		1.43913	0.624719	0.0619699		0.708342	0.794031	-0.0344193		0.0658891	0.917741	0.0119179				-0.00511298	0.0110955	-0.00604701	0.0754661	0.0409402	0.0522896	0.0420738	0.0457842	-0.00481796	0.00967043
370	O15145	ARPC3	ARPC3 (7;8)				7	8		0.0974326	0.900205	0.0122277		0.251232	0.452334	-0.145908		0.763538	0.480907	0.0735335		0.176256	0.585801	0.105377		0.456347	0.83907	0.0273435		0.436556	0.694627	-0.0527583		0.79793	0.42033	0.0886493				-0.017326	-0.0137477	0.0305784	0.00857497	-0.0346587	-0.189552	0.511217	-0.0084279	0.0276281	-0.0590781
371	P59998	ARPC4	ARPC4 (8;4)				8	4		1.14594	0.447022	0.0879573		0.0788926	0.96426	-0.00741319		1.15644	0.366632	0.104424		1.21279	0.510971	0.0962908		1.70069	0.298007	0.147073		0.00880472	0.999229	0.000920328		1.91524	0.23648	0.16354				-0.000972201	-0.0170088	0.017771	0.0405018	0.0213575	0.0948604	0.149008	0.0427274	0.0908491	0.0987428
372	O15511	ARPC5	ARPC5 (10;6)				10	6		0.332437	0.506013	-0.0775866		0.157379	0.58545	0.0885881		0.445935	0.339293	-0.12215		0.351094	0.427092	-0.158151		0.204216	0.675973	0.0608957		0.0172337	0.965489	0.00802376		0.0586137	0.884536	0.0163328				0.0694807	-0.196179	0.108092	-0.325435	-0.0508012	-0.403372	0.158062	-0.239785	0.0927004	-0.323669
373	Q9BPX5	ARPC5L	ARPC5L (3;4)				3	4		0.902834	0.588523	-0.0531048		0.233069	0.69443	0.0557106		0.467384	0.883415	0.0150537		0.842471	0.448385	-0.12344		3.17289	0.281404	-0.149384		0.0626435	0.928373	-0.0146241		1.59247	0.439334	-0.0812255				0.0820018	-0.0793981	-0.00714186	-0.0964087	-0.0660627	-0.212576	-0.0209205	-0.139471	-0.0242186	-0.214251
374	P56211	ARPP19	ARPP19 (5;5)				5	5		0.519865	0.51745	-0.0719319		0.110955	0.918938	-0.0153021		0.910531	0.201758	0.289287		0.151114	0.87422	-0.0232131		1.63937	0.0591111	-0.548295		0.235063	0.800825	0.0334167		0.707499	0.236287	-0.187076				0.0318842	0.0135372	-0.0465841	0.0343792	-0.0528369	0.0345008	-0.0964741	-0.0179509	-0.0556376	0.0193644
375	P49407	ARRB1	ARRB1 (11;8)				11	8		0.19139	0.61196	0.0543489		0.502247	0.615936	-0.0721421		0.407937	0.305997	0.140338		0.129908	0.860236	-0.0275535		0.0719019	0.87794	-0.0250386		0.702838	0.438802	-0.154045		0.168077	0.604241	0.0609506				-0.0286248	0.126883	-0.108248	0.276366	0.0218265	-0.12434	0.054284	-0.0316614	-0.040932	-0.128854
376	P32121	ARRB2	ARRB2 (8;9)				8	9		0.356772	0.556125	0.0626311		0.429397	0.41031	-0.153654		1.4426	0.384708	0.0954909		0.473563	0.436455	0.139234		0.0436404	0.957138	0.00715535		0.246673	0.63253	-0.077051		0.273625	0.708332	0.0400152				-0.0622257	0.207334	-0.171918	0.215808	-0.0408603	0.221925	-0.0834598	0.264882	-0.108949	0.193276
377	P15289	ARSA	ARSA (5;8)				5	8		2.0396	0.348492	0.11079		0.0468888	0.862863	0.0308585		0.047582	0.955502	-0.00636849		0.108031	0.715195	0.0679289		3.05886	0.163711	0.234603		0.214732	0.933529	-0.0120026		1.18107	0.331096	0.117444				0.0187557	-0.102858	0.0782386	0.13566	0.137878	0.417062	-0.315193	0.09848	0.0880518	0.0882249
378	P15848	ARSB	ARSB (12;17)	Lysosome			12	17		0.525983	0.742115	0.031722		0.620249	0.648131	0.0644983		0.453151	0.765451	-0.0305955		0.00717527	0.99792	-0.000913254		1.3937	0.45757	0.097886		0.402009	0.80326	0.031863		0.627889	0.724451	0.0355686				0.013535	-0.0536219	0.0385202	-0.0130594	0.0278551	-0.0509532	0.0739098	-0.0265269	0.0815324	0.0149899
379	P51689	ARSD	ARSD (2;2)				2	2		0.0473755	0.968306	0.00447226		0.599675	0.773965	0.0411609		0.244114	0.70171	-0.0388013		0.0601707	0.981512	-0.00484626		0.554507	0.575627	0.077793		0.413544	0.807354	0.0318424		0.325234	0.735599	0.0345194				0.0102025	-0.014404	0.00408791	-0.0416882	0.00922825	-0.0247559	0.0465279	-0.0364747	0.0453459	0.0312684
380	P54793	ARSF	ARSF (11;7)				11	7		0.752651	0.704422	-0.0366949		0.133787	0.971053	0.00559111		0.781785	0.6107	0.0504361		0.963308	0.791176	0.0361969		2.126	0.665431	0.0511085		1.5221	0.597535	0.0784829		1.99849	0.272707	0.13824				0.0151043	-0.0453613	0.029175	-0.0778022	-0.0131258	0.032745	0.0622212	0.0129803	0.0377205	0.0421461
381	O00192	ARVCF	ARVCF (10;12)				10	12		1.41693	0.542097	-0.0635058		0.237678	0.793528	-0.0386106		0.896397	0.395611	0.097054		0.23485	0.805724	-0.0380651		4.45524	0.176141	-0.212373		0.193455	0.926627	-0.0131699		0.494364	0.622336	-0.0518131				0.0394312	0.00207176	-0.0426732	-0.0419741	-0.0373348	0.0443027	-0.148536	-0.0119261	-0.108289	-0.0389894
382	Q9HBK9	AS3MT	AS3MT (8;5)				8	5		0.0283581	0.978999	-0.00315705		0.0720088	0.966431	0.00675982		0.28817	0.705999	0.0381539		0.56893	0.766633	0.0430432		0.157216	0.88871	0.0214126		0.617006	0.691269	0.0529601		0.716146	0.540085	0.0627235				0.0313554	-0.0331367	0.00106006	0.0302748	0.0505629	0.0236217	0.0995087	0.00544671	0.0684429	0.0216744
383	Q13510	ASAH1	ASAH1 (8;15)	Lysosome			8	15		0.984498	0.428523	0.0932091		0.720499	0.493363	0.112525		0.934734	0.246719	0.194743		0.484433	0.824262	0.0316619		1.20243	0.294687	0.154062		0.294061	0.715395	0.0509775		1.2093	0.174619	0.255596				0.00719772	-0.0680509	0.0580705	-0.00842383	0.0949246	0.0279741	0.0262909	0.0363417	0.153276	0.0378598
384	Q9ULH1	ASAP1	ASAP1 (10;21)				10	21		0.430481	0.844084	0.0186043		0.206306	0.692504	0.0579018		0.744547	0.615602	0.0481757		0.0627467	0.924274	-0.0184578		0.140202	0.950171	-0.00904067		0.168897	0.885969	0.0208397		0.318701	0.842695	0.0205308				0.00552073	0.0178618	-0.0236977	0.0559812	-0.0224337	0.0939654	-0.209368	0.0595706	0.0239741	0.117962
385	O43150	ASAP2	ASAP2 (4;5)				4	5		0.431787	0.50614	0.0752482		0.262344	0.739786	0.0483031		0.213388	0.692134	0.0403326		0.245977	0.73982	0.0491978		1.28219	0.227471	0.193747		0.119221	0.875395	0.0222527		1.01008	0.252725	0.158831				-0.0123307	-0.0507153	0.0608127	-0.0445473	0.0190676	0.0332282	0.166107	-0.0611834	0.0544573	0.125783
386	Q8N9N2	ASCC1	ASCC1 (3;6)				3	6		0.0484423	0.966253	-0.00461387		0.0655402	0.918248	-0.0163994		0.714157	0.701519	-0.0370686		0.577177	0.66671	0.0621573		1.81623	0.431265	-0.101438		0.237269	0.728218	0.0503718		2.36737	0.276098	-0.133892				-0.0874049	0.000112472	0.0823045	-0.0252196	0.0592971	0.140597	0.0277332	0.0147893	-0.0667642	0.188712
387	Q9H1I8	ASCC2	ASCC2 (6;7)				6	7		0.535862	0.685937	0.0404756		0.36769	0.737414	0.0481465		1.54972	0.381722	0.0959724		0.0242414	0.98764	0.00376475		2.98721	0.20361	-0.194734		0.121055	0.939826	0.0114357		1.8084	0.270975	-0.139237				0.0358633	-0.0135347	-0.023024	0.0494408	0.125209	0.100559	-0.0406658	-0.0490024	0.0306006	0.0452047
388	Q8N3C0	ASCC3	ASCC3 (28;46)				28	46		0.404663	0.799558	0.023724		1.69545	0.481159	0.108367		2.02452	0.305427	0.128906		1.25909	0.617308	-0.0694183		3.38486	0.179146	-0.209984		0.267667	0.916214	0.0152246		2.08441	0.352645	-0.104802				0.009218	0.00229998	-0.0115957	0.0120976	0.0386369	-0.106853	-0.0696935	-0.0331177	0.0533935	0.0168374
389	Q9UBL3	ASH2L	ASH2L (17;12)				17	12		0.115371	0.858532	-0.0165913		0.468034	0.670449	0.0595775		0.285369	0.500002	0.0710155		0.385766	0.763405	-0.042592		0.397852	0.539761	-0.0872236		0.221729	0.800423	0.0335768		0.00175179	0.996879	0.000383174				0.0493793	-0.0677113	0.0158259	-0.105884	0.0569168	-0.0537356	0.0203311	-0.0998315	0.0615914	-0.0691421
390	P78348	ASIC1	ASIC1 (3;6)				3	6		0.27527	0.518092	-0.0765131		0.474337	0.384723	0.169715		0.73849	0.216684	-0.272914		0.69192	0.324734	-0.241005		0.726865	0.218461	0.227675		0.0150522	0.974587	0.00522379		0.0707254	0.800338	0.0312742				-0.114997	0.0281118	0.0798926	-0.313704	-0.0356312	-0.0806263	-0.509993	-0.147632	-0.169105	-0.0939217
391	P04424	ASL	ASL (6;14)				6	14		0.437143	0.643404	-0.0473819		0.969287	0.481006	-0.109255		0.170572	0.826311	-0.0227798		0.153467	0.925335	0.0161494		0.237381	0.855439	-0.0265551		0.326958	0.730185	-0.0457234		0.0121575	0.987806	-0.00195299				-0.0151577	0.0426905	-0.0285303	-0.0322204	-0.0201441	-0.0162254	-0.0220335	0.0854833	-0.121673	-0.0158143
392	O95671	ASMTL	ASMTL (12;14)				12	14		1.51861	0.53021	0.0664255		0.521297	0.859892	0.0262709		2.66309	0.354332	0.105194		0.793131	0.768855	0.0405553		0.409725	0.905011	-0.0160298		0.00663158	1	0.000400663		0.498251	0.824887	0.0227387				0.000722146	-0.0577129	0.0547974	0.0875388	0.027918	0.00347982	0.0677115	0.0493319	0.063299	0.0585971
393	O43681	ASNA1	ASNA1 (13;8)				13	8		1.1653	0.482565	0.0774821		1.24346	0.546799	0.0875333		0.293898	0.785064	-0.0290408		0.3205	0.870073	0.0239864		1.12382	0.425513	0.110357		0.454951	0.794367	0.0340375		0.0440691	0.973884	0.00383452				0.0392119	-0.0658688	0.0244302	-0.00113002	0.139217	0.0302497	0.0648595	-0.0243901	0.0918164	0.10159
394	P08243	ASNS	ASNS (17;25)				17	25		0.485812	0.684886	0.0395073		1.02767	0.570063	-0.0795491		1.01518	0.28842	-0.141362		1.90597	0.41551	0.1244		1.31739	0.239561	0.184914		0.0492955	0.971782	0.00534338		0.0326018	0.972696	0.00404507				-0.0776821	0.0970802	-0.0250087	0.104637	-0.00336567	0.126844	0.0808995	0.161399	0.0498574	0.0876375
395	L0R819	ASNSD1	ASNSD1 (3;4)				3	4		1.33101	0.527153	-0.0687735		0.912464	0.493259	-0.109321		1.65761	0.40264	-0.0891613		2.73853	0.617054	0.0672266		0.928968	0.804094	0.0329447		0.207253	0.845919	0.0266788		0.165199	0.902403	0.0125569				-0.00913015	0.0285776	-0.0198977	-0.00782636	-0.111758	0.0678725	0.0521186	0.0814061	-0.0362718	0.0295627
396	Q12797	ASPH	ASPH (13;11)	ER-Membrane			13	11		0.890939	0.640321	0.0456083		1.44742	0.699315	0.0531466		0.407468	0.588477	-0.0539175		0.865584	0.766666	-0.0400792		0.550196	0.607038	0.0684752		0.828439	0.799324	-0.0325409		0.402067	0.761603	-0.0310506				0.0134568	-0.015576	0.00197112	0.0268221	0.0518468	-0.0281832	-0.031242	-0.0631192	0.00758031	0.0165429
397	Q9BZE9	ASPSCR1	ASPSCR1 (3;6)				3	6		0.169758	0.89306	0.0128576		0.219296	0.888359	0.0220184		0.264988	0.830704	-0.0221316		0.244714	0.859091	-0.0268962		0.631219	0.745604	-0.0405855		0.413214	0.896308	-0.0177354		1.04276	0.470753	-0.0755747				-0.0584364	0.0957109	-0.0423025	-0.00894523	0.0403849	0.00454196	-0.0986389	0.0100016	0.00772504	0.00199843
398	P00966	ASS1	ASS1 (7;5)				7	5		0.539487	0.567356	0.0594715		1.45539	0.455438	0.116928		0.527501	0.481776	0.0747734		0.77491	0.672929	0.0586361		0.797376	0.431517	0.111672		1.12563	0.473677	0.116092		1.24882	0.303906	0.126973				-0.0132821	-0.035596	0.0475881	0.0436458	0.155533	0.0177022	0.110493	0.0447975	0.205342	0.125284
399	Q9NVM9	ASUN	ASUN (7;9)				7	9		0.13633	0.656754	-0.0477873		0.90358	0.219956	0.369126		2.47206	0.271952	0.149142		1.21314	0.276927	-0.32233		1.18683	0.224692	-0.197029		0.196096	0.605825	0.0945838		0.000306884	0.999373	-9.98957e-05				0.128102	-0.393521	0.19645	-0.365607	0.0743633	-0.402454	-0.133065	-0.466017	0.15396	-0.267486
400	Q8NBU5	ATAD1	ATAD1 (5;3)	Mitochondrion-OM	+	+	5	3		1.60453	0.424138	-0.0918921		0.401454	0.546877	-0.0919896		1.29705	0.510403	0.0663962		0.183896	0.807359	-0.0385174		3.09142	0.219488	-0.184604		0.207698	0.79012	-0.0386149		0.61918	0.796698	-0.0263159				-0.00588511	0.0923728	-0.092419	-0.053523	-0.135183	0.0237774	-0.182619	0.0392412	-0.168378	-0.00474799
401	Q6PL18	ATAD2	ATAD2 (5;4)				5	4		0.754466	0.65249	-0.0439873		0.0337704	0.966541	0.00687765		1.20977	0.244011	0.197293		1.1715	0.343202	-0.18657		2.06926	0.0608125	-0.485438		1.30983	0.44433	-0.135705		3.13717	0.160649	-0.244158				0.0481492	-0.0818721	0.03031	-0.061385	-0.0983422	-0.100685	-0.292849	-0.167986	-0.104995	-0.232714
402	Q9ULI0	ATAD2B	ATAD2B (16;21)	Nuclear (100% filter)			16	21		0.241626	0.831208	0.0206522		0.386484	0.784461	-0.0387678		1.22968	0.419188	0.0852696		0.329647	0.833272	0.0324497		1.81656	0.262986	-0.168237		0.301283	0.835109	-0.0269703		1.37391	0.368786	-0.10362				-0.0205846	-0.0107033	0.0307715	0.099561	0.0366609	0.0636011	-0.0401486	0.0735661	-0.0362019	0.0250458
403	Q9NVI7	ATAD3A	ATAD3A (5;7)	Mitochondrion-IM	+	+	5	7		0.104814	0.809256	-0.0236057		0.470043	0.475179	-0.118305		0.30614	0.830826	0.0220015		0.156744	0.776351	0.0453005		0.544646	0.570936	-0.0738299		0.243222	0.723269	-0.0493989		0.170207	0.79727	-0.0282227				-0.124016	0.245515	-0.157054	0.13615	-0.121911	0.0736377	-0.13173	0.175675	-0.115229	0.0297587
404	Q5T9A4	ATAD3B	ATAD3B (11;15)		+	+	11	15		0.0169378	0.988543	-0.00155085		1.26397	0.447118	0.125763		0.30275	0.676488	-0.0414762		1.34584	0.451383	-0.115468		0.558628	0.658366	0.0569234		0.198313	0.935937	0.0118464		0.133225	0.872383	0.016998				0.0333391	-0.0341383	1.03189e-05	-0.0647039	0.0238019	-0.153236	-0.0504912	-0.145453	0.00264937	-0.00113071
405	Q5SQI0	ATAT1	ATAT1 (14;6)				14	6		0.342819	0.807626	-0.0232844		2.12508	0.624343	-0.0669264		1.03032	0.61664	0.0484188		0.000677366	0.999968	-2.49262e-05		2.12215	0.381509	-0.115629		0.706228	0.733913	-0.0436669		0.71401	0.664076	-0.0439255				-0.0206097	0.0397764	-0.0200045	0.0219996	-0.0669916	0.00527537	-0.0135803	0.00767457	-0.0580528	-0.0562821
406	Q86WG3	ATCAY	ATCAY (3;3)				3	3		2.36903	0.315595	-0.122528		0.0154531	0.971671	-0.00606778		2.26605	0.237306	-0.195459		0.0565472	0.915695	-0.0211287		2.01459	0.279524	0.156925		1.30514	0.528513	0.0953315		1.26543	0.429231	0.083994				-0.00150684	0.0242941	-0.023179	-0.0838555	-0.185262	0.134956	-0.259505	0.0599354	-0.079094	0.0135016
407	O95260	ATE1	ATE1 (6;6)				6	6		0.0640938	0.967307	-0.00445537		0.777897	0.825759	-0.0306781		0.240677	0.721159	0.0362758		0.180769	0.939711	0.0122458		0.554181	0.580025	-0.0748165		0.429976	0.92386	-0.013977		0.477343	0.742935	-0.0340853				0.0455044	-0.0637301	0.0160239	0.0264841	-0.0240663	0.0183902	-0.0172381	0.0330783	-0.00313952	-0.0307765
408	P15336	ATF2	ATF2 (2;4)				2	4		1.40715	0.306032	-0.127997		0.219718	0.758476	-0.043771		1.84835	0.215749	-0.225127		0.28467	0.791181	0.0386891		0.259811	0.811926	0.032732		0.746016	0.475055	0.122915		0.558315	0.536521	-0.0643989				0.0326224	-0.124322	0.0836493	-0.200975	-0.0703046	0.0145121	0.124316	-0.0276184	0.031542	-0.12853
409	Q99941	ATF6B	ATF6B (5;5)				5	5		2.46744	0.166953	-0.179705		2.36159	0.205922	-0.359805		3.40197	0.263955	-0.162312		0.996827	0.461536	0.111745		0.00271116	0.997953	0.000221126		0.823534	0.629399	-0.0683552		0.20483	0.861748	0.017614				0.0126695	0.00712875	-0.0200098	-0.235018	-0.225992	0.0751783	0.196775	0.0598374	-0.216778	-0.299397
410	Q6VMQ6	ATF7IP	ATF7IP (11;15)				11	15		2.41182	0.114954	-0.220079		1.30266	0.329996	-0.190371		0.847761	0.523501	0.063886		0.78662	0.851559	-0.0271779		2.0353	0.593106	-0.0649741		0.014489	0.989441	0.00253053		2.42531	0.18849	0.218991				-0.0181644	-0.0176589	0.0351696	-0.261926	-0.267636	-0.00315425	-0.031483	-0.0474016	-0.123467	-0.248963
411	O94817	ATG12	ATG12 (2;2)				2	2		1.40183	0.452096	-0.0847114		2.40199	0.218085	-0.330119		1.20314	0.262651	-0.172845		1.86615	0.395807	0.136181		1.18131	0.626139	0.0591569		1.64855	0.487271	-0.109227		0.1886	0.792925	-0.0289762				-0.0488522	0.058767	-0.0119958	-0.0497432	-0.161618	0.175444	0.144657	0.0870453	-0.191052	-0.184717
412	Q676U5	ATG16L1	ATG16L1 (4;4)				4	4		0.105738	0.913769	-0.0107476		0.151359	0.925992	0.0138262		0.158403	0.809602	-0.0256964		0.288996	0.878475	0.0219979		0.300026	0.74583	0.0449736		0.530916	0.722949	0.0465716		0.3221	0.768516	0.0300247				0.0564927	-0.0716532	0.0122375	-0.101602	0.0479536	0.0238	0.0627422	-0.0224042	0.0818111	0.00576845
413	Q96BY7	ATG2B	ATG2B (16;14)				16	14		0.257604	0.87131	-0.0150385		0.0423045	0.981841	-0.00320181		0.554892	0.839941	0.0207108		0.195034	0.932707	0.01407		0.125362	0.964887	-0.00543191		0.552543	0.836624	0.0259067		0.599613	0.759849	0.0303173				0.00306526	0.0127514	-0.0159644	-0.0611614	0.0295516	0.031291	0.041731	-0.0320202	0.0156078	-0.00851526
414	Q9NT62	ATG3	ATG3 (4;6)				4	6		0.675232	0.8475	0.0177616		0.59431	0.671941	0.0598898		2.13192	0.172442	-0.318117		0.249699	0.865133	0.0264006		3.52825	0.046875	0.524683		1.48336	0.626441	0.0685288		1.42864	0.217498	0.188804				-0.0107446	0.00695864	0.00372446	0.047747	0.0143054	6.00207e-05	0.101516	-0.0226482	0.111509	0.0540334
415	Q9Y4P1	ATG4B	ATG4B (3;7)				3	7		0.223665	0.847048	0.01783		0.0211113	0.975894	0.00475389		0.822824	0.48251	-0.0735653		0.478681	0.663283	0.0639925		1.88632	0.431511	0.101085		0.330657	0.720837	0.0509163		0.0905435	0.928572	0.00968995				0.0485915	0.0157495	-0.0667768	0.0407038	0.00710479	0.0442067	0.155809	-0.011909	0.00226289	0.180033
416	Q9H1Y0	ATG5	ATG5 (5;2)				5	2		0.780932	0.580959	0.0551086		0.580741	0.687671	0.0547643		0.670961	0.569567	-0.0563278		0.667302	0.769968	0.0406279		2.75036	0.359713	0.118303		0.378624	0.76045	0.0402836		0.0552081	0.949112	0.00686634				-0.011074	-0.0329445	0.0429568	0.0954588	0.0551358	0.0674987	-0.00360177	0.0563543	0.0481113	0.161924
417	O95352	ATG7	ATG7 (7;9)				7	9		0.741316	0.664389	0.0417116		0.234744	0.739739	-0.0470337		0.487343	0.555331	0.0614232		0.517933	0.616773	0.075573		0.836577	0.743138	0.040768		0.0756737	0.934877	-0.0131724		0.47903	0.575403	0.0604796				-0.0158695	0.0811232	-0.0693032	0.0879964	0.0147436	0.0774845	-0.0222734	0.168665	-0.0273928	0.139994
418	P31939	ATIC	ATIC (28;37)		+		28	37		2.46343	0.558937	0.0583669		0.113989	0.966329	0.00687585		0.286686	0.804458	-0.0250533		3.01356	0.554533	0.0797225		0.584214	0.792177	0.0352129		0.524565	0.830838	0.0282315		0.678969	0.643684	-0.0482073				0.024183	-0.0507743	0.0252817	0.0466449	0.0754468	0.0744677	0.0830196	0.0809245	0.08458	0.122552
419	Q8WXF7	ATL1	ATL1 (14;16)				14	16		0.0612657	0.937591	0.00842081		0.578643	0.644349	0.0645915		0.958849	0.353801	-0.111569		0.450775	0.760706	-0.0439825		0.733322	0.543147	0.0807037		0.0780035	0.936577	0.0121882		0.35353	0.707565	-0.0392859				0.0265126	-0.0564121	0.0282865	-0.0657726	0.0872482	-0.0629065	0.0247259	-0.0956179	0.0564259	-0.0487067
420	Q8NHH9	ATL2	ATL2 (18;8)	ER_high_curvature			18	8		0.538603	0.733887	0.0319294		0.109632	0.955079	0.00945772		0.0144461	0.986604	0.00216785		0.451026	0.794993	0.0364661		0.1406	0.935248	0.0110217		0.263553	0.924616	0.0139945		0.14124	0.86113	-0.0187398				-0.00288841	-0.0697134	0.0692523	-0.0122796	0.0664084	0.0159088	0.0913364	-0.000120479	0.0638899	0.0283894
421	Q6DD88	ATL3	ATL3 (11;9)	ER_high_curvature			11	9		1.121	0.585841	0.0534025		0.231128	0.862068	0.0253662		0.229027	0.901414	0.0138515		0.0151119	0.99238	0.0018371		0.0707849	0.965348	0.00548266		0.368469	0.837293	-0.0261993		0.754004	0.734684	-0.0340684				0.00923816	0.0411628	-0.0519477	0.037749	0.0449932	0.0500841	-0.068173	0.0221661	0.0280892	0.0657701
422	Q13315	ATM	ATM (31;29)	Nuclear (100% filter)			31	29		0.951227	0.642299	0.0452638		0.0953573	0.935263	0.0128839		2.2513	0.333937	0.112177		0.198794	0.865784	0.0258476		2.05827	0.436983	-0.0988226		0.119047	0.966182	-0.00653231		1.04453	0.74379	-0.0319091				-0.00377091	0.0372131	-0.0343366	0.022402	0.0633553	0.0603922	-0.0614419	0.0759531	0.0168493	0.0715074
423	O00244	ATOX1	ATOX1 (6;5)				6	5		0.327393	0.735644	-0.0323718		0.0608104	0.859174	0.0301471		1.10514	0.588523	-0.0518802		0.150584	0.700167	-0.068742		0.727286	0.716396	0.0450949		0.0359821	0.969931	-0.00622312		0.290584	0.808243	0.0255865				-0.00242725	0.0817745	-0.0841165	0.0489975	-0.109961	0.0780364	-0.385032	0.0974332	-0.0699768	0.0538674
424	P98196	ATP11A	ATP11A (4;5)				4	5		1.50512	0.325961	-0.119897		0.48294	0.633856	-0.0695725		1.19906	0.428846	-0.0850041		0.642375	0.537365	-0.0922454		0.0922175	0.950819	0.00865166		0.49943	0.746694	-0.0419204		0.482821	0.667293	0.0435451				-0.00860194	-0.0197427	0.0279127	-0.131562	-0.176363	-0.169064	0.0111563	-0.124398	-0.149902	-0.203641
425	Q9Y2G3	ATP11B	ATP11B (5;3)				5	3		0.067869	0.931363	-0.00877985		0.543502	0.703566	-0.0527404		1.05464	0.385493	-0.0951759		1.60984	0.370881	0.154113		0.925399	0.528154	0.0810381		1.35126	0.487621	0.110153		0.0412395	0.962597	-0.00535791				0.0296812	-0.00899023	-0.0211812	0.0144857	0.0446339	0.107314	0.225157	0.125107	0.0718504	0.123185
426	A0A067XG54	ATP11C	ATP11C (11;12)				11	12		0.926594	0.593189	-0.0520247		1.85052	0.66088	-0.0598388		0.771661	0.348029	0.111036		0.0648593	0.980581	-0.00468751		0.342613	0.76383	-0.0403398		0.261664	0.930851	-0.0125016		0.903107	0.329815	0.122721				-0.0257378	-0.000668135	0.0259428	-0.0262851	-0.0708342	-0.025142	-0.00153843	0.00974287	-0.0640471	-0.0571293
427	Q9HD20	ATP13A1	ATP13A1 (18;16)	ER-Membrane			18	16		0.277639	0.832483	0.0197529		0.142667	0.958449	0.00822699		0.118271	0.900442	0.0135273		1.3196	0.616653	0.0682155		0.775925	0.619768	-0.0635799		1.04499	0.672011	0.0566896		0.934839	0.501487	-0.0698054				0.00211418	0.0314165	-0.0342809	0.0438236	0.0392372	0.0303024	0.0963899	0.0762242	0.0838883	0.0652052
428	Q9H7F0	ATP13A3	ATP13A3 (3;5)	Plasma membrane			3	5		0.661617	0.53642	-0.0661143		0.0967067	0.947739	-0.010478		0.845776	0.383167	-0.101334		0.937273	0.579265	0.0784273		0.709832	0.530876	0.0829214		1.4771	0.444141	0.134064		0.519724	0.642401	0.0477015				0.0217823	-0.0243487	0.00219524	-0.107462	0.0439561	0.065331	0.13357	0.031822	0.0448282	0.0391574
429	P05023	ATP1A1	ATP1A1 (35;38)	Plasma membrane			35	38		0.566689	0.804403	0.023274		0.0725703	0.970201	0.00596437		0.465327	0.550208	-0.059414		0.563519	0.787435	0.0389313		1.24013	0.287782	0.161125		0.52656	0.868216	0.0216217		0.875762	0.465856	0.078437				0.0107803	-0.0415322	0.0298092	0.0100609	0.000857079	0.000727131	0.0892279	0.0263412	0.0369283	0.0353658
430	P50993	ATP1A2	ATP1A2 (4;2)				4	2		0.293516	0.490613	-0.0805246		0.0123217	0.986222	-0.0022272		0.362694	0.263898	0.197279		0.175031	0.780413	-0.0424962		0.187376	0.576591	-0.0894615		0.150177	0.801874	0.0358013		0.425961	0.253787	0.188342				0.0225498	-0.0165976	-0.00623795	-0.0474207	-0.015412	-0.0242882	-0.159664	0.0270645	-0.0741431	-0.0369491
431	P13637	ATP1A3	ATP1A3 (49;26)				49	26		0.133873	0.843658	-0.0186483		0.749393	0.548265	0.087085		0.126272	0.730177	0.0357498		0.0289781	0.982003	0.00446429		0.40916	0.559701	0.0807768		1.00326	0.491439	0.110198		0.687893	0.306683	0.135175				0.0140418	-0.0791597	0.0615836	-0.0424437	0.0411637	-0.023246	0.0721715	-0.0433662	0.120758	0.0102786
432	P05026	ATP1B1	ATP1B1 (8;9)	Plasma membrane			8	9		0.0410896	0.952675	-0.00623959		0.455943	0.466809	0.126872		0.791009	0.514789	-0.0659934		0.642705	0.372577	-0.178353		2.09046	0.22497	0.186316		0.391043	0.737554	-0.0452413		1.1519	0.306877	0.126562				-0.0722614	0.0666884	0.00222614	0.106379	-0.119112	-0.132803	-0.379584	-0.0252493	-0.0512058	-0.0574817
433	P14415	ATP1B2	ATP1B2 (5;3)				5	3		0.202381	0.794824	0.0250976		0.175472	0.892452	0.0202629		0.0783593	0.926919	-0.010482		1.3765	0.454718	0.113111		3.87141	0.176642	0.212722		1.03793	0.495213	0.108277		1.45384	0.224916	0.177143				-0.0333701	-0.0312788	0.0625533	-0.0549681	0.0140082	0.0553872	0.165016	0.115848	0.0978428	0.106672
434	P54709	ATP1B3	ATP1B3 (9;6)	Plasma membrane			9	6		0.0846055	0.831023	-0.0210217		0.384303	0.338477	0.208471		0.540469	0.551553	-0.0597238		0.241355	0.505595	-0.128153		2.07238	0.157416	0.257368		0.291356	0.57092	0.10134		1.33117	0.197123	0.218666				0.0737423	-0.261346	0.154774	-0.221483	0.104829	-0.346499	0.243323	-0.297954	0.226621	-0.160416
435	O14983	ATP2A1	ATP2A1 (8;9)				8	9		0.429724	0.684473	0.039579		0.692851	0.475885	0.116275		2.05105	0.363609	-0.101091		0.0345202	0.970338	-0.00745043		1.70999	0.399307	0.109864		0.905594	0.625987	0.0692452		0.459399	0.760685	-0.0308057				0.0574664	0.00793406	-0.0681676	0.11093	0.0322121	0.0137653	-0.129699	0.0882176	0.0627873	0.153185
436	P16615	ATP2A2	ATP2A2 (33;30)	ER-Membrane			33	30		0.349056	0.778895	0.0264387		0.783448	0.609864	0.0725301		2.11614	0.316243	-0.121774		0.751629	0.760799	0.0416901		3.88296	0.193905	0.195996		0.940553	0.567928	0.0877815		0.810526	0.633711	0.0477827				0.0238689	-0.0425631	0.0177642	-0.0093524	0.048287	0.0049537	0.0581112	0.0597838	0.159712	0.0443641
437	P20020	ATP2B1	ATP2B1 (21;24)	Plasma membrane			21	24		1.08199	0.732175	-0.0319296		1.12731	0.739583	-0.0446881		0.862459	0.727829	-0.0333121		1.39399	0.76309	0.0404732		2.85925	0.489351	0.0853692		0.683872	0.822641	0.0277147		2.07042	0.422631	0.0839867				0.0377425	-0.0084522	-0.0301255	-0.00503152	-0.038549	0.0187418	0.0535158	0.0485562	0.0140656	0.00578506
438	Q01814	ATP2B2	ATP2B2 (7;12)				7	12		0.474488	0.747421	-0.0303498		0.0239824	0.98483	0.00230667		0.00581443	0.99844	0.000432746		0.103022	0.954117	-0.0104278		2.00026	0.466865	0.0915561		0.432418	0.864725	0.0222286		1.97483	0.30265	0.122339				0.0110267	-0.0404283	0.0285145	-0.0324871	0.00990155	-0.0111308	0.0376847	-0.0606656	-0.00305282	-0.0346677
439	Q16720	ATP2B3	ATP2B3 (8;6)	Plasma membrane			8	6		0.0900658	0.944763	0.00719889		0.249887	0.753668	-0.0464063		1.4265	0.328963	0.117806		0.207362	0.806716	0.0390561		2.46053	0.341562	0.127501		0.189305	0.923606	-0.014549		2.62328	0.170936	0.238108				0.00321902	0.0265623	-0.0303479	-0.0668904	0.00187494	-0.0110429	0.171872	-0.0439634	0.00383527	-0.0300262
440	P98194	ATP2C1	ATP2C1 (9;7)	Golgi			9	7		1.76861	0.277728	-0.138309		0.340267	0.798452	-0.0356755		0.785824	0.399018	-0.0922832		0.288661	0.860455	0.0267965		1.11044	0.430435	0.108695		1.50172	0.446657	0.12943		1.43102	0.253198	0.154721				0.0173307	-0.0562812	0.0372765	-0.201373	-0.091973	0.0359391	0.077674	-0.0344963	-0.0438033	-0.03088
441	P20648	ATP4A	ATP4A (9;3)				9	3		0.407726	0.661851	-0.0439005		0.595951	0.776398	0.0388625		1.31409	0.203203	-0.279564		0.108835	0.957218	-0.00928445		0.581023	0.50786	0.0926301		0.754465	0.61022	0.0734785		0.713339	0.289717	-0.143034				0.0298781	-0.0495044	0.0183578	0.0300633	-0.00827758	-0.0380025	0.0345644	-0.0268869	0.056231	-0.00545467
442	P25705	ATP5A1	ATP5A1 (62;109)	Mitochondrion-IM	+		62	109		0.0542243	0.976252	-0.00334864		0.73827	0.899925	-0.0184545		0.913729	0.555964	-0.0582243		1.50938	0.829075	0.0295262		1.66392	0.353176	0.127757		0.270863	0.922671	0.0144203		1.60072	0.470136	0.0728818				-0.00251115	0.0270929	-0.0250562	-0.0370782	-0.0244344	0.0207128	0.0402681	0.0271442	-0.00776714	0.0212169
443	P06576	ATP5B	ATP5B (98;95)	Mitochondrion-IM	+		98	95		0.0567742	0.966815	-0.00459123		0.0155719	0.993117	0.00109788		0.311241	0.825307	-0.0234678		0.757134	0.761629	0.0421316		3.09157	0.450623	0.0934153		0.846044	0.714918	0.0478207		0.979508	0.470997	0.0745387				0.0295078	-0.0380093	0.0076809	-0.0420309	0.03758	0.0320812	0.082073	0.0111404	0.0595064	0.0357073
444	P36542	ATP5C1	ATP5C1 (15;25)	Mitochondrion-IM	+		15	25		0.385719	0.88321	0.01404		0.733011	0.951111	-0.0103384		0.423463	0.717177	-0.0354748		3.08843	0.663182	0.0571105		1.49265	0.359563	0.127375		1.05193	0.796637	0.0327321		1.25898	0.459624	0.0778597				0.0306575	-0.0272189	-0.00402734	0.00716401	0.0244265	0.0465024	0.0633582	0.0610758	0.048741	0.0462481
445	P30049	ATP5D	ATP5D (2;2)		+		2	2		0.081847	0.580946	0.0694419		0.44378	0.257747	0.319843		0.407417	0.310845	0.136547		0.431665	0.320262	-0.284924		0.259669	0.463925	-0.11569		0.035823	0.861181	-0.0345228		0.0598315	0.732296	-0.0485843				0.161123	-0.415101	0.178715	-0.528497	0.0932683	-0.586849	0.144939	-0.533708	0.201756	-0.403715
446	P24539	ATP5F1	ATP5F1 (16;19)	Mitochondrion-IM	+		16	19		0.0234207	0.964782	-0.00511655		0.428108	0.89144	-0.0201783		0.440359	0.336062	0.121046		0.829576	0.632745	0.0670525		0.0186672	0.971252	-0.00523263		0.320623	0.710247	0.0519908		0.502599	0.348469	0.120929				0.00223233	0.0119943	-0.0143496	0.0216478	0.0344356	0.0435493	0.0751951	0.074802	0.0115395	0.0658076
447	O75947	ATP5H	ATP5H (14;11)	Mitochondrion-IM	+		14	11		0.501405	0.72208	-0.0340965		0.54173	0.624533	0.0714878		0.833193	0.430991	-0.0846399		0.361501	0.732469	-0.0495769		1.38706	0.312316	0.142953		0.926333	0.671879	0.0560074		1.51712	0.393311	0.0924093				0.0605152	-0.0873164	0.022744	-0.0908771	-0.0107689	-0.12471	0.0445337	-0.071109	0.0380129	-0.0176367
448	P56385	ATP5I	ATP5I (6;3)	Mitochondrion-IM	+		6	3		0.426205	0.886537	0.0135426		0.323424	0.745728	-0.0460835		0.192811	0.73565	-0.0345252		1.13115	0.365738	0.170692		1.06093	0.252006	0.186364		1.56121	0.486791	0.111065		1.55213	0.280888	0.138297				-0.0203934	0.0156585	0.00449892	0.0464644	-7.30945e-05	0.133247	0.270957	0.107455	0.135974	0.159242
449	P18859	ATP5J	ATP5J (8;2)	Mitochondrion-Mtx	+		8	2		0.945405	0.0915788	-0.261552		0.319955	0.567555	-0.0866213		0.839578	0.0906027	-0.580363		1.09472	0.307469	0.244351		0.570384	0.29026	0.174614		1.51159	0.130711	0.419282		0.185335	0.377566	-0.144197				-0.295706	0.173013	0.0812255	-0.330866	-0.507611	0.327006	0.31199	0.0667069	0.162875	0.264946
450	G3V325	ATP5J2-PTCD1	ATP5J2-PTCD1 (8;7)				8	7		1.07524	0.177213	-0.186757		0.578586	0.551234	-0.0876471		3.42405	0.194135	-0.272774		0.342487	0.738697	0.0499943		1.00989	0.710351	-0.0468381		0.84814	0.439507	0.149104		0.771083	0.306266	-0.132855				0.0340824	-0.00798918	-0.026768	-0.10399	-0.0216917	0.035161	0.149944	-0.035783	-0.074442	0.0387432
451	O75964	ATP5L	ATP5L (5;8)	Mitochondrion-IM	+		5	8		0.176181	0.724274	-0.0353341		0.0217148	0.957767	-0.00937612		0.175728	0.772804	-0.0309049		0.748326	0.321363	0.245512		0.517407	0.526224	0.0868798		1.43739	0.242811	0.27147		0.579849	0.426413	0.091309				0.0695579	-0.180968	0.0955789	-0.232766	0.0275087	0.0481393	0.474605	0.20557	0.332098	0.105234
452	P48047	ATP5O	ATP5O (12;15)	Mitochondrion-IM	+		12	15		0.652586	0.611466	-0.052049		0.597984	0.647699	0.0660387		0.663202	0.60976	0.0515749		0.0350187	0.980808	-0.00467638		1.00062	0.885824	0.0191439		1.43093	0.477835	0.113411		1.39357	0.307058	0.122768				-0.00933041	-0.0102692	0.0194021	-0.129187	0.0249384	-0.0590944	0.077838	-0.0332121	0.0352921	0.0817315
453	Q99766	ATP5S	ATP5S (2;3)		+		2	3		0.344129	0.758245	0.0292517		0.271275	0.913872	0.0166167		0.418035	0.495045	0.0713732		0.157161	0.95822	0.00891224		0.44757	0.773868	-0.0382212		0.0341066	0.981191	-0.00372275		0.0182719	0.975285	0.00390035				0.0262845	-0.0276809	0.000891455	0.00166194	-0.01788	0.0293412	-0.0100948	0.00566721	-0.01619	0.0526816
454	Q15904	ATP6AP1	ATP6AP1 (11;13)	Endosome			11	13		4.21322	0.119908	-0.209836		1.64734	0.204689	-0.379062		2.17329	0.165853	-0.327382		1.07582	0.340407	0.195858		6.06662	0.107248	0.325002		0.688562	0.831446	0.0266329		1.89167	0.197653	0.207456				-0.0123851	0.0101068	0.00218802	-0.213283	-0.220406	0.12414	0.318513	0.144575	-0.201708	-0.163118
455	O75787	ATP6AP2	ATP6AP2 (3;10)	ER-Membrane			3	10		1.7315	0.0160381	-0.455247		3.04802	0.0681786	-0.573385		2.19604	0.193608	-0.290269		2.7327	0.36095	0.155986		2.26603	0.16581	0.235897		0.128034	0.795212	0.0378469		1.55768	0.0863462	0.400875				0.0624784	-0.0634504	-0.00177673	-0.702471	-0.536248	0.17735	0.173443	0.115341	-0.493031	-0.39384
456	Q93050	ATP6V0A1	ATP6V0A1 (23;18)	Endosome			23	18		0.201446	0.895479	-0.0124273		0.280683	0.774469	-0.0414945		1.92588	0.305165	-0.127517		0.357164	0.73074	0.0509962		0.649939	0.807174	0.0319632		0.335518	0.868587	0.0219291		1.39442	0.431675	-0.083126				0.0536305	-0.0553281	-0.000359144	-0.0653615	-0.00171853	0.0119464	0.1549	-0.0152625	0.0372443	-0.0302993
457	Q9Y487	ATP6V0A2	ATP6V0A2 (2;5)	Endosome			2	5		0.141283	0.841366	0.0192657		1.02176	0.326126	-0.198621		0.648056	0.775485	0.0290263		0.455487	0.577614	0.0863795		2.26359	0.260075	0.162383		1.49661	0.444398	-0.131507		1.73354	0.227841	0.172144				0.155986	-0.103668	-0.0661964	-0.0536752	-0.034046	-0.0303563	0.21112	0.0714131	-0.0790171	-0.14934
458	P27449	ATP6V0C	ATP6V0C (2;2)				2	2		1.75078	0.292598	0.131347		0.238096	0.732178	0.0488581		0.608321	0.355656	0.110174		0.920914	0.378408	0.158712		1.20644	0.218935	0.205373		0.637935	0.610356	0.0762236		1.41641	0.219679	0.184201				0.0601165	-0.0391868	-0.0229081	0.108356	0.208992	0.0250488	0.235748	0.209405	0.169597	0.153169
459	P61421	ATP6V0D1	ATP6V0D1 (10;11)	Endosome			10	11		0.667829	0.496727	-0.0756103		0.271185	0.638139	-0.0706163		0.633307	0.697202	-0.0386152		0.0454251	0.946003	0.013286		0.790584	0.603719	0.06473		0.107484	0.899623	0.01828		1.01967	0.379328	0.101725				-0.0355397	0.103401	-0.0739545	0.0507255	-0.129831	0.0749016	-0.167185	0.126012	-0.114248	0.0292916
460	P38606	ATP6V1A	ATP6V1A (22;36)	Endosome			22	36		0.175532	0.854516	-0.0170712		0.369425	0.914599	-0.0160299		0.355523	0.623626	0.0481881		0.021537	0.99203	0.00185575		0.19976	0.859535	0.0253726		0.032375	0.988425	0.00289701		0.882535	0.413009	0.0906319				0.0310648	-0.040214	0.00823352	-0.02538	-0.0303724	0.018972	0.0109975	-0.0278155	-0.000660393	-0.0361684
461	P21281	ATP6V1B2	ATP6V1B2 (24;16)	Endosome			24	16		0.429506	0.879496	-0.0143239		0.814847	0.691318	-0.0531503		0.403557	0.79414	-0.0266504		1.2674	0.577052	0.0809511		0.334506	0.921822	0.0138321		0.803629	0.744228	0.0421246		0.0187838	0.990922	0.00150546				0.00435456	0.0108434	-0.0153265	-0.0145919	0.0182513	0.125802	0.0604936	0.056175	0.0210591	0.0650718
462	P21283	ATP6V1C1	ATP6V1C1 (14;13)	Endosome			14	13		0.0132989	0.9941	0.000886909		0.750595	0.654058	0.0617102		0.496058	0.518539	-0.0645525		0.375672	0.860927	-0.0258818		0.763376	0.539132	0.0825568		0.43971	0.793933	0.0349414		0.144233	0.871531	0.0171174				0.0152781	-0.0626072	0.0451936	-0.0417617	0.0427542	0.0206863	-0.061346	-0.0380901	0.0424922	-0.0171556
463	Q9Y5K8	ATP6V1D	ATP6V1D (14;8)	Endosome			14	8		0.0903043	0.941095	-0.00780639		1.65419	0.514954	-0.0974619		0.0511366	0.977218	-0.00344535		0.845548	0.742767	0.0441152		2.4405	0.412096	0.104911		0.729935	0.725503	-0.0455403		1.71059	0.339486	0.109272				0.00829132	-0.00607723	-0.00225258	0.0301364	-0.0226788	0.033447	0.0808668	0.0166291	-0.0477176	-0.071274
464	P36543	ATP6V1E1	ATP6V1E1 (14;19)	Endosome			14	19		0.0827839	0.912591	-0.0109213		1.29965	0.284899	-0.231407		0.947726	0.450566	-0.078871		1.28305	0.446593	0.115288		0.399862	0.773435	0.0373618		0.620122	0.525884	-0.105197		0.279948	0.766416	-0.0305879				-0.0440591	0.144232	-0.112575	0.0799344	-0.0637125	0.144504	0.0489473	0.145623	-0.127428	-0.00267268
465	Q16864	ATP6V1F	ATP6V1F (3;3)				3	3		0.282422	0.642922	0.0481481		0.612944	0.519044	0.100379		0.0785179	0.832549	-0.0235771		0.0424662	0.977712	0.0053541		0.38624	0.70556	0.0495167		0.268065	0.689728	0.0575845		0.0689822	0.850084	-0.0222086				0.105861	-0.113787	-0.000425376	-0.120563	0.173362	-0.00681757	0.057552	-0.0404365	0.167877	-0.0202137
466	O75348	ATP6V1G1	ATP6V1G1 (2;2)	Endosome			2	2		0.363159	0.49643	-0.0793952		0.248866	0.598177	-0.0801687		0.871828	0.216674	-0.267832		0.15748	0.78292	0.0444925		0.197455	0.652813	0.0665775		0.136584	0.767041	0.043719		0.517771	0.340238	-0.121859				0.0924644	-0.0850107	-0.0129957	-0.165727	0.159927	-0.118422	0.204313	0.0373581	0.0413311	0.0544253
467	O95670	ATP6V1G2	ATP6V1G2 (2;3)				2	3		0.506457	0.43912	-0.0949606		0.214751	0.553734	-0.0966293		0.0836662	0.917535	-0.0115799		0.0308603	0.944181	-0.0151296		0.730039	0.559969	0.0748802		0.0571628	0.918877	-0.0167983		0.893685	0.259594	0.158261				0.0229815	0.0907487	-0.121832	-0.176641	-0.271197	-0.126343	0.287018	-0.211066	-0.0390363	-0.251768
468	Q9UI12	ATP6V1H	ATP6V1H (15;15)	Endosome			15	15		0.214642	0.912424	0.0107548		0.417626	0.797333	0.0361819		0.0874922	0.922074	-0.0107848		0.06802	0.97165	-0.0065616		1.34486	0.489679	0.0913997		0.311647	0.888066	0.0188655		0.73432	0.515897	0.06986				-0.0377333	0.0236117	0.013376	0.0319675	-0.0262515	-0.0219087	-0.0510968	0.0529121	0.00954264	0.0135709
469	Q04656	ATP7A	ATP7A (9;8)				9	8		1.43377	0.568634	0.0565393		0.382628	0.792477	-0.0380259		4.62973	0.356926	-0.101737		0.968079	0.530939	0.0928203		3.46649	0.268876	0.154081		0.0330633	0.993731	-0.00174497		0.115718	0.972365	-0.00419534				0.0654788	-0.0442041	-0.0236464	0.0254605	0.0864396	0.0255539	0.0985926	0.152506	0.0487318	0.0353081
470	Q9Y2Q0	ATP8A1	ATP8A1 (15;18)				15	18		3.78394	0.234113	-0.14659		1.31104	0.515151	-0.0992828		2.54089	0.288546	-0.137574		0.041545	0.985009	-0.00376873		3.50802	0.282512	0.147459		1.72517	0.726322	0.0435383		3.48138	0.23674	0.156475				0.0120368	0.0204127	-0.0330198	-0.11968	-0.168915	-0.0527053	0.00882969	0.030833	-0.098711	-0.117683
471	Q9NTI2	ATP8A2	ATP8A2 (9;5)				9	5		0.972564	0.520495	-0.0694528		1.09695	0.460273	-0.116716		1.25102	0.27296	-0.152167		1.61371	0.48254	0.101798		1.37355	0.284036	0.159583		0.476226	0.692134	0.0545346		0.740299	0.468617	0.0768682				0.0186199	0.0566605	-0.0786329	0.00127727	-0.091653	0.0550456	0.136587	0.111385	-0.0560421	0.0640676
472	O75110	ATP9A	ATP9A (11;16)	Endosome			11	16		0.805435	0.575436	-0.0556113		1.06272	0.495515	-0.103244		0.950805	0.502782	-0.0690597		0.238458	0.874114	0.0226915		1.76508	0.362869	0.120336		0.227801	0.854924	-0.0249409		1.67844	0.355307	0.106888				0.00598306	0.0748714	-0.0853174	-0.013275	-0.0940894	0.0145902	-0.0236964	0.0737645	-0.100808	-0.0137979
473	O43861	ATP9B	ATP9B (6;3)				6	3		0.214338	0.889288	0.0133808		0.544682	0.773742	0.0413031		0.56518	0.327403	-0.123598		0.220058	0.91277	-0.0183584		0.798259	0.321062	0.153145		0.15957	0.95003	0.00956394		0.0783356	0.885902	0.0161661				0.023395	0.00739416	-0.0313366	-0.041555	0.0160627	-0.0668513	0.0326273	-0.0216735	0.0258509	0.0327066
474	Q5TC12	ATPAF1	ATPAF1 (4;3)	Mitochondrion-Mtx	+		4	3		0.819798	0.27625	-0.143508		0.0140591	0.970932	-0.00634168		1.86158	0.297323	-0.132508		0.101008	0.810126	-0.0419855		0.586362	0.605815	-0.0655465		0.48705	0.560059	0.0951813		0.29538	0.616797	-0.0545458				0.0979469	-0.211329	0.0922203	-0.265345	0.0348104	-0.19452	0.224566	-0.167651	0.00963524	-0.149407
475	Q8N5M1	ATPAF2	ATPAF2 (5;5)		+		5	5		0.0187488	0.976539	0.00339558		0.769318	0.391375	0.158783		0.0419813	0.920003	0.0121355		0.374543	0.613236	-0.0793201		0.581645	0.374747	0.134582		0.623452	0.610209	0.0760671		1.14539	0.273383	0.143322				0.0869948	-0.141693	0.0445901	-0.138273	0.0354715	-0.190309	0.0683639	-0.122148	0.07694	0.0424655
476	Q13535	ATR	ATR (3;3)				3	3		0.224149	0.847152	-0.0181962		0.544305	0.761698	-0.0426048		1.25888	0.361221	-0.103478		1.13303	0.775378	0.0384111		1.33365	0.519404	0.0824484		0.12629	0.924798	0.0140025		0.0233318	0.980757	-0.00283386				0.00749425	-0.00916485	0.00162123	-0.085942	-0.0434567	0.0502501	0.046157	0.0176347	0.0526263	-0.0469232
477	O75882	ATRN	ATRN (6;3)				6	3		1.74822	0.536956	-0.0638524		0.208243	0.829555	-0.0315978		1.27124	0.405526	-0.0888361		0.056993	0.961982	-0.00937141		1.38722	0.589559	0.0660811		0.35649	0.86527	0.0228832		0.606986	0.690837	0.0410974				0.012475	-0.0363204	0.0231513	-0.0994463	-0.0484655	-0.0756894	0.0923949	-0.0463977	-0.0732956	-0.0538665
478	P46100	ATRX	ATRX (21;21)	Nuclear (100% filter)			21	21		1.03368	0.704551	-0.0358255		0.624938	0.722379	-0.0493315		0.909406	0.472009	0.0746075		0.732038	0.690544	-0.0573274		1.83827	0.229902	-0.187972		2.08689	0.609319	-0.0708335		1.74078	0.451925	-0.0775388				0.0210847	-0.00434454	-0.0170012	-0.0334012	-0.0344515	-0.0928739	0.00213857	-0.0821461	-0.105922	-0.0896932
479	Q9UBB4	ATXN10	ATXN10 (15;16)				15	16		0.919358	0.466159	-0.0836342		0.711463	0.716907	-0.0490247		3.97018	0.268093	-0.151111		1.90015	0.487075	0.099683		3.24194	0.403719	0.10529		1.43967	0.443907	0.134293		0.386491	0.717666	0.0378135				-0.0312829	-0.0210812	0.0509633	-0.0394867	0.00278034	0.0924759	0.0692927	0.136073	0.0444772	0.011374
480	Q99700	ATXN2	ATXN2 (12;7)		+		12	7		0.769975	0.551211	-0.0626468		0.181864	0.874295	-0.0237735		1.1648	0.237847	0.200142		0.617989	0.619804	-0.0719951		1.90172	0.245353	-0.173188		0.387974	0.796677	-0.0331218		0.527518	0.438444	0.0896008				-0.0150979	0.0043345	0.0106389	-0.0109935	-0.060422	-0.126198	0.0128929	-0.10678	-0.0592935	-0.0996506
481	Q8WWM7	ATXN2L	ATXN2L (15;18)				15	18		1.21099	0.568792	0.0590241		0.104608	0.957555	0.00852516		0.671087	0.793862	-0.0261853		0.13773	0.957509	0.0098879		1.21269	0.799131	-0.0338283		0.754728	0.748676	-0.040611		2.26599	0.306765	-0.119038				0.00675837	-0.015515	0.00863173	-0.00237807	0.0819669	-0.0198678	0.0586096	-0.00917913	0.0459478	0.0164098
482	P54252	ATXN3	ATXN3 (6;2)				6	2		0.625528	0.373857	0.110487		0.723382	0.38511	0.165836		0.348183	0.361398	0.114575		0.764672	0.37288	-0.169051		1.40477	0.165808	-0.251872		0.714221	0.499248	-0.113702		0.827873	0.195371	-0.247784				0.0754963	-0.0398835	-0.0386832	0.0151576	0.0134781	-0.12515	-0.338179	-0.0564247	-0.00712682	-0.0188459
483	Q13825	AUH	AUH (7;4)		+		7	4		0.713532	0.42226	0.0993789		1.12798	0.382215	-0.158391		0.10633	0.979022	0.00340151		0.90116	0.73586	-0.045053		0.481336	0.880245	-0.0204078		1.93308	0.220611	-0.302823		0.837781	0.345234	-0.116385				-0.0382847	0.0409915	-0.00380325	0.0750177	0.119775	-0.0748969	-0.0501863	-0.0114528	-0.133315	-0.176612
484	Q9Y679	AUP1	AUP1 (5;5)	ER-Membrane			5	5		0.516217	0.690591	-0.0384987		0.76866	0.49809	-0.10442		0.15452	0.832485	0.0223739		0.0036297	1	0.00049684		0.139702	0.895862	0.0193022		0.498909	0.646262	-0.0654247		0.990255	0.448382	0.0801747				-0.0387623	0.0515377	-0.0142937	-0.0478406	-0.112653	0.0422976	-0.0775634	0.0344121	-0.12409	-0.0130207
485	Q8WXX7	AUTS2	AUTS2 (2;6)				2	6		0.293555	0.656806	-0.0458679		0.437802	0.34862	-0.192899		0.387795	0.491699	-0.0741814		0.0692354	0.9106	-0.0212063		3.50474	0.190293	-0.200698		0.400357	0.44047	-0.168237		1.19498	0.193804	-0.229011				-0.0142728	0.0683548	-0.0569052	-0.00150486	-0.185578	-0.219775	0.0654058	0.0875017	-0.383257	0.0962736
486	Q9NQS1	AVEN	AVEN (2;4)				2	4		0.123725	0.842754	0.0193395		1.87112	0.258094	0.263309		1.30531	0.345341	0.110908		1.14641	0.595907	-0.0739345		0.327817	0.842746	-0.0271473		1.44971	0.377834	0.170035		0.502664	0.538834	0.064421				-0.023616	-0.0899729	0.106611	-0.121984	0.0895922	-0.0632545	-0.0788133	-0.0852029	0.227849	0.120641
487	O94766	B3GAT3	B3GAT3 (4;4)	Golgi			4	4		0.0692399	0.966002	0.00481236		0.691769	0.682494	-0.0566337		0.20242	0.775729	-0.0292313		0.233555	0.955018	0.0103167		0.444776	0.826362	0.0310504		0.590159	0.700266	-0.0511294		0.0183845	0.980868	-0.00299328				0.0119709	-0.0223534	0.0101248	0.0299741	-0.0642299	0.0390481	-0.0125039	0.00413095	0.00239768	-0.0374133
488	Q6Y288	B3GLCT	B3GLCT (3;6)	ER-Membrane			3	6		3.23205	0.516438	0.0684535		0.452622	0.744625	0.0449321		1.36266	0.359415	0.104208		0.143453	0.933551	-0.0146502		0.468349	0.820797	-0.0313084		0.603054	0.778698	-0.0381715		0.0559317	0.972409	0.00444566				0.0214556	0.00332969	-0.025168	0.0552894	0.0612204	-0.0470854	0.0542545	-0.0516861	0.032788	0.0702807
489	Q00973	B4GALNT1	B4GALNT1 (6;5)				6	5		3.82498	0.0266434	-0.367638		1.03226	0.365035	-0.166518		2.81937	0.205682	-0.260921		0.154841	0.871182	0.0255681		2.5422	0.508162	0.0806322		1.61562	0.298297	0.226688		2.47154	0.209375	0.187349				-0.0248402	0.0606717	-0.0378297	-0.337103	-0.329225	0.069189	-0.0870706	0.0933752	-0.237534	-0.0703843
490	Q8WXS3	BAALC	BAALC (2;2)				2	2		0.0227894	0.961735	0.00545889		0.401641	0.554795	0.0923764		0.352408	0.544259	0.0643686		0.492324	0.489305	-0.113767		1.85914	0.116359	-0.356553		0.139948	0.852776	-0.0268496		1.6626	0.133513	-0.297643				0.00829457	-0.0289948	0.0202441	0.153971	0.0728423	-0.121623	0.03499	-0.263923	-0.037084	-0.0242651
491	Q9NWV8	BABAM1	BABAM1 (2;4)				2	4		0.0805237	0.911188	0.011389		0.0583294	0.913979	-0.0185173		0.072226	0.888683	-0.0157273		0.0919824	0.866216	-0.0285885		0.237877	0.876465	0.0220153		0.528804	0.674707	-0.0584948		0.0206881	0.969349	-0.00510097				0.0580051	-0.0407632	-0.0191203	0.0128806	-0.118919	-0.174814	0.169604	-0.0826786	-0.0297492	-0.0720824
492	P56817	BACE1	BACE1 (4;2)				4	2		1.24492	0.103684	-0.244592		2.04565	0.303545	-0.202053		1.21983	0.217203	-0.25428		0.369814	0.838708	0.031234		1.20952	0.16316	0.270931		0.35284	0.630093	0.0737734		1.34872	0.171255	0.261243				0.0128364	-0.00695149	-0.0059712	-0.38805	-0.330946	0.0940382	0.00229037	-0.00286972	-0.226268	-0.134814
493	O14867	BACH1	BACH1 (5;5)				5	5		3.91688	0.109132	-0.218411		2.55551	0.334726	-0.176504		0.930847	0.397043	-0.0946394		1.37945	0.574417	0.077964		0.048548	0.960483	-0.00654298		3.03815	0.456724	0.119871		2.48955	0.313004	0.117229				0.0335497	0.0104757	-0.0451561	-0.210804	-0.190389	0.102382	0.0432289	0.084815	-0.0995458	-0.116074
494	Q9BYV9	BACH2	BACH2 (4;6)				4	6		1.62567	0.362344	-0.108659		1.02974	0.325675	-0.194273		0.0709816	0.954262	-0.00649777		0.498227	0.554698	0.0934199		0.0664785	0.962254	0.0061513		0.0575371	0.958468	0.00780656		1.55295	0.346178	0.108313				-0.0493914	0.0598488	-0.0126069	-0.141865	-0.104122	0.183765	0.141755	-0.0471684	-0.156247	-0.0315489
495	Q99933	BAG1	BAG1 (7;10)				7	10		0.707765	0.574253	0.0562908		0.117366	0.893122	0.0213583		0.61691	0.30812	-0.132548		0.192017	0.828913	-0.0340569		0.298943	0.721375	0.0489212		0.955325	0.626783	-0.0689893		0.707758	0.300696	-0.139918				-0.0106029	0.00681075	0.00373235	0.0710482	0.00551233	0.0214994	-0.156041	0.0289694	-0.0234411	0.0220642
496	O95816	BAG2	BAG2 (2;3)				2	3		0.320777	0.748279	0.031811		0.054662	0.961549	-0.00764876		0.563489	0.761789	-0.0302419		0.0607174	0.968554	0.00770423		0.851292	0.861052	0.0231934		0.283104	0.806932	-0.0317555		0.376511	0.705403	-0.0388595				-0.0108702	0.0362823	-0.0261487	-0.0781995	0.100112	0.0590771	-0.0730328	0.0366078	0.0472594	-0.0129433
497	O95817	BAG3	BAG3 (13;5)				13	5		0.696985	0.693744	-0.0382186		0.0686925	0.95522	-0.009495		0.507969	0.663391	-0.042587		0.380553	0.773122	-0.0431941		0.658552	0.765811	-0.0388352		0.180261	0.922886	-0.0144705		0.522596	0.670092	-0.0432036				-0.00164526	-0.0438323	0.0441354	-0.0663229	-0.0354068	-0.0729724	0.0399835	-0.0972805	-0.0184132	-0.0907046
498	P46379	BAG6	BAG6 (16;16)				16	16		1.24982	0.478399	-0.0793302		1.13661	0.498003	-0.102582		2.11585	0.386488	-0.0930187		1.01879	0.526304	0.0970312		0.0588403	0.984844	-0.00214547		1.06799	0.606299	0.0737797		0.2012	0.876271	-0.015834				-0.0073746	-0.00482253	0.0121193	-0.0752947	-0.0166951	0.065849	0.164248	0.060702	-0.0483637	0.0169121
499	Q9UQB8	BAIAP2	BAIAP2 (19;20)				19	20		0.149501	0.856512	-0.017235		0.0847285	0.933664	-0.0129339		0.599354	0.797042	-0.0256725		0.324136	0.797173	-0.0380761		0.0264859	0.988705	-0.00164683		0.266942	0.796955	-0.0337749		0.0847192	0.923999	-0.0100843				0.0272991	-0.0770867	0.0467392	-0.109938	0.0617983	-0.0940053	0.0449795	-0.0667503	-0.0245665	-0.117343
500	O75531	BANF1	BANF1 (6;7)				6	7		0.395907	0.660313	0.0444453		0.385731	0.564371	0.0874509		0.447481	0.785934	0.0282522		0.0096745	0.990787	0.00259492		1.3675	0.504966	-0.0844792		0.318959	0.731645	0.0456005		0.98759	0.383806	-0.100672				-0.0709529	0.0224989	0.0458256	0.170735	0.0161562	-0.0427036	-0.112356	0.160877	0.136771	0.123156
501	Q92560	BAP1	BAP1 (3;2)	Nuclear (100% filter)			3	2		0.566076	0.370446	-0.113647		0.436578	0.532943	-0.100268		0.751552	0.298496	0.138808		0.340979	0.612202	0.0808236		1.544	0.279817	-0.158807		0.462954	0.567769	0.0942032		0.371822	0.429441	0.0936487				-0.0419781	-0.0282881	0.0677688	-0.0744926	-0.105758	0.0141286	0.248863	-0.0275494	-0.00191449	-0.0784459
502	Q8IXM2	BAP18	BAP18 (12;9)	Nuclear (100% filter)			12	9		0.212372	0.743061	0.0319979		0.163476	0.721322	0.0525836		0.194752	0.723397	-0.0371358		0.123416	0.831173	-0.0353801		0.413785	0.575292	0.0770669		0.0569405	0.927565	-0.0147943		0.056356	0.941195	0.00793322				0.0474486	-0.174902	0.112015	-0.102661	0.102637	-0.149408	0.147763	-0.112572	0.0426536	-0.129314
503	P80723	BASP1	BASP1 (12;15)	Plasma membrane			12	15		0.244773	0.202443	0.213131		0.165109	0.48041	-0.135989		0.242137	0.731367	0.0352346		0.095175	0.691186	-0.0792922		0.0908398	0.777163	0.0454721		0.539659	0.222733	-0.428412		0.15973	0.404389	-0.132424				-0.449555	0.668639	-0.560305	0.934039	-0.452579	0.208973	-0.596729	-0.0258313	-0.561276	0.100905
504	Q07812	BAX	BAX (4;17)	Mitochondrion-Mtx	+		4	17		0.963156	0.553093	0.0609772		0.161459	0.756787	-0.0448253		1.18395	0.371201	-0.0999646		0.287428	0.712041	0.0575358		1.54897	0.366598	0.12111		0.226887	0.738493	-0.0482667		0.501191	0.69367	-0.0398319				0.0481103	0.0417791	-0.0943291	0.0613395	0.053208	0.0616515	-0.0712918	0.179658	-0.11295	0.146279
505	Q9NRL2	BAZ1A	BAZ1A (5;9)	Nuclear (100% filter)			5	9		0.789739	0.719538	-0.034558		0.255292	0.7685	0.0422781		0.787054	0.313016	0.132091		0.715658	0.506919	-0.104564		1.41312	0.158407	-0.266189		0.319189	0.837612	-0.0277278		2.58115	0.370739	-0.0995397				0.00357384	0.0323057	-0.0367116	-0.0346046	-0.0411255	-0.0480026	-0.216922	-0.0509828	-0.000979516	-0.107809
506	Q9UIG0	BAZ1B	BAZ1B (38;40)				38	40		0.109779	0.9552	-0.00569784		1.10158	0.550981	0.0865857		0.873035	0.466502	0.0756582		1.45233	0.455486	-0.11257		1.50171	0.328385	-0.136764		0.580385	0.879396	-0.020286		1.23966	0.582058	-0.0554075				0.0398811	-0.0353887	-0.00548971	0.0160591	-0.0174353	-0.0634138	-0.164011	-0.111898	-0.03321	-0.00145399
507	Q9UIF9	BAZ2A	BAZ2A (10;7)	Nuclear (100% filter)			10	7		1.51394	0.390404	-0.101366		0.810563	0.404904	-0.151285		0.876203	0.399	-0.0952996		0.780069	0.410233	0.144111		1.01494	0.678205	-0.0505361		1.33362	0.529558	0.0941913		0.377032	0.668997	-0.0444698				-0.0253156	0.0186817	0.00627779	-0.131747	-0.131484	0.282716	0.0842772	0.0624024	0.0180258	0.00824874
508	Q9UIF8	BAZ2B	BAZ2B (13;14)	Nuclear (100% filter)			13	14		1.64015	0.41404	-0.0956353		0.114973	0.940226	0.0117194		0.472899	0.617717	0.0486853		1.28986	0.526943	-0.090453		1.41671	0.339801	-0.132721		0.184899	0.905272	0.0169017		0.118166	0.911706	0.0115995				0.0284671	-0.0608663	0.0305252	-0.138998	-0.0447267	-0.0789289	-0.0519232	-0.142989	-0.043817	-0.128473
509	Q8NFJ9	BBS1	BBS1 (3;2)				3	2		2.31454	0.156348	-0.189259		1.75067	0.288898	-0.223051		1.19084	0.335858	-0.113531		0.389309	0.858388	0.0259214		0.11051	0.933233	-0.0119175		0.0513066	0.958544	-0.00787067		0.626525	0.536543	0.0638104				0.0667251	0.000213587	-0.0701856	-0.18354	-0.116751	-0.000601893	0.0591249	0.0163815	-0.277355	-0.149934
510	Q9BXC9	BBS2	BBS2 (3;3)				3	3		1.31728	0.250222	-0.147587		2.48763	0.340689	-0.173896		0.206797	0.765364	0.0302054		0.723458	0.671705	0.0588884		1.27879	0.355564	-0.125331		0.253795	0.806174	0.032579		0.34396	0.617065	0.0524612				0.108419	-0.0717209	-0.0432718	-0.0489505	-0.117969	0.0655808	0.0363381	0.067086	-0.101656	-0.154181
511	Q96RK4	BBS4	BBS4 (2;2)				2	2		0.714084	0.55922	-0.0615692		1.26421	0.346835	-0.182557		0.704483	0.480807	-0.0746094		2.69708	0.592787	0.072313		0.537572	0.893449	-0.0178275		0.351621	0.721021	-0.0486752		0.225453	0.768451	-0.0308677				0.0236831	-0.0373963	0.0129786	-0.0172872	0.0112728	0.0646188	0.0768226	0.0746166	-0.0275905	-0.181516
512	P50895	BCAM	BCAM (5;3)	Plasma membrane			5	3		0.169789	0.885887	-0.0137644		0.857264	0.296736	-0.226728		1.09534	0.267913	0.162056		0.563115	0.537399	0.0954034		4.92097	0.0611268	-0.413291		0.447766	0.513264	-0.11756		1.41824	0.188097	-0.237471				0.0554858	0.0506513	-0.112383	-0.0370861	-0.0352345	-0.0199314	0.202994	0.0994766	-0.219407	0.0649647
513	Q9UHQ4	BCAP29	BCAP29 (6;6)	ER-Membrane			6	6		0.993424	0.530928	0.0673798		1.0924	0.662053	0.0593818		0.376638	0.689119	-0.0403792		0.242569	0.935977	0.012969		1.40522	0.282782	0.160829		0.0486945	0.972549	0.00497108		0.732448	0.597633	0.0530695				0.0190362	-0.00704144	-0.0121894	-0.0159707	0.11588	0.00191187	-0.00711343	0.0428987	0.109849	0.0431436
514	P51572	BCAP31	BCAP31 (14;13)	ER-Membrane			14	13		0.414009	0.752377	0.0297709		0.165258	0.854559	-0.0281766		1.109	0.495149	-0.0679227		0.358841	0.71139	0.0566007		1.98352	0.524928	0.0781991		0.0140785	0.995879	-0.00134685		0.219962	0.84966	-0.0194945				0.0297843	-0.0518215	0.0206594	0.0331707	-0.000193837	0.00961081	0.172166	-0.013478	0.0612514	0.0222293
515	P56945	BCAR1	BCAR1 (8;9)				8	9		1.53383	0.318847	-0.123606		2.88527	0.249918	-0.260101		0.412608	0.578137	0.0549994		0.500707	0.797007	0.0356124		1.27459	0.294542	-0.154388		1.22521	0.511804	-0.100883		0.191007	0.820047	0.0242177				-0.0123916	0.0387784	-0.0272208	-0.148363	-0.192792	0.0032928	0.0813973	0.0197329	-0.223818	-0.194859
516	O75934	BCAS2	BCAS2 (12;7)				12	7		0.367116	0.747999	0.0304908		0.0250191	0.982496	0.00304877		1.42953	0.339368	-0.111684		1.05293	0.52623	-0.0922617		1.83848	0.315594	-0.136901		1.76323	0.462497	-0.119704		3.48208	0.131772	-0.279076				0.00418051	0.0759956	-0.0846552	-0.0120811	0.0200009	-0.0309498	-0.14617	-0.103172	-0.110558	-0.0455075
517	Q9H6U6	BCAS3	BCAS3 (4;7)				4	7		0.343372	0.723288	-0.0354098		0.0802867	0.927549	0.0145891		1.54258	0.499657	0.0666201		0.0544145	0.958809	0.0100984		0.214757	0.935424	0.0109205		0.627785	0.664554	0.0600973		1.19115	0.342806	0.11295				-0.0430484	0.00686672	0.0350989	-0.1423	-0.0515154	-0.040301	0.128133	-0.0584567	-0.00160825	0.0301502
518	P54687	BCAT1	BCAT1 (16;22)				16	22		2.49228	0.246379	0.144637		0.856295	0.403166	0.153558		0.288137	0.840009	0.021273		0.111172	0.899303	0.0218891		2.33402	0.492337	0.0851874		0.490314	0.808531	0.0308095		0.458367	0.706405	-0.0381768				-0.0654279	0.0360835	0.0271705	0.217902	0.113986	0.0149916	-0.0887377	0.137652	0.198506	0.167808
519	O15382	BCAT2	BCAT2 (11;7)	Mitochondrion-Mtx	+		11	7		0.480697	0.72835	0.0335834		0.294845	0.710525	0.0533906		0.175024	0.910978	0.0124998		0.0417084	0.966178	0.00857995		1.86524	0.351225	0.125725		0.328491	0.824595	0.0283871		1.59835	0.361001	0.104642				0.0295151	-0.0476845	0.0169857	-0.0343577	0.0797045	0.128115	-0.0963882	-0.00688522	0.108431	0.038488
520	Q9P287	BCCIP	BCCIP (8;14)				8	14		0.0877309	0.939498	0.00802353		0.0851856	0.933489	0.0132507		0.414917	0.814598	-0.024715		0.0142243	0.990879	0.00231138		1.62868	0.624408	-0.0587097		0.0753512	0.95828	0.00753856		1.30757	0.397586	-0.0914482				-0.0804401	0.0511816	0.0259045	0.0593875	0.0303834	-0.0222161	-0.0680312	0.0954247	0.0521931	-0.0259908
521	P06276	BCHE	BCHE (7;11)				7	11		0.214521	0.337576	0.142741		0.632514	0.346234	0.193111		0.354979	0.807013	0.0249828		1.10227	0.301794	-0.267247		0.445601	0.407741	0.123942		0.350123	0.39069	-0.216877		0.00859056	0.970367	0.0061835				-0.430877	0.46815	-0.192884	0.749436	-0.365025	-0.27238	-0.259022	-0.348407	-0.304369	0.0960001
522	P12694	BCKDHA	BCKDHA (8;10)	Mitochondrion-Mtx	+		8	10		0.145501	0.792227	-0.0262047		0.0809874	0.897752	-0.0202659		0.348936	0.598485	-0.0526366		0.106152	0.916937	-0.0182942		0.508405	0.593262	0.0716674		0.0460104	0.940123	-0.0123554		0.264653	0.67076	0.0452354				-0.0195905	-0.0881218	0.101301	-0.178835	-0.0750204	-0.0685434	0.0889941	-0.0792703	-0.0283182	-0.165185
523	P21953	BCKDHB	BCKDHB (5;2)	Mitochondrion-Mtx	+		5	2		0.0713379	0.886243	-0.0149106		0.713306	0.178731	0.502083		2.31928	0.246769	0.181905		0.434201	0.326727	-0.301738		1.93081	0.373883	-0.119085		1.30089	0.33264	0.215256		0.437708	0.484674	0.0777304				-0.016913	-0.0045048	0.0211562	0.127469	-0.0263824	-0.146851	-0.812173	0.0533689	0.232489	0.139346
524	Q9BXK5	BCL2L13	BCL2L13 (8;11)		+	+	8	11		0.197639	0.918366	-0.00994017		0.303421	0.764366	-0.0417366		0.188882	0.91161	0.0123375		0.607341	0.648979	0.0673727		2.5235	0.444474	0.0960696		0.360503	0.795011	0.0355763		1.90766	0.317312	0.118347				-0.024612	0.0477666	-0.0243677	0.00155182	0.00694084	0.0753907	-0.0102727	0.135655	0.024861	0.0884261
525	Q4VC05	BCL7A	BCL7A (3;2)	Nuclear (100% filter)			3	2		0.415246	0.728765	-0.0334427		1.3444	0.626496	-0.0680066		0.360424	0.48999	0.0719976		1.73209	0.65967	-0.0590798		1.20989	0.227315	-0.199754		1.3022	0.531264	-0.0936437		0.586255	0.417294	-0.0943133				0.00399461	0.00283201	-0.00685118	0.0287819	-0.114979	-0.0505337	-0.051235	-0.0770029	-0.10172	-0.118754
526	Q8WUZ0	BCL7C	BCL7C (4;2)	Nuclear (100% filter)			4	2		0.391255	0.589642	0.0562181		0.117348	0.845682	0.0303542		0.32387	0.655957	-0.0446213		0.13721	0.839231	-0.0336686		1.08448	0.358742	0.129345		0.374585	0.672022	-0.0595325		0.165009	0.793181	0.0285057				0.0384102	-0.0356524	-0.00371539	-0.083523	0.0143338	-0.091607	0.129636	-0.141369	0.0710536	-0.0377452
527	O00512	BCL9	BCL9 (5;2)				5	2		0.362475	0.656928	0.0448553		0.15702	0.918205	-0.0152937		0.595125	0.35113	0.113239		1.43994	0.531297	0.0876803		1.40398	0.311066	-0.142977		0.196894	0.836405	0.0275313		0.364002	0.510528	-0.0745936				-0.000356736	-0.0724985	0.069369	-0.01876	0.0752017	0.092231	0.119148	0.048039	0.027935	0.0576743
528	Q9NYF8	BCLAF1	BCLAF1 (13;18)				13	18		1.82619	0.550734	0.0604845		0.475453	0.845152	0.0282865		0.927895	0.305421	0.13471		1.93113	0.444022	-0.11552		6.43242	0.0605	-0.422441		3.67661	0.401759	-0.147718		1.71231	0.122115	-0.348216				-0.00603328	-0.0227327	0.028296	0.0546545	0.07187	-0.110404	-0.0808277	-0.15676	-0.0702416	-0.0867689
529	P11274	BCR	BCR (14;15)				14	15		0.120817	0.912304	-0.0107857		0.490995	0.809745	-0.0352169		0.0665033	0.932434	0.00934503		1.34649	0.660765	0.0596202		0.44767	0.769869	-0.0382901		0.412762	0.788409	0.0351891		0.145269	0.861375	-0.0181594				0.014628	0.00824275	-0.0231535	0.0300604	0.00279751	0.0680512	0.050061	0.0581193	-0.0192869	0.0737894
530	Q9Y276	BCS1L	BCS1L (13;10)		+		13	10		2.20839	0.75225	0.0286636		0.597752	0.804684	-0.0346641		0.255066	0.66495	-0.0436758		1.63331	0.439155	0.121409		0.983344	0.414009	0.116271		1.68419	0.664521	0.0580817		0.302968	0.693023	0.0439316				-0.00655598	0.0267612	-0.0206164	0.0276594	0.0310133	0.0963838	0.164902	0.102727	0.086647	0.10536
531	Q9BUT1	BDH2	BDH2 (5;7)				5	7		0.11173	0.873818	0.0154736		1.22375	0.514229	-0.0971736		1.2729	0.526378	0.0619852		0.569686	0.781272	0.0385019		0.535427	0.788129	0.0344629		0.647512	0.61106	-0.0741452		0.779845	0.457243	0.0809745				-0.0439146	0.0972939	-0.0585696	-0.0213718	-0.0818123	0.001274	0.0728532	0.0382995	-0.0283452	-0.0326416
532	P23560	BDNF	BDNF (2;3)				2	3		0.38528	0.553759	-0.0629171		1.11559	0.369457	-0.160918		0.500748	0.359659	0.110191		0.793946	0.455469	0.116464		0.58139	0.43185	0.111444		0.102314	0.900622	0.0184636		1.44789	0.147146	0.284552				-0.147685	0.160544	-0.0297445	-0.0863182	-0.0462217	0.130654	0.0298111	0.169534	-0.104351	0.0534067
533	Q14457	BECN1	BECN1 (3;7)	Endosome			3	7		0.241063	0.348391	-0.132038		1.37713	0.649877	-0.0619116		0.652996	0.0955185	0.587487		0.0216597	0.965958	0.00902411		0.618381	0.125922	-0.474751		0.167316	0.645396	0.0791508		0.294579	0.23487	0.244774				0.0396801	-0.0265565	-0.0139848	-0.0693769	-0.0679707	0.00563243	-0.0493599	-0.0221706	-0.108289	-0.0808633
534	Q5T5X7	BEND3	BEND3 (5;8)	Nuclear (100% filter)			5	8		0.57875	0.357316	0.116535		0.285723	0.632792	0.0723911		1.17745	0.359986	0.109608		0.517722	0.456243	-0.124762		1.86091	0.234403	-0.18038		0.899452	0.396776	-0.168905		0.993342	0.224799	-0.187307				-0.112538	0.1941	-0.103101	0.235337	0.266924	0.0479082	-0.183946	-0.249581	-0.129729	-0.0200639
535	Q7L4P6	BEND5	BEND5 (3;3)				3	3		1.31507	0.362305	-0.110928		1.29673	0.432123	-0.131912		1.27558	0.332028	-0.119967		0.633821	0.671981	0.0618704		0.710507	0.676374	-0.0537982		0.393665	0.75578	0.0408865		0.738316	0.545489	-0.0628374				-0.00069601	-0.0265393	0.0267431	-0.184932	-0.0370996	0.135585	0.0169157	0.0321731	-0.0466891	-0.12253
536	Q9NYM9	BET1L	BET1L (2;4)				2	4		0.333681	0.503522	0.0787896		0.251526	0.579351	0.0895546		1.48759	0.239207	0.199719		0.63923	0.661342	0.0618001		0.664631	0.536754	-0.0803535		0.175079	0.653901	0.0725651		0.170139	0.719045	0.0405754				-0.121912	0.0653312	0.0492211	0.271201	0.133849	0.0452884	0.0569152	0.0727021	-0.0629792	0.382955
537	Q93088	BHMT	BHMT (2;2)				2	2		0.326283	0.382343	-0.11548		1.71755	0.207738	0.370647		0.372506	0.264339	0.189429		1.44204	0.289261	-0.285459		0.752375	0.147403	-0.355639		0.649982	0.370257	0.200668		0.118428	0.673315	-0.0507309				-0.205821	0.0585114	0.126397	-0.289266	0.205666	-0.160105	-0.390375	-0.341098	0.00307624	0.0078913
538	Q96G01	BICD1	BICD1 (20;23)				20	23		2.81196	0.124334	-0.212555		2.32097	0.2976	-0.210107		2.02557	0.237036	-0.200399		1.00918	0.614433	0.0739051		1.86094	0.598024	0.0660703		1.45781	0.597209	0.076353		1.07257	0.457324	0.0782264				-0.00248385	-0.00399354	0.00645518	-0.197152	-0.184611	0.0573418	0.124489	0.0397411	-0.158378	-0.10813
539	Q8TD16	BICD2	BICD2 (9;6)	Plasma membrane			9	6		2.14878	0.0982603	-0.23625		1.21852	0.290691	-0.229213		1.92241	0.245973	-0.183049		0.242527	0.78105	0.0432175		0.979155	0.566231	0.0730449		0.458803	0.710202	0.0502546		1.18479	0.302562	0.126246				0.0179982	-0.0330328	0.0144736	-0.29558	-0.285906	0.0662147	0.138845	-0.0772895	-0.220255	-0.166999
540	O00499	BIN1	BIN1 (14;12)				14	12		2.79462	0.37444	-0.105398		0.766257	0.398219	-0.157155		1.33476	0.361398	-0.106473		0.189478	0.799168	0.0406045		0.507429	0.792051	0.0366438		0.256637	0.938837	-0.0111522		1.09679	0.716435	0.035569				-0.00303731	-0.0078817	0.0108533	-0.138813	-0.101288	-0.0408355	0.192227	-0.0296995	-0.102498	-0.106328
541	Q13490	BIRC2	BIRC2 (6;4)				6	4		0.967183	0.179192	-0.181953		0.436791	0.436608	0.138949		0.0600992	0.930789	0.0100263		1.37908	0.255342	-0.360465		2.55725	0.0879091	-0.392092		0.121429	0.791142	-0.0395636		1.12849	0.212377	-0.200113				0.152398	-0.288159	0.097123	-0.351866	-0.0306491	-0.451162	-0.16895	-0.481714	-0.126336	-0.414116
542	Q9NR09	BIRC6	BIRC6 (24;25)				24	25		0.0718255	0.94117	-0.00777507		0.317766	0.776219	0.0395904		0.28241	0.692523	-0.0394212		0.280139	0.83073	0.0317558		0.966556	0.44404	0.1037		0.827386	0.597345	0.0791213		0.691686	0.497832	0.0720536				0.0602096	-0.081859	0.0179838	-0.0809107	0.0238618	0.0182664	0.100451	-0.0270698	0.129411	0.00906538
543	Q13867	BLMH	BLMH (20;17)				20	17		0.980643	0.590586	0.0532643		0.100364	0.966262	0.00679199		1.36291	0.659526	-0.0421033		1.13149	0.660174	0.0609979		2.69204	0.509699	0.0801176		0.219949	0.9229	0.0145256		0.234649	0.88156	-0.01525				0.0131976	-0.0303078	0.0166374	0.0603549	0.0950642	0.0418062	0.102302	0.0378293	0.0583196	0.0535895
544	P78537	BLOC1S1	BLOC1S1 (2;2)	Endosome	+		2	2		0.00260073	0.995159	-0.000863059		0.634316	0.2317	-0.366976		1.51689	0.338509	-0.114426		0.862111	0.431973	0.125188		0.304456	0.696778	0.0513533		0.410004	0.365445	-0.240924		0.27342	0.580022	-0.0622101				-0.248918	0.258382	-0.0553873	0.225253	-0.20377	0.180639	0.0762793	0.0952082	-0.526929	0.179705
545	Q6QNY0	BLOC1S3	BLOC1S3 (2;3)	Endosome			2	3		0.251917	0.764581	0.0283201		0.695392	0.288462	-0.24112		0.34711	0.607195	-0.0530781		0.732098	0.394876	0.152554		0.0401681	0.955048	0.00823381		0.335274	0.528425	-0.116886		1.41941	0.469558	-0.0731643				-0.113432	0.170613	-0.0738834	0.0887305	-0.008508	0.247005	-0.00908377	0.210871	-0.235964	0.16628
546	P53004	BLVRA	BLVRA (7;10)				7	10		0.476198	0.793695	0.024701		1.1461	0.384997	-0.153255		0.0229529	0.984048	0.002539		0.410567	0.715731	0.0544792		0.750868	0.762397	0.0388938		1.39804	0.462916	-0.123476		0.171262	0.870392	0.0167318				0.0323143	-0.00953815	-0.0233604	0.00273691	-0.0127423	0.0194899	0.152422	-0.0091761	-0.0487345	-0.087754
547	P30043	BLVRB	BLVRB (10;6)				10	6		0.527986	0.486299	0.0785254		0.786099	0.382019	0.160272		0.0644856	0.814508	0.0265166		0.383731	0.599534	-0.0819625		0.264863	0.632767	-0.067204		0.000996035	0.999768	-0.000215806		0.38766	0.371162	-0.119213				0.0619232	-0.0693532	0.00443446	-0.0221718	0.102711	-0.184872	0.065768	-0.136256	0.075579	-0.00526875
548	P13497	BMP1	BMP1 (3;9)				3	9		4.42549	0.0115161	-0.446212		0.0452208	0.896883	-0.0227269		2.24384	0.25178	-0.176885		0.797245	0.27785	-0.349724		4.06236	0.222553	-0.179018		0.891584	0.608558	0.0737617		1.2231	0.402707	0.0903092				-0.019638	0.0356121	-0.0166461	-0.488399	-0.396328	-0.126166	-0.661148	-0.263513	-0.423249	-0.327892
549	Q9NSY1	BMP2K	BMP2K (3;3)				3	3		1.0808	0.52933	-0.0678322		0.0219848	0.975104	-0.00497259		0.823783	0.640328	0.04512		0.798292	0.666037	-0.0621405		0.207371	0.925578	-0.0129468		0.00314652	0.999371	0.000719064		1.55459	0.373128	0.100005				0.00543678	0.0193559	-0.0251512	0.0018466	-0.051021	-0.114962	-0.0117431	-0.0605514	-0.192486	0.0374529
550	Q14692	BMS1	BMS1 (5;5)				5	5		0.65201	0.329972	0.12369		0.158689	0.870254	0.0249749		0.764353	0.327444	-0.12036		0.347369	0.670015	-0.0628267		1.63535	0.165508	0.244935		0.968259	0.401564	-0.161542		0.00345327	0.993933	0.000885495				-0.0688801	0.182553	-0.133319	-0.0172842	0.215799	0.00134875	-0.172719	-0.0341148	-0.0507228	-0.00657533
551	Q12981	BNIP1	BNIP1 (7;7)	ER-Membrane			7	7		0.338046	0.847688	-0.0177638		0.73534	0.460821	-0.121201		2.13635	0.243553	-0.186495		1.47556	0.530093	0.088547		0.199444	0.898618	-0.01781		0.0780972	0.927143	-0.0148899		2.24617	0.211732	-0.186541				-0.00309195	0.0359373	-0.0336902	-0.0384979	-0.0261609	0.0721833	0.13306	0.0582643	-0.0627446	0.0868512
552	O60238	BNIP3L	BNIP3L (5;3)		+		5	3		1.72003	0.108841	-0.231923		1.04328	0.280229	-0.249952		0.37754	0.642331	-0.0457236		0.880848	0.343673	0.194516		3.22467	0.0467895	0.528921		1.29688	0.377825	0.176487	+	3.72332	0	0.71512				0.00193729	0.0123802	-0.014444	-0.343746	-0.304742	0.271952	0.029836	0.278961	-0.041256	-0.0755458
553	Q96IK1	BOD1	BOD1 (4;2)				4	2	+	5.16876	0.00218182	-0.806838		3.99444	0.0270588	-0.844815		4.81199	0.0460238	-0.564456		2.08184	0.345063	-0.171805		6.34359	0.0465455	-0.471134		2.03709	0.318974	-0.209782		3.0376	0.170163	-0.228752				0.00442863	0.00749938	-0.0120041	-0.831356	-0.819189	-0.159144	-0.138128	-0.21881	-0.980762	-0.981651
554	Q8NFC6	BOD1L1	BOD1L1 (20;21)				20	21		1.27671	0.297576	-0.133644		0.885067	0.436508	-0.135005		0.254295	0.747894	-0.0318459		0.901054	0.42118	-0.135262		0.143662	0.921676	-0.0143115		1.27987	0.444457	-0.136622		0.699948	0.427451	0.087487				0.0229065	-0.0330412	0.00954469	-0.214801	-0.198387	-0.112622	-0.24203	-0.0527351	-0.251373	-0.265053
555	Q14137	BOP1	BOP1 (2;6)				2	6		2.38745	0.0232773	0.398613		0.643766	0.364981	0.173832		1.2429	0.25969	0.177766		0.149147	0.782576	0.044729		0.244162	0.761868	0.0408011		0.908503	0.378651	-0.180052		1.09197	0.228429	-0.180046				0.0160647	0.125689	-0.155576	0.451916	0.565186	0.19749	-0.141218	0.0670026	0.308845	0.0868256
556	Q969J3	BORCS5	BORCS5 (5;2)	Endosome			5	2		0.498202	0.718924	-0.0346146		0.976243	0.641395	-0.0644218		1.18939	0.37104	-0.101965		1.13507	0.58464	0.0764535		2.05061	0.242565	0.1736		0.841647	0.716537	0.0466462		2.08386	0.346068	0.10625				0.0515598	-0.0924259	0.0365679	0.0175975	-0.0609477	0.0273136	0.0925005	0.106216	-0.0243792	0.0315471
557	Q96GS4	BORCS6	BORCS6 (5;3)	Endosome			5	3		0.560131	0.579047	0.0552756		0.355184	0.454728	-0.128837		0.837246	0.497733	-0.0672144		0.739456	0.369685	0.177059		1.92417	0.268835	0.159457		0.0183823	0.970278	-0.00705396		0.435033	0.715331	0.0369671				-0.0735969	0.153718	-0.0934151	0.123447	0.0188839	0.310876	-0.000134325	0.212557	-0.0841524	0.282286
558	Q96B45	BORCS7	BORCS7 (4;3)	Endosome			4	3		1.77285	0.236832	-0.149444		0.0484728	0.933851	-0.0134069		0.572354	0.472459	-0.078092		0.259081	0.715475	-0.055107		0.93583	0.531607	-0.0800478		0.496519	0.60655	0.0809303		0.0509405	0.938096	-0.00869551				0.0532591	-0.17969	0.110364	-0.164364	-0.0837108	-0.162165	0.0803841	-0.092563	0.0491112	-0.151144
559	Q86WA6	BPHL	BPHL (12;9)		+		12	9		1.11064	0.610164	0.0501422		0.270603	0.878316	-0.0223714		0.686351	0.483672	-0.0711212		1.79715	0.486809	0.100485		1.34172	0.309407	0.147131		0.363482	0.827222	0.0279717		0.321546	0.802684	0.0258675				-0.014104	0.0432034	-0.0301341	0.10403	0.0324322	0.0714309	0.0892508	0.13978	0.0894348	0.115533
560	O95861	BPNT1	BPNT1 (14;14)				14	14		0.831568	0.643062	0.0453926		0.013597	0.993225	-0.00100308		1.00177	0.548669	-0.0580295		1.10094	0.62011	0.0678896		2.08708	0.353356	0.121824		0.576608	0.868611	0.0214939		0.362419	0.855772	0.0184015				0.0407106	-0.00640689	-0.0353267	0.0256384	0.0227019	0.0746553	0.0269566	0.0988881	0.0635374	0.0863891
561	Q12830	BPTF	BPTF (21;24)				21	24		0.264379	0.88582	-0.0135191		0.737924	0.866672	0.02381		0.437289	0.824938	0.0233669		0.649546	0.858486	-0.0254154		0.467177	0.844809	-0.0266882		0.279448	0.933273	0.0119137		0.246071	0.921382	0.0101978				0.014288	-0.0263569	0.011711	-0.0159462	-0.0561602	-0.0267637	-0.00463653	-0.0459684	0.000644103	-0.0168787
562	P15056	BRAF	BRAF (9;6)				9	6		0.254889	0.684767	-0.0412903		0.292078	0.911935	-0.0168703		1.01561	0.281944	0.146073		0.0563391	0.976723	0.00552666		1.56194	0.188362	-0.220469		0.189663	0.823922	0.0299467		0.174508	0.75756	-0.0331048				0.0445405	-0.00420206	-0.0416343	0.0476733	0.0285865	-0.0250798	0.0434804	-0.00596826	-0.0193816	0.00560433
563	Q7Z569	BRAP	BRAP (8;9)				8	9		0.322807	0.751568	-0.0298324		1.11791	0.277763	-0.238907		0.238677	0.775558	-0.0300574		0.639292	0.436409	0.133526		0.291331	0.770277	0.0395332		0.557344	0.618053	-0.0755491		0.66084	0.697081	0.0393082				-0.0856061	0.129683	-0.0535569	0.0257578	-0.0920106	-0.0213111	0.247527	0.16931	-0.14576	-0.00586698
564	Q6PJG6	BRAT1	BRAT1 (5;5)				5	5		0.16566	0.847262	-0.0180799		0.504048	0.556663	-0.0886413		1.03352	0.335648	-0.11937		0.264541	0.852454	0.0275189		1.39827	0.453731	0.0970023		0.227603	0.763512	-0.0430426		0.0308273	0.972316	-0.00428784				-0.139071	0.114545	0.0133019	-0.0173013	0.0410602	-0.0237832	0.0555365	0.0443774	-0.19201	0.0288573
565	P46736	BRCC3	BRCC3 (8;8)				8	8		0.11525	0.88447	0.0142071		0.329002	0.50689	-0.107944		0.00823159	0.984244	-0.00270622		0.0372773	0.95478	0.0120711		0.806003	0.236084	0.205967		0.463461	0.525773	-0.11008		1.59348	0.21093	0.189054				0.0337797	0.0246167	-0.0602469	0.0450509	-0.0672618	0.16924	-0.177838	0.0408362	-0.0787846	0.046753
566	O95696	BRD1	BRD1 (9;10)	Nuclear (100% filter)			9	10		0.72349	0.720388	-0.0340832		0.00993265	0.993385	-0.00101136		1.45904	0.560708	0.0552117		0.642165	0.718178	-0.049478		1.88219	0.534649	-0.0761206		0.316943	0.905484	-0.0164062		0.295418	0.893875	0.0131743				0.0340566	-0.0600774	0.0241781	-0.0466651	-0.0628852	-0.00734098	-0.0381321	-0.104859	-0.0190038	-0.069797
567	P25440	BRD2	BRD2 (5;9)				5	9		0.84788	0.482518	-0.078642		1.01838	0.355327	-0.169953		1.19754	0.246279	-0.196745		0.0635051	0.952524	-0.0115022		2.81752	0.371945	0.114622		0.70967	0.522695	-0.102813		0.0175773	0.977002	-0.00348169				0.0595088	-0.050742	-0.0109345	-0.192416	-0.0677851	0.101161	-0.0523508	-0.0852469	-0.138273	-0.120339
568	Q15059	BRD3	BRD3 (7;9)	Nuclear (100% filter)			7	9		0.54502	0.667459	-0.041691		0.549131	0.615351	-0.0734286		0.833516	0.566359	-0.0571911		0.202823	0.843165	-0.030557		0.808053	0.626475	-0.0597769		0.927968	0.644457	-0.0622946		1.2756	0.467415	-0.075277				0.0596333	-0.0522517	-0.00959796	-0.10509	0.0171829	0.0607771	-0.113161	-0.0427999	-0.147651	-0.0806696
569	O60885	BRD4	BRD4 (16;17)	Nuclear (100% filter)			16	17		0.409804	0.536679	-0.0677668		0.348493	0.795082	0.0380079		0.313645	0.843787	-0.0207519		0.895367	0.573658	-0.080859		0.648234	0.597571	-0.0669748		0.130391	0.859855	0.0249157		0.121299	0.855766	-0.0199599				0.0776177	-0.163545	0.0729945	-0.197521	0.0670956	-0.0891279	-0.0671783	-0.0961695	-0.0169344	-0.126108
570	Q9NPI1	BRD7	BRD7 (7;6)	Nuclear (100% filter)			7	6		0.502407	0.575504	0.0565652		1.91335	0.384728	0.149257		1.62285	0.309682	0.126143		1.95874	0.371537	-0.148884		1.36671	0.381165	-0.116177		0.590302	0.676668	-0.0561919		0.535232	0.645036	-0.046599				0.0995037	-0.14881	0.037876	-0.0269118	0.0503653	-0.146898	-0.181787	-0.125704	0.00716264	-0.050725
571	H7C127	BRD8	BRD8 (14;12)				14	12		0.454136	0.77427	-0.0267936		0.132495	0.975181	-0.00464036		1.45563	0.32389	0.123325		1.62345	0.674822	-0.0559134		2.13093	0.294023	-0.146264		0.679515	0.794149	-0.0337602		0.0644164	0.973405	0.00385439				0.0260798	-0.0280025	0.0014149	-0.0780502	-0.0186345	-0.0565138	-0.0674287	-0.0454136	-0.0554108	-0.0822741
572	Q9H8M2	BRD9	BRD9 (7;6)				7	6		2.06855	0.60351	-0.0504173		0.929094	0.585868	-0.0766693		1.30674	0.51715	-0.0627313		0.0543438	0.978783	0.00529864		1.9569	0.510937	-0.0827576		0.376762	0.875717	-0.0209534		1.91097	0.386883	-0.0950716				-0.00474169	0.0085271	-0.00382342	-0.0679117	-0.0241363	0.0556424	-0.0511454	0.0110074	-0.0326096	-0.0989293
573	Q9NXR7	BRE	BRE (4;6)				4	6		1.54606	0.497579	0.0729759		1.98527	0.455292	0.11671		0.297393	0.681068	0.0408382		0.0673129	0.97771	0.00511532		1.23015	0.384035	0.119343		1.09533	0.702847	0.0488491		0.795593	0.435754	0.0872053				-0.0788996	0.0186096	0.0569132	0.0432708	0.0725057	-0.0147286	0.0420472	-0.0139314	0.140862	0.101948
574	Q92994	BRF1	BRF1 (4;2)				4	2		1.76307	0.252839	-0.145712		0.496198	0.653157	-0.0629874		1.4684	0.402465	0.0891511		0.241782	0.845192	-0.0300143		1.58452	0.51148	-0.0817241		0.472877	0.694185	0.0527103		1.78496	0.250892	0.153139				0.0491669	-0.077986	0.0256717	-0.154401	-0.0577259	-0.0479547	0.0511482	-0.0951984	-0.0354188	-0.153583
575	Q8TDN6	BRIX1	BRIX1 (6;9)				6	9	+	3.4307	0.00336667	0.726814		1.94294	0.05075	0.70615		2.42304	0.162166	0.325049		0.304208	0.559165	0.0938457		1.93663	0.102714	0.384112		0.436497	0.628021	0.0731815		0.0792468	0.870547	-0.0176524				-0.245207	0.296782	-0.107952	0.712164	0.888459	0.221555	-0.0612984	0.0661033	0.799322	0.79108
576	Q8WUW1	BRK1	BRK1 (2;3)				2	3		0.392791	0.468688	-0.0848531		0.279652	0.547018	0.0950656		0.0998332	0.898105	-0.0139735		0.0154995	0.980816	-0.00561107		0.312526	0.694997	0.0515785		0.686648	0.399688	0.174308		0.691147	0.330015	0.122458				0.149269	-0.286903	0.099407	-0.269711	0.0863796	-0.110145	0.19144	-0.117338	0.0857684	-0.0761629
577	Q5VW32	BROX	BROX (2;5)				2	5		1.02625	0.576866	0.0551868		0.658377	0.678077	-0.0577325		0.0155105	0.989164	-0.00165057		0.634956	0.697683	0.0558202		0.56952	0.763686	0.038498		1.07416	0.664821	-0.0570991		0.214371	0.858589	-0.0183394				0.0340245	0.00946935	-0.044612	0.0923899	0.0882621	-0.010193	0.0771826	0.0985529	-0.0169965	0.0295604
578	P55201	BRPF1	BRPF1 (3;5)	Nuclear (100% filter)			3	5		0.297182	0.846071	-0.0184097		0.421119	0.68264	0.0565026		0.0786683	0.905529	-0.0136138		0.929652	0.52682	-0.0962263		1.24479	0.543089	-0.0780468		0.161857	0.880876	-0.021314		0.505941	0.510971	-0.0732508				0.00860438	-0.0196628	0.0108584	-0.0202125	-0.0408852	-0.171403	-0.0491761	-0.0686497	0.0416675	-0.102616
579	Q8TDC3	BRSK1	BRSK1 (10;9)				10	9		2.36117	0.555911	-0.059052		0.172501	0.924195	-0.0141658		0.696231	0.406685	0.0904564		1.61223	0.453684	-0.114113		0.802064	0.475558	-0.0991192		1.31711	0.627757	-0.0692264		0.532993	0.63353	0.0503892				0.0123272	-0.00278528	-0.00962947	-0.0441447	-0.0467073	-0.124684	-0.067683	-0.150752	-0.138463	-0.155053
580	Q8IWQ3	BRSK2	BRSK2 (7;3)				7	3		0.539956	0.689601	0.0394775		0.338074	0.799056	-0.036561		1.55399	0.331623	0.114613		0.249994	0.860805	0.0275107		1.33233	0.468064	0.0958087		0.661125	0.710969	-0.0485278		2.27018	0.223579	0.170944				-0.0212326	-0.0255965	0.0457158	-0.0265075	0.00674707	-0.0317006	0.101504	0.011879	0.00255323	-0.0410868
581	Q6RI45	BRWD3	BRWD3 (5;4)	Nuclear (100% filter)			5	4		0.158182	0.856667	0.0171452		0.64538	0.809753	0.0338786		0.363911	0.631963	-0.0471002		0.433739	0.860538	-0.0255928		0.199405	0.882166	-0.0217806		0.0799586	0.953927	-0.00885939		0.753842	0.432188	-0.086026				0.024756	-0.0608496	0.0342059	-0.0380631	-0.0559344	0.0124165	-0.053187	-0.0374312	0.00334857	-0.00783311
582	J3KQ12	BSCL2	BSCL2 (4;6)				4	6		0.457515	0.603457	-0.0520709		0.307865	0.653438	0.0669677		0.394394	0.523706	0.0656488		0.534266	0.492363	-0.112006		0.284884	0.810196	0.0326302		0.0551131	0.962848	0.00703256		0.953315	0.270328	0.15035				0.0509995	0.0712344	-0.130677	0.0197899	-0.0763499	-0.0358654	-0.272586	-0.0346838	-0.0346301	-0.0109689
583	Q9NW68	BSDC1	BSDC1 (6;5)	Golgi			6	5		0.46658	0.530236	0.0688318		0.0684623	0.917932	0.0162512		0.422039	0.587392	-0.0543834		0.0436477	0.963481	0.00865421		0.247925	0.764453	0.0402022		0.208328	0.754614	-0.0439264		0.695871	0.447943	-0.0830129				0.0472158	-0.152832	0.0938954	-0.0600318	0.164988	-0.0553949	0.106565	-0.0359594	0.130861	-0.0939259
584	P35613	BSG	BSG (14;10)	Plasma membrane			14	10		0.5015	0.742915	-0.0315194		1.80608	0.438688	-0.122657		3.81053	0.289932	-0.134038		2.56095	0.326773	0.204998		5.91975	0.109367	0.323832		1.84835	0.471145	0.113861		2.65183	0.181705	0.221314				0.0199587	0.0130292	-0.0335733	-0.0271095	-0.0984949	0.180171	0.183139	0.250735	0.0645814	0.118854
585	Q9UPA5	BSN	BSN (7;12)				7	12		1.18978	0.264784	-0.144412		0.252768	0.717455	0.051205		0.102558	0.952376	0.00680713		1.56301	0.319549	-0.210926		2.52756	0.237135	-0.172652		0.0659506	0.924323	-0.0153097		0.139233	0.843187	-0.0214333				0.0490904	-0.139148	0.0804292	-0.288033	-0.0378075	-0.120411	-0.223038	-0.295025	-0.0503297	-0.264824
586	O14981	BTAF1	BTAF1 (25;11)				25	11		0.238122	0.854258	0.0172566		1.66363	0.862124	-0.0244554		1.27329	0.350227	0.107381		0.932556	0.862233	0.0241093		0.948513	0.63053	-0.060382		0.260096	0.900518	-0.0176027		0.307292	0.773983	0.0297428				0.0259499	-0.013184	-0.0131203	-0.0131448	0.0219783	0.0257747	0.0161219	0.029615	-0.0107947	0.00518609
587	A6QL63	BTBD11	BTBD11 (2;3)				2	3		0.00648972	0.995718	0.000750513		0.759976	0.507017	-0.101537		1.43999	0.557975	-0.0574307		0.819456	0.508772	0.0991451		0.0995555	0.94477	0.00959083		0.0228268	0.988207	-0.00314279		1.11267	0.618132	-0.0485904				-0.0199855	0.118551	-0.107627	0.0372165	0.0114977	0.0191013	0.176606	0.0954262	-0.055921	0.0768264
588	A6NE02	BTBD17	BTBD17 (7;7)				7	7		1.9027	0.302678	-0.128665		0.374942	0.742496	0.0452178		0.733207	0.411858	0.0908753		1.75427	0.340692	-0.182592		0.342543	0.746622	-0.044167		0.0647867	0.954783	-0.00870913		2.34203	0.217591	0.175373				0.0415771	-0.0734805	0.0291618	-0.195138	-0.0527509	-0.209566	-0.114114	-0.225668	-0.0752527	-0.202199
589	P20290	BTF3	BTF3 (9;7)				9	7		1.68096	0.302372	-0.130453		0.201291	0.837805	-0.0297579		0.656135	0.71687	-0.0352296		0.384701	0.798991	-0.0372869		1.92376	0.557613	-0.0712045		0.502789	0.649838	0.0634087		0.250721	0.818681	0.0240193				0.0135975	-0.0281125	0.0141094	-0.157889	-0.0357878	-0.105476	0.0155413	-0.0230592	-0.122778	-0.0993569
590	Q96K17	BTF3L4	BTF3L4 (8;17)				8	17		0.220016	0.805106	-0.0237393		0.345863	0.834312	0.0301208		0.619807	0.43834	0.0867959		0.709813	0.676181	-0.0586674		0.931038	0.731431	-0.042128		0.0407915	0.97414	-0.00480731		0.456127	0.527615	0.0684072				-0.065914	-0.0111019	0.0735815	-0.120321	-0.0125349	-0.121061	-0.0230657	-0.0343757	0.001569	-0.0518774
591	Q7KYR7	BTN2A1	BTN2A1 (3;3)	Plasma membrane			3	3		0.340559	0.772752	-0.0273102		0.739665	0.608463	-0.0722789		1.24229	0.473132	-0.0737099		1.89655	0.340507	0.181369		2.87428	0.372279	0.114235		1.61998	0.44286	0.1364		0.948605	0.510111	0.0678354				-0.057589	-0.0157631	0.0703868	-0.0230681	0.0460162	0.175605	0.240168	0.126344	0.139297	0.138107
592	O60566	BUB1B	BUB1B (2;2)				2	2		0.318165	0.727594	0.0341983		0.943177	0.423013	-0.143305		1.02032	0.408259	-0.0910925		0.173439	0.861599	0.0272689		0.870645	0.575713	0.0725925		1.50365	0.410071	-0.150234		0.541916	0.612015	-0.0526983				0.00294649	-0.0119539	0.00892729	0.0944154	-0.0541663	-0.0724113	0.113378	0.0392625	-0.101576	-0.131658
593	O43684	BUB3	BUB3 (7;11)				7	11		0.180143	0.880481	-0.0143733		1.31732	0.24967	-0.292723		0.90964	0.290345	-0.143777		1.69173	0.36295	0.16141		0.0572695	0.942442	-0.0110395		0.559533	0.508393	-0.116939		2.31147	0.266988	-0.140443				0.000397569	0.0995159	-0.107321	0.0183359	-0.0473901	0.0926936	0.170394	0.217034	-0.204831	0.0253028
594	Q9BRD0	BUD13	BUD13 (3;7)				3	7		0.740886	0.408101	0.102634		1.10077	0.436391	0.128707		0.75947	0.424664	0.0851278		1.16214	0.411299	-0.134628		2.50921	0.169667	-0.228613		0.767282	0.506858	-0.108555		1.71192	0.170224	-0.246119				-0.0389432	-0.0460675	0.0814207	-0.00440224	0.260091	-0.0521175	-0.155245	-0.198922	0.0315383	-0.064681
595	P41223	BUD31	BUD31 (2;4)				2	4		0.0190364	0.988463	0.00160306		0.00217215	0.99829	0.000227349		0.357136	0.588607	-0.0558964		3.9404	0.331344	-0.176598		0.311854	0.720631	-0.0497387		2.02211	0.366888	-0.177974		1.98267	0.34512	-0.107238				-0.0412099	0.0029398	0.0372004	0.00518969	0.00121987	-0.203462	-0.161042	-0.167031	-0.229321	-0.123746
596	Q13895	BYSL	BYSL (3;8)				3	8		2.27346	0.0538235	-0.296823		0.420166	0.523222	-0.0992725		3.08991	0.183866	-0.291753		1.34101	0.302445	-0.256123		0.387409	0.785406	-0.0355724		0.256167	0.68905	-0.0585727		0.193195	0.777669	-0.0305024				0.10017	-0.130999	0.0213397	-0.414064	-0.149565	-0.318237	-0.118262	-0.338538	-0.261446	-0.49877
597	Q7L1Q6	BZW1	BZW1 (15;9)				15	9		1.87693	0.447881	-0.0847291		0.514554	0.680725	-0.058604		0.255394	0.703931	-0.0380096		0.15516	0.901968	0.0201894		0.898875	0.5381	-0.0804442		0.979939	0.716845	0.0463145		0.251439	0.755248	-0.0337248				0.00279785	-0.0355921	0.0319986	-0.051555	-0.0821617	-0.0656334	0.0733904	0.0508366	-0.0277941	-0.0687501
598	Q9Y6E2	BZW2	BZW2 (20;25)				20	25		0.00837807	0.997215	-0.000526404		0.12944	0.819864	-0.0348443		0.697949	0.451628	-0.0793668		0.302858	0.64803	0.0737447		0.810433	0.510741	0.0881461		0.464024	0.772498	0.0394268		0.107076	0.932533	0.00930565				-0.0457774	0.0584395	-0.0146547	0.0145547	-0.00576838	0.215413	-0.0916082	0.0956011	-0.00881216	0.0994298
599	Q5T2E6	C10orf76	C10orf76 (5;9)				5	9		0.190747	0.751901	0.0309539		0.493155	0.506055	-0.110253		0.324634	0.471342	-0.0776557		0.0293986	0.968488	0.00818014		0.797242	0.329465	0.146223		1.0479	0.454085	-0.133026		0.1631	0.731546	0.0376135				0.0546558	-0.0917114	0.0327777	-0.119006	0.0301921	-0.112913	0.169245	-0.0376349	-0.100509	-0.107142
600	Q9H0W9	C11orf54	C11orf54 (4;4)				4	4		2.32361	0.447398	0.0847412		1.16555	0.702843	0.0507038		0.689626	0.688967	-0.0393298		0.672856	0.805744	0.0338461		1.65524	0.599395	0.0636355		0.00393866	0.999685	-0.000191301		1.06332	0.552426	-0.0604355				0.0408982	-0.0183764	-0.0234125	0.113047	0.0896685	0.050827	0.00120888	0.0477392	0.0623837	0.0881339
601	Q9H3H3	C11orf68	C11orf68 (5;6)				5	6		0.337033	0.658756	-0.0455655		1.8145	0.270903	0.240699		0.913205	0.316335	0.12701		1.14111	0.416344	-0.133138		0.752571	0.726356	0.0440146		1.15411	0.408487	0.153127		1.46008	0.196839	0.21659				0.0278804	-0.0117489	-0.0165448	-0.153568	-0.102527	-0.0688905	-0.214223	-0.11784	0.0586727	0.0738529
602	Q9BUA3	C11orf84	C11orf84 (4;9)				4	9		0.290281	0.83109	0.0198341		0.660801	0.672557	0.057945		1.75941	0.305551	0.127644		1.63288	0.436575	-0.118236		1.75659	0.375615	-0.115973		1.06501	0.596526	-0.0801254		0.139563	0.936372	-0.00816375				0.0225812	-0.0975392	0.0698383	0.0231406	0.0576286	-0.146742	-0.147129	-0.0640069	-0.117595	-0.0413629
603	A0A0B4J220	C11orf98	C11orf98 (8;2)				8	2		0.127875	0.85367	-0.0173349		0.823741	0.356959	0.173925		0.153925	0.790197	-0.0286629		0.33209	0.636068	-0.0739621		0.156705	0.892378	0.0190125		0.895481	0.482291	0.117298		0.0363978	0.947107	0.00768448				0.0714912	-0.0614566	-0.0131862	-0.0485082	0.056075	-0.131726	0.0792891	-0.178191	0.147108	-0.00289884
604	Q9HB07	C12orf10	C12orf10 (6;5)				6	5		0.0499583	0.964589	-0.00508605		0.637893	0.798109	0.0367337		0.0723797	0.873569	-0.0178192		0.245877	0.926094	0.0156012		0.296729	0.845103	-0.0283712		0.746493	0.676066	0.0574209		0.181599	0.716482	-0.0411044				0.0245016	-0.0297457	0.00472264	0.0622099	0.0355024	-0.00503592	0.0589265	-0.00773074	0.05815	0.055831
605	Q9NQ89	C12orf4	C12orf4 (4;5)				4	5		0.135707	0.848765	0.0181702		0.12857	0.668091	0.0713743		0.822052	0.385978	0.0968901		0.102932	0.753925	-0.0582334		0.122764	0.904067	0.0177743		0.0357798	0.973085	-0.00502924		0.946169	0.390666	0.0964942				-0.120518	0.0849705	0.0278289	0.119321	-0.0645651	0.0595749	-0.431104	0.192677	-0.0316786	0.049815
606	Q8N5I9	C12orf45	C12orf45 (2;3)				2	3		0.886896	0.527252	-0.069145		1.20569	0.508506	-0.0991224		0.370252	0.712124	0.0371374		0.210175	0.935363	-0.0133491		1.9826	0.158728	-0.26103		0.415504	0.739613	-0.0433265		1.88604	0.247828	-0.154747				-0.043084	0.0567316	-0.0154977	-0.0565373	-0.0421705	-0.0508273	-0.00873162	0.0184617	-0.131483	-0.0532465
607	Q9UKR5	C14orf1	C14orf1 (2;3)				2	3		0.35909	0.550752	0.065269		0.21633	0.67853	0.0602517		0.13023	0.923861	-0.0106805		0.202418	0.769715	0.044925		0.729472	0.578425	0.0712323		0.144207	0.785154	0.0399077		0.0227934	0.970838	-0.00471717				0.0701119	-0.20046	0.110936	-0.115483	0.139992	0.0558851	0.157206	-0.0892238	0.123746	-0.0488218
608	Q9Y224	C14orf166	C14orf166 (11;13)				11	13		1.66761	0.560115	0.0590859		0.306176	0.460252	-0.136058		0.207796	0.89647	0.0143241		0.338331	0.44634	0.149335		1.97764	0.560372	-0.0703339		1.20812	0.727137	-0.0458093		1.41272	0.34026	-0.115096				-0.0670763	0.0542858	0.0101847	0.0546984	0.0531818	-0.0123013	0.476639	-0.0180237	-0.0128104	0.0257477
609	A0A0A6YYH1	C15orf38-AP3S2	C15orf38-AP3S2 (4;3)				4	3		0.0483495	0.948729	-0.00676013		0.765611	0.425315	-0.143409		0.0320341	0.93559	-0.00954213		0.711808	0.444629	0.129505		0.351103	0.579258	0.0800335		0.0563191	0.963009	-0.00714367		0.507498	0.477678	0.0772515				0.0281049	-0.00918761	-0.0193511	0.11628	-0.0596183	0.0392933	0.265241	0.0807118	-0.0391501	-0.000563955
610	Q9BV29	C15orf57	C15orf57 (6;5)				6	5		1.09224	0.399223	-0.100466		0.860218	0.363526	0.174265		1.88387	0.217583	0.238225		0.420211	0.584787	-0.0861994		2.43471	0.161484	-0.241138		1.99379	0.351368	0.188532		0.825054	0.39111	0.0975535				-0.0442194	-0.0950252	0.12952	-0.182916	-0.00685748	0.0571116	-0.201231	-0.119592	0.0700189	0.0487479
611	Q96GQ5	C16orf58	C16orf58 (11;8)	ER-Membrane			11	8		0.294037	0.778153	-0.0273875		0.18505	0.847694	-0.0284698		0.101955	0.920525	0.0109804		0.678157	0.569833	0.0870119		1.5109	0.563532	0.071354		0.899319	0.573766	0.0859296		1.13509	0.348321	0.109722				0.013004	-0.00420249	-0.00889384	0.00134926	-0.0493524	0.0176362	0.180883	0.0613804	0.0647365	0.00109236
612	Q7Z3J2	C16orf62	C16orf62 (12;17)				12	17		1.20493	0.759023	0.0282999		0.0344947	0.982207	0.00314801		1.76638	0.432582	0.083486		0.493021	0.809988	0.0356255		0.0117575	0.996528	0.000562536		0.263345	0.944019	0.0104736		2.19675	0.566572	0.0557486				0.00142864	-0.0145862	0.0130243	0.0239844	0.0064545	0.0704255	-0.0184154	0.0545748	0.0550744	0.0467045
613	Q9BSU1	C16orf70	C16orf70 (3;2)				3	2		0.380978	0.805985	0.0228435		0.204628	0.898127	-0.0190172		0.387171	0.566829	0.0588224		0.361846	0.857929	0.0266021		0.248494	0.905418	0.0163072		0.180287	0.918756	-0.0152586		0.340485	0.630288	0.0522861				-0.00759683	-0.00980132	0.0172415	-0.00194885	-0.0165853	0.0421147	0.0584334	-0.0225515	0.0509289	0.00909786
614	Q9HAS0	C17orf75	C17orf75 (9;9)				9	9		0.154492	0.914123	0.0104371		0.564896	0.325993	0.214865		1.06351	0.513261	-0.0636921		0.420516	0.41353	-0.160465		1.09797	0.6169	0.0617438		0.918436	0.727041	0.043963		0.186356	0.903924	-0.0123854				-0.075073	0.0195061	0.0525462	0.00692971	-0.0304522	-0.0400606	-0.446981	0.00378879	0.0745322	0.0624989
615	Q9BSJ5	C17orf80	C17orf80 (4;3)				4	3		0.287673	0.690519	-0.0401494		0.866339	0.49247	-0.108247		0.32544	0.530606	-0.0642901		0.155883	0.942649	-0.0118443		0.470444	0.557434	0.0816186		0.512902	0.603084	-0.0799415		0.348921	0.584949	0.0574779				0.0671138	-0.0317684	-0.0377683	-0.10213	-0.019094	0.0179734	-0.0472451	-0.00885724	-0.159302	-0.176529
616	Q8TCD1	C18orf32	C18orf32 (3;2)				3	2		0.0566954	0.941199	0.00786138		0.989939	0.870408	-0.0232734		0.054763	0.823846	0.0266864		2.1432	0.370737	0.150287		1.43399	0.222191	0.196716		1.41004	0.467367	0.119152		0.533975	0.225089	0.215541				0.0391652	-0.0447287	0.00433415	0.066264	0.0638057	0.137011	0.165585	0.141841	0.124969	0.134557
617	Q96DM3	C18orf8	C18orf8 (8;7)	Endosome			8	7		0.45863	0.705925	0.0368018		1.56434	0.778452	0.0381696		0.210205	0.769386	0.0297637		1.84835	0.639982	0.0631502		0.100309	0.943313	0.0103464		0.895274	0.644026	0.064518		0.0204392	0.97827	0.00330835				0.0261271	-0.0413725	0.0143483	0.10572	0.0634616	0.0463655	0.0757767	0.0657778	0.111626	0.0954968
618	Q9BQ61	C19orf43	C19orf43 (2;2)				2	2		0.191756	0.605815	-0.0550737		0.663805	0.234199	-0.35727		1.0914	0.150544	-0.39501		0.386048	0.364762	0.212548		0.567615	0.256936	-0.201705		0.324786	0.593159	-0.0896483		2.01523	0.0131579	-0.541642				-0.127888	0.00624782	0.111686	0.19627	-0.148171	-0.0830687	0.601469	0.097697	-0.122778	-0.0486745
619	Q8N9M1	C19orf47	C19orf47 (3;8)	Nuclear (100% filter)			3	8		0.129614	0.817924	0.0221121		0.181285	0.752979	0.0477782		0.347094	0.441145	0.0872673		0.201601	0.715161	-0.0568283		2.43865	0.0208519	-0.718826		0.335335	0.810271	-0.0311622	+	3.59672	0	-0.653671				-0.0745282	0.224457	-0.181133	0.0370941	0.1054	0.093561	-0.226349	-0.0534452	0.00532455	-0.00171749
620	Q9NWV4	C1orf123	C1orf123 (7;10)				7	10		0.225171	0.796444	0.0251244		0.995226	0.492685	-0.109121		0.60948	0.663885	-0.042867		3.29595	0.482927	0.097659		0.652598	0.727428	0.0449895		0.262296	0.787233	-0.0365865		0.202404	0.829906	-0.0230019				0.00111763	0.0387616	-0.0409816	0.130462	-0.0700074	0.0809466	0.105797	0.105243	-0.0811247	0.0533126
621	Q9H425	C1orf198	C1orf198 (2;2)				2	2		0.00690711	0.988476	-0.00180877		0.134124	0.80313	-0.0381401		0.314283	0.59849	-0.0527452		0.411625	0.532249	0.103264		0.723957	0.44685	-0.107986		0.302269	0.649178	0.066933		0.818262	0.261502	-0.158922				0.031571	-0.0615765	0.0280868	0.232415	-0.00774146	-0.085411	0.206798	0.186294	0.00470602	0.0589759
622	Q9BV19	C1orf50	C1orf50 (3;4)				3	4		0.131401	0.94429	0.00694348		0.347465	0.877998	0.0225247		0.478844	0.480456	-0.0734527		0.32986	0.879974	0.0218299		0.946698	0.342986	0.139038		0.964092	0.767587	0.0374111		0.599583	0.580233	0.0586422				0.0276516	-0.0604337	0.0309331	0.00653599	-0.0285395	0.0299708	-0.0209058	0.0551674	0.0384684	0.023088
623	Q8N6N3	C1orf52	C1orf52 (3;2)				3	2		0.689704	0.55059	-0.0621232		0.270767	0.76808	0.0428007		1.49621	0.267699	0.158285		0.214689	0.81547	0.0356983		1.67623	0.431562	-0.101863		1.7406	0.429898	0.140622		1.18414	0.322281	0.118545				0.00814545	0.0566227	-0.0674705	-0.0636219	-0.0681783	0.116162	-0.072674	0.0590713	0.0316373	0.107023
624	Q07021	C1QBP	C1QBP (11;8)	Mitochondrion-Mtx	+		11	8		0.08501	0.942642	0.00748979		0.685617	0.63562	-0.0661104		0.450938	0.734277	0.0329306		1.48617	0.439227	0.120444		0.537115	0.787496	0.035872		0.478152	0.723392	0.0468434		0.885203	0.542336	0.0613128				-0.0122735	0.0524095	-0.0417501	0.0328199	0.0204681	0.160097	0.0638292	0.136291	0.0145707	0.119053
625	O75973	C1QL1	C1QL1 (2;4)				2	4		3.36125	0.0366127	-0.326941		2.12617	0.366319	-0.164988		1.28553	0.264394	-0.167424		4.35619	0.303569	-0.23858		1.05917	0.349216	-0.134489		0.986095	0.603129	-0.0766274		0.19451	0.814793	0.0250282				0.0238545	0.0177567	-0.0425402	-0.376085	-0.307397	-0.238195	-0.241768	-0.237515	-0.430616	-0.379796
626	Q9GZN8	C20orf27	C20orf27 (7;5)				7	5		0.794661	0.707251	0.0357663		1.40757	0.720835	-0.0489891		1.22973	0.46423	0.075417		0.578811	0.905702	0.01787		0.358976	0.9149	-0.0144686		1.56523	0.627869	-0.0668854		0.370596	0.806481	0.0251821				-0.0152286	0.0376281	-0.0231595	0.0494188	-0.0142144	0.0145533	0.0114114	0.0266626	-0.0272519	-0.0134582
627	O43822	C21orf2	C21orf2 (2;3)				2	3		0.0167315	0.983691	-0.00232401		0.238147	0.55295	0.0961447		0.734573	0.305469	0.13675		0.111874	0.787867	-0.0470176		1.06213	0.223996	-0.206002		0.30938	0.711918	0.0514511		0.572629	0.524183	-0.0669284				0.0795138	-0.0797387	-0.00417653	-0.10645	0.0378455	-0.150446	0.231624	-0.225384	0.0745895	-0.0573281
628	O14523	C2CD2L	C2CD2L (3;4)				3	4		0.282207	0.807515	-0.0231513		0.0908307	0.890279	0.0226186		1.60718	0.489685	0.0686157		0.145508	0.83389	-0.0348806		0.224387	0.941317	0.0100769		0.117748	0.943382	0.0108893		1.47795	0.369769	0.101844				0.011459	-0.00572737	-0.00580032	0.0045327	-0.095679	-0.128934	0.128769	-0.105825	-0.0153968	-0.0404747
629	Q86YS7	C2CD5	C2CD5 (5;2)	Plasma membrane			5	2		0.410164	0.810238	-0.0222325		1.88973	0.280633	0.226846		0.253386	0.530315	-0.0653879		1.25263	0.405277	-0.138344		0.172153	0.79927	0.0386822		1.68316	0.48018	0.110735		0.0209497	0.972466	-0.00447316				0.0519792	-0.0579766	0.00389479	-0.038858	0.0214412	-0.144411	-0.204187	-0.0677465	0.106636	0.0404036
630	Q9BVC5	C2orf49	C2orf49 (5;11)				5	11		0.212881	0.835499	0.0195272		0.0862521	0.933632	0.0130387		1.43847	0.433661	0.0810945		0.79942	0.535721	-0.0917281		3.02397	0.230602	-0.175948		1.18842	0.522987	-0.0982167		1.69078	0.325664	-0.114381				-0.0617297	0.0954221	-0.0387364	0.0715431	-0.0383165	-0.106148	-0.0103047	-0.161571	-0.12072	-0.0224234
631	Q3KRA6	C2orf76	C2orf76 (3;2)				3	2		1.16071	0.33973	0.115371		0.872871	0.570503	0.0824505		0.49342	0.512055	0.0663706		0.927449	0.509362	0.0967989		0.322381	0.714938	-0.0485432		0.718106	0.644779	0.0638784		1.01117	0.385854	-0.0975436				0.0148465	-0.0590805	0.0423367	0.0023053	0.168306	0.0976438	0.154134	0.0304829	0.201376	0.149874
632	P01024	C3	C3 (2;2)				2	2		0.989936	0.0191982	0.481525		1.51303	0.326119	0.188878		2.45517	0.0362727	0.832047		0.026512	0.985155	-0.00371055		0.00952243	0.982026	0.00289227		0.597895	0.274616	-0.296357		0.723077	0.137	0.353414				0.0892657	-0.0843124	-0.0102254	0.0375527	0.242607	-0.0543764	0.0201995	0.0140353	0.104318	0.1862
633	Q5JPI3	C3orf38	C3orf38 (6;2)				6	2		0.0926103	0.896151	-0.012716		0.161029	0.793319	0.0405332		0.329855	0.756259	-0.030845		0.370493	0.85847	0.0262792		0.174703	0.890979	0.0195315		0.324389	0.619961	0.0795284		0.0101818	0.990601	0.00140252				0.0725916	-0.0980755	0.0202248	-0.103263	-0.00955451	0.0114656	0.0334411	0.0293091	0.204989	-0.0968463
634	Q49AR2	C5orf22	C5orf22 (4;5)				4	5		1.07716	0.469311	-0.0813752		1.08355	0.345514	-0.177562		2.76811	0.263021	-0.162092		1.14311	0.341045	0.194176		2.42653	0.375184	0.113793		0.848259	0.529222	0.0979887		0.399644	0.745487	0.0330757				0.0219366	-0.0105627	-0.0116268	-0.0947107	0.00667055	0.215893	0.0788859	0.285532	-0.00434635	0.0983054
635	A6NDU8	C5orf51	C5orf51 (4;5)				4	5		0.877225	0.338599	-0.117633		1.25872	0.27307	0.248701		2.00679	0.175136	0.309855		2.57486	0.272628	-0.284258		2.70484	0.0869304	-0.386213		0.414752	0.606281	0.0820765		0.284011	0.693593	0.0412753				0.0903628	-0.169154	0.0648802	-0.158573	-0.109673	-0.323141	-0.313382	-0.231563	0.0210174	-0.180621
636	Q9BPX7	C7orf25	C7orf25 (5;3)				5	3		0.0395281	0.975987	0.00334078		0.612496	0.674741	-0.059919		0.0960004	0.912518	-0.0120218		2.22008	0.558173	0.0794625		0.121494	0.941444	-0.0105863		0.135054	0.913979	0.0162027		0.236027	0.806989	-0.0259489				-0.0267844	0.0036579	0.0226953	0.0028617	0.00637659	0.0853063	0.0913781	0.0600288	0.0324098	0.0755102
637	Q9BRJ6	C7orf50	C7orf50 (2;5)				2	5		0.916015	0.448786	0.0862393		0.850091	0.455042	0.11999		0.138326	0.737378	-0.0346461		0.558402	0.682981	-0.0574041		0.338084	0.699214	-0.0517009		0.135684	0.867824	-0.0236538		0.878989	0.244663	-0.172586				-0.0420341	0.0647117	-0.0249722	0.0501418	0.118867	-0.0818379	0.00758305	-0.103778	0.148928	-0.0339523
638	Q6P1X6	C8orf82	C8orf82 (3;4)		+		3	4		0.0532111	0.944112	-0.00734486		0.269409	0.785278	0.0394173		0.782952	0.374244	-0.103781		0.508104	0.816175	-0.0329692		1.1857	0.279496	0.167768		0.0717975	0.928488	0.0137929		0.676229	0.501987	0.0713319				0.0425962	0.00539977	-0.0494801	-0.131254	0.0779876	-0.0716156	0.00707604	-0.0360043	0.0983624	-0.0792549
639	Q9BUH6	C9orf142	C9orf142 (2;5)				2	5		0.0421622	0.956967	-0.00599136		0.509418	0.251195	0.341676		0.334351	0.896533	0.0142285		0.159747	0.574059	-0.115789		0.616824	0.858334	0.0250361		1.84543	0.277403	0.231879		0.387303	0.668055	0.0452559				0.000127777	-0.0140871	0.0138242	-0.119317	-0.0459098	0.129065	-0.62194	0.145359	0.22619	0.242179
640	Q96LT7	C9orf72	C9orf72 (2;4)				2	4		1.12374	0.417791	-0.097332		1.68122	0.452044	-0.119093		0.386125	0.614526	-0.0521059		1.90955	0.553095	0.0810951		0.114541	0.906286	0.0176362		0.606856	0.664447	0.0593343		0.710069	0.544836	0.0628623				0.0517919	-0.0503832	-0.00322285	-0.203363	-0.0362665	0.0658235	0.0654237	0.11023	-0.0327251	-0.0835442
641	Q9NZ63	C9orf78	C9orf78 (5;8)				5	8		3.55973	0.269426	-0.135543		1.66498	0.460385	-0.113371		1.10705	0.480619	-0.0720805		0.375771	0.883032	0.0213626		0.172251	0.928213	-0.0125989		0.700905	0.736272	0.043535		1.40743	0.603396	0.0508639				-0.00626999	-0.043662	0.0484418	-0.178585	-0.134679	-0.0103182	0.0577611	0.0157655	-0.138484	-0.0742667
642	Q9H8G2	CAAP1	CAAP1 (4;4)				4	4		0.181831	0.685011	-0.0426613		0.104484	0.92456	0.0143218		0.316495	0.405532	0.100936		1.7804	0.330914	-0.189312		2.8621	0.176774	-0.216161		0.680616	0.463084	-0.132329		0.193363	0.544904	-0.0725644				0.0180399	-0.0308395	0.0123066	0.0442037	0.000401008	-0.141398	-0.27154	-0.161599	-0.12945	-0.177193
643	Q9Y376	CAB39	CAB39 (17;12)				17	12		0.0530634	0.964804	-0.00489923		0.295179	0.895075	-0.0203898		0.366396	0.857045	-0.01891		2.22095	0.548638	0.0817617		3.31346	0.314877	0.132145		0.882895	0.632167	0.066271		1.80939	0.314753	0.118134				-0.0142838	-0.0209163	0.0345614	-0.00574006	0.0624902	0.0878828	0.0875033	0.0680686	0.0876687	0.010431
644	Q9H9S4	CAB39L	CAB39L (2;4)				2	4		0.810764	0.43549	0.0946027		1.07894	0.771456	0.0403378		0.514934	0.586121	0.0559941		2.33246	0.524768	0.0886465		1.23119	0.325385	0.142501		0.264448	0.79922	0.0343816		0.885495	0.378443	0.103892				-0.0557711	0.0421465	0.0118897	0.0986686	0.21098	0.109982	0.0918826	0.0628505	0.138502	0.127822
645	Q9Y6J0	CABIN1	CABIN1 (6;2)				6	2		0.432282	0.556399	-0.0633632		0.277327	0.872902	0.0245203		0.0101367	0.967946	0.00544988		0.741079	0.642129	-0.0659122		0.530347	0.293073	0.18095		0.138463	0.878464	0.0219713		0.790205	0.193473	0.249764				-0.0315194	-0.033664	0.0630537	-0.0509943	-0.0598593	-0.0377599	-0.0320832	-0.131782	-0.0353174	-0.048184
646	Q00975	CACNA1B	CACNA1B (3;9)				3	9		1.23315	0.572675	-0.0561243		0.756785	0.426205	-0.139854		2.33166	0.284835	-0.139652		0.750533	0.642669	0.0678281		3.38055	0.194037	0.198827		0.0731105	0.924435	-0.0159013		2.36857	0.317061	0.1153				0.0239447	0.00285346	-0.0272567	-0.0559298	-0.0617311	0.110354	-0.00132023	0.0931198	-0.122096	0.0663206
647	P54289	CACNA2D1	CACNA2D1 (30;21)				30	21		1.17666	0.561392	-0.0584837		0.109156	0.892881	-0.0210081		0.215833	0.68182	0.0415666		0.552512	0.577235	-0.0862234		0.190129	0.820703	-0.0334233		0.536535	0.717566	-0.0487477		0.593281	0.535903	0.066627				-0.0196673	0.0602388	-0.0426031	-0.0363612	-0.0958139	-0.0597523	-0.200687	-0.000599742	-0.123169	-0.0429908
648	C9JE82	CACNA2D2	CACNA2D2 (3;8)				3	8		0.224893	0.836517	-0.0193285		0.0028486	0.996684	0.000505511		0.0315219	0.973737	-0.0041154		0.289972	0.777783	-0.0419041		0.0634732	0.952429	0.00842532		0.255139	0.87205	-0.0220701		0.311932	0.821763	0.0236384				-0.0566543	0.125824	-0.0779877	-0.00765009	-0.0740387	-0.0149739	-0.139536	0.0240467	-0.0936076	0.00640416
649	Q02641	CACNB1	CACNB1 (6;3)				6	3		0.183961	0.655639	0.0466212		0.656728	0.588516	-0.0762641		1.45334	0.166128	-0.333811		0.0314345	0.972066	0.00631814		1.92038	0.101948	0.383695		0.59625	0.491016	-0.116567		0.00987152	0.980464	0.0032631				0.00232591	-0.00537301	0.00303196	-0.0708326	-0.108918	-0.0209071	0.0706225	-0.049565	-0.0460879	-0.151779
650	P54284	CACNB3	CACNB3 (2;7)				2	7		0.566026	0.711562	-0.0352668		0.104502	0.91769	-0.0158292		0.962615	0.663068	-0.0431353		1.11996	0.500699	0.100813		1.24372	0.589088	0.0662373		1.06992	0.474172	0.12025		1.3757	0.557541	0.0583688				0.0742212	0.0173071	-0.0967475	-0.0869181	-0.0103173	0.0509091	0.167244	0.081361	0.15824	0.0134423
651	Q8WUQ7	CACTIN	CACTIN (8;5)				8	5		0.134173	0.791838	0.0258495		0.30115	0.454417	-0.133619		1.64796	0.37642	-0.100784		0.255684	0.5614	0.1011		0.236313	0.818414	0.0317482		0.174102	0.705112	-0.0583688		0.811232	0.401418	-0.094885				-0.105703	0.222075	-0.145225	0.165381	-0.0529615	0.283813	-0.177789	0.182009	-0.157062	0.186949
652	Q86Y37	CACUL1	CACUL1 (2;2)				2	2		0.16874	0.849581	-0.0177831		0.152599	0.870185	0.0243755		3.18489	0.230131	0.202625		2.18235	0.324478	-0.210848		5.10428	0.0979917	-0.346595		1.31642	0.386202	-0.168689		1.65512	0.299844	-0.126187				-0.0869388	0.10154	-0.0209797	-0.0260296	-0.0542391	-0.149934	-0.268287	-0.217669	-0.112719	-0.172306
653	Q9HB71	CACYBP	CACYBP (18;20)				18	20		0.0621552	0.751493	-0.0346353		0.32999	0.745904	-0.0464709		0.64764	0.103267	0.555848		0.441472	0.432124	0.137865		0.492168	0.161943	-0.349201		0.333895	0.507352	0.126029		0.297811	0.235936	0.241283				0.0207886	-0.00584349	-0.015187	0.0260812	0.0356974	0.0629179	0.213246	0.0559293	0.054423	0.100044
654	P27708	CAD	CAD (41;36)				41	36		0.700161	0.805772	0.022681		0.220879	0.889146	0.0215919		2.69883	0.315387	0.122574		0.0135892	0.99501	-0.00153201		4.35799	0.342569	-0.121378		0.0545357	0.98961	-0.00262109		0.742453	0.833929	-0.0214847				0.0209164	0.00552707	-0.0268547	-0.0142404	0.0379618	-0.0419352	0.0666161	-0.0297877	0.0340408	0.028078
655	A0A0A0MTJ8	CADM1	CADM1 (28;21)				28	21		1.45658	0.328577	-0.120032		2.18931	0.37725	-0.151582		0.712371	0.751037	0.0312837		0.475758	0.841824	-0.0282119		3.79095	0.177757	-0.209889		0.657954	0.66008	-0.0597618		0.690389	0.571099	-0.058574				-0.0777078	0.0748782	-0.00120395	-0.022111	-0.192742	-0.0581247	-0.00938771	-0.0198287	-0.182324	-0.14239
656	Q8N3J6	CADM2	CADM2 (6;2)				6	2		1.25513	0.490087	-0.0766627		0.138826	0.888649	-0.0215114		0.892019	0.48536	-0.0709452		0.102874	0.937478	-0.0140787		1.2943	0.684694	0.0506878		0.407151	0.756346	0.0410726		0.648824	0.57927	0.0564053				-0.0196243	-0.0143308	0.0333625	-0.0542393	-0.0219138	0.0177893	-0.104397	0.0439795	-0.0519439	0.0295354
657	Q8N126	CADM3	CADM3 (3;5)				3	5		1.48296	0.090845	-0.249605		0.294545	0.655599	0.0650604		0.481461	0.532434	0.0630667		2.50398	0.09125	-0.522688		1.76118	0.186349	-0.216778		1.22365	0.350447	-0.208022		0.506005	0.407963	0.0958943				0.156914	-0.279488	0.0857193	-0.365992	-0.307977	-0.383622	-0.623296	-0.581006	-0.372136	-0.486554
658	Q8NFZ8	CADM4	CADM4 (2;3)				2	3		1.84039	0.297557	-0.129646		0.111658	0.86689	-0.0252672		1.27153	0.346657	-0.1086		0.0568437	0.950748	0.0118026		1.08009	0.539593	-0.0770754		0.889853	0.482971	0.116182		0.605984	0.581405	-0.0560289				0.0217218	0.0815499	-0.109864	-0.0495709	-0.185275	0.139624	-0.0468113	-0.0608223	-0.108591	0.00340794
659	Q9ULU8	CADPS	CADPS (31;31)				31	31		0.464588	0.800404	-0.0234183		0.820751	0.793939	0.0357812		0.0885315	0.95187	0.00683882		0.238295	0.933655	-0.0132852		1.19915	0.567673	0.0714978		1.10092	0.717752	0.0459143		2.31558	0.362533	0.101755				0.0188927	-0.0519467	0.0316559	-0.0338045	-0.0013482	-0.0332956	0.014172	-0.0223278	0.0493121	0.00160663
660	P05937	CALB1	CALB1 (3;4)				3	4		0.753204	0.436441	0.0919648		0.688608	0.446894	0.127362		0.467068	0.458172	-0.0786978		0.127024	0.861701	-0.0277175		0.975994	0.373858	0.123901		0.0436001	0.959819	0.00767993		0.258723	0.662037	-0.0467616				0.0165245	-0.0389276	0.0216246	-0.0449184	0.101798	0.105461	-0.128926	-0.0659784	0.0269747	0.117087
661	Q9P1Z2	CALCOCO1	CALCOCO1 (6;3)				6	3		1.5523	0.159692	0.189685		0.651613	0.589451	-0.077869		0.374286	0.542415	-0.0637582		1.69348	0.32507	0.202767		2.4964	0.183201	0.211912		0.501683	0.646125	-0.0647869		0.195353	0.704241	-0.0415318				0.0654459	-0.184106	0.102184	0.0474606	0.233953	0.179788	0.286428	0.132786	0.149431	0.082941
662	Q13137	CALCOCO2	CALCOCO2 (4;3)				4	3		4.19089	0.094669	-0.22898		1.43404	0.473857	-0.110589		0.0549468	0.93394	-0.00929696		3.84033	0.204276	-0.389675		3.43449	0.0485122	-0.509672		3.15047	0.223598	-0.271283		1.85053	0.134277	-0.289989				-0.00412272	-0.0426776	0.0454459	-0.2428	-0.219995	-0.418561	-0.338064	-0.414602	-0.453427	-0.515559
663	P0DP25	CALM3	CALM3 (39;31)				39	31		0.0817168	0.75303	0.033451		0.162947	0.541609	0.11165		0.736024	0.204106	-0.299294		0.0457179	0.866325	-0.0342236		0.138103	0.839287	-0.0302327		0.111502	0.777753	0.0439757		0.842167	0.130856	-0.362978				-0.235026	0.0676999	0.140499	0.269935	-0.163158	0.357689	-0.464048	-0.0110741	0.130217	0.10688
664	P27797	CALR	CALR (50;60)	ER-Lumen			50	60		0.384274	0.545932	0.0658799		0.632513	0.365316	0.174949		0.0288479	0.987893	0.00196038		0.268657	0.7221	-0.0513803		1.03583	0.433782	0.104593		0.183076	0.70324	0.0576885		0.268617	0.703538	0.040674				0.0736519	-0.228076	0.129415	-0.0984876	0.103124	-0.0981781	0.0616866	-0.130414	0.199727	-0.0857053
665	O43852	CALU	CALU (28;31)	ER-Lumen			28	31		1.2636	0.529587	0.0658514		0.0686843	0.958719	0.00854887		0.340032	0.77725	0.0280273		0.812698	0.559877	0.0854538		1.28795	0.502126	0.0851573		0.649531	0.823019	0.0281513		0.7474	0.633705	0.0473332				-0.0302859	0.0270338	0.00267906	0.0993215	0.033106	0.138684	0.00532095	0.109615	0.102872	0.0984681
666	Q8IU85	CAMK1D	CAMK1D (4;2)				4	2		0.218195	0.732262	0.0335412		0.026837	0.971166	0.00587136		2.09795	0.204958	0.255956		0.250192	0.74132	0.0491472		2.57931	0.143922	-0.281002		0.148039	0.875344	0.0214774		0.470278	0.573357	-0.0585871				0.0479034	0.0164553	-0.066779	0.0560246	0.145961	0.00469367	0.175667	-0.0409673	0.0879626	1.39305e-05
667	Q13554	CAMK2B	CAMK2B (7;16)				7	16		0.0054312	0.997153	-0.000439391		0.122306	0.940076	-0.0117616		2.48142	0.364579	0.099919		0.435747	0.828139	-0.032351		3.9146	0.286157	-0.144727		0.631189	0.731313	-0.0436731		0.772342	0.656543	-0.0443683				-0.00194394	0.0313684	-0.0300807	0.0566438	0.0152849	-0.071962	-0.0466006	0.0208533	-0.00443709	-0.051098
668	Q13557	CAMK2D	CAMK2D (4;8)				4	8		0.22561	0.799584	0.0246713		2.36042	0.303414	0.201859		0.828246	0.38205	0.0975937		2.41527	0.436549	-0.115323		0.947585	0.48997	-0.0931264		0.605211	0.649983	0.0618655		0.134332	0.849726	-0.020204				0.0425872	-0.0349444	-0.00872374	0.0607652	-0.0275208	-0.110173	-0.148325	-0.088881	0.135907	0.0709374
669	A0A0A0MS52	CAMK2G	CAMK2G (4;5)				4	5		0.600182	0.652853	0.0442445		0.601405	0.563347	-0.0837822		1.303	0.268996	0.155496		0.0847205	0.941633	0.0131286		0.662732	0.598256	-0.0688817		1.14403	0.47849	-0.114898		0.366783	0.683342	0.0423695				-0.0616945	0.0749842	-0.0166691	0.0740844	-0.0312864	-0.0837633	0.0740075	0.0465239	-0.119689	0.00360781
670	Q16566	CAMK4	CAMK4 (8;7)				8	7		0.209766	0.905695	-0.0113829		0.464186	0.847426	-0.0272725		1.75351	0.279872	0.147304		0.869225	0.765718	-0.041541		1.88255	0.294187	-0.149502		1.12714	0.664841	-0.0574306		0.171773	0.929232	0.00918456				0.0136481	0.0189386	-0.0331542	0.00583748	-0.0499534	-0.0124977	-0.0758191	-0.0369004	-0.0361469	-0.0752465
671	Q8N5S9	CAMKK1	CAMKK1 (7;2)				7	2		0.451701	0.691016	-0.0381966		0.674941	0.690099	-0.0563336		0.280823	0.595088	0.0555091		0.0194846	0.990431	0.00250349		0.6289	0.715487	-0.0455482		0.246108	0.916123	-0.0156335		0.237092	0.668282	0.0481575				0.0103934	0.0264838	-0.0376462	-0.0618394	0.0264095	-0.021472	0.0625933	-0.0384395	-0.054512	-0.0631199
672	Q96RR4	CAMKK2	CAMKK2 (6;6)				6	6		0.110125	0.928935	-0.00905323		0.250761	0.721328	0.0502597		0.735378	0.432383	0.0850558		0.322055	0.720452	-0.0526771		1.06134	0.602757	-0.0644622		0.0385847	0.967984	0.00663584		0.231709	0.785938	0.0296469				0.0315599	-0.0760049	0.0415265	-0.0299289	0.020236	-0.0776126	0.0591571	-0.142251	0.0831199	-0.0986082
673	Q8NCB2	CAMKV	CAMKV (15;11)				15	11		1.33593	0.660496	-0.0421274		0.0669343	0.935424	0.0134497		1.08147	0.658585	0.042514		0.568037	0.533599	-0.0986098		1.63133	0.613595	-0.0613539		1.48194	0.729192	-0.0430327		0.66047	0.817548	0.0232875				0.0372766	-0.0433428	0.00492731	-0.0415648	-0.0707252	-0.00442734	-0.225324	-0.0669015	-0.0882981	-0.0733636
674	P49069	CAMLG	CAMLG (4;2)				4	2		0.511818	0.408381	0.102919		0.507134	0.338565	-0.197192		0.935975	0.29823	-0.136058		0.966087	0.31048	0.249767		1.5527	0.236232	0.181148		0.116693	0.749932	-0.0503433		0.25385	0.597705	-0.0578291				-0.140723	0.233182	-0.124203	0.303524	-0.0334385	0.290895	0.05302	0.388907	-0.130063	0.312828
675	Q5T5Y3	CAMSAP1	CAMSAP1 (32;46)				32	46		0.253097	0.936229	0.0083654		0.197962	0.936551	-0.0122364		0.372055	0.864081	0.0179492		0.567603	0.929367	0.0148494		0.996864	0.705771	-0.0493305		0.0831047	0.970401	-0.00575235		1.3569	0.682453	-0.0397467				0.00816734	-0.000752706	-0.00745715	0.0372882	0.0201149	0.0163307	0.0312649	-0.00312676	-0.0269436	0.0427186
676	Q08AD1	CAMSAP2	CAMSAP2 (23;14)				23	14		0.510291	0.780211	-0.0261433		0.562206	0.651912	-0.0662701		1.53425	0.511211	-0.0651104		0.330782	0.78826	0.0400338		2.98022	0.503814	0.0811384		0.00150609	0.999491	-9.30527e-05		0.84648	0.668769	0.0421712				0.0305203	-0.00672322	-0.0243421	-0.0781354	-0.0337566	-0.00996747	0.128483	0.000684672	-0.0254869	-0.035263
677	Q9P1Y5	CAMSAP3	CAMSAP3 (6;5)				6	5		0.541017	0.643153	-0.0460276		0.514206	0.576229	-0.0844448		0.642239	0.553017	-0.0589455		0.519506	0.583955	0.0851923		1.32841	0.375252	0.120244		0.593779	0.723165	0.0467751		1.40562	0.35175	0.107326				0.00760631	0.0341397	-0.0428019	-0.134993	-0.0493044	0.0784266	0.194924	-0.0202388	0.025696	-0.0119238
678	Q86VP6	CAND1	CAND1 (52;44)				52	44		2.00376	0.613866	0.0485468		0.330524	0.890146	0.020272		0.766476	0.807771	0.0241224		0.505078	0.871092	0.0231291		2.92824	0.495557	0.0832408		0.0844259	0.972287	-0.00514565		1.95852	0.547217	0.0588165				0.0240516	-0.0494738	0.0241782	0.0250625	0.0659831	0.00456184	0.0559123	0.00826156	0.0542584	0.00611819
679	O75155	CAND2	CAND2 (8;5)				8	5		0.305664	0.669633	0.0438688		0.476143	0.548705	0.0893107		0.0188938	0.974122	0.00416649		0.153328	0.888633	0.0223351		0.0705979	0.954871	0.00826756		0.334434	0.644227	0.067777		0.140651	0.777144	-0.0314348				0.0252859	-0.0490813	0.0225696	0.0803392	0.16269	-0.0458595	-0.00675761	0.118382	0.135634	-0.0093157
680	P27824	CANX	CANX (58;49)	ER-Membrane		+	58	49		2.77666	0.530366	0.0651463		1.76861	0.813051	0.0332379		0.614918	0.719859	-0.0358463		2.30351	0.679796	0.0549483		4.3003	0.335408	0.124207		1.52644	0.856632	0.0230399		0.391541	0.829976	0.0232147				-0.00489699	-0.0267997	0.0311033	0.0545099	0.0598687	0.0550002	0.0510013	0.0581287	0.0979437	0.0870798
681	Q01518	CAP1	CAP1 (29;31)				29	31		0.474741	0.615639	0.0507044		0.879939	0.465878	0.115966		0.406645	0.451973	-0.0807877		0.133605	0.925902	0.0157126		0.873048	0.338092	0.142236		0.578438	0.599617	0.0809739		0.0529683	0.923598	0.010744				0.0300993	-0.0947693	0.0600413	-0.00607516	0.113272	-0.0371081	0.0809369	-0.000215252	0.171368	0.0336808
682	P40123	CAP2	CAP2 (9;5)				9	5		0.758059	0.759132	0.0281596		0.514517	0.755569	-0.0442783		2.04952	0.420062	-0.0835631		0.921936	0.587987	0.0795294		3.38099	0.302046	0.137339		0.168859	0.960001	0.00709149		0.699121	0.797876	0.0256167				-0.000963424	-0.00866889	0.00957425	0.0392621	-0.0115822	0.0874264	0.131169	0.0191136	0.0505354	0.0206918
683	P07384	CAPN1	CAPN1 (12;23)				12	23		0.701573	0.62827	0.0480268		0.786772	0.685361	0.0542523		0.281808	0.809631	0.0246417		0.384027	0.859095	0.0259765		2.60134	0.314118	0.134135		0.390833	0.800195	0.0322019		1.37376	0.34022	0.11075				0.0212165	-0.0819741	0.0571676	-0.02222	0.0666563	0.0304358	0.0602012	-0.0146601	0.112229	0.0347585
684	P17655	CAPN2	CAPN2 (18;14)				18	14		0.884452	0.699739	0.0366197		0.713825	0.783912	0.0373696		1.45788	0.32849	0.11924		0.103691	0.966808	0.00726514		0.523132	0.857802	-0.0238551		0.155192	0.958478	0.00801503		0.843005	0.573083	0.0587649				-0.0467579	0.00459767	0.0408203	0.0411573	0.058872	9.16638e-05	-0.0192083	0.0389634	0.072623	0.0147222
685	O15484	CAPN5	CAPN5 (12;13)				12	13		0.115165	0.913536	0.0107609		0.153811	0.918167	-0.015862		0.0214605	0.979396	0.00340382		0.024827	0.990514	0.00290374		1.05299	0.340825	0.138469		0.292033	0.859815	-0.0237192		1.81747	0.283298	0.131112				0.0142334	-0.0280188	0.0133823	-0.0563376	-0.024489	-0.0666441	0.0378737	0.0360475	-0.0337553	0.0120893
686	Q9Y6W3	CAPN7	CAPN7 (12;11)				12	11		1.13262	0.632607	0.0469359		0.233985	0.90567	0.0185724		1.291	0.434982	-0.0818843		2.3169	0.66759	0.0570757		1.79878	0.358457	0.124059		0.349263	0.822676	0.0287122		0.0757692	0.967571	-0.00476104				0.0367976	0.00509167	-0.0430062	0.00839494	0.0923497	0.0643375	0.0545518	0.051539	0.121114	0.0228368
687	P04632	CAPNS1	CAPNS1 (10;6)				10	6		0.664123	0.470428	0.082674		0.658124	0.665512	0.0608438		0.422449	0.541271	0.0616064		0.206383	0.919464	-0.0164595		1.22338	0.275521	0.167099		0.247931	0.779321	-0.0382897		1.19689	0.269865	0.146031				0.0758689	-0.0943954	0.0134118	-0.0221635	0.0859295	-0.00632259	0.00352975	-0.0504396	0.0189527	-0.00191509
688	Q14444	CAPRIN1	CAPRIN1 (11;8)				11	8		0.0462767	0.972073	-0.00389718		0.57997	0.691361	0.0538463		0.990567	0.417135	0.0887982		1.41394	0.44416	-0.117183		3.46532	0.198408	-0.193917		0.879211	0.664802	-0.0594394		1.13199	0.381385	-0.101222				-0.032683	0.0997858	-0.0728088	-0.0362753	0.0316655	-0.123818	-0.170715	-0.0605566	-0.0851459	-0.0130748
689	P52907	CAPZA1	CAPZA1 (12;10)				12	10		0.607081	0.603847	0.051555		0.488494	0.499039	0.108847		0.0408312	0.961428	0.00566441		0.0366043	0.961702	-0.00980388		1.30997	0.531772	0.0778964		0.422548	0.722795	0.0474876		0.24267	0.760269	0.0320058				0.0269538	-0.100389	0.068134	-0.0144976	0.0904014	-0.121448	0.152252	-0.063584	0.124667	0.0250524
690	P47755	CAPZA2	CAPZA2 (16;23)				16	23		1.16105	0.685537	0.0386252		0.432132	0.807291	-0.0345894		0.0522333	0.990436	-0.00152161		2.32264	0.460504	0.106423		3.17658	0.519345	0.0783572		0.420946	0.800029	0.033208		1.1533	0.696003	0.0382104				0.0146607	0.0260573	-0.0416244	0.0645928	0.00338512	0.124843	0.118819	0.0749398	0.0613376	0.126205
691	B1AK88	CAPZB	CAPZB (23;18)				23	18		0.00402302	0.997124	0.000467121		0.756934	0.483564	-0.109703		0.975127	0.617588	-0.0477062		1.38385	0.414737	0.130142		0.97145	0.665337	0.0524483		0.114305	0.890032	0.0199718		0.0418045	0.972445	0.00427498				-0.0389675	0.0897419	-0.0551882	0.094641	-0.0316208	0.169022	0.0584669	0.160506	-0.0380312	0.127153
692	Q9Y2V2	CARHSP1	CARHSP1 (5;5)				5	5		0.781527	0.519962	0.0698202		0.361726	0.272929	-0.318533		0.418217	0.619215	-0.0512893		0.433917	0.305484	0.3788		3.69813	0.109178	0.335786		0.10614	0.94943	-0.00955349		1.67113	0.197746	0.214676				-0.0552978	-0.0573453	0.106446	0.00875191	0.0808179	0.0429901	1.03407	0.0529509	0.0615848	0.0798879
693	Q86X55	CARM1	CARM1 (10;8)				10	8		0.201782	0.931306	0.00871405		1.08168	0.638286	-0.0670375		0.876479	0.570871	0.0544579		0.610093	0.810234	0.0350519		0.92327	0.660965	-0.0564771		1.16523	0.748168	-0.0406996		0.181575	0.91671	-0.0107333				-0.00443174	0.0128831	-0.00854104	0.0472832	-0.023246	-0.0049838	0.0705211	0.0393398	-0.0283299	-0.0238694
694	Q8ND23	CARMIL3	CARMIL3 (9;6)				9	6		0.263607	0.833301	0.0201875		0.283025	0.755767	0.0435653		0.833833	0.337917	0.11698		0.304824	0.785778	0.0414496		0.105617	0.914128	-0.0168247		0.644805	0.643811	0.0648274		1.01896	0.448525	0.0799682				0.0185123	-0.0241206	0.0052788	0.00355617	0.0728493	-0.012819	0.141102	-0.00441277	0.0310678	0.0709952
695	P49589	CARS	CARS (20;22)				20	22		0.286227	0.67421	0.0422437		0.588881	0.514403	0.100016		0.888502	0.584703	-0.0542141		0.0497275	0.96339	-0.00880223		1.6225	0.373994	0.117143		0.259072	0.724546	0.0489697		0.146099	0.848841	0.0206848				0.0562041	-0.134046	0.0690167	-0.0842743	0.144295	-0.0270537	0.0835667	-0.0887498	0.127139	-0.021791
696	Q9HA77	CARS2	CARS2 (9;4)	Mitochondrion-Mtx	+		9	4		0.275127	0.782813	-0.0269267		0.157713	0.901626	-0.0190265		0.645889	0.349639	-0.111313		0.249142	0.859342	0.0279293		0.501128	0.585984	0.0755198		0.367536	0.78832	0.0358294		0.0469488	0.936194	-0.00886614				0.0171484	0.00686621	-0.0243374	-0.0401478	0.0399423	0.0117374	0.103475	-0.0322523	0.0264659	-0.0270235
697	O15234	CASC3	CASC3 (3;5)				3	5		0.57276	0.401958	-0.105398		0.344031	0.76201	-0.0431008		1.73002	0.0767258	-0.533787		0.213615	0.840872	-0.0305704		2.16306	0.242894	0.17166		0.149902	0.820351	0.0317266		1.06259	0.174612	-0.256729				-0.00807011	-0.0236483	0.0311641	-0.110102	0.0891404	-0.108006	0.0499311	-0.0389002	-0.0411579	-0.0978761
698	O14936	CASK	CASK (25;34)	Plasma membrane			25	34		0.064227	0.969085	-0.00418513		0.0553091	0.971262	0.00570516		0.220009	0.880046	0.0156184		0.15276	0.933515	-0.0143066		1.04587	0.721905	0.0436679		0.0636028	0.975053	-0.00441626		1.04603	0.531918	0.0634715				-0.0125456	0.0182129	-0.00584902	0.0175438	-0.0268524	0.00568279	-0.0751523	0.0254302	0.0125001	0.00204789
699	Q8WXD9	CASKIN1	CASKIN1 (6;5)				6	5		0.426507	0.685223	0.0400637		0.9358	0.642087	0.0649193		0.287561	0.749043	0.0328489		0.186422	0.922141	-0.0163101		0.782624	0.528177	0.0842822		0.0785656	0.955538	0.00854563		0.941982	0.465693	0.0770674				-0.0155381	-0.0378414	0.0518608	0.0840851	-0.0434036	-0.0538761	0.0337779	-0.0311785	0.0226055	0.0470052
700	Q8WXE0	CASKIN2	CASKIN2 (2;4)				2	4		0.262993	0.642855	0.0477833		0.377171	0.699194	0.0540956		1.51814	0.266528	0.161673		0.0419385	0.965543	0.00823566		0.0823874	0.926629	-0.013155		0.0777704	0.923621	0.0145479		0.704007	0.390019	0.100735				0.0474864	0.112027	-0.174961	-0.0846772	0.207642	0.0703888	0.0413843	-0.096879	0.0630135	0.10233
701	P42574	CASP3	CASP3 (21;14)				21	14		0.0439323	0.974406	0.00360381		0.753105	0.492502	-0.108568		1.08134	0.463873	-0.0746614		0.739413	0.501892	0.106183		0.231274	0.904866	-0.0164811		0.0675238	0.969333	-0.00598824		1.40082	0.390543	-0.0947463				-0.00739828	-0.0663603	0.0704862	0.0282978	0.0174986	0.0789319	0.210941	0.0262536	0.0322069	-0.0499432
702	P55212	CASP6	CASP6 (8;5)				8	5		1.02531	0.588392	0.053005		1.15558	0.724912	0.0477835		0.919911	0.339016	0.117894		0.153452	0.961431	-0.00835383		2.24109	0.473783	-0.0894037		0.219919	0.924681	-0.0135753		0.178209	0.823702	-0.0245146				0.0283157	-0.0508665	0.0212281	0.0143951	0.0592982	-0.0210947	-0.00179593	-0.00421646	0.0497879	0.0091223
703	A0A0C4DGB5	CAST	CAST (12;15)				12	15		0.815452	0.573531	0.0563318		0.261021	0.773708	-0.0408304		2.8275	0.22952	0.202827		0.24324	0.853444	0.0282653		1.91531	0.398509	-0.109574		0.525609	0.63627	-0.0688968		0.579387	0.712765	0.0369209				0.0217267	0.0456235	-0.0699106	0.0619671	0.0325765	0.0499974	-0.0467652	0.0780796	-0.0293153	0.0780511
704	A6NHX0	CASTOR2	CASTOR2 (3;3)				3	3		0.249556	0.684143	0.0409352		1.20698	0.478658	-0.110079		1.39838	0.240593	-0.193139		2.30926	0.323898	0.196036		1.72168	0.179617	0.223269		0.299459	0.737639	0.0450217		0.0584143	0.921594	-0.0108052				0.0789515	0.00362085	-0.0873702	0.0822696	0.0823729	0.183335	0.234553	0.160888	0.0978499	0.132506
705	Q86V15	CASZ1	CASZ1 (7;7)				7	7		1.26315	0.446241	-0.0881733		0.749035	0.572215	-0.0826609		0.294553	0.824899	0.0233271		0.325118	0.800296	-0.0375295		2.80073	0.429015	-0.100429		0.403512	0.803355	-0.0320172		0.0961027	0.91676	0.0110711				0.0400763	-0.0464323	0.00504608	-0.160626	-0.114272	-0.108673	0.0361766	-0.0415414	-0.125708	-0.0937682
706	P04040	CAT	CAT (8;8)	Peroxisome	+		8	8		0.229526	0.507647	-0.0792258		0.938178	0.181523	0.439614		1.01399	0.206227	0.267351		0.946113	0.246528	-0.440219		1.21279	0.158876	-0.270686		0.217134	0.629826	0.0786204		0.205109	0.527651	0.0758912				-0.28346	0.113933	0.132521	-0.303129	0.0616041	-0.241283	-0.804058	-0.308507	-0.143526	-0.047049
707	Q8N350	CBARP	CBARP (5;7)				5	7		0.487858	0.804585	0.023549		0.0600357	0.911171	0.0190361		1.14535	0.666046	0.0417387		0.0600999	0.923128	0.019064		2.50561	0.403513	-0.108107		0.281243	0.922636	0.0145511		1.90139	0.399957	-0.0899177				0.0255554	-0.0362873	0.0100168	0.0634272	0.0215541	-0.0977667	0.224764	-0.0702224	0.0523102	0.036453
708	O43439	CBFA2T2	CBFA2T2 (3;6)				3	6		1.42696	0.205489	-0.168283		0.990848	0.313221	-0.208882		1.81901	0.248056	-0.188625		0.075942	0.980628	-0.00461138		0.0660062	0.964109	0.00581979		0.19227	0.751913	-0.0452102		0.101408	0.892375	-0.0145215				0.0567045	-0.00120808	-0.0577673	-0.214149	-0.27477	-0.0287745	0.0176617	-0.00428529	-0.270629	-0.0668264
709	Q13951	CBFB	CBFB (3;3)				3	3		0.493529	0.490828	-0.078094		1.29747	0.412883	-0.13986		1.12746	0.248682	-0.194095		1.39082	0.42233	0.124364		1.09833	0.251111	0.181145		0.377791	0.658353	0.0625978		0.422997	0.541442	0.0651436				-0.0207488	0.02561	-0.00524787	0.0133963	-0.175053	0.069971	0.161842	0.132119	-0.0871428	-0.0184304
710	P22681	CBL	CBL (12;9)				12	9		0.658785	0.656102	0.0439808		0.240628	0.655281	-0.0691826		0.0891643	0.935646	0.00890726		0.621415	0.379119	0.171189		0.122687	0.950903	0.00861402		0.947029	0.665272	0.0580255		0.270595	0.799037	-0.0264595				0.0111349	-0.0307306	0.0191005	0.0670079	0.105179	0.0451762	0.376912	0.0898461	0.120201	0.0900465
711	Q13191	CBLB	CBLB (13;11)				13	11		0.158716	0.916118	0.0103542		1.39425	0.616388	-0.0685612		0.315237	0.571567	-0.0564579		2.40952	0.471748	0.102224		0.935234	0.365532	0.130794		0.373136	0.858226	0.0233091		0.457066	0.556483	0.0639823				-0.0118674	0.0164627	-0.00474601	0.0406339	-0.011096	0.109305	0.124043	0.0723207	-0.000144903	0.0461462
712	P16152	CBR1	CBR1 (10;13)				10	13		0.117312	0.914107	0.0106696		0.304701	0.704708	-0.0524494		1.02339	0.632047	-0.0475763		0.657875	0.574275	0.0858193		0.327601	0.892681	0.0183654		0.14552	0.873153	0.0227003		0.581524	0.697225	-0.0398804				0.00842879	0.0524737	-0.0632601	0.0933776	0.00286308	0.153753	-0.0115282	0.113717	0.0141378	0.126099
713	Q8N4T8	CBR4	CBR4 (2;4)	Mitochondrion-Mtx	+		2	4		0.753036	0.591957	-0.052683		0.687404	0.84564	0.0287861		0.364035	0.462868	0.0795337		1.98762	0.455138	-0.1076		0.286692	0.772346	-0.0398342		0.45411	0.839915	-0.0261311		0.461509	0.438402	0.0923824				-0.01012	0.0184681	-0.00852737	-0.00174694	-0.0991976	-0.134424	-0.112281	-0.0797137	-0.0816805	-0.0709886
714	P0DN79	CBSL	CBSL (6;5)				6	5		0.123739	0.858444	0.01665		0.117367	0.935443	-0.0123693		0.0612696	0.873646	0.0178957		0.0207591	0.990338	-0.00255088		0.316164	0.729805	-0.0457553		0.270201	0.808456	-0.0315701		0.171852	0.698158	-0.0445096				0.00751085	-0.0495381	0.0405904	0.0415686	0.055539	0.00131026	0.034662	-0.0495931	0.0380434	-0.0624733
715	Q9BRT8	CBWD1	CBWD1 (2;7)				2	7		0.164316	0.85369	0.0174249		0.560192	0.618984	-0.0704667		0.473103	0.464668	0.0790926		0.172904	0.885487	-0.0225189		0.737233	0.40303	-0.122076		1.12727	0.486867	-0.110411		0.633996	0.554226	-0.0604087				0.0496412	-0.0235621	-0.0273928	-0.0706717	-0.00119922	-0.0892352	0.0605536	-0.0404955	-0.101845	-0.0325516
716	P83916	CBX1	CBX1 (9;12)				9	12		0.313279	0.84016	0.0189268		0.311465	0.828157	0.0311487		0.342951	0.697135	-0.0397011		0.292629	0.838778	0.0304523		1.48467	0.260354	-0.171378		0.890213	0.738991	0.0426742		3.29538	0.16929	-0.230006				-0.0255448	0.0104263	0.0147799	0.0527892	0.00606527	0.00143689	0.0992309	-0.0120757	0.0345285	0.0958339
717	Q14781	CBX2	CBX2 (4;5)				4	5		1.95826	0.392725	-0.10107		0.204118	0.85867	-0.0276932		1.94498	0.264025	0.167679		5.3742	0.325585	-0.176954		3.32497	0.07105	-0.414683		0.819868	0.522992	-0.103577		2.38819	0.258233	-0.145934				0.0200557	0.0233148	-0.0443755	-0.0877354	-0.166624	-0.178491	-0.167538	-0.185535	-0.214918	-0.116657
718	Q13185	CBX3	CBX3 (4;5)				4	5		0.164424	0.360355	0.14079		0.550634	0.255972	-0.317802		0.350169	0.266553	-0.193198		0.00558606	0.99122	-0.00278739		0.0365546	0.897362	0.0228914		0.592465	0.198262	-0.46138		0.40048	0.195121	-0.311096				-0.510324	0.587368	-0.330189	0.859327	-0.483279	-0.00266001	-0.145188	0.00189383	-0.60237	0.0706459
719	P45973	CBX5	CBX5 (15;5)				15	5		0.68662	0.437	-0.091127		0.0504984	0.969461	-0.0060174		0.0294907	0.916467	-0.012912		1.37728	0.378687	-0.147621		1.13868	0.123217	-0.390953		0.560556	0.649859	-0.062511		1.53492	0.132373	-0.312738				-0.00983655	0.00711472	0.00266842	-0.00249117	-0.105286	-0.186334	-0.186011	-0.0823457	-0.171556	-0.116674
720	Q9HC52	CBX8	CBX8 (5;8)				5	8		0.39597	0.803198	0.0234268		1.36629	0.577139	-0.0778664		1.62765	0.304619	0.13072		0.278702	0.911474	0.0178001		1.85366	0.311264	-0.140505		1.64926	0.570898	-0.0834932		0.635153	0.739259	-0.0332114				-0.0297953	0.0124295	0.0169072	0.0817813	-0.00500874	0.0540889	0.0159559	-0.0178711	-0.0325027	-0.0717578
721	Q6P1N0	CC2D1A	CC2D1A (7;5)				7	5		0.233972	0.789652	-0.0258261		0.0469464	0.967776	0.0064688		0.579589	0.567568	0.0557002		0.161819	0.904684	-0.0195521		0.414377	0.773525	0.0383011		0.100433	0.930319	0.0127427		1.27896	0.316972	0.119827				-0.0354242	0.0786872	-0.0466252	-0.050748	-0.124453	-0.0620199	0.057769	-0.0568647	-0.0295564	0.0360205
722	Q8IX12	CCAR1	CCAR1 (12;17)				12	17		0.388391	0.74809	0.0305555		1.48526	0.57031	0.0795018		1.28656	0.284895	0.144055		2.25226	0.431564	-0.117259		1.29403	0.311573	-0.144952		1.06114	0.629428	-0.068313		0.354722	0.756586	-0.0314528				0.000371779	-0.0111704	0.0107154	-0.00314064	0.0405633	-0.143422	-0.0806234	-0.129845	-0.0191663	-0.0578133
723	Q8N163	CCAR2	CCAR2 (29;29)				29	29		0.331367	0.719357	0.0356293		0.684613	0.554073	-0.0858468		1.17134	0.52033	0.0651511		0.600032	0.716659	0.0493792		2.00334	0.448061	-0.096744		0.531215	0.626756	-0.0720969		0.728413	0.521041	-0.0672222				-0.0622196	0.105667	-0.0495775	0.139852	-0.04386	0.0902872	-0.00759035	0.0623578	-0.0566826	0.0511226
724	Q8IWD4	CCDC117	CCDC117 (2;2)				2	2		0.117976	0.745573	-0.0330177		0.13387	0.898785	-0.019733		0.507746	0.252008	0.19983		0.617434	0.545197	0.088977		0.210097	0.658215	-0.0629594		0.475387	0.533225	0.102262		0.440168	0.273643	0.169888				0.0575601	-0.0413157	-0.0181073	0.000969484	0.0263693	0.115716	0.0832975	0.0465529	-0.024616	0.143092
725	Q8WUD4	CCDC12	CCDC12 (8;5)				8	5		0.794361	0.520384	-0.0707471		0.444068	0.659895	0.0629786		1.35784	0.324093	-0.121934		1.3628	0.517096	-0.0939431		1.81816	0.576649	-0.067848		0.244601	0.77245	0.0397826		1.25573	0.317895	-0.119035				-0.00714376	-0.0667968	0.0706421	-0.167774	-0.0647495	-0.128569	-0.0422425	-0.112876	-0.0437153	-0.11482
726	Q96CT7	CCDC124	CCDC124 (5;6)				5	6		0.845407	0.591966	0.052544		0.600116	0.608402	0.0761375		0.0272149	0.938971	-0.00902686		0.228136	0.917317	0.0167595		0.285214	0.668551	0.0599723		0.304077	0.77263	0.040353		0.00598206	0.991147	-0.0015986				0.0347212	-0.0418906	0.00613275	0.0288003	0.0167857	-0.00361444	0.0347973	0.0151266	0.0865174	0.0109272
727	Q96BQ5	CCDC127	CCDC127 (3;3)		+	+	3	3		0.176372	0.719002	0.0367411		0.696712	0.290764	-0.239884		0.00488511	0.997844	0.000648657		1.57976	0.281738	0.28915		0.278152	0.809967	0.0328409		0.028268	0.944826	0.0125246		0.0140983	0.979549	-0.00325154				-0.0859896	0.195357	-0.131543	0.19759	0.0264348	0.376807	0.149792	0.328977	-0.0770791	0.305735
728	Q9H6E4	CCDC134	CCDC134 (3;3)	ER-Lumen			3	3		0.962797	0.440575	0.0901923		0.168045	0.870266	0.024963		0.540586	0.375838	-0.105001		0.77282	0.508914	0.102282		0.486088	0.72793	0.0451309		0.350853	0.781635	0.0370529		0.78576	0.276086	-0.150062				0.0541676	-0.0607824	0.00431598	-0.0190466	0.176333	0.0927586	0.19336	0.0183725	0.11506	0.104221
729	Q96JN2	CCDC136	CCDC136 (2;4)				2	4		4.98525	0.158429	-0.181194		0.317525	0.570509	-0.0868935		1.19684	0.670937	0.0413954		1.07401	0.301193	-0.300865		7.03491	0.0736429	-0.379217		1.27509	0.357511	-0.206564		3.37038	0.237094	-0.156627				-0.0270463	0.0136399	0.0130307	-0.209481	-0.151576	-0.350275	-0.436296	-0.117086	-0.464188	-0.286989
730	A0A0U1RQD2	CCDC149	CCDC149 (2;2)				2	2		1.66002	0.103939	-0.237265		0.817456	0.423398	-0.143429		0.295156	0.581883	-0.0556467		0.0647217	0.945852	-0.0130223		0.0827248	0.920926	0.015607		0.588278	0.603237	0.0808144		1.37468	0.211338	0.197226				-0.0354279	0.00951326	0.0252298	-0.253268	-0.341468	-0.141434	0.0330714	0.0679189	-0.141596	-0.145469
731	O60826	CCDC22	CCDC22 (9;7)				9	7		1.61903	0.554112	0.0598407		0.910446	0.780825	-0.0390702		0.777168	0.646112	0.0445233		1.77289	0.584887	0.0749453		0.107224	0.954886	0.00779869		0.693304	0.855133	-0.0239656		0.137719	0.941298	-0.00751872				-0.014732	0.0135556	0.0010372	0.0820738	0.051749	0.106117	0.0550123	0.0624429	0.0406926	0.0406434
732	Q86WR0	CCDC25	CCDC25 (7;7)				7	7		0.0681105	0.948824	-0.00677471		0.0721714	0.953469	-0.00977539		0.767908	0.586143	0.0529918		0.751496	0.584534	0.0825879		0.433803	0.825682	0.030484		1.02129	0.594344	0.0795872		1.20324	0.405437	0.0902505				0.0040699	-0.00342626	-0.000653682	0.0336073	-0.0288334	0.0255211	0.163328	0.0580943	0.0586134	0.0460649
733	Q96MW1	CCDC43	CCDC43 (3;2)				3	2		0.0645589	0.847668	0.0193905		1.76977	0.416487	-0.138522		0.724149	0.205713	0.299169		1.36812	0.378396	0.151546		0.350764	0.488267	-0.104222		0.0225221	0.970078	-0.00636573		0.415333	0.270047	0.175557				-0.0520193	0.00738338	0.0430418	0.0370043	0.0233295	0.133303	0.171341	0.133993	-0.0168717	0.0581487
734	Q96A33	CCDC47	CCDC47 (15;20)	ER-Membrane			15	20		0.253666	0.748339	0.0311457		0.23757	0.747905	-0.0455931		0.374884	0.822547	-0.0238098		0.138696	0.871729	0.0249472		0.712071	0.681074	0.051084		0.345797	0.704957	-0.0517917		0.0297977	0.974049	-0.00387153				-0.0412124	0.107861	-0.0731922	0.139417	-0.0532628	0.068826	-0.0934203	0.0959051	-0.046255	0.0680115
735	Q8IVM0	CCDC50	CCDC50 (11;6)				11	6		1.21552	0.466658	-0.0817623		1.61248	0.289706	0.21763		2.50115	0.190772	0.285183		3.21643	0.0601111	-0.632239		4.44836	0.0137391	-0.678379		2.22885	0.180815	-0.332847		2.84345	0.122447	-0.311434				0.0209571	-0.066305	0.0430458	-0.155743	-0.0934026	-0.688982	-0.56139	-0.648136	-0.383532	-0.507809
736	Q96ER9	CCDC51	CCDC51 (3;5)		+		3	5		0.155874	0.80427	-0.0237743		0.573315	0.437087	0.135109		0.98441	0.474692	-0.0740809		0.184905	0.766334	0.0465816		1.8872	0.237588	0.17631		1.24883	0.355	0.205465		1.39321	0.302511	0.126003				0.135951	-0.147648	-0.00222054	-0.131083	0.047509	-0.0670795	0.205457	-0.00922786	0.174153	0.0727425
737	Q16204	CCDC6	CCDC6 (10;11)				10	11		1.20012	0.580387	0.0540545		0.526262	0.779842	0.0391924		0.212471	0.673832	-0.0427315		1.59217	0.642846	0.062665		0.454954	0.619519	0.0676925		0.639597	0.717335	0.0478029		0.185182	0.79668	-0.0290936				-0.00710383	-0.0316168	0.0378583	0.0608577	0.0429986	0.0761271	0.0355311	0.0747394	0.0489875	0.144102
738	Q9H0W5	CCDC8	CCDC8 (2;2)				2	2		0.00193971	0.998029	-0.000313379		0.0939096	0.898345	0.0206122		0.423467	0.47154	0.0789894		0.0804451	0.922348	-0.0179358		2.6306	0.213777	-0.189726		0.0190154	0.988056	0.00298973		0.589138	0.373022	-0.110424				0.0187301	0.0288992	-0.0488612	-0.0726489	0.0886123	0.0326678	-0.156221	0.063265	-0.0652162	0.0471311
739	A6NKD9	CCDC85C	CCDC85C (2;4)				2	4		1.33876	0.38245	-0.105435		1.04633	0.507295	-0.100478		0.710703	0.470191	0.0748724		1.69975	0.486173	-0.100457		2.15715	0.269101	-0.160208		0.929785	0.532407	-0.0954999		0.144651	0.849816	0.0200991				0.0179237	-0.0153812	-0.00273858	-0.0426847	-0.156143	-0.0764426	-0.145948	-0.0806538	-0.223986	-0.130912
740	Q9H6F5	CCDC86	CCDC86 (6;2)				6	2		1.78498	0.338649	0.115291		0.0434552	0.914672	-0.0183075		0.624953	0.374165	0.10256		0.407459	0.453373	0.138464		0.966101	0.311656	-0.151213		0.0249237	0.975268	0.00486492		1.38445	0.241943	-0.163944				-0.0356274	0.0848019	-0.0531186	0.16295	0.13852	0.338889	-0.0988085	0.173246	0.123239	0.216936
741	Q3V6T2	CCDC88A	CCDC88A (54;45)				54	45		0.183105	0.94984	-0.00614962		0.647127	0.722341	-0.0485622		2.26884	0.52356	0.0608842		0.969608	0.785121	0.0372077		1.49815	0.78032	-0.0346142		0.0585876	0.972635	-0.00520489		1.41433	0.739317	0.0324196				-0.0117733	0.0420021	-0.0312297	0.00634012	-0.0231382	0.053656	0.00762376	0.0497455	-0.0194663	0.040982
742	A6NC98	CCDC88B	CCDC88B (8;7)				8	7		0.30141	0.875907	0.0146461		0.558457	0.808095	-0.0355959		0.0480176	0.917557	-0.0119688		0.882202	0.871594	-0.0224404		0.567636	0.578964	-0.0761836		1.1502	0.610908	-0.0726825		0.573398	0.396917	-0.102798				0.0329223	-0.0473181	0.0131892	0.00274121	-0.0107196	-0.0224519	-0.0223231	-0.0233481	-0.0732272	-0.0113145
743	Q9P219	CCDC88C	CCDC88C (15;14)				15	14		0.796592	0.63794	-0.0469703		0.860434	0.601344	-0.0752805		0.299366	0.7702	-0.0290777		2.38301	0.504675	0.0935932		1.0567	0.549374	0.077177		0.721537	0.641357	0.065283		1.24171	0.390475	0.0950696				-0.0277247	0.0328436	-0.00577183	0.00251563	-0.0117312	0.0751961	0.12158	0.0830774	-0.0442385	0.0690485
744	Q9Y3X0	CCDC9	CCDC9 (4;4)				4	4		1.10397	0.316599	0.12782		1.88502	0.360828	0.163321		1.12105	0.379783	0.0972758		0.749666	0.68757	0.0567743		0.36785	0.820347	-0.0311208		0.782441	0.55854	0.092275		0.470262	0.556212	-0.0616651				-0.0783521	0.0180237	0.0569853	0.139559	0.23801	0.0226257	0.0323853	0.113494	0.1982	0.204149
745	Q9GZT6	CCDC90B	CCDC90B (8;2)		+		8	2		0.0943256	0.886054	-0.0139585		0.389657	0.576476	0.0822665		0.0309276	0.985574	-0.00235826		0.162835	0.838976	-0.0318439		1.20271	0.445688	0.0997314		0.350866	0.659988	0.0643811		1.32827	0.338876	0.111332				0.097535	-0.169955	0.0582279	-0.119514	0.0193817	-0.107867	0.0855682	-0.0820765	0.108542	-0.0826408
746	Q7Z6B0	CCDC91	CCDC91 (11;6)				11	6		0.664478	0.589565	0.0543813		0.195894	0.721003	0.0541729		0.683971	0.65838	-0.0428657		0.197956	0.732214	-0.0548147		1.19179	0.585756	0.0681241		0.682483	0.68661	-0.055023		0.31457	0.779434	-0.0291228				0.0225681	0.0219624	-0.0455886	0.0322745	-0.0227215	0.0491453	-0.251052	0.0359495	0.00151162	0.0208887
747	Q53HC0	CCDC92	CCDC92 (6;6)				6	6		0.224615	0.805697	0.0232354		0.0556107	0.957333	-0.0085428		0.112212	0.858416	-0.018922		0.314427	0.781863	0.0407734		0.105473	0.913181	-0.0164073		0.0768618	0.951714	0.00899521		0.535613	0.571208	-0.0585647				-0.0715919	-0.00746069	0.0752869	0.00306749	0.083993	0.0113232	0.126884	-0.0198582	-0.00293891	0.0850427
748	Q567U6	CCDC93	CCDC93 (11;15)				11	15		0.0894668	0.947183	0.00668881		0.368226	0.843958	-0.0283603		0.965559	0.631155	0.045768		1.36969	0.598879	0.0731125		0.656053	0.810133	0.0314759		0.51809	0.769644	0.0380634		1.33936	0.485604	0.0705552				0.0104376	0.0248358	-0.0359709	0.0559123	-0.0251043	0.112917	0.0452426	0.059743	-0.00488699	0.0717921
749	Q9BW85	CCDC94	CCDC94 (6;8)				6	8		0.19634	0.858701	-0.0166868		1.7346	0.606957	0.0729889		1.84446	0.335945	-0.112143		1.84933	0.648069	-0.0617656		0.66584	0.842701	0.0270442		0.363199	0.831285	0.0279101		0.899698	0.508461	-0.0684116				0.00972407	-0.0420824	0.0313741	-0.0792137	0.0576178	-0.0460364	-0.0529711	-0.0868367	0.0205293	0.00630793
750	Q96F63	CCDC97	CCDC97 (3;7)				3	7		0.117974	0.811742	0.0237738		0.165768	0.561059	0.097886		0.133974	0.919998	0.0108325		0.00452049	0.991019	0.00275678		2.69836	0.219191	-0.185912		0.222817	0.635287	0.076869		1.2424	0.211823	-0.198854				-0.100292	-0.0202709	0.112511	0.172264	0.0892106	-0.003212	-0.320331	0.327738	0.18795	0.236858
751	Q9BSQ5	CCM2	CCM2 (9;6)				9	6		0.0987945	0.912331	0.0108452		0.508385	0.644576	-0.0666513		1.01591	0.258418	0.177512		0.578392	0.610726	0.0756803		1.05492	0.286783	-0.16291		0.0166514	0.993575	-0.00181624		0.018919	0.97531	0.00375739				-0.0156917	-0.00224448	0.0177399	0.0609414	-0.0466413	0.0251303	0.172884	0.0251923	-0.00715447	0.049379
752	O75909	CCNK	CCNK (3;5)				3	5		0.205788	0.81551	0.0226522		0.663015	0.596284	0.0762672		1.16362	0.586981	0.052406		0.0225795	0.989857	-0.0032185		0.977868	0.802401	-0.0318651		0.487346	0.70435	0.0503965		0.0162003	0.986978	-0.00211122				-0.030273	0.0482259	-0.0192107	-0.0645463	0.124636	0.0761138	-0.0132408	-0.0736228	0.0967595	0.0277366
753	Q9UK58	CCNL1	CCNL1 (3;8)				3	8		0.356831	0.725961	0.0342421		0.238948	0.748803	0.0461479		1.61284	0.288492	0.140885		0.16352	0.849366	-0.0313103		0.260396	0.88711	0.0201834		0.149094	0.888178	-0.0194045		1.42229	0.304379	0.126826				-0.00267621	0.0532592	-0.0525254	-0.0260709	-0.0301912	-0.110898	0.0994457	-0.0838798	0.0515858	-0.0508905
754	Q8ND76	CCNY	CCNY (6;7)				6	7		0.182234	0.867783	0.0160496		0.182675	0.898713	-0.0190248		0.158182	0.832356	0.0222791		0.228728	0.927681	0.0154241		0.0262667	0.976492	-0.00369977		0.167097	0.886942	-0.0196503		0.0201012	0.982989	0.00252976				-0.0202034	0.028199	-0.00843845	0.076078	0.0656214	-0.031028	0.0308459	0.0460139	-0.0344664	0.0594816
755	O43303	CCP110	CCP110 (10;6)				10	6		0.174884	0.838058	0.019601		1.52181	0.574045	-0.0800414		0.719123	0.416778	0.0900039		1.88932	0.485873	0.0992773		1.66701	0.476699	-0.0893669		0.00322659	0.99978	-0.000365009		0.115694	0.859254	-0.018964				0.0874986	-0.05775	-0.0339945	-0.0625273	-0.00730433	0.0744936	0.131292	0.0888827	0.0104059	0.0310441
756	O14618	CCS	CCS (10;4)				10	4		0.249106	0.854583	0.0170829		0.591028	0.61628	0.0728		0.26989	0.8974	-0.0138726		0.501907	0.67995	-0.0619034		0.391067	0.915313	-0.0142673		0.0699964	0.967392	-0.0061863		0.71431	0.646446	-0.0452227				-0.0350416	0.034514	-0.000310634	0.0229048	-0.0526209	-0.0229343	-0.155252	-0.008344	0.0471912	0.00446686
757	P78371	CCT2	CCT2 (64;53)				64	53		0.62444	0.693472	0.0387255		0.33895	0.797245	-0.0366697		0.950081	0.493891	-0.0694263		0.855533	0.553079	0.0897064		0.961501	0.815745	0.0303356		0.172742	0.924946	0.0143112		1.00597	0.458224	-0.0778162				-0.00948396	-0.0305097	0.0391073	0.086045	0.0565679	0.0282745	0.161288	0.0790755	0.0755743	0.0165679
758	P49368	CCT3	CCT3 (42;51)				42	51		0.933205	0.673499	0.0406999		0.263315	0.752758	-0.0447766		0.315544	0.840663	-0.0211598		0.408791	0.687041	0.061657		2.54173	0.591932	0.0640745		0.229147	0.861816	-0.0238195		0.0242327	0.985906	0.00221487				-0.0183007	0.0483285	-0.031299	0.0907271	0.00646905	0.105373	-0.0509131	0.129685	-0.0189618	0.0872037
759	P50991	CCT4	CCT4 (52;31)				52	31		0.815935	0.703855	0.0373167		0.300701	0.847333	0.0286543		0.725342	0.623818	-0.0470207		0.870803	0.581716	0.0829815		1.53669	0.494397	0.0900181		1.59919	0.603846	0.0743191		0.0659326	0.959911	0.00568076				-0.018832	0.00806216	0.010586	0.0738882	0.0479493	0.0197931	0.139062	0.089897	0.102718	0.098741
760	P48643	CCT5	CCT5 (47;49)				47	49		0.4209	0.690587	0.0398523		0.738244	0.665329	0.0591323		0.256229	0.923973	-0.010641		0.606	0.759756	-0.0434081		0.9648	0.834482	0.0276893		0.210855	0.858056	-0.024128		0.218678	0.829916	-0.0228039				-0.0291838	0.0341295	-0.00565684	0.148959	-0.0208482	-0.0510093	0.0065377	-0.0867827	0.0431687	-0.0336569
761	P40227	CCT6A	CCT6A (33;33)				33	33		1.03546	0.597086	0.052026		0.214402	0.845251	0.0291558		0.170473	0.822764	0.0244561		0.0450381	0.972173	0.00653056		1.70677	0.603748	0.0629441		0.194077	0.907779	-0.0163397		0.250042	0.743193	0.0353742				0.0255179	-0.0421256	0.0156859	-0.00297312	0.0460905	-0.0518658	0.0953735	-0.0250671	0.0598252	-0.0141667
762	Q99832	CCT7	CCT7 (37;44)		+		37	44		1.5751	0.468883	0.0820535		0.788281	0.754954	-0.043892		1.05818	0.657643	0.0426424		1.45154	0.513918	0.0973666		1.75272	0.505824	0.0858943		0.56288	0.823006	-0.0285788		0.9269	0.63622	0.0464832				-0.0113607	0.00349063	0.00780013	0.145564	0.0609813	0.0556783	0.119672	0.11659	0.0474356	0.0484001
763	P50990	CCT8	CCT8 (57;53)				57	53		1.46415	0.677467	0.0402707		1.01359	0.579755	-0.0791174		0.657306	0.667059	-0.0416534		0.914465	0.616781	0.0737206		1.46271	0.473681	0.0950307		1.19774	0.721465	-0.0456674		0.218779	0.897733	0.0131067				-0.0172563	0.015105	0.00196769	0.0489516	0.0086396	0.0305548	0.129665	0.0607027	-0.0188127	0.0226541
764	P86791	CCZ1	CCZ1 (9;9)	Endosome			9	9		0.851726	0.338215	-0.118772		1.72932	0.492944	-0.103738		0.320512	0.406695	0.0953297		1.16724	0.471222	0.106677		0.196024	0.728112	-0.0495487		0.967295	0.469433	0.121711		0.699606	0.259981	0.164553				-0.0424579	-0.031935	0.0716162	-0.075967	-0.0582226	0.11317	0.11181	0.0842947	0.0279222	-0.0377089
765	P48509	CD151	CD151 (2;2)	Plasma membrane			2	2		1.20858	0.186615	-0.175959		0.731758	0.220105	0.388288		0.0548747	0.950029	-0.00750518		0.708319	0.272578	-0.378636		0.625333	0.505856	0.0880904		0.91974	0.373847	0.185611		1.65867	0.170077	0.256544				0.023208	-0.0478373	0.0234654	-0.0812723	-0.0935013	-0.287724	-0.77065	-0.0913478	0.0549562	-0.141639
766	P41217	CD200	CD200 (3;3)				3	3		0.275209	0.695257	0.0390931		0.407907	0.296995	0.262053		0.385857	0.553116	-0.0606063		0.0220233	0.944424	0.0169353		1.48285	0.397517	0.11213		1.7075	0.276	0.239895		0.0567827	0.911569	0.0124309				-0.0115015	-0.0262745	0.0370137	0.124197	0.086017	0.385993	-0.436798	0.0976649	0.309209	0.341079
767	Q5ZPR3	CD276	CD276 (6;6)	Plasma membrane			6	6		0.0693968	0.943764	-0.0072348		0.586158	0.665571	-0.0615702		0.706381	0.497707	0.0678135		0.727107	0.598738	0.0766712		0.727767	0.604124	0.0658955		0.300178	0.867019	0.0223358		1.7776	0.270457	0.140944				-0.00760107	0.0174952	-0.0100555	-0.0208938	-0.0111102	0.0148376	0.15075	0.0608295	0.0220919	0.0348916
768	Q9Y5K6	CD2AP	CD2AP (9;12)				9	12		0.579831	0.633698	0.0475506		0.543653	0.775102	0.0392537		1.86284	0.270109	0.152569		0.0266898	0.990165	-0.00262171		0.674466	0.684688	-0.0513263		0.108018	0.943068	-0.0109187		0.678423	0.5946	0.0536916				0.0169453	-0.0288258	0.0114491	0.0236821	0.0678896	0.0433422	-0.0116378	-0.0420889	0.0568662	-0.00281742
769	O95400	CD2BP2	CD2BP2 (6;6)				6	6		0.0164971	0.985348	-0.00215986		0.11777	0.914534	-0.0169719		0.678355	0.365428	0.105975		0.359697	0.72586	-0.0496827		1.74539	0.146851	-0.285508		0.895473	0.638646	-0.0644947		1.76507	0.219286	-0.177373				0.0713556	-0.0939326	0.0176814	-0.0147981	0.0742209	-0.140689	0.017737	-0.0321051	-0.0535208	-0.107822
770	Q08722	CD47	CD47 (5;3)	Plasma membrane			5	3		0.33167	0.311984	-0.141475		0.164883	0.844919	-0.0291027		0.519369	0.140691	0.484985		0.135597	0.754107	0.0503512		0.362943	0.227902	-0.265679		0.513145	0.441798	0.162723		0.4306	0.169857	0.360781				0.0552608	-0.0284436	-0.0284464	-0.0390676	-0.0700698	-0.0391921	0.133537	-0.0233671	0.0138917	-0.0745461
771	P08174	CD55	CD55 (2;2)	Plasma membrane			2	2		0.051719	0.909972	0.0116089		0.505887	0.0522	1.31504		0.0660637	0.930415	0.0095275		0.406256	0.186722	-1.06115		0.100861	0.915899	0.0151143		1.58236	0.272229	0.242276		0.0606321	0.906356	0.0130329				-0.07509	0.139924	-0.0757181	0.175759	-0.140855	-0.266311	-3.01565	0.0881569	0.192522	0.300742
772	P08962	CD63	CD63 (5;4)	Lysosome			5	4		2.7585	0.0373444	-0.326335		1.78919	0.277011	-0.235591		1.29485	0.288676	-0.140788		0.347399	0.768708	0.0428894		0.857803	0.519069	-0.084226		1.23723	0.444309	0.133634		0.939856	0.381369	0.101321				0.0168649	0.0225341	-0.0402307	-0.221691	-0.295164	0.0954435	-0.0432631	0.0727561	-0.225688	-0.149821
773	P60033	CD81	CD81 (4;2)	Plasma membrane			4	2		0.0384596	0.88998	-0.0146908		0.25272	0.624727	0.073097		0.608727	0.217743	-0.265459		0.24661	0.67392	-0.0648893		0.876129	0.136348	0.376508		0.0576662	0.885761	0.0228985		0.377583	0.348485	0.125739				0.0374622	-0.0553932	0.0162981	-0.115592	-0.0936951	0.0629424	-0.0636236	-0.218156	-0.0915255	-0.0697543
774	Q8TCZ2	CD99L2	CD99L2 (6;7)	Plasma membrane			6	7		0.380593	0.710893	-0.0357381		0.543661	0.633879	-0.070269		0.170266	0.785068	-0.028548		0.45579	0.670745	-0.0621635		1.39358	0.399265	0.111832		1.50432	0.525394	-0.0966943		0.834265	0.336849	0.119022				0.0896937	-0.0436704	-0.0503945	-0.0705904	-0.0329288	0.0175814	-0.151641	-0.0577186	-0.144779	-0.115357
775	Q8IWY9	CDAN1	CDAN1 (2;2)				2	2		0.0716844	0.797199	0.0265291		0.273802	0.482886	0.126593		0.303119	0.447011	0.0849766		0.0680807	0.841904	0.0370662		0.137989	0.782265	0.0402792		0.530955	0.463209	0.13713		0.301593	0.424842	0.0987266				0.0290678	-0.252362	0.189194	-0.100843	0.0201922	-0.28398	0.29451	0.0687032	0.139884	0.106106
776	O75794	CDC123	CDC123 (3;4)				3	4	+	5.87502	0.00887302	-0.504155		1.86286	0.107532	-0.557146		1.53456	0.248702	-0.183893		0.653713	0.443776	-0.132578		2.66715	0.119692	-0.336152		2.86644	0.35543	-0.185569		0.120253	0.883719	-0.0158889				0.0447908	0.00164803	-0.0479299	-0.452592	-0.498657	0.0193914	-0.200578	-0.217366	-0.711302	-0.650387
777	Q13042	CDC16	CDC16 (8;6)				8	6		0.450147	0.886972	-0.0132948		0.485647	0.67221	-0.0592381		0.018555	0.98873	0.0018158		0.450849	0.726946	0.0509978		0.0619406	0.969012	-0.00513761		0.052736	0.973412	0.00505445		0.17244	0.923669	0.00997303				0.00951394	0.0242792	-0.0344378	0.00753514	-0.0082013	0.122944	-0.0247235	0.0543029	-0.0215165	0.049231
778	Q9UJX2	CDC23	CDC23 (11;9)				11	9		0.5347	0.751759	-0.0295426		0.101949	0.915922	-0.0169969		0.875261	0.3076	0.129877		0.00259231	1	0.000480828		0.475736	0.684854	-0.0536778		0.227818	0.926834	0.0130266		0.748684	0.380822	0.105741				-0.0165411	0.0467252	-0.0313823	-0.0312639	-0.0373607	0.079453	-0.106029	0.0260001	-0.0466803	-0.000284229
779	Q8NHZ8	CDC26	CDC26 (7;2)				7	2		0.714201	0.748447	-0.0300385		0.00682097	0.989831	0.00148324		0.124167	0.883461	-0.0161099		0.364277	0.732682	0.0508659		0.519145	0.892329	-0.0181214		0.64046	0.60157	0.0823876		0.029168	0.972541	-0.00419288				-0.0348906	0.0583878	-0.0253346	-0.00651019	-0.0585798	0.148981	-0.0271534	0.0298424	-0.0216109	0.144841
780	G5EA36	CDC27	CDC27 (14;7)				14	7		1.56543	0.51961	-0.0690944		0.161288	0.845298	-0.0302213		0.696102	0.591877	-0.0515997		1.13211	0.776123	0.0383666		1.03451	0.57935	0.0713917		0.44713	0.621717	0.0772396		1.55994	0.404385	0.0888864				0.0171888	0.0169682	-0.0347759	-0.0612747	-0.103097	0.0523113	0.0473162	0.0145349	-0.057005	-0.0573314
781	P49427	CDC34	CDC34 (3;3)				3	3		0.964322	0.45919	-0.0826483		0.0378995	0.954361	-0.00978513		0.457243	0.713169	0.0361308		0.0708099	0.924932	-0.0174569		0.0464567	0.96325	0.00592383		0.501181	0.689303	0.0554063		1.75894	0.301272	0.124703				0.0333395	-0.109996	0.070432	-0.0411079	-0.171673	0.0190793	-0.167255	0.0895176	0.0150725	0.00280866
782	Q16543	CDC37	CDC37 (12;10)				12	10		0.137506	0.74374	-0.0327305		0.535267	0.296863	0.239397		0.441427	0.79751	-0.0256712		0.423944	0.416248	-0.152934		0.11523	0.885115	0.0214426		0.291358	0.52918	0.119194		0.165152	0.796093	0.0285018				0.134308	-0.313518	0.134558	-0.210447	0.0709068	-0.239351	0.0978333	-0.339773	0.243782	-0.211862
783	Q7L3B6	CDC37L1	CDC37L1 (4;3)				4	3		0.452826	0.494381	0.0769795		0.0957992	0.682527	-0.06784		0.589605	0.477512	-0.0732533		0.0845714	0.766815	-0.0573949		0.710839	0.423401	0.111209		0.689041	0.367994	-0.202214		0.289385	0.707528	-0.039024				-0.118354	0.262723	-0.186031	0.144896	-0.0436052	0.14101	-0.50588	0.17078	-0.247255	0.0916363
784	O60508	CDC40	CDC40 (8;6)				8	6		0.031647	0.97411	-0.00369223		0.0787774	0.935999	-0.0124213		0.166437	0.793988	0.0284318		1.15519	0.471103	-0.110353		0.865242	0.34601	-0.140155		1.00832	0.47225	-0.119082		1.24866	0.357518	-0.108031				-0.0282625	0.0509538	-0.0240767	-0.0835952	0.053702	-0.0803209	-0.072046	-0.179586	-0.126744	-0.0462846
785	P60953	CDC42	CDC42 (4;6)	Plasma membrane			4	6		1.47202	0.30372	-0.128109		0.0744667	0.953819	0.00935104		0.192169	0.534029	0.0673455		0.233229	0.859861	0.0259434		0.0806645	0.910443	0.0171359		1.57123	0.392203	0.163404		0.696143	0.216996	0.212591				0.0347219	-0.0973573	0.0578273	-0.118487	-0.0706025	-0.0154714	0.0491764	0.0356645	0.107332	-0.0198473
786	Q5VT25	CDC42BPA	CDC42BPA (17;24)				17	24		0.442563	0.815485	0.0216709		1.2568	0.624143	0.0698612		0.490989	0.75927	0.0315469		1.58938	0.76091	-0.040463		0.02932	0.992464	-0.00115635		0.109497	0.958184	0.00772732		0.10438	0.934327	0.00871971				0.0250383	-0.0197291	-0.00567315	-0.00128451	-0.0162393	-0.0442566	-0.0478655	-0.0301318	0.0651663	0.0198276
787	Q9Y5S2	CDC42BPB	CDC42BPB (30;37)				30	37		0.500942	0.90105	0.0115761		0.553608	0.894663	-0.0195347		0.86789	0.849537	-0.0190249		0.293549	0.956638	-0.00918362		1.63184	0.758839	0.0373869		1.10798	0.7598	-0.0402944		0.393802	0.948609	0.00678587				0.0186564	0.0100858	-0.0291922	0.0196723	0.0139321	-0.0259048	-0.00423733	0.00206919	-0.0402046	-0.00351841
788	Q9H3Q1	CDC42EP4	CDC42EP4 (6;4)				6	4		0.169799	0.859067	0.0163203		0.617769	0.70354	-0.0513617		1.13279	0.268376	0.159238		1.09997	0.620441	0.067794		0.151547	0.88888	0.0207846		0.000889712	0.999769	0.000111972		1.26266	0.244266	0.163703				-0.0178241	0.0766921	-0.0623822	0.0450904	-0.0539196	0.105449	0.0293914	0.0656597	-0.0129441	0.0745715
789	Q99459	CDC5L	CDC5L (25;18)				25	18		1.59638	0.536821	0.0656657		1.52162	0.505853	0.10151		1.11255	0.571085	0.0546744		1.56314	0.491266	-0.102319		2.43771	0.241488	-0.173976		1.57833	0.627979	-0.0664746		3.34185	0.207552	-0.184967				-0.00802567	0.00439674	0.00359546	0.0511515	0.103409	-0.0626829	-0.136613	-0.108057	0.00649456	0.00764412
790	Q6P1J9	CDC73	CDC73 (11;6)				11	6		0.0753749	0.941188	-0.00787196		0.245291	0.749288	0.0460656		0.0880852	0.910513	-0.0127715		0.410375	0.645959	-0.0709954		0.600411	0.714502	-0.0470706		0.144374	0.905351	-0.0170578		0.420757	0.616969	-0.0519701				0.0226675	-0.0706494	0.0453796	-0.0942945	0.0484578	-0.14828	0.0570688	-0.12369	0.00565316	-0.0874202
791	Q53HL2	CDCA8	CDCA8 (3;2)				3	2		1.66022	0.111314	-0.225643		0.260369	0.672077	-0.0639041		0.00482665	0.987361	-0.00235607		1.31452	0.268113	-0.309522		3.76254	0.0283548	-0.589641		1.10734	0.429482	-0.147783		0.943117	0.127418	-0.366355				-0.0157997	0.00875567	0.00691465	-0.297319	-0.130802	-0.307511	-0.470601	-0.163396	-0.35814	-0.358149
792	P55287	CDH11	CDH11 (8;5)				8	5		3.2237	0.251086	-0.14276		0.198589	0.814262	0.0338222		3.23735	0.548556	-0.0574489		0.865181	0.50799	-0.101766		3.17354	0.305836	-0.136955		0.58866	0.628152	0.0748168		2.34188	0.612789	-0.0516433				-0.00358746	-0.0489467	0.0508037	-0.144076	-0.144003	-0.0430307	-0.190248	-0.0738252	-0.121593	-0.110847
793	P55291	CDH15	CDH15 (3;8)				3	8		3.37963	0.0267519	-0.367529		2.12193	0.279859	-0.231645		0.705588	0.443305	-0.0813613		1.83345	0.379103	-0.144474		3.30807	0.0623065	-0.445226		0.0669994	0.955831	-0.00859011		1.47858	0.24417	-0.159058				0.0384274	-0.0103196	-0.0289495	-0.480414	-0.273052	-0.14567	-0.0961256	-0.196746	-0.395945	-0.354781
794	P19022	CDH2	CDH2 (17;26)				17	26		1.14692	0.143909	-0.211882		2.24725	0.238662	-0.287416		0.0120573	0.986643	0.00223619		1.40514	0.409118	-0.133581		1.1303	0.518986	-0.0836151		1.13237	0.356061	-0.209115		0.640592	0.313171	0.130503				0.018661	-0.0350471	0.0157562	-0.362747	-0.332995	-0.146772	-0.0699792	-0.185291	-0.425338	-0.44642
795	Q9UJ99	CDH22	CDH22 (2;2)				2	2		0.707286	0.393055	-0.106843		0.473062	0.479528	-0.121083		0.0273739	0.986738	0.00210547		1.32352	0.659408	0.0599859		1.96921	0.46627	-0.0916183		0.145714	0.75834	0.0457458		0.0904803	0.8725	0.0173302				-0.0862592	0.0606699	0.0216049	0.0326232	-0.05047	0.0654327	0.0485479	0.0632395	0.0606681	0.00581418
796	P55285	CDH6	CDH6 (8;10)				8	10		3.59469	0.0313013	-0.343577		1.74478	0.349322	-0.172953		0.25824	0.722391	-0.0352039		6.09693	0.274056	-0.25677		2.45847	0.0863738	-0.398497		1.10321	0.566876	-0.0861461		0.830274	0.417571	-0.0901233				0.0404125	-0.0291849	-0.012143	-0.414725	-0.355674	-0.244796	-0.267495	-0.258947	-0.410742	-0.396784
797	Q9ULB5	CDH7	CDH7 (3;2)				3	2		1.72206	0.120018	-0.216592		1.54955	0.460249	-0.11776		1.12309	0.073803	-0.56517		0.0455129	0.963719	-0.00850906		0.510473	0.293994	0.17839		0.945975	0.564098	0.0903229		0.338137	0.28991	-0.170188				-0.00661964	-0.0225127	0.028656	-0.259631	-0.137039	0.0240605	-0.0132522	-0.056122	-0.131675	-0.121382
798	O14735	CDIPT	CDIPT (2;2)	ER-Membrane			2	2		1.19854	0.45508	-0.0835866		0.278355	0.935455	-0.0129476		0.0544213	0.872353	0.018863		2.37376	0.425407	0.120657		0.770758	0.218864	0.226749		2.53379	0.350348	0.191296		3.01086	0.112711	0.329199				0.0144654	0.0586182	-0.0763486	-0.048159	-0.0957322	0.120327	0.116461	0.1221	0.0776597	0.136609
799	P06493	CDK1	CDK1 (12;14)				12	14		0.0618941	0.976059	0.00333669		0.64066	0.768988	0.0401481		1.19195	0.355703	0.107597		0.0415736	0.990321	0.00277867		2.15453	0.141931	-0.30252		0.70854	0.757731	0.03959		3.35604	0.19725	-0.19826				-0.012861	-0.00664608	0.019305	-0.0108513	0.0286858	-0.030501	0.000490239	0.0377581	0.0219342	0.0832358
800	P21127	CDK11B	CDK11B (17;11)				17	11		2.03507	0.422117	0.0927807		1.01725	0.534808	0.094552		2.39312	0.22126	0.232457		1.20363	0.705413	-0.0508248		1.89122	0.287134	-0.150942		0.549868	0.71575	-0.0490535		0.15198	0.913902	-0.011266				0.0173715	-0.0588486	0.0396383	0.0625278	0.0864466	-0.0695758	-0.0469585	-0.0381662	0.0856952	-0.0228647
801	Q9NYV4	CDK12	CDK12 (3;3)				3	3		0.0819456	0.815962	0.0233179		0.564675	0.303263	0.230828		0.313824	0.502528	-0.0699056		0.379883	0.431599	-0.151468		0.2997	0.619651	0.0679855		0.161999	0.711413	0.0560427		0.0910114	0.824851	-0.0252381				0.0302074	-0.226144	0.168545	-0.185558	0.188855	-0.338734	0.133795	-0.266786	0.156659	-0.12525
802	Q14004	CDK13	CDK13 (9;9)				9	9		0.834849	0.642762	0.0468601		1.32766	0.716517	0.0488632		0.723591	0.499472	0.070368		1.63962	0.661023	-0.0601481		0.262867	0.857864	0.0263398		1.03925	0.664813	-0.058145		0.887942	0.619729	0.0498477				-0.000409205	-0.0230736	0.023113	-0.0228849	0.0687965	-0.033459	-0.0760895	-0.0712634	0.00236832	-0.0257963
803	O94921	CDK14	CDK14 (7;3)				7	3		0.840278	0.402403	0.100789		0.492983	0.72754	0.0485218		0.284096	0.479321	-0.0778967		0.317594	0.7721	0.0413414		0.734944	0.269225	0.184292		0.079444	0.945068	-0.0109254		0.0294112	0.963086	0.00560621				-0.0164129	-0.0595647	0.0728034	0.0197	0.047419	-0.0216735	0.105647	0.0311878	0.114646	0.0615296
804	Q00536	CDK16	CDK16 (9;12)				9	12		0.00984518	0.997864	-0.000370772		0.453686	0.737303	-0.0476056		0.444401	0.838588	-0.0205778		0.353655	0.806278	0.0374374		0.469837	0.923668	0.0133733		0.223053	0.947221	-0.00979741		0.125421	0.948438	-0.00683368				0.0104444	-0.00961337	-0.000901213	-0.0191063	0.0128354	-0.0157997	0.114385	0.0135832	-0.0239243	0.0159547
805	Q00537	CDK17	CDK17 (7;6)				7	6		1.27376	0.156149	-0.194827		0.463187	0.514915	-0.10321		0.199491	0.473346	0.0815333		0.592302	0.430708	-0.135263		0.638676	0.235063	-0.213942		0.246229	0.748706	-0.0436468		0.230413	0.582754	0.0624177				0.0392663	-0.101804	0.0573349	-0.244657	-0.202286	-0.192382	0.0149661	-0.250918	-0.171652	-0.332019
806	Q9BWU1	CDK19	CDK19 (2;2)				2	2		0.0410825	0.894837	-0.0138993		0.663186	0.314692	0.210949		1.29119	0.420754	0.0851298		0.487858	0.413161	-0.151076		0.967701	0.39831	-0.115076		0.225839	0.640905	0.0737721		0.0528923	0.890097	-0.0160471				0.0509646	-0.18093	0.113578	-0.295873	0.115974	-0.213785	0.0660271	-0.32206	0.0812095	-0.0969815
807	P24941	CDK2	CDK2 (12;7)				12	7		0.283085	0.751891	0.0304976		0.276746	0.644446	-0.0682931		1.67958	0.463025	0.0736728		0.787243	0.486217	0.109331		0.721208	0.787518	-0.0343181		0.0384089	0.950188	0.0105399		0.0737998	0.934445	0.00885705				-0.0309925	0.0757918	-0.0479439	0.134747	-0.0212401	0.178834	0.00530878	0.142	-0.0173831	0.202374
808	Q00535	CDK5	CDK5 (10;7)				10	7		0.0450901	0.968462	0.00435646		0.455743	0.743796	-0.0459997		1.16364	0.458625	0.078536		1.29097	0.676029	0.0562426		2.28999	0.287007	-0.148794		0.0423843	0.970454	0.00588644		1.0999	0.475777	-0.0746141				-0.0152443	0.0401462	-0.0257749	0.065222	0.0311696	0.0833529	0.0285165	0.0553707	0.0313482	0.0613461
809	Q96JB5	CDK5RAP3	CDK5RAP3 (8;12)	ER-Membrane			8	12		0.0878322	0.943971	0.00727236		1.06773	0.633788	0.0655876		0.790342	0.576064	-0.0539253		0.265425	0.921928	0.0163884		1.34206	0.595253	0.0664555		1.11879	0.606716	0.0747036		0.0499621	0.962565	0.00525786				-0.00554142	-0.0413822	0.0455969	-0.0605049	0.0711202	-0.0259368	0.0338385	0.0405352	0.0703052	0.0549747
810	Q00534	CDK6	CDK6 (7;2)				7	2		0.0797023	0.899301	-0.0123704		1.41678	0.82461	-0.0318951		0.244881	0.727238	-0.0357333		0.920395	0.642636	0.0651652		0.08371	0.921933	0.0147379		0.423127	0.732655	0.0456404		0.062824	0.936292	-0.00862503				0.0186683	-0.0508444	0.0308373	-0.0282547	0.0418343	0.0620921	0.0638165	0.0632955	0.0223194	0.0273728
811	P50613	CDK7	CDK7 (2;5)				2	5		0.0165445	0.968083	-0.00466348		0.0774695	0.849561	-0.0306335		0.0155895	0.986502	0.00215578		0.394244	0.455685	0.134065		2.80472	0.138919	-0.294207		0.515537	0.516629	0.108094		1.50036	0.141006	-0.287388				-0.0390512	-0.102563	0.131364	0.196974	0.0269442	-0.0823356	0.353323	0.118501	0.0914428	0.183626
812	P50750	CDK9	CDK9 (5;3)				5	3		0.473834	0.496809	-0.0778068		0.0702891	0.955166	0.00904909		0.0610072	0.837789	0.0229093		0.699892	0.660717	-0.0607361		0.460436	0.420321	-0.124332		0.131041	0.85417	0.0261198		0.0814555	0.839424	-0.0236157				0.0374144	-0.00490726	-0.0333882	-0.0208052	0.0219027	-0.0209776	-0.0758748	-0.0923805	-0.0588102	-0.11845
813	Q5VV42	CDKAL1	CDKAL1 (7;5)	ER-Membrane			7	5		0.726993	0.52021	-0.0705849		0.0148917	0.980667	0.00377855		0.216667	0.743143	0.0330019		0.143113	0.861077	-0.0280088		0.209513	0.875373	-0.0219191		0.282468	0.733822	0.0463546		0.581167	0.45819	0.0816677				0.00648822	-0.105495	0.0922166	-0.184937	-0.029191	-0.0891903	0.0988546	-0.0981598	-0.0157411	-0.123764
814	Q9NXV6	CDKN2AIP	CDKN2AIP (8;10)				8	10		0.65239	0.502463	0.0767923		1.29209	0.267551	0.257057		1.151	0.248014	0.194073		0.978146	0.354605	-0.182162		1.31254	0.728157	-0.042283		0.011609	0.993615	-0.00189718		0.438336	0.49541	0.0749973				0.0303644	-0.0377527	0.00656201	0.0623856	-0.00251839	-0.16453	-0.306448	-0.076838	0.100892	0.0335983
815	O95674	CDS2	CDS2 (3;3)				3	3		0.037157	0.954077	-0.00600674		0.30841	0.638248	0.0708813		0.599914	0.451446	0.0793015		0.0423496	0.95042	0.0120941		0.50167	0.585584	-0.0711008		1.03789	0.560956	0.0889821		0.103188	0.89272	0.0142074				-0.0623952	0.0470915	0.0131368	-0.0101578	0.0210227	0.0163948	-0.13989	0.14726	0.0586184	0.139788
816	Q9UKY7	CDV3	CDV3 (9;11)				9	11		0.0814755	0.748124	-0.0339837		0.589501	0.435882	0.135718		0.733321	0.120709	0.479427		0.295048	0.609215	-0.0801225		0.830377	0.147226	-0.339846		0.255599	0.600634	0.0895789		0.247081	0.305367	0.173565				0.0727226	-0.175615	0.0880204	-0.100718	0.0728776	-0.120633	0.0182124	-0.18523	0.120304	-0.123458
817	Q03701	CEBPZ	CEBPZ (2;5)	Nuclear (100% filter)			2	5		0.382194	0.328959	0.130801		0.834419	0.467223	-0.118591		0.479838	0.28488	-0.154184		0.904113	0.320925	0.212768		1.68521	0.0868854	0.438448		0.118858	0.800661	-0.0366246		0.46406	0.285701	0.153463				-0.0174051	-0.0297495	0.0460041	-0.0792466	0.110927	0.21383	0.205122	0.147855	-0.037163	0.12656
818	Q9BXF3	CECR2	CECR2 (15;20)				15	20		0.696804	0.545608	-0.0659489		0.361204	0.651903	-0.0651153		0.548133	0.493726	-0.0714581		0.000819756	1	-0.000169054		0.103522	0.957901	-0.00673098		0.00391062	0.999333	0.00066457		0.0674092	0.91172	-0.0122402				0.0126721	0.0384465	-0.0526401	0.00678422	-0.120001	0.0663313	-0.125027	0.0569029	-0.108356	0.0130512
819	Q92879	CELF1	CELF1 (12;4)				12	4		0.301756	0.769841	0.0282606		0.600151	0.709328	0.0510033		1.29049	0.48853	0.0698756		0.132403	0.937615	-0.0133263		2.87232	0.26014	-0.160358		0.0879009	0.949937	0.0094164		1.43747	0.319857	-0.118743				-0.026042	0.0225106	0.00311777	0.018559	0.07064	0.0496502	-0.0422357	-0.0490579	0.0324731	0.0688416
820	O95319	CELF2	CELF2 (3;5)				3	5		0.116843	0.894907	0.0131318		0.245165	0.870427	0.0242894		0.326807	0.641007	0.046099		1.08013	0.506049	-0.100078		0.358604	0.774867	-0.0393691		1.01231	0.563801	-0.0889205		0.0388789	0.954947	-0.00640197				0.0295331	-0.0611804	0.0297548	0.0688526	-0.0974671	-0.124715	-0.0321671	-0.144524	-0.0473231	-0.0924826
821	Q5SZQ8	CELF3	CELF3 (3;3)				3	3		1.76261	0.365435	-0.106259		0.431444	0.499157	-0.112347		0.75457	0.502886	-0.0664249		0.00127546	1	-0.000414204		3.30001	0.152451	-0.252333		0.0710305	0.966063	-0.0065019		2.28425	0.196454	-0.212499				-0.100039	0.0181574	0.0763222	-0.0690646	-0.0636864	-0.164392	0.174207	-0.0145017	-0.144268	-0.0714481
822	Q9BZC1	CELF4	CELF4 (2;3)				2	3		1.54622	0.172785	-0.181524		0.11708	0.862729	-0.0261816		0.873474	0.241124	-0.204901		0.094222	0.930257	-0.0154806		0.513845	0.684804	-0.0517387		0.793119	0.445045	0.139862		0.291585	0.518995	-0.0751153				0.0264005	-0.127229	0.0921309	-0.141745	-0.069346	-0.077373	0.0804137	-0.0545561	0.0307922	-0.171405
823	Q9HCU4	CELSR2	CELSR2 (14;16)				14	16		1.85162	0.419933	-0.0941668		1.18812	0.582783	-0.0763296		1.34864	0.352963	-0.107042		0.246106	0.917051	-0.0169131		1.72887	0.310986	0.141134		0.0100518	0.998869	0.0009241		2.11351	0.286423	0.128259				0.0664093	-0.0511208	-0.0178456	-0.152857	-0.0506922	-0.0111972	0.0164635	-0.0575095	-0.0524022	-0.106893
824	Q9NYQ7	CELSR3	CELSR3 (14;21)				14	21		2.65543	0.468498	-0.0775548		0.63999	0.71044	-0.0499914		1.48118	0.425706	-0.0824725		0.327217	0.865784	-0.0249761		0.899173	0.720499	0.0445321		0.0351908	0.989144	0.00258739		0.855293	0.696158	0.0396144				0.0440457	-0.0322397	-0.0129003	-0.0554927	-0.077067	-0.0615345	0.0272299	-0.0417532	-0.0357423	-0.11352
825	Q8N111	CEND1	CEND1 (2;3)				2	3		0.178131	0.64297	0.0499771		0.410939	0.451967	-0.131312		0.0420557	0.865246	0.0197675		1.22192	0.341535	0.187054		0.0313642	0.94323	-0.0119269		0.012743	0.973255	0.00576501		0.103703	0.723176	-0.0421365				-0.055872	0.123433	-0.0760317	0.202553	-0.126937	0.251095	0.0665956	0.229594	-0.102784	0.278998
826	Q7Z7K6	CENPV	CENPV (2;6)	Nuclear (100% filter)			2	6		2.51973	0.139744	0.198539		0.403438	0.351435	0.191949		3.33061	0.205227	0.247157		0.160199	0.679521	-0.0733696		3.46181	0.144363	-0.272649		0.23248	0.632693	-0.0799596		2.69295	0.180034	-0.224031				-0.0415793	0.132298	-0.101024	0.272895	0.144101	0.212273	-0.332903	-0.106257	-0.121698	0.287202
827	Q9UPN4	CEP131	CEP131 (3;4)				3	4		1.45118	0.565461	0.0578382		0.331727	0.642905	-0.0703697		1.92746	0.452117	-0.077405		0.00546732	0.996743	0.00139994		0.42534	0.90218	0.0166182		2.68816	0.444835	-0.126808		2.38586	0.312228	-0.118625				0.00181139	0.0321868	-0.0347768	0.00804506	0.0714028	0.087831	-0.155725	0.0712808	-0.0936514	-0.0629872
828	Q5SW79	CEP170	CEP170 (44;52)				44	52		1.12418	0.556814	0.0611529		0.598291	0.708214	-0.0504709		1.009	0.730982	0.0334047		0.88508	0.667412	0.0614523		3.24499	0.530881	0.0755652		0.642974	0.702078	-0.0501715		0.844465	0.627149	0.047817				-0.0228196	0.0483044	-0.0267282	0.0624576	-0.00508804	0.112052	0.0232472	0.0484267	-0.00142377	0.0623425
829	Q9Y4F5	CEP170B	CEP170B (6;2)				6	2		0.587362	0.734785	-0.0317245		0.84199	0.58186	-0.077731		1.03982	0.433276	-0.0821466		0.210355	0.91963	0.0167296		0.425484	0.827587	0.0294548		0.302154	0.823616	-0.0292769		0.244505	0.842537	-0.0209673				0.0513039	0.0243404	-0.0788922	-0.00474816	-0.0384691	0.064059	-0.0191011	0.00345134	-0.0375025	-0.0189232
830	Q9BV73	CEP250	CEP250 (6;4)				6	4		0.0470153	0.966187	-0.00477593		1.42804	0.51156	-0.101051		0.0241886	0.9858	-0.00237298		1.6418	0.526437	0.0901148		0.153423	0.948813	0.00870359		0.0693853	0.968656	-0.00616072		0.0951975	0.91672	0.0111065				-0.0425452	0.0660079	-0.0258474	0.00268662	0.0246062	0.0811575	0.129366	0.0581087	-0.00544465	-0.017755
831	O15078	CEP290	CEP290 (2;2)				2	2		0.394039	0.426886	0.100368		0.403027	0.16348	0.664528		0.0114506	0.987776	0.00200141		0.0345195	0.823169	0.0671704		0.620168	0.548342	0.0773939		2.45551	0.06	0.63133		0.0682881	0.856317	-0.0209725				-0.184688	0.0376299	0.129263	0.0316876	0.38956	0.842332	-1.15902	0.507314	0.607197	0.7314
832	Q9BYV8	CEP41	CEP41 (6;4)				6	4		0.97631	0.513578	-0.0707804		0.392295	0.847441	0.0274362		0.826591	0.215211	0.23218		0.904215	0.660683	-0.0603589		0.778985	0.236701	-0.206726		0.496854	0.770383	0.0378576		0.436947	0.426551	0.0962342				-0.0191474	-0.00664202	0.0254225	-0.0823685	-0.089887	-0.0801929	-0.0159761	-0.0881565	-0.0115156	-0.0705795
833	Q9C0F1	CEP44	CEP44 (2;3)				2	3		0.882896	0.143557	-0.217295		0.219543	0.820085	-0.0328871		2.04467	0.0465227	-0.620474		0.0853642	0.943249	-0.0130293		2.1724	0.103294	0.374563		0.688304	0.40146	0.171379		0.0730868	0.813149	-0.0286162				0.0481088	-0.00632915	-0.0432463	-0.0903153	-0.0363667	0.0812539	-0.0806054	-0.0416169	-0.00219367	-0.104605
834	Q6P2H3	CEP85	CEP85 (2;3)				2	3		0.913304	0.123913	-0.229808		1.55011	0.107056	-0.553414		0.0943516	0.839655	0.02144		1.43912	0.232152	0.405318		1.53638	0.180281	-0.225765		0.190246	0.629868	0.081712		0.0728858	0.830621	0.0254828				0.110654	-0.156382	0.0328204	-0.515873	-0.0377353	0.225877	0.575916	0.401371	-0.14901	0.0627896
835	Q8IW35	CEP97	CEP97 (9;11)				9	11		0.0222856	0.980586	0.00274433		1.71411	0.280026	0.239638		0.0565953	0.912644	-0.0125164		2.13193	0.394136	-0.134349		0.175434	0.861488	0.0250723		1.07606	0.512101	0.102545		0.0483229	0.932349	0.00981164				0.0588842	-0.127257	0.0604209	-0.0678856	0.0622148	-0.140263	-0.142812	-0.12505	0.12375	0.0344272
836	P27544	CERS1	CERS1 (5;2)				5	2		0.0372462	0.98357	-0.002287		1.65394	0.446898	-0.120337		0.162489	0.828458	-0.0225417		2.07798	0.357566	0.163658		2.03478	0.157871	0.256022		0.896487	0.722927	0.045608		1.83366	0.179264	0.235767				0.0367947	0.00823113	-0.0462564	0.0225226	-0.0326309	0.159963	0.209006	0.120924	0.0444745	0.0741689
837	Q96G23	CERS2	CERS2 (5;2)	ER-Membrane			5	2		5.63932	0.0119375	-0.434307		0.0293449	0.979131	-0.00411063		0.790594	0.569628	-0.0550389		0.881126	0.502468	0.105046		3.02567	0.154743	0.254608		5.87522	0.0539	0.535243	+	4.04974	0	0.633876				-0.0221592	0.0363128	-0.0148601	-0.460082	-0.457026	0.039431	0.187217	0.0880574	0.10446	0.0788036
838	Q6ZMG9	CERS6	CERS6 (2;6)				2	6		0.115091	0.941257	0.00769202		0.401936	0.674422	-0.0609179		0.037509	0.944148	-0.00830449		0.90293	0.41749	0.136567		1.89577	0.293223	0.148611		1.26937	0.626334	0.0679575		0.741699	0.315018	0.132615				0.00541759	0.0216051	-0.0274551	0.0265464	0.013111	0.179868	0.203961	0.0241972	0.0836648	0.0376562
839	O00748	CES2	CES2 (2;5)				2	5		0.208031	0.751742	-0.0314482		0.0853653	0.873061	-0.0260873		0.0585809	0.968181	-0.00480421		0.00139364	0.999802	0.000461606		0.569394	0.783385	0.0357033		0.0338445	0.970791	0.00582253		0.457037	0.557113	0.0623473				-0.0228295	-0.0511037	0.071079	-0.0189523	-0.190931	-0.119805	0.200719	-0.0811692	0.00590051	-0.0480534
840	P41208	CETN2	CETN2 (6;7)				6	7		2.85001	0.265877	-0.139568		1.1593	0.42288	-0.137946		1.51491	0.285133	-0.141819		0.27493	0.834933	0.0325816		0.0376173	0.981802	0.00278915		0.635022	0.790459	0.0342039		0.00458897	0.995576	0.000538661				0.0192195	-0.00597698	-0.0134459	-0.132052	-0.130477	0.025377	0.110536	-0.0385039	-0.0827371	-0.140794
841	Q9Y6A4	CFAP20	CFAP20 (2;4)				2	4		0.186501	0.810133	0.0233705		1.88195	0.437005	-0.126604		0.237794	0.755633	-0.0314176		2.08675	0.440159	-0.115356		0.0755139	0.95658	0.00735911		2.10776	0.235846	-0.265331		0.322394	0.64704	-0.047429				-0.0326828	-0.00345014	0.0353254	-0.0100377	-0.0838458	-0.157001	-0.0960167	-0.0946697	-0.22851	-0.237925
842	Q9UEE9	CFDP1	CFDP1 (8;5)				8	5		0.73911	0.55041	-0.0625456		1.07402	0.569749	-0.0802502		0.449843	0.477572	-0.075366		0.977923	0.584542	0.077134		1.83454	0.269367	0.161001		0.780197	0.657457	0.0594294		0.928339	0.275405	0.148181				0.101548	-0.11099	0.00161917	-0.125057	0.0116864	0.129614	0.0580066	0.0391865	-0.0391464	0.030527
843	P23528	CFL1	CFL1 (52;49)				52	49		0.413422	0.551266	0.0661267		0.279262	0.771867	0.0415384		0.168251	0.960951	0.0057966		0.428748	0.687458	-0.059606		0.495751	0.811668	0.0310992		0.541097	0.594418	-0.0841944		0.171391	0.793025	-0.0292309				-0.101375	0.069543	0.0264061	0.17417	-0.0826472	-0.12338	0.0402069	-0.099221	-0.0758272	0.0091387
844	Q9Y281	CFL2	CFL2 (10;6)	Plasma membrane			10	6		0.289732	0.794637	-0.0243336		0.116581	0.82455	0.0338913		0.136716	0.816757	-0.0253708		0.210509	0.722903	-0.0555041		0.313373	0.688175	0.054919		0.0175926	0.989325	0.0027209		0.960461	0.585075	0.0538819				0.0855715	-0.125447	0.0316379	-0.0719028	-0.041851	-0.168361	0.1262	-0.12895	0.0518906	-0.106989
845	Q9P2M7	CGN	CGN (2;4)				2	4		0.00867341	0.987311	-0.00213598		1.3424	0.28917	0.223297		1.67235	0.336523	0.111914		0.943477	0.386325	-0.155351		1.37965	0.603048	-0.0640293		0.34404	0.640955	0.0700811		0.237507	0.64636	0.050021				0.0464341	-0.014215	-0.0334285	-0.232505	0.0289825	-0.0618202	-0.266154	-0.139099	0.0428749	0.0336952
846	Q13112	CHAF1B	CHAF1B (2;2)				2	2		0.820552	0.649186	-0.0448676		0.263898	0.935606	-0.0124542		0.534443	0.430794	0.0856645		1.77457	0.576123	-0.0776074		1.46651	0.238391	-0.185376		0.849303	0.726138	-0.045194		0.354651	0.614722	-0.0548437				-0.0349425	-0.024315	0.0574739	-0.0907134	0.0185109	-0.0841094	-0.103051	-0.0466035	-0.0846349	-0.0819296
847	Q96JM3	CHAMP1	CHAMP1 (25;30)				25	30		0.0193644	0.993011	0.00101433		1.72825	0.479729	0.107898		0.116576	0.94782	0.00741169		1.06976	0.676768	-0.0582594		2.2232	0.295754	-0.146301		1.36267	0.70103	0.048624		3.25597	0.262269	-0.139903				0.00518935	-0.0326835	0.0268657	0.00635724	0.00271117	-0.0179056	-0.0708154	-0.0866593	0.0490992	0.0689867
848	Q96BP2	CHCHD1	CHCHD1 (2;2)		+		2	2		1.15101	0.378628	-0.105849		0.377085	0.464767	0.12846		0.746822	0.421398	-0.0888092		0.380065	0.472141	-0.128612		1.68967	0.46882	0.0914263		0.926395	0.508779	0.105697		0.867223	0.364111	0.108466				0.0122099	-0.0475668	0.0341229	-0.205787	-0.100262	-0.03307	-0.380475	0.0239176	0.0668232	-0.0695693
849	Q9Y6H1	CHCHD2	CHCHD2 (2;3)		+	+	2	3		0.13134	0.783542	-0.0268102		0.27017	0.279451	0.338609		0.622246	0.237075	0.221011		0.123303	0.523998	-0.165478		0.242513	0.609573	-0.0739579		1.16559	0.354593	0.199941		0.542225	0.261891	0.173863				-0.0537149	-0.0153062	0.0664006	0.00843546	-0.0785097	0.277803	-1.0851	0.292962	0.0439828	0.261722
850	Q9NX63	CHCHD3	CHCHD3 (7;13)	Mitochondrion-IM	+	+	7	13		0.00114904	0.998824	0.000203387		0.82113	0.384933	-0.159438		0.651678	0.556559	-0.0575062		1.5237	0.390688	0.139781		0.126863	0.904559	0.0170899		0.0806182	0.896698	-0.0198596		0.340525	0.695604	-0.0406197				-0.0642521	0.157176	-0.107093	0.106377	-0.101712	0.0896026	0.124054	0.197425	-0.067663	0.121894
851	O14646	CHD1	CHD1 (11;12)				11	12		0.251301	0.858522	-0.0162858		1.23071	0.560726	0.0837033		1.2653	0.367445	0.101576		0.947612	0.668137	-0.0603679		1.05119	0.530334	-0.0822467		0.736067	0.757792	0.0396213		0.535197	0.721411	0.0356153				0.0242716	-0.0282357	0.00348	-0.0538935	-0.0553514	-0.0200195	-0.10492	-0.0571207	0.0436248	0.0195456
852	Q86WJ1	CHD1L	CHD1L (6;8)				6	8		0.597282	0.644206	0.0461626		0.226015	0.933546	0.0125464		0.76951	0.482763	0.0734357		0.259708	0.92503	0.0152207		3.11675	0.383902	-0.110409		0.2103	0.896594	-0.0183955		0.827436	0.441006	-0.0831354				0.0244542	-0.0188515	-0.00594598	-0.0170767	0.0172278	0.0474866	-0.0120642	0.00885088	0.0125132	0.0524304
853	O14647	CHD2	CHD2 (13;16)	Nuclear (100% filter)			13	16		0.540138	0.679969	0.0411434		0.959833	0.67234	0.0577063		0.694028	0.581061	0.0533946		0.949047	0.69758	-0.0545949		1.36164	0.443653	-0.102613		0.475159	0.770903	-0.038032		1.18856	0.403359	-0.0903619				0.0201658	-0.0446617	0.0234781	-0.0282591	0.0835746	-0.0664667	-0.0119451	-0.0861781	0.0162549	-0.0291195
854	Q12873	CHD3	CHD3 (27;31)				27	31		0.119855	0.937671	0.00806549		0.384407	0.857887	0.0262114		0.00278917	0.998785	-0.000272568		0.376505	0.861083	-0.0258793		2.16934	0.55378	-0.0714552		0.116794	0.958247	-0.00773335		1.05169	0.451798	-0.0797933				0.00890473	-0.00826651	-0.000689471	-0.00981526	0.0252261	0.0146517	-0.0694368	-0.0239944	0.0118091	0.0150053
855	Q14839	CHD4	CHD4 (50;51)				50	51		0.432861	0.779858	-0.0258958		1.20484	0.86766	-0.0245457		0.309955	0.715895	0.0361248		0.0649104	0.98347	-0.00384621		0.905285	0.515686	-0.0854386		0.0455974	0.989393	-0.00249612		0.26191	0.825095	-0.023418				0.0122772	-0.0154762	0.00306062	0.00575097	-0.0158494	-0.00523734	-0.00598242	-0.00256336	-0.0419728	-0.0198987
856	Q8TDI0	CHD5	CHD5 (6;4)				6	4		0.0681737	0.931676	-0.00901578		0.562729	0.48022	0.118551		1.10904	0.354286	0.109265		0.261119	0.71499	-0.0571912		0.342323	0.809862	-0.0338869		0.690376	0.628399	0.0703761		0.833695	0.439564	0.0843937				0.0455002	-0.0157927	-0.0308463	-0.0841234	0.0716974	0.0923276	-0.177991	-0.0870541	0.0494453	0.0680448
857	Q8TD26	CHD6	CHD6 (5;5)				5	5		0.0916893	0.831088	-0.0215141		1.49132	0.234996	-0.309805		0.529368	0.498548	0.0684274		1.80984	0.400559	0.13231		1.01691	0.454192	-0.0987015		0.733269	0.42885	-0.155981		0.0337805	0.938301	-0.00875997				0.00506373	0.0769643	-0.0866795	-0.147184	-0.0307977	0.113148	0.17571	0.10181	-0.204549	-0.0538086
858	Q9P2D1	CHD7	CHD7 (29;37)	Nuclear (100% filter)			29	37		2.34611	0.446279	-0.0869325		1.3051	0.404644	-0.145813		0.940693	0.587002	-0.053992		0.543454	0.711578	0.0551303		3.18487	0.643971	-0.0540208		0.0658335	0.980294	-0.00374988		0.34079	0.839324	-0.0210802				-0.0187551	-0.00365185	0.0221106	-0.0490314	-0.0913559	0.000648917	0.129183	0.0353411	-0.0759939	-0.0775878
859	Q9HCK8	CHD8	CHD8 (24;20)	Nuclear (100% filter)			24	20		3.81005	0.29769	-0.127885		2.01868	0.391043	-0.146401		0.980754	0.555797	-0.0576197		1.72934	0.486123	0.103148		0.315038	0.89376	0.0192327		1.30221	0.581224	0.0846321		2.34816	0.396458	0.0894982				-0.00487948	0.00278978	0.00207709	-0.0991146	-0.132996	0.127826	0.0661868	0.115114	-0.0571118	0.00286977
860	Q3L8U1	CHD9	CHD9 (6;7)				6	7		0.769424	0.433253	-0.0926228		0.051074	0.918213	0.016502		1.74495	0.2853	-0.140327		0.106259	0.871273	-0.0259321		0.423405	0.726355	-0.0448367		0.365898	0.607307	0.0831927		0.871485	0.4028	-0.0925411				0.0593273	-0.189204	0.112275	-0.188731	-0.00794793	-0.0645295	0.115819	-0.138535	0.0594288	-0.174913
861	O96017	CHEK2	CHEK2 (4;2)				4	2		1.60033	0.519165	0.068697		0.202087	0.856801	-0.0271322		0.205691	0.824717	-0.0234958		0.683847	0.74593	0.0440393		1.99872	0.450567	-0.0951085		0.431762	0.711651	-0.0517899		1.51706	0.216937	-0.187301				-0.00995916	-0.0442078	0.0524954	0.0387106	0.0950908	0.0350546	0.00922739	0.0855493	-0.0357464	-0.0216851
862	Q8IWX8	CHERP	CHERP (10;9)				10	9		1.34759	0.413838	0.0958459		1.01453	0.547622	0.0870597		0.567485	0.512001	-0.0657595		0.224715	0.862595	-0.0251479		0.637207	0.602769	-0.0668429		0.441127	0.794401	-0.0339341		2.15743	0.179827	-0.228448				-0.0378121	0.0180959	0.0189856	0.105295	0.143375	0.0272319	-0.082836	-0.0250929	0.0329847	0.105105
863	P10645	CHGA	CHGA (2;11)				2	11	+	3.31825	0	-1.05208		1.53487	0.0581702	-0.6759		1.87456	0.063	-0.602183		0.739825	0.300868	-0.301837		4.02186	0.146783	-0.254872		0.262803	0.632191	0.0743472		0.837999	0.219371	0.195029				-0.094788	0.00933642	0.0801087	-1.1308	-1.25492	-0.0528318	-0.577895	-0.278745	-1.07526	-0.82522
864	P05060	CHGB	CHGB (7;9)				7	9	+	2.88681	0.0036	-0.672949		0.453245	0.25929	-0.314545		1.28748	0.215843	-0.227147		0.446315	0.315966	-0.309621		1.55521	0.174952	-0.236856		0.168992	0.733989	0.0487832		1.01847	0.210354	0.208945				-0.115378	0.176347	-0.0788065	-0.51357	-0.865333	-0.0607343	-0.836659	-0.0435142	-0.69543	-0.493817
865	Q9BWS9	CHID1	CHID1 (8;7)				8	7		0.242979	0.813146	0.022679		0.685103	0.86269	0.0243992		0.236633	0.815286	0.024647		0.140466	0.96596	0.0073725		0.603919	0.82715	-0.0288109		0.0913295	0.951402	0.00909266		0.214189	0.798995	-0.0268429				0.0223641	-0.0517844	0.0280531	0.108881	0.0279961	0.00683266	0.0265142	-0.0126436	0.0482602	0.0365318
866	P35790	CHKA	CHKA (3;4)				3	4		2.05885	0.0794041	-0.262766		1.20751	0.329107	-0.184922		1.47079	0.316995	-0.123431		0.661862	0.602343	-0.0779099		0.146009	0.92363	0.0136317		0.000289585	0.999521	-6.57787e-05		1.2765	0.259829	0.152967				0.0628387	-0.0858593	0.0190014	-0.414509	-0.214184	-0.138532	0.00967453	-0.106923	-0.190988	-0.371074
867	Q9Y259	CHKB	CHKB (2;2)				2	2		1.25548	0.606187	0.0505845		0.639495	0.739527	0.0462061		0.0896395	0.920168	-0.0110589		0.121473	0.975666	-0.005539		0.844077	0.636118	0.0598134		0.109421	0.949717	-0.00991745		0.0154816	0.988918	-0.00183				0.0247258	-0.048254	0.0223431	0.080049	0.0336322	0.00751735	-0.029237	0.00431838	0.0953321	0.0111967
868	P24386	CHM	CHM (7;6)				7	6		0.224198	0.821724	-0.0211629		0.628338	0.652143	-0.0649388		0.670503	0.360956	0.109808		1.65873	0.345952	0.171333		0.22884	0.86857	0.0228104		2.0799	0.447793	0.127557		0.927782	0.270159	0.153781				0.0283911	-0.027908	-0.0010327	0.0185863	0.019026	0.150534	0.245375	0.11357	0.111785	0.119733
869	P26374	CHML	CHML (4;6)				4	6		0.170858	0.642602	-0.0496365		0.570814	0.317637	0.216318		0.601517	0.426082	-0.0868397		0.438605	0.393665	-0.16976		1.24133	0.225917	0.194047		0.380779	0.566104	0.0961949		0.726186	0.269612	0.156844				0.038877	-0.274339	0.196427	-0.285331	-0.120435	-0.243273	0.0985799	-0.385918	0.136594	-0.0589819
870	Q9HD42	CHMP1A	CHMP1A (3;5)	Endosome			3	5		0.51436	0.626128	-0.0499744		0.218638	0.820374	-0.032539		0.290897	0.797666	-0.0258226		0.59707	0.634076	-0.0716154		1.11614	0.547602	-0.0771768		0.44873	0.691979	-0.05418		0.505352	0.605238	-0.0530249				0.0125659	0.00301411	-0.0157233	-0.168876	0.00392772	-0.116887	0.0193554	-0.118221	-0.159838	-0.114488
871	Q7LBR1	CHMP1B	CHMP1B (3;8)				3	8		0.376755	0.630756	-0.0489792		0.208993	0.747367	0.0482413		1.0565	0.204185	-0.271712		0.0837507	0.904621	-0.0213483		0.141815	0.816658	-0.0354238		0.670106	0.610003	0.0758722		1.12406	0.17372	-0.258157				0.112601	-0.104365	-0.0165263	-0.114954	0.0446631	-0.163697	0.120166	-0.024886	0.0415395	-0.00577226
872	O43633	CHMP2A	CHMP2A (15;6)				15	6		0.748677	0.561894	-0.059061		0.296468	0.811737	-0.034588		1.19166	0.257779	0.177729		0.00942391	0.995635	-0.00144024		1.99142	0.135753	-0.31314		0.283758	0.861221	0.0230328		0.601039	0.481161	-0.0763499				0.0490981	-0.0410172	-0.00953494	-0.0383072	-0.0067348	-0.0390594	0.0800073	-0.0494032	-0.00717487	-0.0693055
873	Q9UQN3	CHMP2B	CHMP2B (2;2)				2	2		1.88389	0.3167	-0.122689		0.596469	0.548433	-0.0904364		0.30474	0.466714	0.0822347		0.136591	0.94577	-0.0116002		3.63016	0.114503	-0.3277		0.114118	0.888	0.0206524		0.47006	0.359399	-0.122777				0.00639234	-0.0308537	0.0239201	-0.154218	-0.0504138	0.0236319	-0.0076385	-0.0535429	-0.113405	0.00166847
874	Q9Y3E7	CHMP3	CHMP3 (7;3)				7	3		1.58999	0.655793	-0.0427147		0.0936258	0.970979	-0.00539494		0.845089	0.478034	-0.0725246		1.09667	0.738735	0.0446906		0.157426	0.944403	0.0097722		2.13832	0.576922	0.0820104		0.217835	0.853037	-0.0200377				0.0265268	-0.00144589	-0.025552	-0.0512736	-0.0248461	0.0541376	0.0655456	0.013696	0.0183515	0.0352673
875	Q9BY43	CHMP4A	CHMP4A (9;7)				9	7		0.138623	0.805277	0.0240442		0.391643	0.45489	-0.128196		1.20837	0.328714	0.117214		0.633479	0.382906	0.166595		1.23267	0.364308	-0.122441		0.0445868	0.930474	0.0143555		0.191023	0.785756	-0.0292709				-0.0311297	0.15683	-0.141603	0.169369	-0.0221806	0.283978	-0.0357293	0.243504	-0.0605135	0.225006
876	Q9H444	CHMP4B	CHMP4B (9;17)				9	17		0.680062	0.806453	-0.0232606		1.06342	0.608735	-0.0715155		0.998329	0.442359	0.0821499		0.503701	0.861475	0.0264403		1.38349	0.325885	-0.142652		0.311078	0.872745	-0.0218146		0.912156	0.705024	-0.0372415				0.00406235	0.00711232	-0.0112416	0.0154993	-0.0485805	0.0507572	-0.0129816	0.0414493	-0.0685553	0.00311382
877	Q9NZZ3	CHMP5	CHMP5 (5;4)				5	4		0.0947644	0.765215	-0.030962		0.596712	0.273305	-0.272505		0.323284	0.639525	-0.0482316		0.382287	0.528784	0.104241		1.78895	0.276926	-0.157189		0.271095	0.491644	-0.137302		0.662536	0.248365	-0.174459				-0.083668	0.180789	-0.115846	0.248803	-0.187296	0.150731	-0.0917166	0.243005	-0.316187	0.165402
878	Q8WUX9	CHMP7	CHMP7 (8;2)				8	2		0.109349	0.884356	0.0141687		0.437048	0.840676	0.0295206		0.561515	0.316467	0.133849		0.0755352	0.957331	0.00937947		3.19153	0.155843	-0.24906		0.305404	0.855275	0.0247314		0.543555	0.333845	-0.12938				0.0611441	-0.0703557	0.00619628	0.019698	0.0401845	-0.00877781	0.0563561	-0.0265866	0.0463712	0.0175112
879	P15882	CHN1	CHN1 (13;9)				13	9		0.511424	0.782844	0.025818		0.615143	0.421795	0.148538		0.00347714	0.998393	0.000517552		0.343991	0.606927	-0.0848069		0.440584	0.729541	0.0462849		0.566847	0.770369	0.0379129		0.244065	0.84245	0.0209844				-0.0150013	0.0532194	-0.0398344	0.011947	-0.0184592	-0.0575338	-0.255774	0.0579337	0.0168499	0.0834413
880	P52757	CHN2	CHN2 (5;5)				5	5		0.0818513	0.914914	0.0107554		1.10801	0.501374	0.10448		2.39759	0.244884	0.188692		0.657231	0.812145	-0.0327438		2.97957	0.262916	-0.15776		0.522867	0.656904	0.0609813		0.179947	0.849903	0.0201765				0.0281894	-0.00544595	-0.0232166	-0.0477958	0.0265184	-0.0183745	-0.034034	-0.048443	0.0526704	0.0251751
881	Q9UHD1	CHORDC1	CHORDC1 (9;9)				9	9		1.68133	0.411789	0.0973232		0.277144	0.712015	-0.0521789		0.385818	0.765638	0.0304061		0.959612	0.372193	0.16951		2.17439	0.179097	0.220359		0.162566	0.88705	0.0200081		2.25139	0.247075	0.153442				-0.0249667	0.0126331	0.0120132	0.144802	0.0458345	0.115873	0.295572	0.0960381	0.0445649	0.17522
882	Q99653	CHP1	CHP1 (5;6)	ER-Membrane			5	6		0.47271	0.338139	-0.124477		0.446939	0.312405	0.224913		0.909233	0.288793	-0.146665		0.371963	0.403333	-0.170018		0.989499	0.326022	0.141564		0.466363	0.407894	0.179372		0.471444	0.353488	0.119376				0.0752423	-0.322404	0.19752	-0.363165	0.103285	-0.318411	0.155152	-0.372071	0.210033	-0.221375
883	P32297	CHRNA3	CHRNA3 (8;6)				8	6		4.65857	0.173539	-0.172073		1.87254	0.250805	-0.270581		1.66126	0.25352	-0.180946		1.50148	0.322267	0.224992		5.50557	0.145587	0.259181		1.41783	0.461855	0.126484		1.98007	0.171228	0.250308				-0.0202763	0.00993947	0.0101251	-0.142725	-0.175402	0.265472	0.129117	0.27905	-0.0873888	0.0112344
884	P30926	CHRNB4	CHRNB4 (2;6)				2	6		1.58818	0.252675	-0.146495		2.67063	0.11415	-0.482243		1.94609	0.238226	-0.197886		1.67267	0.303006	0.267323		2.46207	0.165914	0.232677		0.516858	0.632212	-0.0684254		1.76887	0.216775	0.181286				-0.0134337	0.0762381	-0.066423	-0.130251	-0.258985	0.332652	0.166877	0.300245	-0.265312	-0.128897
885	Q8WVB6	CHTF18	CHTF18 (3;2)				3	2		0.194687	0.845494	-0.0182565		0.398496	0.745578	0.0448586		0.648885	0.360216	0.108032		1.43947	0.455296	-0.110366		1.44868	0.187671	-0.223299		0.453793	0.72631	-0.0472514		0.761711	0.402132	-0.0970113				0.0650109	0.0463287	-0.118299	-0.031264	0.0191694	-0.140314	-0.13739	-0.0588564	0.0045099	-0.0787388
886	O15111	CHUK	CHUK (4;4)				4	4		0.301766	0.612178	0.0520247		1.13095	0.524306	0.0948368		0.0655368	0.855781	0.0201076		1.06146	0.461995	-0.108737		0.434613	0.519227	-0.0906124		0.468305	0.645769	-0.065925		0.575868	0.337328	-0.122529				0.0549457	-0.00899871	-0.0478186	-0.00685472	0.0550038	-0.123936	-0.0530645	-0.159734	-0.00540573	-0.0520527
887	B4DL54	CHURC1-FNTB	CHURC1-FNTB (4;6)				4	6		0.611036	0.529323	-0.0679003		0.0506781	0.919121	0.0161522		0.467107	0.656257	-0.0436252		0.0726518	0.914595	0.0200538		0.473045	0.720799	0.0453981		0.592687	0.52717	0.104106		0.64389	0.510137	0.0696731				0.0863663	-0.142322	0.0457895	-0.0827721	0.0518734	-0.046038	0.191414	-0.0907194	0.140313	-0.0831926
888	O76071	CIAO1	CIAO1 (4;4)				4	4		0.0542499	0.924046	-0.01026		0.435631	0.513944	0.106606		0.245004	0.712321	0.0367908		0.206871	0.735999	-0.0535368		1.31598	0.281181	0.164444		0.393609	0.656271	0.063329		1.42011	0.198063	0.211495				0.027049	0.00341463	-0.0310547	0.0546247	-0.197973	-0.0307066	-0.223528	0.0922534	0.0126934	0.103605
889	Q6FI81	CIAPIN1	CIAPIN1 (12;15)				12	15		0.296837	0.621637	0.0511507		1.20591	0.39127	-0.149033		0.222095	0.586544	0.0573239		0.51226	0.66308	0.0624721		0.418166	0.706516	0.0485346		0.909193	0.443338	-0.137712		0.192215	0.627022	0.0547078				-0.0171274	0.0663686	-0.0518121	0.0525178	-0.0515972	0.046042	-0.00415773	0.139059	-0.085211	-0.0210792
890	I3L2J0	CIC	CIC (4;7)				4	7		3.00865	0.391678	-0.0989589		0.092457	0.977272	-0.00429214		1.8718	0.274768	-0.150337		1.42398	0.674872	-0.0560709		0.800929	0.684952	0.0512142		1.55391	0.757741	0.0385958		0.00375427	0.998873	-0.00016366				0.053876	-0.0426135	-0.0129623	-0.0742082	-0.105553	-0.0584772	-0.0795528	-0.0315891	-0.0572024	-0.0772739
891	Q8IUL8	CILP2	CILP2 (2;3)				2	3		0.158571	0.758482	-0.0309892		0.100809	0.911901	-0.0171253		0.973022	0.536162	0.0602215		1.37305	0.379942	-0.151557		0.214549	0.905449	0.0163851		0.789551	0.444889	-0.137693		0.654463	0.375831	0.107596				-0.0154985	0.0364767	-0.0216884	-0.210275	-0.0734662	-0.223101	-0.084287	-0.149322	-0.0867492	-0.17608
892	Q14011	CIRBP	CIRBP (9;17)				9	17		0.369187	0.458676	0.0880235		0.0916672	0.73849	-0.0530836		1.3819	0.305257	0.130343		0.200834	0.585097	-0.098728		2.15474	0.124079	-0.338468		0.759787	0.329155	-0.239835		1.74575	0.134822	-0.296149				-0.139161	0.291803	-0.204593	0.214144	-0.0684444	0.105795	-0.436667	0.000537002	-0.221815	0.06827
893	Q9NZ45	CISD1	CISD1 (4;4)	Mitochondrion-OM	+	+	4	4		2.89443	0.134841	-0.202444		1.34213	0.484867	-0.106651		0.196141	0.691554	0.040449		0.162051	0.930349	0.0148146		0.715428	0.457213	-0.105134		1.66033	0.481516	0.110608		0.935492	0.291076	0.137759				0.0400131	0.0213828	-0.0634921	-0.129387	-0.214735	0.0431288	-0.0437995	0.0434681	-0.113863	-0.0579502
894	Q8N5K1	CISD2	CISD2 (3;5)	ER-Membrane	+		3	5		0.271979	0.7641	-0.0282643		0.0260905	0.977665	-0.00433483		0.0546317	0.920801	0.0115136		0.870209	0.481195	0.107846		0.554029	0.621502	0.0625258		1.6648	0.44534	0.131775		0.639054	0.392665	0.102304				-0.00177759	-0.0830826	0.0802388	-0.00037153	-0.0309231	0.0176532	0.177549	0.121668	0.142373	0.115757
895	O14578	CIT	CIT (10;3)				10	3		0.680299	0.576658	-0.056977		0.426149	0.722351	-0.0483617		0.781042	0.513893	0.0667195		1.2421	0.464661	-0.11011		2.39924	0.147873	-0.275622		1.00245	0.514001	-0.101495		1.71609	0.252938	-0.151925				0.00206318	-0.0214256	0.019076	-0.149065	-0.0719687	-0.0735208	-0.17654	-0.0817032	-0.196102	-0.0881706
896	Q9ULV3	CIZ1	CIZ1 (10;5)				10	5		4.59583	0.199914	-0.160039		2.32923	0.454426	-0.115819		1.2908	0.250761	-0.183472		2.48262	0.501722	-0.0948289		0.135415	0.89172	0.0208285		1.71135	0.690468	-0.0506085		0.0256355	0.983104	-0.00260427				0.0308168	0.00201526	-0.0335521	-0.133391	-0.148396	-0.0776258	-0.122275	-0.0854153	-0.225611	-0.205628
897	Q07065	CKAP4	CKAP4 (26;25)				26	25		0.0495411	0.911637	0.0113754		0.135364	0.957951	-0.00824761		0.496217	0.245894	0.208204		0.0336256	0.976956	0.00569406		0.303902	0.50248	-0.102424		0.0801708	0.927954	-0.0139289		0.238686	0.461608	0.0944045				-0.0204421	0.0349309	-0.0151386	0.049642	0.0039104	0.0280499	-0.0272793	0.000445538	0.00217102	0.0131235
898	Q14008	CKAP5	CKAP5 (58;44)				58	44		0.366433	0.712277	0.0368902		0.624164	0.793552	-0.0366532		0.437278	0.729928	-0.0336108		0.74461	0.759443	-0.043128		0.916528	0.620777	0.0626557		1.25884	0.475964	-0.116671		0.0622775	0.941373	-0.00784517				-0.0460667	0.0285169	0.0164445	-0.0078108	0.105343	-0.0324867	-0.0860588	-0.0117781	-0.0702832	-0.0671678
899	P12277	CKB	CKB (143;127)				143	127		0.621618	0.449126	0.0902383		1.1232	0.47478	0.111142		0.281108	0.877793	0.0165098		0.0863703	0.954268	-0.0106037		1.06132	0.664296	0.0531227		0.0531853	0.949979	0.0103001		0.116248	0.85003	-0.0206059				-0.0780091	0.0946613	-0.0220663	0.263586	-0.00210876	0.0221936	-0.08317	0.025918	0.0438615	0.139046
900	P12532	CKMT1A	CKMT1A (12;4)		+	+	12	4		1.3769	0.573561	0.0557969		0.381271	0.680942	0.0586389		0.925473	0.835817	0.0215144		0.330413	0.732389	0.0504949		0.400089	0.89116	0.0188428		0.760805	0.694552	0.0533368		0.547769	0.874493	-0.0154398				0.0547018	-0.0839326	0.025558	0.0351525	0.0805274	0.023486	0.156806	-0.0309264	0.0979307	0.0684163
901	P61024	CKS1B	CKS1B (3;6)				3	6		2.03338	0.0861894	-0.249528		0.764524	0.3242	-0.205009		0.0814146	0.793836	0.0288936		1.21259	0.290622	-0.341703		1.5898	0.124425	-0.356753		2.20699	0.223718	-0.297184		0.278021	0.510038	-0.0783319				-0.0266385	0.0270824	-0.000944408	-0.351167	-0.28577	-0.258899	-0.547106	-0.227713	-0.54944	-0.611368
902	F8WA11	CLASP1	CLASP1 (43;40)				43	40		0.319321	0.79461	-0.0242843		0.000256302	1	3.16563e-05		0.598902	0.371632	0.103445		0.0996041	0.943206	0.012423		0.516091	0.605965	-0.0687178		0.729647	0.773177	0.036739		0.37189	0.590568	0.0590115				0.015495	-0.030812	0.0148303	-0.0424657	0.00891703	-0.0260996	0.083905	-0.0241068	0.0358398	-0.0125977
903	E7EW49	CLASP2	CLASP2 (2;3)				2	3		0.0943099	0.781042	0.0287063		0.70079	0.415682	-0.146808		0.286446	0.491717	-0.0745245		0.575984	0.460864	-0.121097		0.632088	0.328225	0.152465		1.2719	0.230298	-0.296611		0.171663	0.665791	0.0492341				0.128717	-0.0576739	-0.0802913	-0.0225466	-0.221163	-0.109616	-0.26834	0.00551696	-0.18896	-0.303575
904	O75122	CLASP2	CLASP2 (23;31)				23	31		0.186539	0.890217	-0.0131601		0.416969	0.719903	-0.0508567		0.299196	0.882631	0.0153061		0.229202	0.852483	0.0294703		0.422152	0.891702	0.0185135		0.103061	0.955645	-0.00822636		0.807119	0.632664	0.0469796				-0.0456953	-0.00401803	0.0481782	0.00691362	-0.0795291	-0.0198417	0.119034	-0.0122489	-0.00974954	-0.0591314
905	A0A0A0MQS2	CLASRP	CLASRP (3;2)				3	2		0.404329	0.694442	0.0389051		0.547749	0.630338	0.0689112		0.958698	0.305569	0.133027		0.532118	0.664358	-0.0648932		1.22975	0.235955	-0.192943		0.309585	0.793883	-0.0348872		1.02994	0.380731	-0.0988216				0.0358915	0.0191226	-0.0566908	0.105375	0.102822	-0.00287084	-0.0370362	-0.155673	0.0566157	-0.0130625
906	Q96S66	CLCC1	CLCC1 (7;5)	ER-Membrane			7	5		0.856887	0.654028	-0.0441202		0.32639	0.892907	0.0204585		2.4733	0.287261	-0.135948		1.37872	0.552843	0.084383		0.565603	0.866707	0.022302		2.43897	0.40065	0.148962		1.29657	0.493518	-0.0695258				0.0139089	-0.0390482	0.0243418	-0.0179201	-0.0364482	0.0659642	0.0568242	0.129493	0.0980528	0.095209
907	P51790	CLCN3	CLCN3 (4;8)	Endosome			4	8		0.440885	0.587734	0.0546632		2.72005	0.446736	-0.119269		0.368969	0.484824	0.0734836		1.55863	0.447283	0.11435		1.81081	0.18731	0.21628		0.60359	0.667663	-0.0595819		1.29252	0.191596	0.235101				0.030854	0.0901475	-0.129885	0.0451139	-0.060313	0.0980244	0.104586	0.133137	0.00344002	-0.00783147
908	P51795	CLCN5	CLCN5 (2;2)				2	2		0.143637	0.85465	0.0175337		0.033248	0.979128	0.00413449		0.258495	0.711842	0.037277		0.0315035	0.982844	0.00420764		0.056295	0.952448	-0.00884353		0.0768943	0.951356	-0.00919153		0.0783437	0.918367	0.0108998				0.0512214	-0.0103899	-0.0424061	-0.0183192	-0.0814026	-0.0412895	0.0815224	-0.0298478	-0.00475317	0.00659968
909	P51797	CLCN6	CLCN6 (8;10)				8	10		0.286952	0.751576	-0.0301222		0.228411	0.889548	0.0208945		0.248332	0.722563	0.0353187		0.0873867	0.961712	0.00863158		0.248881	0.812022	0.0331319		0.637104	0.660008	0.0596483		0.999835	0.38379	0.0985728				0.0798446	-0.0991458	0.0136554	-0.104148	0.0426348	-0.0338455	0.0393215	0.01611	-0.0213037	0.0287613
910	P51798	CLCN7	CLCN7 (6;4)	Lysosome			6	4		0.715457	0.520193	-0.0697683		0.350063	0.688233	-0.0580298		0.521411	0.382418	-0.100956		0.37741	0.656126	0.0667201		0.299036	0.665006	0.0590217		1.25971	0.595235	0.0784586		0.184631	0.799248	0.0278343				0.0413671	0.00445778	-0.0471942	-0.0421984	-0.0329762	-0.0574419	0.142574	0.106391	0.0305739	-0.000395356
911	Q2KHT3	CLEC16A	CLEC16A (6;6)				6	6		0.711846	0.553547	-0.0617098		0.252583	0.651851	0.067155		1.30905	0.559362	-0.0554635		0.367683	0.584347	-0.0893552		0.198708	0.916708	-0.0142879		0.261688	0.773146	0.0395096		0.0767048	0.939031	-0.00804168				0.0124622	-0.0784208	0.0624405	-0.132003	0.0255774	-0.1529	0.0875532	-0.205892	-0.0793035	-0.0652875
912	O14967	CLGN	CLGN (14;9)				14	9		0.20915	0.886711	0.013486		0.0275354	0.986044	0.00205547		0.430297	0.463915	0.0775809		0.792533	0.750949	0.0431177		0.158018	0.863738	-0.0258622		0.605147	0.800705	0.0316872		0.255155	0.724738	0.0382327				-0.0023903	-0.00562032	0.00797562	0.00728944	0.0634626	0.0743107	0.00778935	0.0455019	0.0660903	0.054239
913	O00299	CLIC1	CLIC1 (18;10)				18	10		0.209509	0.764627	-0.0293247		0.530387	0.300974	0.246291		0.469478	0.689197	0.0405195		0.475803	0.344135	-0.220769		0.69248	0.807605	-0.0316268		0.446734	0.691734	0.0548475		0.257153	0.716647	0.0382173				-0.0494374	0.0397581	0.00826533	0.0873099	-0.119359	-0.121924	-0.562132	0.0196844	0.0177767	0.0402777
914	Q9Y696	CLIC4	CLIC4 (14;13)	Plasma membrane	+		14	13		0.381337	0.694618	0.0378894		0.768375	0.53748	0.0920455		0.529964	0.398027	-0.0954223		0.032537	0.980977	0.00507661		1.12799	0.235112	0.194318		0.604851	0.664015	0.0592327		0.479538	0.561139	0.061006				0.0419174	-0.0990185	0.0522083	-0.00386826	0.0855229	-0.0611537	0.0879331	-0.0157014	0.112733	0.036206
915	Q14677	CLINT1	CLINT1 (9;11)				9	11		0.13705	0.708805	-0.0384862		0.608436	0.376033	0.167173		0.378325	0.312449	0.138049		0.279048	0.599725	-0.0852687		0.445676	0.342963	-0.153814		0.534609	0.48538	0.120391		0.0698332	0.845393	0.0227207				0.0754189	-0.191021	0.0980793	-0.144128	0.116911	-0.200214	0.110053	-0.189436	0.126035	-0.0481661
916	P30622	CLIP1	CLIP1 (27;30)				27	30		0.100425	0.977304	0.00314543		1.01295	0.582323	-0.0776948		1.09239	0.558241	-0.0564385		1.40224	0.643303	0.0650754		2.49908	0.466298	0.0921313		0.190206	0.919209	-0.0157648		0.64183	0.750914	0.0325474				0.00757004	0.0199997	-0.0279989	0.0152999	-0.00550076	0.0462053	0.0985971	0.0500461	-0.0323606	0.0441913
917	Q9UDT6	CLIP2	CLIP2 (26;24)				26	24		0.0681106	0.964492	-0.00500655		1.16404	0.581689	-0.0777742		1.77821	0.472464	-0.0717656		1.64613	0.66412	0.0586781		1.44016	0.728653	0.0422746		0.15626	0.924232	-0.0140895		0.386228	0.81218	-0.0244844				-0.0117577	0.0439633	-0.0333118	0.0552214	-0.0478695	0.0808431	0.0338121	0.0607515	-0.0380656	0.0299538
918	Q96JQ2	CLMN	CLMN (16;8)				16	8		1.56611	0.61518	0.0484935		0.111901	0.936519	-0.0120661		1.44202	0.376594	0.0977113		0.691181	0.74085	0.0458239		2.01716	0.294298	-0.147387		0.168744	0.924049	-0.0147357		1.8896	0.378772	-0.0981688				-0.0274628	0.0556935	-0.0298867	0.0451176	0.0246502	0.0787513	-0.00417947	0.0618265	0.000890939	0.0926759
919	P54105	CLNS1A	CLNS1A (10;5)				10	5		0.00851504	0.992439	0.00114076		0.00707703	0.994681	-0.000639925		0.560973	0.581805	0.0535716		0.129228	0.959661	-0.00900503		0.0865301	0.953046	0.00847033		0.0825347	0.944757	-0.0107857		0.545943	0.555319	0.0609011				0.00220571	0.0133493	-0.0157038	-0.101712	-0.000566622	-0.0417611	-0.0173381	0.0310909	-0.0392071	0.0297058
920	Q92989	CLP1	CLP1 (4;3)				4	3		0.608951	0.667163	-0.0428396		0.221745	0.803986	0.0366743		0.226351	0.826984	0.0235903		0.356575	0.713861	-0.0557175		2.19348	0.689407	-0.0476457		0.277508	0.858032	0.0237963		0.147523	0.858418	0.0187843				0.0298188	-0.0236957	-0.00664219	-0.0935464	-0.0943055	-0.159948	0.0411205	-0.0489227	-0.0334145	-0.0426062
921	Q9H078	CLPB	CLPB (9;10)	Mitochondrion-Mtx	+		9	10		0.0041974	0.99828	0.000320885		0.692225	0.682562	-0.0567359		1.9515	0.406757	0.0892054		1.79414	0.627857	0.0650886		1.63935	0.613768	-0.0606926		0.0760381	0.95806	0.0080319		0.609697	0.783779	0.0281918				0.0209808	0.033987	-0.0566213	-0.0165187	0.0457128	0.0524017	0.0886121	0.0528121	-0.00838932	0.0682184
922	Q16740	CLPP	CLPP (12;6)	Mitochondrion-Mtx	+		12	6		0.382595	0.74658	-0.0310905		0.259648	0.695382	-0.0573971		1.6492	0.474755	-0.0714804		0.560529	0.481404	0.117845		1.42147	0.608813	0.061961		1.28521	0.541395	0.0915384		0.269978	0.837177	0.0215712				0.0220509	-0.053697	0.0301719	-0.0647389	-0.0704551	0.00344911	0.270983	0.0773487	0.0308062	0.0961616
923	O96005	CLPTM1	CLPTM1 (12;7)	ER-Membrane			12	7		0.105067	0.942648	-0.00742496		1.15723	0.726512	0.0475587		1.49794	0.439863	-0.0796618		1.84411	0.592194	0.073306		3.01762	0.252779	0.163061		2.17818	0.446482	0.12829		1.68393	0.39648	0.0908241				0.043569	-0.0638518	0.0181115	-0.0437735	0.0502894	0.0434083	0.0842152	0.091118	0.118812	0.110883
924	Q96KA5	CLPTM1L	CLPTM1L (9;11)	ER-Membrane			9	11		0.0573513	0.966559	0.00468582		0.664552	0.629979	-0.0675775		0.89509	0.384328	-0.0974584		1.23415	0.460933	0.113458		1.53294	0.21046	0.206864		0.425621	0.754626	0.0411946		1.55424	0.358628	0.10472				0.0299625	-0.0314315	0.000815655	0.0443007	0.0296443	0.17702	0.0702518	0.0923463	0.0410674	0.104316
925	O76031	CLPX	CLPX (11;9)	Mitochondrion-Mtx	+		11	9		2.83767	0.154078	-0.187875		1.88075	0.289594	-0.225432		0.134374	0.906828	-0.0128556		0.0723487	0.971957	-0.00611769		2.02621	0.317027	-0.134929		0.527992	0.734004	-0.0436747		0.478877	0.693321	0.0400911				0.0619962	-0.0496702	-0.0145962	-0.202325	-0.201232	-0.00195186	-0.0119743	-0.00903072	-0.245338	-0.181526
926	O94985	CLSTN1	CLSTN1 (7;2)				7	2	+	1.75979	0.00342308	-0.876353		3.05589	0.108486	-0.5088		2.1888	0.042	-0.920614		1.5761	0.362926	-0.165307		3.88575	0.144083	-0.277845		0.450749	0.391369	0.202246		0.729821	0.15394	-0.322107				0.031433	-0.0302133	-0.00187996	-0.576687	-0.537695	-0.204113	-0.0957947	-0.197193	-0.689088	-0.636428
927	P09496	CLTA	CLTA (5;7)				5	7		0.367148	0.57143	-0.0603716		0.31342	0.481929	0.125262		1.23895	0.344955	-0.110537		0.333644	0.471671	-0.132969		0.478313	0.807584	-0.0320345		0.32296	0.707808	0.0526655		0.504555	0.459442	-0.0822				-0.0741935	0.0412823	0.0301227	0.0848621	-0.164621	-0.094691	-0.407146	0.0998839	-0.0310569	0.0141736
928	P09497	CLTB	CLTB (4;9)				4	9		0.930543	0.43351	-0.0916609		0.817856	0.508318	0.10498		0.40676	0.483618	-0.0757614		0.231907	0.876445	-0.0225522		0.541237	0.694946	0.0493158		1.39608	0.377616	0.174089		0.333119	0.55641	0.0652153				-0.138559	0.0151481	0.112391	-0.178744	-0.08388	-0.0156058	-0.029869	-0.0298621	0.129409	0.123618
929	Q00610	CLTC	CLTC (108;90)				108	90		0.489904	0.75331	0.0293889		0.720863	0.813929	0.0323665		1.44218	0.696291	-0.0375678		0.415567	0.886837	-0.0203293		2.18374	0.547462	0.0725057		0.266373	0.898726	-0.0173517		0.0851566	0.960926	0.00554906				-0.0357314	0.0443993	-0.00983041	0.0709498	0.0130974	-0.0168647	-0.0472107	0.0016841	-0.016501	0.0336374
930	O75153	CLUH	CLUH (15;16)				15	16		0.314349	0.893264	-0.0126682		1.109	0.773531	0.039765		0.457411	0.900674	0.013122		0.0886057	0.982176	0.00432615		0.418015	0.92267	0.0131618		1.8405	0.66398	0.0567593		1.2418	0.690963	0.038952				-0.0241888	-0.011745	0.0352503	-0.0288613	0.0180798	0.0239342	-0.0211531	0.00950847	0.0328433	0.0443002
931	Q8IUQ0	CLVS1	CLVS1 (3;4)				3	4		0.556974	0.599625	0.0534631		1.35911	0.436009	-0.132141		0.131255	0.920054	-0.011089		3.71717	0.370092	0.147611		2.68956	0.383366	0.111344		0.314267	0.775472	-0.0379937		0.431522	0.644812	0.0467921				-0.054585	0.0775311	-0.0263256	0.159003	0.0551434	0.142307	0.133113	0.165711	-0.0218864	0.0783966
932	Q8N0X4	CLYBL	CLYBL (5;5)		+		5	5		1.97875	0.365379	0.106886		0.33181	0.74005	0.0461694		0.428596	0.307655	-0.138083		1.35519	0.40927	0.133026		1.12721	0.166092	0.266181		0.634499	0.630327	0.0723099		0.0643702	0.861292	0.0212119				0.0128037	-0.0896913	0.0722594	0.0930719	0.115125	0.196179	0.0650982	0.133866	0.096636	0.194438
933	Q8NFW8	CMAS	CMAS (12;16)	Nuclear (100% filter)			12	16		1.8342	0.520171	0.0681212		0.65592	0.901326	0.0183564		1.14614	0.282146	0.145197		0.0393833	0.99063	-0.00235723		0.0853158	0.935298	-0.0120002		1.761	0.688559	-0.0521221		0.641995	0.542946	0.0650752				-0.00209085	0.0312199	-0.029776	0.0861699	0.085449	-0.0218715	0.0142742	-0.00117073	0.00931044	0.0275686
934	Q96DG6	CMBL	CMBL (4;4)				4	4		0.404391	0.404073	0.10602		0.556732	0.279181	-0.256453		0.529982	0.738958	0.032379		0.504501	0.369457	0.190319		0.323207	0.684959	0.0535712		0.413771	0.438319	-0.172154		0.0725389	0.86028	-0.0200695				-0.164992	0.286666	-0.170964	0.290026	-0.155932	0.289725	-0.0983806	0.354623	-0.251636	0.21778
935	Q8IY22	CMIP	CMIP (3;5)				3	5		0.848853	0.636373	-0.0467969		0.468181	0.741495	-0.0451593		2.48109	0.26029	-0.169033		0.385373	0.811966	0.0348421		4.73551	0.194059	0.192781		0.478459	0.780481	0.0364796		1.25931	0.486395	0.0705444				0.020715	0.0358047	-0.0582787	-0.061806	0.00435936	0.0604609	-0.0309316	0.0736273	0.00580322	0.0219861
936	P30085	CMPK1	CMPK1 (13;18)				13	18		0.441471	0.759284	0.0287271		0.423585	0.721734	0.0490945		0.152836	0.855886	-0.0197099		0.076527	0.961896	0.00911183		0.277133	0.813126	0.0337356		0.298839	0.820334	0.0294793		0.202396	0.884235	-0.0147014				-0.0152121	-0.0326253	0.0466295	0.0209842	0.0512584	-0.0647135	0.0594786	0.0313345	0.12021	0.0152408
937	Q9BQ75	CMSS1	CMSS1 (3;4)				3	4		1.57616	0.20529	0.167026		1.53326	0.20627	0.37742		0.769486	0.340574	0.117339		1.38449	0.240509	-0.390342		0.243645	0.782679	-0.0395039		1.01211	0.375561	-0.179948		0.843984	0.419653	-0.0891913				0.0463998	-0.0679184	0.0190638	0.118171	0.0645462	-0.350516	-0.557726	-0.264479	0.0366681	-0.147521
938	Q8N1G2	CMTR1	CMTR1 (11;6)				11	6		0.598705	0.811786	-0.021963		0.883103	0.848296	-0.0276296		1.65636	0.400777	0.0904287		0.0712172	0.987742	-0.00322046		3.81591	0.293799	-0.140135		0.246969	0.951365	-0.00888705		0.562	0.791317	-0.0277432				0.0215897	0.0182455	-0.0406816	-0.0164373	-0.0146677	-0.00532192	-0.00911509	0.00350316	-0.0155616	-0.0242125
939	P62633	CNBP	CNBP (3;7)				3	7		0.644021	0.199397	-0.184285		0.687338	0.143065	0.55949		1.0563	0.366942	0.103837		0.664258	0.228878	-0.538858		2.33515	0.147977	-0.276253		0.721113	0.367288	0.204918		0.0320589	0.923259	0.01187				0.0167675	0.00227062	-0.0192659	0.0739665	-0.391902	-0.49319	-1.08593	-0.0399273	-0.0099079	0.0080336
940	Q96KP4	CNDP2	CNDP2 (31;28)				31	28		1.82278	0.573646	0.0554001		0.249753	0.898161	0.0198894		0.655172	0.594413	-0.0527064		0.660619	0.726428	0.0489056		2.72381	0.448029	0.0951247		0.366345	0.924691	0.0133948		0.140199	0.904439	-0.0129818				0.0120634	-0.0311653	0.0185967	0.0192378	0.0640637	0.0767815	0.0771815	-0.00804045	0.0843317	0.0522888
941	Q9P003	CNIH4	CNIH4 (3;6)				3	6		0.13151	0.834652	0.0200838		0.876288	0.21532	-0.378132		0.283827	0.771549	0.0290665		0.903627	0.253378	0.408707		0.873046	0.532312	0.0798501		0.0382135	0.949702	0.0104906		0.783361	0.421974	0.0888328				-0.0848116	0.144097	-0.0708855	0.140979	-0.0781604	0.298808	0.728809	0.192637	-0.0460957	0.187174
942	Q99439	CNN2	CNN2 (11;9)				11	9		0.0445658	0.951909	0.00613775		0.922531	0.454734	0.123916		0.285205	0.787752	0.0277704		0.288866	0.860263	-0.0258926		0.876808	0.582843	0.0688138		0.722146	0.562616	0.0918852		0.940057	0.40884	0.0904464				0.0301262	-0.142431	0.101525	-0.0727304	0.0672796	-0.02505	-0.0208929	-0.0386309	0.167326	0.0055872
943	Q15417	CNN3	CNN3 (21;31)				21	31		0.16178	0.833157	0.0198164		0.539193	0.616967	0.0729606		0.8373	0.363393	0.108445		0.114424	0.904557	-0.0198768		0.56744	0.562955	-0.0760523		0.400691	0.795728	0.0332674		0.145269	0.904759	0.0125761				0.00801889	-0.0876481	0.0750131	-0.0249438	0.0665067	-0.0908044	0.0779356	-0.0538682	0.0632318	0.0123101
944	Q9H8M5	CNNM2	CNNM2 (7;10)	Plasma membrane			7	10		0.11779	0.921106	-0.0098924		0.183235	0.924581	-0.0140442		0.30734	0.646099	-0.0455623		0.760853	0.769655	0.0397913		0.543492	0.627311	0.0634643		0.465501	0.785214	0.0356396		0.223711	0.796627	0.0277944				0.0537165	-0.0249833	-0.0302763	-0.0581712	0.0506455	0.0195497	0.0722599	0.0254882	0.0609759	-0.0196411
945	Q8NE01	CNNM3	CNNM3 (2;4)	Plasma membrane			2	4		0.568074	0.723213	-0.0342804		0.400075	0.659191	-0.0623346		1.29418	0.371537	-0.101859		0.131034	0.923798	0.0168129		0.917863	0.602653	0.0668572		0.0694424	0.945416	-0.0112413		0.00892597	0.994258	-0.000721887				0.0102901	-0.0159793	0.00555362	-0.0503865	-0.000771548	-0.0660667	0.077245	0.0381102	-0.103726	0.0535657
946	Q6P4Q7	CNNM4	CNNM4 (4;7)				4	7		0.0671464	0.967268	0.00433992		1.03058	0.552452	-0.0874868		0.025857	0.976945	-0.00366138		3.30143	0.409359	0.124711		1.14233	0.642894	0.055917		0.394126	0.804214	0.032884		0.421699	0.652411	0.0479157				0.008154	0.0352116	-0.0445012	0.0424446	-0.0287707	0.12677	0.108459	0.137241	-0.0239932	0.0700346
947	A5YKK6	CNOT1	CNOT1 (57;46)				57	46		0.883845	0.613825	0.0502134		1.48245	0.577368	0.0776718		2.23786	0.342693	0.111178		0.149834	0.966784	0.00720436		0.0851363	0.97291	0.00406755		0.509566	0.788267	0.0346628		1.13713	0.528594	0.0650317				0.000953157	-0.0454552	0.0431416	-0.0132408	0.0757084	0.0063456	0.0288637	-0.0145314	0.0924876	0.0487074
948	Q9H9A5	CNOT10	CNOT10 (10;12)				10	12		1.4551	0.461901	0.0838272		1.3097	0.505997	0.0999272		2.18555	0.263197	0.169989		0.258854	0.901443	0.0201331		0.223303	0.96884	0.00468446		0.542349	0.779746	0.0362331		1.55329	0.396706	0.0908462				0.0213816	-0.0156179	-0.00601981	0.0618198	0.100556	-0.0167974	0.0750387	0.0018849	0.146591	0.0845669
949	Q9UKZ1	CNOT11	CNOT11 (4;2)				4	2		0.13083	0.871507	0.0153246		0.273634	0.692271	-0.0567872		0.0259391	0.968859	-0.00482602		0.0251637	0.988647	0.00323986		1.53675	0.433523	-0.101381		0.339983	0.64682	-0.068872		0.826149	0.330059	-0.121532				-0.0511581	0.125012	-0.0826489	0.0560739	-0.0817685	0.0352819	-0.0632058	0.0331316	-0.106682	0.089041
950	Q9NZN8	CNOT2	CNOT2 (5;12)				5	12		0.230097	0.805227	0.023742		0.30159	0.678521	0.0594532		0.359678	0.405354	0.0982383		0.950118	0.365202	-0.174839		1.7924	0.219606	-0.197001		1.25648	0.441556	-0.139127		0.458694	0.35962	-0.122505				0.0605084	-0.0450924	-0.017506	-0.0708787	0.088496	-0.0996624	-0.309536	-0.11714	-0.05098	-0.190172
951	O75175	CNOT3	CNOT3 (8;5)				8	5		1.59609	0.519968	0.0680913		0.307801	0.898241	0.019376		0.486555	0.502593	0.0684057		0.00332937	0.999983	-0.000298939		0.0718733	0.940881	-0.011465		1.33082	0.700635	-0.0490142		0.111693	0.91732	-0.0111506				0.00995638	-0.00165801	-0.00835793	0.0395836	0.0802821	-0.0461821	0.0219215	0.0214407	0.0164553	0.00373321
952	O95628	CNOT4	CNOT4 (4;6)				4	6		0.369409	0.658621	-0.0443713		0.0496051	0.954135	0.00926961		0.918315	0.639499	-0.0448935		0.396728	0.725859	-0.0497259		1.0671	0.58791	0.0668782		0.0207275	0.981289	0.00391502		0.645844	0.528491	0.066356				0.108401	-0.090507	-0.0250681	-0.166198	0.0047895	-0.0778602	0.0351815	-0.11074	0.0223389	-0.132141
953	Q9ULM6	CNOT6	CNOT6 (2;6)				2	6		0.483116	0.802383	-0.0232852		0.0284682	0.98012	0.00362556		1.09869	0.454763	0.0770363		0.296646	0.830612	0.0326215		0.945653	0.72071	-0.0442652		1.5465	0.648794	0.0595322		0.815888	0.581326	0.0560563				-0.043339	0.0650956	-0.0240921	-0.0240523	0.0199059	0.110825	-0.0144527	0.000255028	0.0519242	0.0394131
954	Q9UIV1	CNOT7	CNOT7 (4;7)				4	7		1.05867	0.416518	0.0981061		1.3983	0.546802	0.0897479		0.971168	0.355528	0.111369		1.2388	0.628423	-0.0661088		1.69663	0.586837	-0.0661857		0.791164	0.609781	-0.0744671		0.399148	0.611055	-0.0529227				0.0219996	-0.0468824	0.0237638	-0.00105929	0.0798734	-0.0408534	-0.105277	-0.054261	0.0151351	0.025488
955	Q92600	CNOT9	CNOT9 (5;5)				5	5		0.503503	0.571365	0.0596679		1.28021	0.664241	0.0605902		1.57804	0.265211	0.164124		0.404866	0.882812	-0.0209264		0.709941	0.782333	0.0354167		0.14905	0.888066	-0.0200042		1.16629	0.279148	0.139873				0.025266	-0.0344464	0.00852488	-0.0682514	0.0924284	0.010057	-0.0296728	-0.0444532	0.0348445	0.0323234
956	P09543	CNP	CNP (12;10)	Plasma membrane			12	10		0.408945	0.79614	-0.0246677		0.443447	0.835319	0.0304848		0.506341	0.742767	0.032884		0.358398	0.865779	-0.0252304		0.236856	0.908216	-0.0165994		0.521114	0.817278	0.029922		0.736385	0.683516	0.0409523				0.0129104	-0.0376085	0.0239543	-0.0192977	-0.0650993	-0.064813	0.023374	-0.0347245	0.0140453	0.00889259
957	Q9Y2B0	CNPY2	CNPY2 (6;4)	ER-Lumen			6	4		0.357799	0.751378	-0.0306963		0.51541	0.586151	0.0799274		0.472249	0.485762	-0.0744217		0.0829039	0.935691	0.0147497		3.14549	0.286068	0.146408		1.5098	0.454857	0.125373		0.653051	0.388922	0.102683				-0.0106583	-0.0425288	0.0515935	-0.0880975	0.0351827	-0.0212422	0.128011	-0.0636427	0.0630645	0.0730136
958	Q9BT09	CNPY3	CNPY3 (5;7)				5	7		0.145574	0.778933	-0.0276271		0.416331	0.460092	0.127079		0.573756	0.265866	0.173423		0.33437	0.537661	-0.102999		0.230048	0.726485	0.0488355		0.274391	0.70999	0.0517066		0.87094	0.193212	0.249885				0.0417947	-0.0684664	0.0242562	-0.109665	-0.053191	0.101304	-0.286161	-0.132356	0.054836	0.0835012
959	Q8N129	CNPY4	CNPY4 (2;3)	ER-Membrane			2	3		0.174569	0.907158	0.0112262		0.283607	0.279721	0.320237		0.003002	0.993844	-0.00111933		0.10257	0.606011	-0.126175		1.30385	0.24294	0.184111		2.5995	0.357271	0.182836		0.601326	0.26332	0.171765				-0.0372742	-0.0289934	0.0640574	0.0327517	0.00298837	0.407769	-0.942647	0.15338	0.162444	0.218283
960	P26992	CNTFR	CNTFR (14;10)				14	10		0.156534	0.923401	-0.00980334		0.378662	0.671353	-0.0605386		0.923262	0.665655	0.0415701		0.297974	0.853491	-0.0291017		0.247	0.931298	0.0118389		0.546814	0.607937	-0.079837		1.24297	0.528613	0.0632123				-0.0014106	-0.0118226	0.0131243	0.0103823	-0.0661795	0.0351986	-0.0876985	-0.0353097	-0.107994	0.0139145
961	Q12860	CNTN1	CNTN1 (22;30)				22	30		1.22482	0.399447	-0.100225		0.724666	0.504558	0.102525		0.243077	0.616619	0.0503312		1.75577	0.331502	-0.189563		0.313056	0.720805	-0.0490354		0.0751018	0.930527	0.013187		0.642071	0.391003	0.101521				0.0574641	-0.0932325	0.0313176	-0.194435	-0.0528146	-0.216738	-0.113542	-0.241655	-0.0486801	-0.188399
962	Q02246	CNTN2	CNTN2 (27;22)				27	22		4.78719	0.0833571	-0.242605		0.277186	0.638213	-0.0697947		0.238912	0.698569	0.0393793		0.924562	0.319282	-0.218998		1.85069	0.108903	-0.377246		0.335496	0.739188	-0.0461882		1.12063	0.395628	-0.0952626				-0.0445849	0.0660677	-0.0238977	-0.203298	-0.280602	-0.169447	-0.385698	-0.10331	-0.349479	-0.189242
963	Q8IWV2	CNTN4	CNTN4 (2;6)				2	6		1.83555	0.276462	-0.137686		0.110476	0.898399	-0.0199962		1.52425	0.314659	-0.125691		0.253236	0.841901	-0.0304679		1.61328	0.607823	0.0620867		0.645319	0.583526	0.0872222		0.879326	0.474811	0.0740818				0.0347526	0.0149876	-0.051136	-0.12373	-0.181077	0.00715767	-0.114741	0.0141702	-0.146499	-0.0306926
964	P78357	CNTNAP1	CNTNAP1 (4;4)				4	4		0.376205	0.751684	-0.0303288		0.548713	0.561763	0.0848381		0.381274	0.741058	-0.0320989		0.161039	0.915514	0.0183525		0.971994	0.589825	0.0688779		0.92696	0.454194	0.133519		0.862965	0.516906	0.0671078				0.0166153	-0.00415954	-0.0126128	-0.0508666	0.0405349	0.0171005	0.0847481	-0.0480106	0.0314725	0.0656065
965	Q9UHC6	CNTNAP2	CNTNAP2 (30;27)				30	27		3.89001	0.314778	-0.121441		0.634966	0.796582	-0.0364594		1.81856	0.432434	0.0808952		1.49515	0.500807	-0.101157		3.68929	0.122636	-0.321507		0.543649	0.905233	-0.0161756		2.72508	0.305025	-0.119171				0.0117048	-0.0287439	0.0166111	-0.100202	-0.105159	-0.133154	-0.059413	-0.111204	-0.126419	-0.134033
966	Q9BZ76	CNTNAP3	CNTNAP3 (9;8)				9	8		3.41638	0.0726272	-0.261965		2.43124	0.225704	-0.314608		2.33539	0.184724	-0.297524		1.27777	0.472374	0.10587		1.49716	0.303076	0.145558		0.469092	0.694261	0.0532271		1.12098	0.348318	0.109999				-0.00452645	0.0487348	-0.0457661	-0.205473	-0.349941	0.11175	0.0464874	0.155492	-0.257346	-0.133337
967	Q9C0A0	CNTNAP4	CNTNAP4 (10;2)				10	2		2.21393	0.0983618	0.232378		3.10567	0.256699	0.255413		0.414028	0.57752	-0.0552638		1.2741	0.409461	-0.13312		1.28439	0.307761	0.143975		1.45177	0.48232	-0.110085		1.1793	0.274585	-0.143667				-0.0643811	0.11469	-0.0575383	0.173347	0.169668	-0.121819	-0.134134	-0.158226	0.131207	0.139142
968	Q9Y2R0	COA3	COA3 (3;4)	Mitochondrion-IM	+	+	3	4		0.273784	0.322245	-0.141124		1.12847	0.302215	-0.216972		0.521139	0.134065	0.5016		0.389475	0.453761	0.132153		0.510506	0.154324	-0.375752		0.117679	0.72548	0.0563054		0.29314	0.225301	0.266972				-0.070156	0.115286	-0.0524826	-0.00686085	-0.106646	0.124715	0.0394141	0.13343	-0.215593	0.0188011
969	Q5JTJ3	COA6	COA6 (2;3)	Mitochondrion-Mtx	+		2	3		0.0626014	0.831384	-0.0219275		0.363115	0.180699	0.661094		0.881247	0.204092	0.297231		0.261791	0.305379	-0.488819		0.314531	0.469117	-0.111683		0.800136	0.367575	0.194203		0.902383	0.211861	0.207476				-0.185712	0.268089	-0.125678	0.204165	-0.0877416	0.0960419	-1.8546	0.261963	0.24861	0.191102
970	Q13057	COASY	COASY (2;4)		+		2	4		1.13807	0.580026	0.0547609		0.513574	0.770117	0.0403619		0.551171	0.66856	0.0417426		0.290055	0.913726	0.0177104		0.77373	0.733986	-0.0432873		0.0328254	0.985047	0.00331137		0.800617	0.575831	-0.0563055				0.016303	0.029388	-0.0468369	0.0406606	0.0320733	-0.00670292	0.0592264	-0.000177239	0.108288	0.0161316
971	Q8WTW3	COG1	COG1 (9;12)				9	12		1.15402	0.466838	0.0828187		0.630728	0.814631	0.032853		1.19299	0.532519	0.0607404		0.69954	0.861053	0.0244455		0.439175	0.863801	-0.0235746		0.282679	0.845224	-0.0255202		0.605174	0.650685	-0.0456529				0.0274405	-0.0309579	0.00292212	0.00659283	0.144692	0.03007	0.0394983	0.00286737	0.0625683	0.0207981
972	Q14746	COG2	COG2 (14;9)	Golgi			14	9		1.73448	0.502257	0.0728685		0.0150829	0.985907	0.00204055		0.570573	0.569664	0.0558793		0.138499	0.928145	0.0158676		1.04054	0.625062	-0.061137		0.939342	0.677688	-0.0549603		0.836557	0.466409	-0.0781262				-0.00143488	0.0109122	-0.00955104	0.0455229	0.0481127	0.0632539	-0.0607971	0.0443793	0.00154701	0.0597394
973	Q96JB2	COG3	COG3 (12;10)				12	10		0.494337	0.454858	0.0875299		1.33227	0.647079	0.0622788		0.263392	0.358434	-0.119022		0.300368	0.79457	0.0370994		0.388457	0.390087	0.139096		0.0614027	0.94165	0.0118483		0.182241	0.575176	-0.0674559				0.00752984	-0.0311233	0.0230553	-0.0056994	0.0644423	0.0285863	0.0630349	0.00687579	0.114387	0.0671975
974	Q9H9E3	COG4	COG4 (10;11)	Golgi			10	11		1.15643	0.759171	0.027994		0.173276	0.75621	0.0467118		2.36106	0.500192	-0.0654362		0.0383418	0.957041	0.0111749		3.94297	0.518893	0.0774564		0.410106	0.821084	0.0298927		0.574904	0.869851	-0.0159738				0.0287499	-0.00801762	-0.0211977	0.0306102	0.0408243	0.132075	-0.171703	0.0727702	0.016197	0.0483324
975	Q9UP83	COG5	COG5 (7;6)	Golgi			7	6		0.816781	0.684495	0.0390649		1.36649	0.672777	-0.0567727		0.542657	0.695988	0.0398985		0.835317	0.770612	0.0394673		0.543899	0.746548	-0.0416495		1.42607	0.664694	-0.0563702		1.13224	0.679532	-0.0408159				-0.0397785	0.0605429	-0.022775	0.0455729	0.000746899	0.0617522	0.0428487	0.0118831	-0.0431629	-0.00488155
976	Q9Y2V7	COG6	COG6 (7;6)				7	6		0.803101	0.545564	0.0639469		0.141815	0.951897	-0.00966669		0.466039	0.339137	0.118937		0.660977	0.760556	0.0416913		0.16336	0.816052	-0.0348976		0.378198	0.803436	-0.0319223		0.0772282	0.860931	0.0200929				0.0237244	-0.0210801	-0.00299681	0.0632409	0.0959616	0.00784597	0.0427259	0.0713781	0.0656138	0.0148841
977	P83436	COG7	COG7 (12;7)				12	7		0.345359	0.721038	0.035483		0.641178	0.279639	0.268211		1.1622	0.312633	0.129292		0.461108	0.371531	-0.192142		0.396544	0.759234	-0.0407363		0.391751	0.757978	0.040586		0.582165	0.609495	0.0530722				0.0043537	0.00843273	-0.0128749	0.0589595	-0.0178906	-0.0927507	-0.501021	0.0153167	0.0321539	0.0880183
978	Q96MW5	COG8	COG8 (6;4)				6	4		2.00929	0.413526	0.0948048		0.555873	0.585321	0.0819293		0.0856184	0.919896	-0.0109139		0.360432	0.714861	0.0543701		1.11681	0.469555	0.0955137		0.925765	0.74837	0.0414946		0.099779	0.923273	-0.010205				-0.0262842	-0.0559029	0.078694	0.129642	0.106467	0.137744	-0.0512183	0.0744678	0.137628	0.132961
979	P38432	COIL	COIL (4;3)				4	3		0.165486	0.771414	0.0288722		0.484375	0.668271	-0.0608502		0.965668	0.237898	-0.212164		2.44373	0.235089	-0.365623		0.244337	0.841718	0.0283341		2.63452	0.0930952	-0.455345		0.97313	0.209028	-0.212702				0.0581655	-0.112248	0.0478367	-0.115822	-0.00172662	-0.445294	-0.284701	-0.371227	-0.383145	-0.463643
980	Q9Y5P4	COL4A3BP	COL4A3BP (9;9)				9	9		1.23501	0.642549	-0.0452703		0.297921	0.671315	-0.0622966		0.182549	0.873848	-0.0166029		0.15613	0.838688	-0.0336099		0.41425	0.809837	0.0327016		0.563072	0.71494	-0.0506362		1.12958	0.549259	0.061369				0.0495169	-0.0561745	0.00471064	-0.0334336	-0.0702828	0.101873	-0.15268	-0.0517256	-0.0621009	-0.0625862
981	P12109	COL6A1	COL6A1 (16;17)				16	17		2.43159	0.385755	-0.101251		0.832932	0.601838	-0.0770358		0.870825	0.495101	-0.0678318		0.328155	0.838683	-0.0306658		0.592432	0.730651	0.0443684		0.127965	0.966434	-0.00645081		1.33349	0.455384	0.0777875				0.043645	-0.0229577	-0.0216981	-0.117797	-0.104875	0.0233742	-0.0923569	-0.0242462	-0.110253	-0.100335
982	Q8NBJ5	COLGALT1	COLGALT1 (15;14)	ER-Lumen			15	14		1.44345	0.556356	0.0603318		0.630436	0.519107	0.103283		0.064954	0.948428	-0.00728905		0.0193094	0.987547	-0.00382346		0.7483	0.705637	0.04906		0.914328	0.7596	0.0391272		0.201957	0.858327	-0.0185609				-0.0215633	0.0353347	-0.0144401	0.108106	0.0278028	0.0118155	-0.117735	0.0938411	0.0835462	0.10569
983	Q9Y6G5	COMMD10	COMMD10 (7;3)				7	3		0.524992	0.334644	-0.127455		0.372496	0.642652	-0.0673267		0.0713794	0.939223	-0.0083792		0.537911	0.554124	-0.090643		0.390186	0.782704	0.0358849		0.10211	0.834151	-0.0305143		0.652932	0.275167	0.154961				0.106481	0.0248941	-0.142423	-0.247582	-0.347501	0.0276982	-0.118773	-0.186539	-0.205202	-0.0836346
984	Q86X83	COMMD2	COMMD2 (6;7)				6	7		0.809418	0.30575	-0.136279		0.511492	0.445525	-0.129685		0.0110546	0.991285	-0.00134939		0.0339076	0.966418	0.0087394		2.1198	0.40231	-0.109379		0.0509433	0.924299	0.0153329		0.115951	0.820163	0.0255503				0.00643258	0.0114571	-0.0180623	-0.0639974	-0.0718376	0.152776	-0.129517	0.00219043	-0.0882179	-0.0104095
985	Q9UBI1	COMMD3	COMMD3 (5;2)				5	2		0.0858646	0.789577	-0.0272343		0.180432	0.891965	-0.0203689		0.625222	0.194505	-0.324682		0.296897	0.698443	0.0572816		0.325047	0.373461	0.151593		0.275395	0.66447	0.0641471		0.314327	0.326702	-0.145854				0.0144833	-0.0491659	0.0333919	-0.036211	-0.0630279	0.0348832	0.0987113	0.00734266	0.0106111	-0.0211668
986	Q9H0A8	COMMD4	COMMD4 (3;3)				3	3		0.0697515	0.929916	0.00901593		0.362844	0.475256	-0.124252		1.47099	0.295436	-0.134353		0.474183	0.40912	0.156978		0.403913	0.745617	-0.0419462		0.142814	0.866958	0.02371		2.14244	0.212393	-0.185315				0.0903737	-0.113982	0.0162394	0.0896758	0.0342227	0.093649	0.396109	-0.0240169	0.0094145	0.12788
987	Q9GZQ3	COMMD5	COMMD5 (2;2)				2	2		0.0668878	0.943646	-0.00737961		0.151692	0.921889	-0.0152842		0.102105	0.797766	-0.0273161		0.833791	0.607669	0.0752164		0.466491	0.531869	0.0895814		0.822658	0.632854	0.0673118		0.397119	0.528031	0.0696449				-0.010866	-0.0363531	0.0459834	-0.0681796	-0.0471657	0.0753375	0.134465	0.0145216	0.0667028	0.0677017
988	Q9NX08	COMMD8	COMMD8 (4;2)				4	2		2.67112	0.449158	0.0838252		0.0898275	0.947859	0.0110262		0.998775	0.480935	0.0717169		0.476853	0.718423	0.051407		0.134285	0.934562	0.0115797		0.943084	0.868553	-0.021392		0.0106659	0.995593	-0.000528519				-0.00136292	-0.0185171	0.0196269	0.0696451	0.102707	0.128969	0.0313369	-0.00739362	0.07159	0.0459123
989	Q9P000	COMMD9	COMMD9 (4;2)				4	2		2.59716	0.447665	-0.0846756		0.524237	0.344665	0.19918		1.18874	0.316462	0.123718		0.372715	0.451752	-0.142931		1.21663	0.351252	-0.131517		3.34079	0.410028	0.140924		1.3138	0.462766	0.0768768				-0.0287875	-0.0223385	0.049799	-0.0954222	-0.0627959	-0.0499453	-0.424743	0.0447355	0.0445772	0.0635778
990	P53621	COPA	COPA (39;51)				39	51		2.0588	0.664295	0.0414792		0.313965	0.816401	0.0341785		0.105173	0.929288	-0.0100177		0.151383	0.921766	0.0175176		3.05564	0.474169	0.089058		0.336424	0.945239	0.0102169		0.448338	0.722608	0.0375611				-0.0180881	0.00398518	0.0139171	0.0638363	0.0298124	0.0409081	-0.0605219	0.0719638	0.0347753	0.0665353
991	P53618	COPB1	COPB1 (29;35)				29	35		0.85957	0.75491	0.0294345		0.455181	0.832409	-0.0295835		0.720429	0.79501	0.0264273		1.34533	0.534212	0.0907961		4.69484	0.363606	0.114911		0.661793	0.800559	0.0317781		2.54045	0.325038	0.111904				0.00966428	-0.00850679	-0.00121548	0.0084117	0.0184517	0.124482	0.0488775	0.0988069	0.0543913	0.0927165
992	P35606	COPB2	COPB2 (38;35)				38	35		0.319642	0.690634	0.0391374		0.372941	0.625266	0.0705623		0.113121	0.919866	-0.0116353		0.133705	0.878357	0.0235976		0.827879	0.536905	0.0794976		0.32302	0.694481	0.0550224		0.270688	0.787449	0.0287249				0.0480762	-0.0846194	0.032921	-0.0564125	0.0835829	-0.0502621	0.130769	-0.0151968	0.125783	-0.0181658
993	O14579	COPE	COPE (10;11)				10	11		0.0936053	0.888396	0.0138883		0.174402	0.918887	-0.0150781		0.782391	0.246478	-0.19624		0.957863	0.613008	0.0703905		1.53122	0.146344	0.301725		0.342051	0.75768	0.0414241		0.359491	0.446891	0.0915969				0.0365984	-0.0727631	0.0335001	-0.0848263	0.0427296	0.0284514	0.0641207	0.114327	0.0958672	0.0279085
994	Q9Y678	COPG1	COPG1 (18;11)				18	11		0.244606	0.797659	-0.0245976		0.311349	0.793905	-0.0379129		0.365496	0.655963	-0.0446135		0.510557	0.687267	0.0594123		1.27566	0.491759	0.0887871		0.517382	0.725236	0.046097		0.561465	0.519196	0.0687712				-0.0191228	0.0231435	-0.00433997	0.0492824	-0.0794995	0.0544627	-0.0149669	0.136847	-0.0129213	0.0442098
995	Q9UBF2	COPG2	COPG2 (16;24)				16	24		1.13016	0.519293	0.0704361		1.52043	0.624299	0.0671307		0.311195	0.595049	-0.0546664		0.33819	0.929126	0.0143539		0.592063	0.487374	0.0998515		0.131001	0.941453	0.0110485		0.301542	0.806219	-0.025251				-0.00781175	-0.0341021	0.0409074	0.122693	0.106562	0.0163426	-0.0095075	0.0354155	0.0700944	0.0619774
996	P61201	COPS2	COPS2 (14;20)				14	20		2.31897	0.403276	0.0966395		0.243508	0.795341	-0.0368848		0.146302	0.936006	0.0086265		0.881527	0.486487	0.107627		1.72641	0.539833	0.0747487		0.24289	0.852608	-0.0258973		0.233196	0.894039	-0.0132643				-0.0570163	0.0674829	-0.0132423	0.130759	0.101704	0.140514	0.0150876	0.16531	0.016489	0.14166
997	Q9UNS2	COPS3	COPS3 (16;20)				16	20		1.48274	0.548935	0.0624073		0.172536	0.749065	0.0475683		1.37355	0.723647	0.033554		0.0164746	0.981602	-0.00492731		1.95796	0.638496	0.0552173		0.171777	0.888708	-0.0197663		0.593599	0.796219	0.026364				-0.0515739	0.023641	0.0265808	0.0391411	0.0257148	0.12122	-0.186506	0.0494886	-0.00556645	0.117896
998	Q9BT78	COPS4	COPS4 (17;27)				17	27		0.485661	0.757966	0.0296061		0.103408	0.961008	-0.00773872		0.384891	0.574689	-0.0554889		0.861927	0.856108	-0.0264943		0.634084	0.566987	0.0782773		0.911659	0.641586	-0.0638391		0.0506878	0.950737	-0.00681764				0.0105855	0.00582531	-0.0165562	-0.0322568	0.0129626	-0.0495235	-0.0197584	-0.0105433	-0.0777755	0.00304174
999	Q92905	COPS5	COPS5 (26;10)				26	10		0.310136	0.790255	0.0251378		0.716037	0.71174	0.0519062		0.501143	0.516089	0.0665148		0.0118973	0.99677	0.00124866		0.225263	0.896562	-0.0178581		0.430952	0.827932	0.0280171		0.153253	0.831323	0.0235189				0.00300914	-0.0174711	0.0142826	0.0383731	0.0401875	-0.0518764	0.0394387	0.0136936	0.0626485	0.0431416
1000	Q7L5N1	COPS6	COPS6 (11;9)				11	9		0.708095	0.60213	0.0523377		0.0237031	0.977824	0.00429469		0.918936	0.555605	0.0570119		0.592818	0.581452	0.0847867		0.432988	0.843363	-0.0269557		0.426936	0.778858	0.0367437		0.245723	0.83072	-0.0222816				-0.0202461	-0.00600876	0.0258677	0.0689765	0.05871	0.00128242	0.186876	0.0647416	0.0669529	0.0663681
1001	Q9UBW8	COPS7A	COPS7A (4;6)				4	6		0.811117	0.617214	0.0505494		0.297023	0.922518	-0.0150081		0.609988	0.571802	-0.0567062		1.61033	0.535904	0.0880457		1.18623	0.379188	0.123667		0.333565	0.868372	0.0224882		0.220798	0.870576	0.0164118				0.0150931	0.0134426	-0.0289667	-0.00318683	0.012473	0.0532909	0.116903	0.0935475	0.0736916	0.0763692
1002	Q99627	COPS8	COPS8 (4;10)				4	10		0.467095	0.721974	0.0342275		0.551596	0.76531	0.0406742		1.1986	0.655935	-0.0431318		0.855978	0.68792	0.0552443		0.836612	0.749895	0.0396368		0.882156	0.645929	0.0616911		0.604519	0.706707	-0.0377225				0.046036	-0.0811064	0.0317386	0.0341914	0.103631	0.0575904	0.092585	0.012999	0.112218	0.0492639
1003	Q9NZJ6	COQ3	COQ3 (4;3)		+		4	3		0.160988	0.912601	0.0105841		1.00485	0.820081	0.032709		0.372829	0.774761	-0.0298347		0.222485	0.95061	0.0104591		0.504995	0.752679	0.0411471		0.726555	0.795433	0.032584		0.0128515	0.994352	0.000728387				0.0727545	-0.0466263	-0.0290293	-0.0382937	0.0231262	0.0136408	0.0125028	0.00345563	0.0463094	0.0607434
1004	Q5HYK3	COQ5	COQ5 (7;7)		+		7	7		0.197579	0.868155	-0.0155799		1.11963	0.547188	0.0904142		0.847824	0.487138	0.0692528		0.912385	0.642309	-0.0660549		0.0661834	0.962845	0.00609998		0.647119	0.759815	0.0399391		1.21938	0.401727	0.0909326				0.038631	-0.0564417	0.0161088	-0.047893	-0.0729524	-0.0873254	-0.0111742	-0.101085	0.0327856	0.0100368
1005	Q9Y2Z9	COQ6	COQ6 (3;9)		+		3	9		1.69139	0.578409	-0.0542046		0.0333808	0.987263	0.0018844		0.579116	0.742838	-0.0314728		0.879413	0.83293	-0.0296251		1.20283	0.652182	-0.0544504		0.560514	0.840082	0.0264638		0.693859	0.758211	-0.0317186				0.0562661	0.00209237	-0.0607322	-0.0596503	-0.0520345	-0.0287402	-0.0292701	-0.032273	-0.0139332	-0.00683554
1006	Q99807	COQ7	COQ7 (3;2)		+		3	2		0.278474	0.488573	-0.0814228		0.540109	0.259765	0.297937		0.820033	0.42038	-0.0868249		0.250005	0.461176	-0.145916		0.799462	0.307716	0.151296		0.772639	0.332894	0.233444		0.715577	0.28327	0.145894				0.12547	-0.405061	0.206559	-0.282171	0.128074	-0.388744	0.250112	-0.336051	0.242879	-0.0807539
1007	Q8NI60	COQ8A	COQ8A (6;12)		+		6	12		1.39724	0.436919	-0.0894709		0.160631	0.881965	0.0221111		0.219627	0.911927	-0.0123258		0.606958	0.669623	-0.0615594		0.0145991	0.992962	0.00105557		0.497553	0.708436	0.0500225		1.18602	0.453717	0.0782007				0.0695348	-0.00299647	-0.0699114	-0.151747	-0.0631279	-0.0796094	-0.118194	0.0104197	-0.0611058	-0.0876465
1008	Q96D53	COQ8B	COQ8B (2;2)		+		2	2		0.889111	0.167174	-0.197079		0.700191	0.533747	-0.0970712		0.566267	0.444819	-0.0844457		0.336634	0.74789	-0.0479924		3.10193	0.194298	-0.200083		0.204137	0.723389	0.0520151		0.328999	0.457247	-0.0874502				0.028001	0.046938	-0.0780585	-0.144295	0.045704	-0.0860067	0.0546172	-0.114272	-0.159442	-0.156256
1009	O75208	COQ9	COQ9 (4;3)		+		4	3		0.610492	0.459007	-0.0860453		0.486411	0.616554	-0.0727114		0.124538	0.869241	0.0173744		0.223436	0.808981	-0.0367562		1.16148	0.443748	0.100783		0.136228	0.868449	-0.0234223		1.47768	0.203733	0.204203				0.0491104	0.0290907	-0.081607	-0.202053	-0.163933	-0.145877	0.0379397	-0.00704343	-0.0556457	-0.134464
1010	P31146	CORO1A	CORO1A (10;9)				10	9		0.010695	0.990801	0.0013838		1.18032	0.616066	0.072282		0.987488	0.431216	-0.0842251		0.815749	0.84133	0.0281471		1.59891	0.30179	0.14674		1.07862	0.523017	0.0990453		0.647519	0.553137	0.061131				0.0430066	-0.0592283	0.0143039	-0.00222631	0.043581	0.0211016	0.0305255	0.0313887	0.111631	0.060737
1011	Q9BR76	CORO1B	CORO1B (10;11)	Actin binding proteins			10	11		0.560815	0.794008	0.0242637		0.244768	0.905696	-0.0177431		0.438549	0.734415	0.0329202		0.939937	0.682021	0.0565546		0.1942	0.924562	0.0130343		0.293705	0.92283	0.0145478		0.306718	0.839438	0.0216907				0.00377455	0.0151181	-0.0191029	0.0458936	0.0311836	0.0823464	0.0105329	0.0751146	0.0236794	0.0720691
1012	Q9ULV4	CORO1C	CORO1C (24;30)	Actin binding proteins			24	30		0.441923	0.804953	-0.0230102		0.0903699	0.966428	0.00673597		1.54664	0.591736	-0.0520892		0.315207	0.905862	-0.0182516		1.43131	0.67688	0.0500281		0.168361	0.93801	0.0114945		0.501378	0.83975	0.0209491				0.0362863	-0.0679048	0.0292857	-0.0502599	0.000547145	0.0154503	-0.0256002	-0.0459484	0.0253653	-0.0400046
1013	Q92828	CORO2A	CORO2A (9;15)	Actin binding proteins			9	15		1.06585	0.732124	0.031843		0.000478976	0.999836	2.99569e-05		0.290423	0.836664	0.0216717		0.591925	0.861972	0.0244696		1.00942	0.799556	-0.0323431		0.154844	0.959395	-0.00734345		0.607483	0.682397	-0.0425144				0.0261643	-0.0203453	-0.00621385	0.0482469	0.0405103	0.00601989	0.0144331	0.0520799	0.0296768	0.0464166
1014	Q9UQ03	CORO2B	CORO2B (10;15)				10	15		0.445491	0.728888	-0.0341381		0.135086	0.957739	-0.00882715		0.00997031	0.998542	0.000460913		0.580843	0.943699	-0.0112976		4.08991	0.372099	0.112904		0.136807	0.924443	0.0140134		1.90525	0.258065	0.147503				-0.00404054	0.0052387	-0.00121376	-0.00613155	-0.0255878	-0.0194105	-0.00292391	-0.0118856	0.0223795	-0.0526517
1015	Q6QEF8	CORO6	CORO6 (2;2)				2	2		0.137841	0.72929	0.0350028		0.393901	0.322497	-0.224594		0.418285	0.86929	0.0172529		0.379975	0.373177	0.203013		0.215773	0.820124	0.0314763		0.1392	0.719328	-0.0565838		0.0596145	0.904627	0.0137263				-0.117945	0.237865	-0.153199	0.260831	-0.0198994	0.436348	-0.197537	0.353507	-0.0770163	0.212915
1016	A0A0A6YYL4	CORO7-PAM16	CORO7-PAM16 (17;23)				17	23		0.515184	0.703238	-0.0372696		0.139295	0.914325	0.0169528		1.18246	0.655475	0.0429558		0.978902	0.493146	-0.105534		0.560473	0.856682	-0.024151		0.732487	0.694201	-0.0513116		0.842045	0.579722	0.0560744				0.0400888	-0.0524458	0.0108123	-0.0309845	-0.115068	-0.0831547	-0.184256	-0.0504052	-0.0591844	-0.114811
1017	Q14019	COTL1	COTL1 (13;9)	Plasma membrane			13	9		0.0925658	0.941246	0.00758991		0.0543755	0.916939	-0.0170825		0.145974	0.895237	-0.0148027		0.158305	0.787065	0.0441081		1.82597	0.51043	0.0811194		0.146257	0.89448	0.0194356		0.641602	0.571016	0.0587267				0.0316707	-0.0574144	0.0240642	0.0215792	0.0079917	-0.073336	0.233631	-0.030639	0.0812071	-0.0600466
1018	Q7KZN9	COX15	COX15 (6;6)	Mitochondrion-IM	+		6	6		1.66638	0.245118	-0.146704		2.61794	0.312641	-0.191898		0.446005	0.452041	-0.0849139		1.22038	0.482746	0.103057		1.48683	0.356242	0.123847		0.806299	0.664774	0.0578626		0.969635	0.227687	0.185637				0.0897917	-0.0250049	-0.069503	-0.133344	-0.116208	0.0786813	0.104855	0.116273	-0.1003	-0.055606
1019	P13073	COX4I1	COX4I1 (11;7)	Mitochondrion-IM	+	+	11	7		0.513704	0.789511	0.0249115		0.128064	0.92029	0.0152057		0.123319	0.835669	-0.0225108		0.339083	0.810315	0.0358581		1.02184	0.279759	0.171333		0.48025	0.836374	0.0261524		1.82182	0.304304	0.12391				0.017195	0.00216089	-0.0195928	0.0105553	-0.0164239	-0.0259331	0.106667	0.0257051	0.0179806	0.0578336
1020	P20674	COX5A	COX5A (9;10)	Mitochondrion-IM	+		9	10		1.60688	0.339716	-0.116252		0.210722	0.771885	-0.0421068		1.0229	0.331016	-0.116515		0.698682	0.455772	0.122978		0.669439	0.649357	0.0585707		1.91648	0.352395	0.197123		0.49568	0.575507	0.0583078				-0.0497327	0.03765	0.0106999	-0.043524	-0.119753	0.181381	-0.00973041	0.196124	0.0486397	0.153394
1021	P10606	COX5B	COX5B (7;4)		+		7	4		0.468329	0.348183	-0.121256		0.00380477	0.994511	0.000761871		0.880714	0.15695	-0.396706		0.625575	0.526261	-0.0956209		0.294574	0.497673	0.103946		0.0850399	0.861355	0.0263971		0.367704	0.279577	-0.171504				0.0220277	-0.0812588	0.0557258	-0.213946	-0.0671965	-0.0496824	-0.17626	-0.0823218	-0.0263984	-0.203896
1022	P14854	COX6B1	COX6B1 (4;4)	Mitochondrion-IM	+		4	4		0.628074	0.329819	-0.127779		0.466717	0.0593542	1.19572		0.196957	0.695986	-0.0414378		0.413918	0.204548	-1.06421		0.477809	0.515492	0.0928784		1.29396	0.261	0.259295		0.898627	0.237448	0.17922				-0.0568564	0.0763177	-0.0228009	-0.145758	-0.325534	-0.304297	-2.98394	0.0928665	0.0910802	0.0790604
1023	P09669	COX6C	COX6C (5;7)	Mitochondrion-IM	+	+	5	7		1.63817	0.285578	-0.137285		1.26051	0.459072	-0.115899		0.576922	0.697077	-0.0379856		0.413832	0.797309	0.0375906		1.20246	0.562655	-0.0736853		0.658997	0.664232	0.0589766		0.263947	0.806268	0.0256146				-0.043331	0.043286	-0.00125568	-0.11107	-0.108294	-0.0287522	0.0832776	0.0574697	-0.075573	-0.119901
1024	O14548	COX7A2L	COX7A2L (5;2)	Mitochondrion-Mtx	+		5	2		1.30795	0.0939329	-0.25071		1.00732	0.523378	-0.0967189		2.54108	0.167007	-0.314996		0.122763	0.941824	0.0122201		1.53254	0.301166	-0.144912		0.851811	0.404968	0.166212		1.08288	0.207902	-0.209197				0.111354	-0.128677	0.00732315	-0.182554	-0.0707873	-0.0157203	0.0324258	0.0137587	-0.0492997	-0.157756
1025	O75976	CPD	CPD (24;14)				24	14		0.273931	0.857487	-0.0162853		0.476489	0.628252	-0.068986		0.564946	0.512861	-0.0684179		0.619599	0.614204	0.0749167		1.07471	0.706506	0.0460577		0.179757	0.875304	0.0222161		0.0413536	0.960546	-0.00607483				-0.0294298	0.0791017	-0.0531458	0.0142443	-0.0334104	0.119642	-0.018135	0.121023	-0.0131157	0.0862892
1026	P16870	CPE	CPE (13;10)				13	10	+	5.45934	0.0037561	-0.623786		3.23064	0.190994	-0.365192		1.53498	0.198785	-0.284694		2.20095	0.369076	-0.15178		0.876111	0.314604	-0.150673		1.21631	0.495426	0.106814		1.68202	0.211251	0.188419				0.017747	-0.0762891	0.0553741	-0.690541	-0.56827	-0.142304	-0.118147	-0.199561	-0.518478	-0.565539
1027	Q17RY0	CPEB4	CPEB4 (8;14)				8	14		1.58687	0.438687	-0.0878262		0.363794	0.803936	0.0347122		0.402621	0.728714	-0.0339902		1.84477	0.402786	-0.132055		1.57457	0.363537	-0.121306		0.0983021	0.950229	-0.00951646		1.27561	0.507931	-0.0674697				0.0672128	-0.0218782	-0.0478756	-0.0872057	-0.0408693	-0.0828304	-0.142275	-0.17474	-0.0422488	-0.112536
1028	O14810	CPLX1	CPLX1 (2;7)				2	7		1.18471	0.320356	-0.125421		0.254913	0.745693	-0.0455725		0.549703	0.383932	-0.100784		0.185476	0.857964	0.0286125		0.932214	0.475582	-0.0954059		0.776574	0.50699	0.108461		0.35779	0.52567	-0.0707688				-0.0370624	0.00668271	0.0295867	-0.00828208	-0.234504	0.0922563	-0.0761457	0.0672935	0.0776669	-0.0698274
1029	Q99829	CPNE1	CPNE1 (4;12)				4	12		0.713712	0.571496	0.0572478		1.2261	0.518222	-0.0948939		0.371404	0.481707	-0.0737992		1.77006	0.409697	0.127818		1.05279	0.260112	0.180026		0.261827	0.85556	-0.024324		0.326574	0.644693	0.0489792				-0.0424178	0.0259643	0.0155171	0.0862514	0.0160161	0.158067	0.0725841	0.148893	0.00324939	0.079203
1030	O75131	CPNE3	CPNE3 (10;14)				10	14		0.0848058	0.930751	-0.00923392		0.870163	0.575423	0.0826306		0.138724	0.895301	0.0149445		0.268519	0.865558	-0.0257263		0.94628	0.871307	0.0213457		0.768878	0.640561	0.0661382		0.372205	0.66021	0.0455241				0.0145816	-0.020844	0.00602605	-0.0428018	0.0417783	-0.0949969	0.00813399	0.0091845	0.0688107	0.0466086
1031	P36551	CPOX	CPOX (6;9)	Mitochondrion-Mtx	+	+	6	9		0.490997	0.803436	0.0234074		1.57621	0.507003	-0.0985363		0.0844273	0.930983	-0.00936336		3.07778	0.373185	0.146739		1.09719	0.580081	0.0709688		0.365417	0.851488	0.0247954		0.452451	0.712429	0.038198				0.0185237	-0.00320924	-0.0155205	-0.0257775	0.0598359	0.144775	0.173132	0.121563	0.0103823	0.0871203
1032	Q9BRF8	CPPED1	CPPED1 (5;4)				5	4		0.0292192	0.943888	0.00766344		0.270113	0.586012	-0.0824263		0.468388	0.513325	-0.0656603		0.0819335	0.872432	0.0261673		0.0706499	0.925032	0.0137041		0.251638	0.666563	-0.0639225		0.293466	0.581239	-0.0596197				0.200291	-0.19643	-0.0315593	-0.0572363	0.162692	0.197879	-0.00153628	-0.134324	-0.0352936	-0.200432
1033	P31327	CPS1	CPS1 (31;29)	Mitochondrion-Mtx	+		31	29		0.397149	0.811691	-0.0224777		0.43769	0.824	0.032669		0.076004	0.975686	0.00389757		0.450971	0.819649	-0.0338959		0.755135	0.799747	-0.0332401		0.400767	0.873374	0.0212508		0.111828	0.949102	-0.00686484				0.0016695	-0.00160179	-6.95687e-05	-0.0544678	4.36829e-05	-0.0875374	0.00780338	-0.0226452	0.00268627	-0.00849502
1034	Q10570	CPSF1	CPSF1 (19;25)				19	25		0.335224	0.841213	-0.0187681		0.319475	0.78982	-0.0376959		0.00691354	0.994808	0.000899207		0.0374799	0.981038	0.00506576		0.272745	0.890285	0.0190142		0.177388	0.927257	-0.0138621		0.386063	0.718717	0.0386815				-0.044358	0.0831891	-0.0425733	-0.00362772	-0.021334	0.0641795	-0.0702515	0.0187043	-0.0786922	0.0139787
1035	Q9P2I0	CPSF2	CPSF2 (17;20)				17	20		0.220784	0.84368	-0.0192069		2.19223	0.570268	0.0781074		0.648744	0.591626	0.0517159		1.5089	0.71393	-0.0504933		1.4785	0.404688	-0.114534		0.599411	0.72388	0.0468209		0.449167	0.668172	-0.0436108				0.00202677	0.014403	-0.0165985	-0.0467124	0.046095	-0.0662326	-0.0286953	-0.056665	0.0308804	0.0108057
1036	Q9UKF6	CPSF3	CPSF3 (9;12)				9	12		0.466391	0.82853	0.0200597		0.40375	0.795379	0.036009		1.21983	0.638744	-0.0446325		0.403231	0.838794	0.0303184		2.25566	0.538759	-0.0747505		0.676774	0.725003	0.0462677		3.14428	0.263959	-0.139443				0.00380508	-0.0352476	0.030682	0.00307281	0.0213599	0.0760165	0.0329089	-0.0189572	0.0157956	0.102539
1037	O95639	CPSF4	CPSF4 (5;5)				5	5		0.000243376	0.999267	3.67619e-05		0.671793	0.143949	0.579265		0.209314	0.641341	0.0485962		0.611242	0.244583	-0.522945		0.575074	0.425938	-0.120317		0.505322	0.688102	0.0562835		0.569148	0.501271	-0.0717572				-0.0609357	0.0661342	-0.00802904	0.135055	-0.0537966	-0.289086	-1.15857	-0.122734	0.0714722	0.0320509
1038	Q16630	CPSF6	CPSF6 (6;12)				6	12		0.123838	0.90215	0.0121094		0.435413	0.686395	0.0566171		2.4619	0.258178	0.175832		0.640681	0.598753	-0.0808145		6.47819	0.144879	-0.261546		0.370355	0.783327	-0.0363068		1.22549	0.385631	-0.0978236				-0.0120068	0.0251813	-0.0135083	0.0295852	-0.089364	-0.0740822	-0.166521	-0.00221882	-0.050021	0.0237506
1039	Q8N684	CPSF7	CPSF7 (5;8)				5	8		0.42767	0.574608	0.0578897		0.458968	0.459967	-0.124075		0.388685	0.775627	0.0280865		0.5321	0.57391	0.0856523		1.88852	0.305874	-0.14045		0.357576	0.578124	-0.0963123		1.49502	0.231988	-0.170253				-0.0741924	0.154456	-0.0936874	0.190963	-0.0365177	0.115167	-0.0319037	0.166871	-0.0915099	0.146433
1040	Q8TCG5	CPT1C	CPT1C (5;5)		+		5	5		0.659685	0.573397	0.0568571		0.351082	0.831235	0.0306405		0.539236	0.309454	-0.136207		0.745281	0.724013	0.0469212		2.21519	0.145277	0.285185		0.178757	0.880633	0.0207046		0.35742	0.448969	0.0921209				0.00267477	-0.00965449	0.00692834	-0.0302755	0.0548492	0.0167544	0.0667762	0.0533015	0.0344166	0.0566858
1041	P23786	CPT2	CPT2 (20;15)		+		20	15		0.922191	0.638246	0.0462674		0.0897987	0.955235	0.00924963		0.513789	0.606445	0.0503441		0.651905	0.732025	0.0475242		0.680316	0.637604	0.0604479		0.122587	0.944565	0.0105064		0.938497	0.528347	0.0645246				-0.00981387	0.0605243	-0.0529926	0.0928021	-0.00716752	0.0424077	0.00158275	0.097404	0.0556811	0.0980366
1042	Q9H3G5	CPVL	CPVL (9;11)				9	11		1.13259	0.550529	0.0622074		0.85127	0.814777	0.0322019		0.280224	0.692418	-0.0394941		0.82366	0.763842	0.0407181		0.886805	0.501966	0.0891301		0.171575	0.942917	0.0107126		0.0947635	0.907843	-0.0125713				0.0382854	0.0141892	-0.0540574	0.0541949	0.0907015	0.0138897	0.0595031	0.0464213	0.0619562	0.0606153
1043	P29762	CRABP1	CRABP1 (6;6)				6	6		0.102841	0.867252	-0.0162469		0.172214	0.824255	-0.0331122		0.118356	0.847745	-0.0205511		0.580859	0.528513	0.0987151		0.0602057	0.960323	0.00641792		0.65597	0.594482	0.0818497		0.00932014	0.987353	0.00211379				0.0138876	-0.0226924	0.0085348	-0.00976011	0.0311572	0.0730292	0.21976	-0.000385723	0.0133138	0.10548
1044	P29373	CRABP2	CRABP2 (5;4)				5	4		0.210108	0.591789	-0.0563849		0.164577	0.821487	-0.0338137		0.299631	0.280768	0.170544		0.316112	0.612184	0.0781707		0.077671	0.794239	-0.0454684		0.561828	0.534569	0.100742		0.490902	0.253239	0.18146				0.0300636	-0.078216	0.045044	-0.0228962	-0.0427947	0.0421881	0.198669	-0.0371691	0.0579369	-0.0197375
1045	P43155	CRAT	CRAT (9;9)	Mitochondrion-Mtx	+		9	9		0.0348237	0.992962	0.000949973		0.0653013	0.970205	-0.00595043		0.326508	0.740008	-0.0332257		0.255466	0.902392	0.0199652		1.5072	0.574688	0.0714242		0.369314	0.928442	0.0130648		0.382091	0.728101	0.0372485				0.00900283	0.00597587	-0.015098	-0.00872426	0.0171992	-0.0354489	0.0390541	0.055988	0.000477517	0.0397016
1046	Q96SW2	CRBN	CRBN (5;5)				5	5		0.226999	0.773463	-0.0278734		1.7345	0.302036	0.205099		0.990809	0.641361	-0.0454737		1.11081	0.45525	-0.114879		0.94984	0.668265	0.0520835		1.06461	0.472678	0.118093		0.314609	0.742854	0.0344832				0.020537	-0.0947932	0.0693675	-0.115606	-0.0372048	-0.149189	-0.161471	-0.0366487	0.101624	0.0236361
1047	O75575	CRCP	CRCP (2;3)				2	3		0.266903	0.436593	-0.103119		0.185534	0.854764	0.0279619		0.631157	0.279286	0.154211		0.284084	0.794069	-0.0373831		0.44721	0.46921	0.105039		0.238611	0.596918	0.0936974		1.07835	0.124234	0.362368				0.0203418	-0.106706	0.0801035	-0.0969734	0.055194	-0.0473943	-0.0710084	-0.00744677	-0.112409	0.0629457
1048	P16220	CREB1	CREB1 (5;2)				5	2		0.18895	0.853306	-0.0173515		0.0547752	0.975934	0.00455062		0.692695	0.447177	0.0800396		0.394149	0.860121	0.0255568		1.16506	0.40377	-0.114307		0.602225	0.716513	0.0474589		0.128864	0.870446	-0.0169158				0.00653308	0.0130739	-0.0198167	0.070605	-0.033569	0.0515692	-0.0167443	0.0400922	-0.00574161	0.0609268
1049	Q70SY1	CREB3L2	CREB3L2 (2;2)				2	2		0.117866	0.803069	0.0249673	+	2.75164	0	-1.6355		2.78575	0.0325714	-0.939922	+	2.36648	0.00675	1.26134	+	7.3632	0	0.993889		2.26	0.13475	-0.399124		0.121159	0.79653	0.029				-0.0555567	0.135989	-0.0909094	0.208464	-0.111912	1.42338	1.05056	1.3042	-0.372809	-0.306127
1050	Q92793	CREBBP	CREBBP (15;10)				15	10		1.35577	0.519039	-0.0704183		2.37057	0.549859	-0.0833607		0.447468	0.699052	-0.0389432		1.25557	0.787216	0.0361302		0.0988609	0.97121	-0.00443337		0.39823	0.861522	0.0231879		0.271742	0.797385	0.0270418				0.0237237	-0.00571761	-0.0183295	-0.0590616	-0.087959	0.0446636	0.0149775	0.0481271	-0.0389539	-0.0372012
1051	Q96HD1	CRELD1	CRELD1 (5;6)	ER-Membrane			5	6		0.18001	0.748412	-0.0325092		0.519293	0.117077	0.75239		0.410455	0.408403	0.09362		0.440517	0.242101	-0.639814		0.214053	0.835553	0.0306137		0.902904	0.444219	0.145085		0.69791	0.270164	0.156743				-0.00153292	-0.0075441	0.0090283	0.119211	-0.193086	-0.22335	-1.725	0.0267029	0.153608	0.0241952
1052	Q6UXH1	CRELD2	CRELD2 (3;3)	ER-Membrane			3	3		0.0611889	0.943617	-0.00719668		0.579481	0.313037	0.227392		0.161229	0.617545	0.0520033		0.482828	0.37343	-0.189162		0.0391819	0.944232	0.0112037		0.711892	0.724576	0.0454266		0.306164	0.543093	0.0704036				-0.0155553	-0.0178581	0.032843	0.0264402	0.0156684	-0.0653423	-0.486787	-0.0221849	-0.00330792	0.0396945
1053	P52943	CRIP2	CRIP2 (7;5)				7	5		0.117542	0.935018	0.00832416		1.09865	0.337853	0.181125		0.845332	0.384134	-0.0989141		0.785655	0.501325	-0.106832		3.33846	0.195592	0.196048		0.428474	0.650238	0.0659683		0.765909	0.429602	0.0888097				0.0394318	-0.0493024	0.00846897	0.0386627	-0.0451316	-0.20975	-0.0650078	-0.0472103	0.15177	-0.0385151
1054	P46108	CRK	CRK (13;7)				13	7		0.0827462	0.834421	-0.020673		0.389972	0.853876	-0.0264538		0.320989	0.39738	0.0996865		0.249	0.794879	0.0373839		0.0249501	0.960524	-0.00696677		0.161465	0.819936	0.0316031		0.383089	0.380893	0.113393				0.014648	0.0074845	-0.0223994	0.0275364	-0.00137574	0.0724298	0.00311314	0.0198885	-0.00105214	0.0419313
1055	P46109	CRKL	CRKL (13;17)				13	17		0.295309	0.772224	0.027307		0.0351804	0.987398	-0.00175253		0.825008	0.452461	0.0794168		0.777794	0.710146	0.0508368		0.214839	0.85655	0.0255471		0.324996	0.873498	0.0217772		1.23808	0.455881	0.0776569				0.0289233	-0.0144064	-0.0149578	0.0497366	0.0439665	0.0787882	0.0437919	0.0256349	0.0436351	0.0555163
1056	Q14194	CRMP1	CRMP1 (112;101)				112	101		0.232691	0.7954	0.0250894		0.0868608	0.954686	-0.00938595		0.346525	0.842436	-0.0201915		0.0789585	0.963493	-0.00860974		1.42199	0.552127	0.0736415		0.437088	0.744817	-0.0430851		0.275083	0.788909	0.0283607				-0.0180844	-0.00839477	0.0261043	0.0586273	-0.0597886	-0.0568259	0.0558227	-0.026333	0.00743043	-0.0489378
1057	Q9BZJ0	CRNKL1	CRNKL1 (21;18)				21	18		0.427937	0.758885	-0.0285159		1.38199	0.371792	-0.157039		0.14447	0.85043	0.0204504		0.611294	0.711524	0.0519172		1.18249	0.298194	-0.153381		0.715454	0.609117	-0.0766063		1.99429	0.353034	-0.104415				-0.0332744	0.0897763	-0.0610069	0.0314384	-0.0403023	0.10969	0.00223576	0.0414032	-0.141193	-0.02443
1058	Q5TZA2	CROCC	CROCC (14;18)				14	18		0.0960533	0.947137	-0.00667795		0.717531	0.660188	0.0606435		0.88177	0.523422	0.0636254		0.163302	0.93042	-0.0150409		0.997601	0.579974	-0.0710899		0.806157	0.691022	0.0522806		0.010586	0.994028	-0.000786595				-0.0240029	0.0640151	-0.0422653	-0.0138973	-0.0134576	0.0441032	-0.0343709	-0.0559938	0.0219967	0.0909675
1059	Q9UKG9	CROT	CROT (2;5)		+		2	5		0.0156902	0.979381	-0.00306989		0.24783	0.68175	-0.0592066		0.205413	0.786797	0.0282364		0.0496701	0.966099	-0.0082704		0.196763	0.853275	0.0270003		0.260158	0.665034	-0.0644072		0.374088	0.583577	0.0583065				-0.0623197	-0.0216858	0.0802429	-0.164935	0.072163	0.085405	-0.0909961	-0.0215566	0.0396785	-0.219558
1060	O75718	CRTAP	CRTAP (4;4)	ER-Lumen			4	4		0.00270921	0.996087	0.000751611		0.110538	0.664639	-0.0717613		0.51399	0.282691	-0.155791		0.0223712	0.950025	-0.0148026		0.598406	0.301573	0.164576		0.265779	0.607823	-0.0873154		0.0253806	0.945958	0.0080331				-0.121464	0.239711	-0.15202	0.0906379	-0.19718	0.12553	-0.422121	0.228122	-0.186978	0.127311
1061	Q6UUV9	CRTC1	CRTC1 (4;3)				4	3		0.224374	0.739469	0.0322105		0.618236	0.391326	-0.158072		1.40901	0.379623	0.0972939		0.530833	0.524916	0.100541		1.22097	0.429347	-0.105022		0.364279	0.595384	-0.0897411		0.361066	0.697291	-0.0399383				-0.0937929	0.18342	-0.108781	0.127537	-0.0586514	0.168384	-0.0425188	0.166046	-0.106411	0.112283
1062	Q68DQ2	CRYBG3	CRYBG3 (26;29)				26	29		2.90092	0.536894	-0.0636214		1.54786	0.722438	0.0471818		1.54767	0.565976	0.0563444		1.08124	0.812156	-0.032365		0.549468	0.889659	-0.0189469		2.98122	0.586926	0.0784381		4.32613	0.355291	0.101019				0.0218609	-0.0464025	0.0234454	-0.0732754	-0.0483405	-0.0302905	-0.0150231	-0.052409	0.0298972	0.00706646
1063	Q08257	CRYZ	CRYZ (8;9)	Mitochondrion-Mtx	+		8	9		0.872001	0.695395	0.036904		0.54442	0.822147	-0.031987		0.332019	0.724057	-0.0347997		1.04175	0.667739	0.0596715		1.63346	0.432069	0.103662		0.190761	0.949947	-0.00921948		0.323167	0.761549	0.0319584				0.0245443	-0.0313585	0.00625228	0.0614398	0.0433533	0.0684754	0.0922268	0.0171586	0.040412	0.00837545
1064	O95825	CRYZL1	CRYZL1 (9;9)				9	9		0.0131396	0.992537	0.00107094		0.12782	0.876999	0.0242862		0.178771	0.898305	-0.0141028		0.294992	0.732549	-0.0514389		0.0855967	0.953281	-0.00814576		0.428132	0.824467	-0.0282237		0.489658	0.818819	-0.0233195				-0.0280167	0.0532632	-0.0267589	0.0478962	-0.0248175	0.0229431	-0.177687	-0.00183097	-0.0493424	0.0156755
1065	O75390	CS	CS (25;19)	Mitochondrion-Mtx	+		25	19		0.0199366	0.989748	-0.00148195		1.00308	0.84273	0.0283659		0.535109	0.797136	-0.0265559		3.45281	0.625937	0.0644767		3.45691	0.526291	0.0770355		1.67018	0.52818	0.0943246		0.834167	0.602132	0.0519615				0.00999413	0.00176329	-0.0118416	-0.0168671	0.0685877	0.0705797	0.0703753	0.0522763	0.0972691	0.072455
1066	O75534	CSDE1	CSDE1 (32;27)				32	27		2.82091	0.225367	-0.151241		0.200062	0.812307	0.0352039		1.04038	0.340999	0.111593		1.17664	0.334393	-0.19827		1.97903	0.219248	-0.193356		0.12897	0.936309	-0.0118253		0.707749	0.515849	0.0694775				0.0174203	-0.060131	0.0407872	-0.180494	-0.166421	-0.295234	-0.0886924	-0.213225	-0.128065	-0.213455
1067	P55060	CSE1L	CSE1L (40;31)				40	31		0.847038	0.612438	0.0500122		0.869165	0.649409	0.0643771		0.667474	0.586997	0.0543101		0.357895	0.914235	0.0169285		0.265242	0.864952	0.0239275		0.356017	0.808784	0.0312934		0.465939	0.782836	0.0282254				0.00216106	-0.0217093	0.0192549	0.0195668	0.102081	0.0234896	-0.00627949	0.0320666	0.104478	0.0249636
1068	P41240	CSK	CSK (11;14)				11	14		0.124607	0.790251	0.0262626		0.923946	0.324935	-0.19665		0.802001	0.311095	0.131018		1.28362	0.338921	0.183798		0.891476	0.45974	-0.0973805		0.14451	0.788348	-0.039115		0.0284247	0.949147	0.00737527				-0.088034	0.178378	-0.108449	0.199923	-0.0446556	0.221107	0.0716318	0.24622	-0.0785464	0.140163
1069	P48729	CSNK1A1	CSNK1A1 (6;8)				6	8		1.44409	0.0998102	-0.237723		1.07962	0.226715	-0.346022		2.02471	0.297295	-0.130932		0.16971	0.765832	-0.0460345		1.08668	0.286485	-0.158749		0.476321	0.444217	-0.154333		0.337273	0.623747	-0.0519586				-0.0433045	0.272883	-0.283931	-0.0665743	-0.29594	0.0109054	-0.205601	0.0292277	-0.530423	-0.1612
1070	P49674	CSNK1E	CSNK1E (6;7)				6	7		1.70146	0.0369661	-0.343586		2.5903	0.249167	-0.260931		0.22776	0.427341	0.0931901		2.31497	0.307065	-0.240623		0.933209	0.158588	-0.298035		0.764765	0.422554	-0.157968		0.440958	0.314934	0.138741				0.0197215	-0.0193903	-0.000596387	-0.350641	-0.415227	-0.19614	-0.291553	-0.247812	-0.481497	-0.475948
1071	Q9Y6M4	CSNK1G3	CSNK1G3 (4;7)	Plasma membrane			4	7		0.285436	0.529879	-0.0716023		0.41384	0.324091	0.218398		0.010832	0.989614	0.0015857		0.495878	0.370143	-0.187853		0.265687	0.729415	0.0456398		0.199783	0.594722	0.102147		0.584621	0.346885	0.118828				0.110858	-0.291108	0.141244	-0.312571	0.0774719	-0.362934	0.0887706	-0.309156	0.17106	-0.319315
1072	P68400	CSNK2A1	CSNK2A1 (16;13)				16	13		0.200303	0.691245	-0.040081		0.45451	0.825817	0.0309021		0.76956	0.238102	0.205716		0.00957816	0.995393	-0.00143975		0.371985	0.520952	-0.092673		0.439668	0.636646	0.0695434		0.658502	0.274991	0.153124				-0.00248462	-0.0342468	0.0358762	-0.0749056	0.00992717	-0.0213999	0.0245523	-0.019241	0.0730252	-0.00719604
1073	P19784	CSNK2A2	CSNK2A2 (12;13)				12	13		0.115546	0.83106	0.0206948		0.814996	0.303643	0.221456		0.299461	0.491765	0.0751407		1.01256	0.430733	-0.126257		1.00402	0.437625	0.102756		0.249043	0.641313	0.0745036		0.655132	0.273645	0.157202				0.0789293	-0.175742	0.0819586	-0.128102	0.0719957	-0.185682	-0.039968	-0.16327	0.21095	-0.11404
1074	P67870	CSNK2B	CSNK2B (7;9)				7	9		1.12051	0.569087	-0.0578557		1.00376	0.290428	0.231319		0.324751	0.70317	0.0394548		0.926084	0.322188	-0.217359		3.02873	0.510717	-0.0795784		1.04065	0.610528	0.0718159		0.126492	0.867737	0.0177321				0.0246487	-0.0168896	-0.00809191	-0.105302	-0.084274	-0.133371	-0.38467	-0.134781	0.0526349	-0.0328654
1075	Q6UVK1	CSPG4	CSPG4 (2;3)	Plasma membrane			2	3		0.418144	0.560976	0.063144		0.0854458	0.954242	0.00920064		0.329064	0.837654	0.0208445		1.79671	0.45548	-0.110989		0.0356461	0.982087	-0.0026971		1.16253	0.393074	-0.164932		0.283149	0.675971	-0.0449966				0.0291937	0.0148529	-0.0451189	0.136429	-0.119866	-0.126039	-0.0670914	-0.141012	-0.0965645	-0.157647
1076	Q16527	CSRP2	CSRP2 (2;6)				2	6		0.733333	0.364442	-0.110546		0.324268	0.29727	0.279595		0.985774	0.327517	0.11974		0.432912	0.301633	-0.364874		1.28743	0.284749	-0.156371		0.0976558	0.865232	0.0252662		0.506904	0.494109	0.0739148				-0.264832	0.172042	0.0580424	-0.146613	-0.233581	-0.291022	-0.956288	0.134239	-0.11787	0.0563683
1077	P04080	CSTB	CSTB (11;6)				11	6		0.0983252	0.849821	0.0182712		0.604667	0.508746	0.102676		1.12879	0.586906	0.0526792		0.357183	0.742225	-0.0461156		1.38968	0.406771	0.109689		0.175707	0.787628	0.0382896		1.12932	0.275371	0.144097				0.0769175	-0.156337	0.0675527	-0.131299	0.127705	-0.0950622	0.0275714	-0.0791154	0.140966	-0.0676628
1078	Q05048	CSTF1	CSTF1 (4;5)				4	5		1.70773	0.461983	0.0807488		0.538608	0.626534	-0.0690497		1.45038	0.258425	0.173404		0.258335	0.860697	0.0264842		1.39641	0.278367	-0.16333		1.01166	0.470148	-0.123314		1.01094	0.500864	-0.0706742				0.0211552	0.0548378	-0.079347	0.0834538	0.0684493	0.0927449	-0.00527359	-0.0107646	-0.0915683	0.0458163
1079	E7EWR4	CSTF2	CSTF2 (5;5)				5	5		0.0148595	0.966716	-0.00498705		0.914745	0.259386	0.279727		0.513078	0.467292	-0.0760284		0.761321	0.332173	-0.216072		0.235611	0.753845	-0.0420155		0.199992	0.657559	0.0686423		0.45199	0.37301	-0.113057				0.0759534	-0.226457	0.12593	-0.293323	0.148298	-0.265098	-0.0133943	-0.383308	0.121433	-0.11843
1080	Q9H0L4	CSTF2T	CSTF2T (11;5)				11	5		0.247953	0.893997	-0.0128272		0.218268	0.840798	-0.0293989		0.950323	0.290297	0.139868		0.710069	0.598629	-0.0798327		1.38048	0.293017	-0.155845		1.21206	0.529492	-0.0964044		0.0173745	0.980572	-0.00315				0.03665	-0.00356099	-0.0339595	-0.0466308	0.00984502	0.00452704	-0.128081	-0.116517	-0.0988537	-0.0634736
1081	Q12996	CSTF3	CSTF3 (16;14)				16	14		1.3257	0.571583	0.0563066		0.806249	0.478578	0.114872		0.189231	0.855523	0.0191082		0.909337	0.431952	-0.130033		0.0145349	0.992574	0.0011558		1.43729	0.612143	-0.0714673		0.402249	0.73005	-0.0360426				-0.0241958	0.0327463	-0.00915568	0.0200045	0.0658206	-0.0526362	-0.23387	-0.105628	-0.0333389	0.0212842
1082	Q13363	CTBP1	CTBP1 (10;11)				10	11		0.605194	0.559168	0.0620669		0.689989	0.658117	0.0611067		0.649623	0.500753	0.0670937		0.414258	0.819823	-0.0334716		1.14187	0.488031	-0.091737		0.275611	0.795615	-0.0344318		0.749711	0.429329	-0.0867102				0.0514529	-0.0633256	0.00954282	-0.054838	0.0880223	-0.0716934	0.0238645	-0.0539161	0.0804311	-0.0120993
1083	P56545	CTBP2	CTBP2 (15;12)				15	12		0.338713	0.720399	0.0351677		0.126312	0.75964	0.04648		1.65797	0.370493	0.0997171		0.334455	0.532768	-0.107009		0.928523	0.645601	-0.055946		0.625908	0.553871	-0.0956971		0.0744625	0.93591	0.00860338				-0.0327145	0.0920662	-0.0641254	0.100194	-0.0681893	0.00787933	-0.344815	0.0133082	-0.119683	0.0513049
1084	Q01459	CTBS	CTBS (4;3)				4	3		0.111743	0.907028	0.0112435		0.0143632	0.984629	0.00252613		1.09873	0.361003	0.107692		0.0217095	0.990141	0.00253421		0.0770918	0.944543	-0.00990832		0.0367452	0.970702	-0.00618315		1.62772	0.415502	0.0865397				0.0168868	-0.0251862	0.00795955	-0.0360259	0.0236503	-0.0385588	0.0493821	-0.00796799	0.0486881	-0.0980064
1085	P49711	CTCF	CTCF (2;8)	Nuclear (100% filter)			2	8		0.0939266	0.886152	0.0145496		0.0645227	0.898336	0.0206005		1.24468	0.491382	0.0690082		0.287157	0.651198	-0.0737632		2.21092	0.352705	-0.122474		0.37495	0.644087	-0.0677123		0.54488	0.527757	-0.0680157				0.0551018	-0.0563973	-0.000858707	0.136985	-0.105483	-0.17754	0.11327	-0.158592	0.0504276	-0.143526
1086	Q9Y5B0	CTDP1	CTDP1 (5;5)				5	5		0.555617	0.611273	0.0517264		1.24793	0.615828	0.0689291		1.54015	0.307114	0.125997		2.07382	0.460227	0.106262		2.25092	0.202893	-0.19979		1.3976	0.461826	0.123465		1.39345	0.304297	-0.12552				0.0170554	-0.0713765	0.0515508	0.0845961	0.132772	0.13399	0.0692252	0.114037	0.176007	0.143995
1087	P32929	CTH	CTH (4;5)				4	5		0.838241	0.779402	0.0258447		0.21826	0.827631	-0.031247		0.799075	0.585625	-0.0531482		0.683543	0.599814	0.0795901		2.30879	0.437476	0.0998808		0.234781	0.872881	0.0224985		0.293657	0.843269	0.0208879				-0.0174177	-0.025231	0.0417156	0.0393389	0.0281138	0.0269561	0.166741	0.0445187	0.0855955	-0.019254
1088	O43310	CTIF	CTIF (8;10)				8	10		0.324216	0.804769	-0.0236154		1.49319	0.459627	-0.117182		0.188598	0.859325	-0.0192433		1.98188	0.636218	0.063415		0.441384	0.754103	-0.0421123		0.335751	0.815311	-0.0301515		0.583519	0.711004	-0.0377401				-0.016698	0.0335354	-0.0174314	0.0477114	-0.0631308	0.0408084	0.0706359	0.0778	-0.0825421	-0.00137548
1089	P35221	CTNNA1	CTNNA1 (38;23)				38	23		1.51005	0.348937	-0.114441		1.92936	0.463026	-0.116908		1.42715	0.269448	-0.154421		0.443232	0.925652	-0.0148397		1.08596	0.429019	0.110102		0.185868	0.90394	-0.0173061		0.70629	0.504685	0.070123				-0.0173011	0.00972903	0.00741674	-0.0985397	-0.186872	-0.0178923	-0.0107897	-0.0169557	-0.159106	-0.122563
1090	P26232	CTNNA2	CTNNA2 (19;27)				19	27		0.450792	0.643072	-0.0469474		0.221577	0.946445	0.0112696		0.606045	0.512066	-0.0663005		1.25404	0.71115	0.0500108		0.431483	0.720216	0.0475147		1.14757	0.494701	0.108228		0.236672	0.789389	0.0281616				0.00810321	-0.067664	0.0568413	-0.00117443	0.043309	0.052535	0.0395242	0.0558664	0.0927402	0.0304823
1091	P35222	CTNNB1	CTNNB1 (35;35)				35	35		0.133106	0.934877	0.00825238		0.495163	0.815181	-0.0324091		0.359971	0.850637	0.0201108		0.642019	0.766091	0.0409892		1.85807	0.540892	0.0749581		0.00500152	0.999701	0.000327724		1.50631	0.419861	0.0868166				-0.0236783	-0.0384473	0.060153	0.0113269	0.0356192	0.0264331	0.0836275	0.0107553	0.0208828	-0.0271983
1092	Q8WYA6	CTNNBL1	CTNNBL1 (13;11)				13	11		0.0809208	0.919355	-0.0105392		1.12597	0.436855	-0.13323		0.963817	0.408771	-0.0915365		1.06314	0.811545	-0.0331972		0.497677	0.915074	-0.0145273		1.28831	0.401268	-0.155888		0.818716	0.395634	-0.0955247				-0.00486386	0.0195346	-0.0148883	0.0399505	-0.138186	-0.030856	-0.0137106	-0.0553335	-0.175073	-0.0907711
1093	O60716	CTNND1	CTNND1 (33;32)				33	32		0.271737	0.885936	-0.0137065		0.52734	0.814643	-0.0325307		1.30595	0.403661	0.0906219		0.317861	0.906373	0.0187431		1.87853	0.281368	-0.157703		0.00108748	0.999547	-8.10748e-05		1.21868	0.585028	-0.0533748				-0.0262216	0.00184316	0.0239406	0.0238988	-0.0594143	0.0192826	-0.0180077	0.0543645	-0.0455117	0.0131802
1094	Q9UQB3	CTNND2	CTNND2 (8;8)				8	8		0.6195	0.753302	-0.0295324		0.844531	0.732351	0.046295		0.659009	0.448186	0.0815235		0.381196	0.922747	-0.0156683		1.01931	0.624829	-0.0617697		1.0522	0.650697	0.0601591		0.38695	0.643168	0.0492863				0.0124479	-0.0414036	0.0280391	-0.07418	-0.038719	-0.038912	0.00845564	-0.0171715	-0.000492814	0.0227579
1095	P17812	CTPS1	CTPS1 (28;20)				28	20		1.55071	0.519542	0.0689326		0.926836	0.458573	0.120446		0.0450048	0.967904	-0.00486655		1.02011	0.705838	-0.0518043		0.452532	0.824386	0.0302152		0.00175627	1	-0.000291149		0.566274	0.668265	-0.043584				0.0419943	-0.0621044	0.0180616	0.033798	0.0703265	-0.0704869	-0.0728014	-0.0132661	0.115414	-0.0292979
1096	Q9NRF8	CTPS2	CTPS2 (24;21)				24	21		1.75835	0.566912	0.0586809		0.69498	0.77918	-0.0388437		0.0513133	0.968972	-0.00460247		0.657488	0.801381	0.0367123		0.79655	0.672732	0.0553164		1.71441	0.64461	-0.0608123		0.138207	0.938224	-0.00796703				-0.00277287	0.0169857	-0.0143875	0.0867961	0.0241016	0.0538674	-0.00524183	0.0614112	0.0108542	0.00820513
1097	Q6PD62	CTR9	CTR9 (14;9)				14	9		0.325116	0.805415	0.023453		0.0850149	0.954179	0.0092277		0.109082	0.964902	0.00506782		0.165986	0.92226	-0.0168968		1.38269	0.690739	-0.0481601		0.445739	0.806608	-0.0311221		1.08749	0.517817	-0.0665453				0.0198681	-0.0271244	0.00684926	-0.0456756	0.0631144	0.0367211	-0.0079801	-0.0805186	-0.00195117	-0.0368129
1098	P07858	CTSB	CTSB (9;10)	Lysosome			9	10		0.661751	0.328454	-0.12885		0.797967	0.753434	0.042551		1.21347	0.32851	-0.119298		0.439291	0.877556	-0.0225945		2.94406	0.220173	-0.186695		0.769905	0.438102	0.148806		0.917804	0.238045	-0.177143				0.0063908	-0.0258048	0.0190441	-0.00102228	0.0277812	-0.0252597	0.0118196	-0.0546375	0.0427453	-0.0079405
1099	P53634	CTSC	CTSC (5;5)	Lysosome			5	5		0.424202	0.733968	0.0321072		0.410634	0.637186	0.0676776		0.328577	0.717017	0.0372364		0.134844	0.888617	-0.0224256		0.236226	0.838973	0.0293939		0.0930237	0.930151	0.0131448		0.583741	0.728929	0.0345232				0.0692411	-0.0802609	0.00712191	-0.0399818	0.0475335	-0.0437344	0.0791879	-0.105835	0.0936216	-0.0424625
1100	P07711	CTSL	CTSL (3;4)	Lysosome			3	4		0.375976	0.611817	0.0518011		1.11196	0.204254	0.399468		0.104516	0.948122	-0.00722366		0.717815	0.32175	-0.235847		0.210579	0.882563	0.0205886		0.938201	0.489442	0.11182		0.299603	0.716863	-0.0384362				0.141893	-0.0973226	-0.0560683	-0.0856205	0.0924384	-0.196189	-0.470511	-0.0466041	0.155047	0.215962
1101	Q9UBR2	CTSZ	CTSZ (3;4)	Lysosome			3	4		0.526784	0.669654	0.0419043		0.470557	0.733595	0.0481743		1.4912	0.264534	0.167953		1.14186	0.705415	-0.0508214		0.232672	0.886207	-0.0202977		0.383036	0.736425	-0.0445513		0.981419	0.368988	0.105751				-0.00210066	-0.0204396	0.0222225	-0.0334249	0.0363272	-0.0791542	-0.0407957	-0.0344867	-0.0556161	-0.0260205
1102	Q14247	CTTN	CTTN (15;19)	Actin binding proteins			15	19		0.0149036	0.99314	-0.000996269		1.47638	0.61565	0.0702491		1.7669	0.270975	0.151926		1.98967	0.526203	-0.088784		2.63556	0.163038	-0.239669		0.467414	0.897125	-0.0175386		1.19001	0.425132	-0.0867472				0.00847222	0.016522	-0.0253353	-0.0012166	0.0283906	-0.0581452	-0.0957314	-0.114092	-0.00328405	-0.0281486
1103	Q8WZ74	CTTNBP2	CTTNBP2 (4;4)				4	4		0.933934	0.585239	0.0536785		0.146471	0.879508	-0.0233537		0.118811	0.878225	0.0164984		0.216602	0.831317	0.0332994		1.23247	0.300899	0.15158		0.711216	0.729012	-0.0437328		1.87727	0.322605	0.1144				0.0235166	-0.0561367	0.0310134	0.0173601	0.087423	0.0970672	0.0747925	-0.0739134	0.0188128	-0.0262387
1104	Q9P2B4	CTTNBP2NL	CTTNBP2NL (11;11)				11	11		1.48674	0.558093	-0.0597979		0.305329	0.751593	-0.0464817		0.11812	0.907229	-0.0131377		0.130413	0.899937	0.0215432		0.561739	0.694882	-0.0521974		0.851165	0.788227	0.0348594		0.0791196	0.960296	-0.00553714				0.024732	-0.00389378	-0.021212	-0.0739429	-0.0399269	-0.0626691	0.127788	-0.00121152	-0.0144556	-0.0263754
1105	Q13616	CUL1	CUL1 (31;18)				31	18		0.438616	0.74817	-0.0302811		0.389849	0.774126	0.0399836		0.423252	0.620212	0.0484773		0.121798	0.937096	0.0135329		0.206069	0.872458	-0.0231995		1.20683	0.575923	0.0837977		0.649376	0.583771	0.055559				0.0147338	-0.0625344	0.045659	-0.0566025	-0.00351108	0.00109529	0.0781402	-0.0406697	0.0720582	0.00366785
1106	Q13617	CUL2	CUL2 (23;14)			+	23	14		0.300969	0.809345	0.0233921		0.181937	0.90254	0.0188921		0.236033	0.929049	-0.00980221		0.473375	0.765754	0.0442719		1.14298	0.726363	0.0442618		0.531865	0.76043	0.0397719		0.131366	0.917088	0.0110675				0.0210779	-0.0165398	-0.00479527	-0.0160698	0.0829488	0.026434	0.112298	-0.00623708	0.0854725	0.0377299
1107	Q13618	CUL3	CUL3 (21;25)				21	25		0.243472	0.816268	0.0217888		0.0688289	0.813252	-0.0398014		0.0670121	0.95531	-0.00629225		0.209128	0.560003	0.109447		1.30953	0.510387	0.0826455		0.349974	0.726572	0.0478569		0.725817	0.584955	0.0545645				0.0161343	-0.0945993	0.0734383	-0.0555695	0.0274533	-0.0824348	0.481373	-0.0737985	0.111371	-0.0278909
1108	Q13619	CUL4A	CUL4A (6;11)				6	11		0.394739	0.773732	0.0268337		0.0220684	0.967522	0.00667286		0.107039	0.967149	-0.00498184		0.155785	0.834743	0.0341177		0.941141	0.712491	0.0453897		0.0658494	0.930465	0.0139569		0.224515	0.893646	0.0135742				-0.018084	0.0796028	-0.0653257	0.0700492	-0.0363059	0.128439	-0.114703	0.0864766	-0.0218453	0.174692
1109	Q13620	CUL4B	CUL4B (20;17)				20	17		0.276128	0.908158	0.0109503		0.399499	0.849934	0.0268382		0.829935	0.722541	-0.0345848		0.722422	0.782595	0.0383667		1.1962	0.687471	0.0494241		1.02515	0.688821	0.0542545		0.107141	0.9726	0.00388903				-0.0178402	-0.025316	0.0422022	-0.00726726	0.0365372	0.0778945	0.023022	0.0132772	0.104774	0.0492543
1110	Q93034	CUL5	CUL5 (16;25)				16	25		1.78896	0.6601	0.0419724		0.330208	0.932209	-0.0132639		1.44339	0.760574	0.02943		1.05857	0.766021	0.0406979		1.40566	0.806785	0.0312019		0.717945	0.920012	-0.0145384		0.802969	0.849773	0.0186595				-0.00593907	0.0112788	-0.00540633	0.0253457	0.0556459	0.0398222	0.0664875	0.0151656	0.0208737	0.0329348
1111	Q14999	CUL7	CUL7 (9;4)				9	4		0.516508	0.751684	-0.0294142		2.22776	0.612657	-0.0704345		0.605963	0.567718	-0.0571635		0.447882	0.905274	0.0181164		0.313964	0.820842	0.0316854		0.457231	0.861672	-0.0229039		0.0560597	0.972547	0.00393606				-0.000101043	-0.00579186	0.00586934	-0.0576189	-0.0495116	0.0130532	0.0253337	0.0143716	-0.0408821	-0.0485339
1112	Q8IWT3	CUL9	CUL9 (5;3)				5	3		0.0738173	0.867336	-0.0165742		0.0980692	0.781618	-0.0426455		0.930457	0.342317	0.111894		0.356352	0.545434	0.0999904		1.98038	0.174751	-0.229222		0.207294	0.646455	0.0739192		0.579501	0.392517	-0.100754				0.0649356	0.077808	-0.154332	0.135151	0.0648763	0.2764	-0.0810072	0.097396	0.00781125	0.27623
1113	O60888	CUTA	CUTA (8;9)				8	9		0.0770844	0.856607	-0.0174757		0.355376	0.671201	-0.0617947		0.0465417	0.883567	-0.0166935		0.744576	0.436147	0.127174		0.375674	0.600159	-0.0710158		0.516358	0.59767	0.082855		0.22203	0.548341	-0.0702336				0.0318164	0.0168622	-0.049987	0.0663719	0.0784774	0.242628	0.0280593	0.0982498	0.00811347	0.0782083
1114	Q9NTM9	CUTC	CUTC (4;2)				4	2		0.00178671	0.998797	-0.000180352		0.00807006	0.988271	0.0017199		0.35439	0.895571	-0.0142677		0.0741577	0.935877	0.0147101		0.0131401	0.993073	-0.001099		0.181853	0.906561	0.0166103		0.241643	0.88328	-0.0151863				-0.0104124	0.0409687	-0.031523	-0.0608223	-0.00693922	-0.00323363	-0.0857055	0.129981	0.00431461	0.0648375
1115	Q13948	CUX1	CUX1 (5;2)				5	2		0.0814298	0.843934	-0.0194644		1.17689	0.579571	-0.0807419		0.276535	0.5717	-0.0581585		1.46818	0.35723	0.167274		0.855316	0.408349	0.11282		0.692662	0.513201	0.105997		0.312509	0.516048	0.0741258				0.00358053	0.0223385	-0.0263363	-0.067054	-0.0465357	0.155937	0.165911	0.163157	0.0513333	0.124798
1116	P39880	CUX1	CUX1 (6;14)				6	14		0.228798	0.796387	-0.024595		1.7974	0.552518	-0.0842106		0.787454	0.321211	-0.12303		0.794828	0.759292	0.0419409		0.99969	0.38396	0.121634		0.172804	0.900373	-0.0176746		0.130284	0.833826	0.023199				-0.010036	0.0381675	-0.0289644	-0.019587	-0.0897271	0.0430184	0.024115	0.0555036	-0.0676623	-0.0141886
1117	Q9P013	CWC15	CWC15 (4;4)				4	4		0.259128	0.729233	-0.0346758		0.0833475	0.903174	0.0190838		0.162074	0.691529	-0.0421072		0.367532	0.674281	-0.0653854		0.246346	0.851627	-0.0272929		0.0598806	0.941584	-0.0116258		0.125576	0.760792	-0.0347242				0.00456184	-0.0145027	0.00982725	-0.168687	-0.0182915	-0.192407	0.0316073	-0.036249	-0.0901087	-0.0937842
1118	Q9HCG8	CWC22	CWC22 (8;8)				8	8		1.75715	0.42351	0.0927702		0.396491	0.557372	0.0890958		1.85534	0.260935	0.168591		0.487846	0.524625	-0.105153		2.94077	0.175579	-0.220215		1.03055	0.499576	-0.108828		1.71014	0.265179	-0.144394				-0.0171114	0.0576793	-0.0424562	0.072958	0.132762	-0.014489	-0.268427	-0.0342435	-0.0583428	0.063951
1119	Q6UX04	CWC27	CWC27 (5;8)				5	8		0.128229	0.836899	-0.0200037		0.595819	0.312811	0.230206		0.891358	0.329644	0.117895		0.275556	0.534639	-0.110495		0.668223	0.532739	-0.0827481		1.22595	0.43753	0.139715		0.371872	0.599554	0.0551506				-0.0399117	0.00557761	0.033387	-0.0172434	-0.0488822	-0.0624	-0.385948	0.111876	0.083244	0.159849
1120	Q69YN2	CWF19L1	CWF19L1 (13;2)				13	2		0.264025	0.422278	0.105807		0.002512	0.998332	0.000234297		0.498437	0.195031	-0.355013		0.0319224	0.955531	0.0110039		0.335868	0.275905	0.221411		0.309619	0.59018	-0.0945684		0.428202	0.216686	-0.239409				0.00490417	0.013473	-0.0185676	0.0312442	0.0171552	-0.0642342	0.0265775	-0.000938298	-0.0347354	0.00931318
1121	Q2TBE0	CWF19L2	CWF19L2 (2;3)				2	3		0.0347754	0.966106	-0.00483402		1.65501	0.460372	-0.11448		0.101485	0.913304	-0.0118528		0.580505	0.781142	0.0389656		0.175434	0.914198	-0.0154229		0.689978	0.62804	-0.07068		0.159397	0.833525	-0.0224416				0.0590259	-0.0599155	-0.00156253	-0.00105567	0.0889988	0.0824486	0.0332847	-0.000616432	-0.0565937	-0.106405
1122	P78310	CXADR	CXADR (2;6)	Plasma membrane			2	6		0.895029	0.541431	-0.0644563		0.161635	0.769958	0.0448341		1.39214	0.370667	-0.100856		0.080361	0.894107	-0.0236717		2.61373	0.309979	0.135486		1.24499	0.566441	0.0856187		1.30764	0.37802	0.0990856				0.0815493	0.0145618	-0.10206	-0.0107468	-0.0378948	0.142124	-0.190124	-0.0262666	0.000561586	-0.00224724
1123	Q9P0U4	CXXC1	CXXC1 (4;3)				4	3		0.458001	0.723077	0.0337988		0.487594	0.810027	0.0335406		2.11956	0.236774	0.197551		0.283705	0.866189	-0.0238648		2.89054	0.158933	-0.239487		0.357005	0.856757	-0.024123		1.57174	0.460796	-0.0757343				-0.059064	0.0346772	0.0225961	0.0257126	0.00317697	-0.021267	0.00347296	-0.0585768	0.0241458	0.0384075
1124	P00167	CYB5A	CYB5A (7;4)		+		7	4		0.574358	0.528957	0.068341		0.779744	0.392873	0.152535		0.196281	0.569761	-0.059332		0.0970482	0.905978	0.0200072		0.474286	0.436274	0.116938		0.58439	0.529712	0.104201		0.0454789	0.9246	-0.0107346				0.0434707	-0.105006	0.0560403	0.0541931	0.0100901	-0.0429386	0.138061	-0.0444086	0.234911	0.0362766
1125	O43169	CYB5B	CYB5B (8;5)		+	+	8	5		0.237768	0.705425	0.0375946		0.292892	0.620465	-0.0733423		0.441046	0.477506	0.0763411		0.666222	0.414303	0.142974		0.382119	0.609879	0.0691832		0.157004	0.816361	0.0320371		0.886067	0.366362	0.10793				-0.0502518	0.114088	-0.071055	0.137646	-0.0253447	0.187192	-0.0193702	0.253496	-0.00150004	0.181226
1126	Q9UHQ9	CYB5R1	CYB5R1 (11;7)				11	7		0.454892	0.78398	-0.0255599		0.329647	0.809719	-0.0353707		1.50332	0.365645	0.103297		0.939108	0.726589	0.0460152		0.681157	0.712964	-0.0462099		0.338071	0.794607	0.0362045		2.4636	0.424162	0.0826467				-0.0653882	0.0899478	-0.0291754	-0.00487413	-0.0379897	0.0318287	0.0354227	0.0680955	-0.0112413	0.0860201
1127	Q6BCY4	CYB5R2	CYB5R2 (3;3)		+		3	3		1.49835	0.325839	0.121515		0.842842	0.745713	0.0442367		0.0493152	0.93322	0.00964073		1.51594	0.567128	0.0794287		0.206735	0.809544	-0.035464		0.019072	0.991976	0.00215034		1.69877	0.259722	-0.147338				-0.013022	0.0356563	-0.0233247	0.100882	0.215163	0.0401481	0.106234	0.0900916	0.109824	0.145371
1128	P00387	CYB5R3	CYB5R3 (18;24)		+	+	18	24		0.953617	0.704461	0.0372145		0.0665484	0.987492	-0.00174413		0.38448	0.670517	-0.0420395		3.10502	0.782867	0.0365941		1.16371	0.441909	0.106463		0.0433529	0.989463	-0.00236447		0.274331	0.799064	0.0272087				0.00369393	-0.00416593	0.000461184	-0.00566409	0.0265204	0.0346108	0.0442829	0.0307843	0.0426428	0.0188491
1129	Q7L1T6	CYB5R4	CYB5R4 (6;11)				6	11		0.703107	0.665276	-0.0436144		0.923189	0.820268	-0.031868		1.06019	0.373888	0.104152		3.05101	0.630722	-0.0641188		4.98702	0.447066	-0.0933172		0.834359	0.69075	-0.0523724		0.57052	0.595109	0.0544487				0.0194524	-0.0262427	0.00640707	-0.0772442	-0.0384126	-0.0687217	-0.0735041	-0.0503524	-0.0782595	-0.0883431
1130	P08574	CYC1	CYC1 (11;9)	Mitochondrion-IM	+	+	11	9		0.835169	0.422485	0.0978673		0.976299	0.4032	0.148053		0.193207	0.715766	0.0390627		0.411691	0.798813	-0.0362842		1.6323	0.597884	0.0640474		0.0637636	0.928561	0.0139019		0.0198917	0.968192	0.00524285				0.0706426	-0.0674128	-0.00655347	0.000979281	0.096802	-0.0995507	-0.00739163	-0.00397121	0.154961	-0.00263021
1131	P99999	CYCS	CYCS (9;15)	Mitochondrion-Mtx	+	+	9	15		0.619723	0.768812	0.0273721		0.108807	0.905297	0.019285		1.97506	0.420779	-0.084587		0.048062	0.96388	0.00902669		0.073512	0.972969	-0.00401163		0.0171817	0.998585	0.000939572		2.62318	0.315073	-0.115971				-0.0268625	0.0415327	-0.0156063	0.0712776	0.0178805	-0.108911	0.0500172	0.0848998	0.0412537	0.0323481
1132	Q7L576	CYFIP1	CYFIP1 (6;11)				6	11		0.236964	0.756603	0.0295055		0.148218	0.8704	0.0244148		0.221954	0.769951	-0.0309101		0.179998	0.849321	0.029656		0.382524	0.67206	0.0554152		0.199521	0.855625	0.0245653		0.0448754	0.967569	-0.0050004				0.0417875	-0.0365634	-0.00630834	-0.0501536	0.0696728	-0.0642347	0.113865	0.0327327	0.0878019	-0.0112649
[truncated: 4,513 more rows]
[truncated: 12 more columns]

## Sheet: Phospho p97 inhibitors
												Welch’s t-test (S0=1 1%FDR)				Welch’s t-test (S0=1 1%FDR)				Welch’s t-test (S0=1 1%FDR)				Welch’s t-test (S0=1 1%FDR)				Welch’s t-test (S0=1 1%FDR)				Welch’s t-test (S0=1 1%FDR)				Welch’s t-test (S0=1 1%FDR)					Log2 ratio
[truncated: 7,160 more rows]
[truncated: 13 more columns]
