# Supplementary material for: Global Landscape and Dynamics of Parkin and USP30-Dependent Ubiquitylomes in iNeurons during Mitophagic Signaling
Source: Mol Cell. 2020 Mar 5;77(5):1124–1142.e10. doi: 10.1016/j.molcel.2019.11.013 (PMC7098486; doi:10.1016/j.molcel.2019.11.013)
Supplement: Table S3. Proteome Abundance, Phospho-Proteome, and Ubiquitylome Data for Mitochondria from USP30+/+ and USP30−/− iNeurons with or without Depolarization, Related to Figures 5 and 6 [file mmc4.xlsx]

## Sheet: Proteome USP30_KO_Mito
Rank	Protein Id	Swiss or TrEMBL	UniProt ID	Gene Symbol	Gene (Pep)	Description	MitoCarta2.0	MOM_TING	Compartment	Number of peptides	WT_UT_ratio	WT_1h_ratio	WT_2h_ratio	WT_3h_ratio	WT_4h_ratio	USP30_UT_ratio	USP30_1h_ratio	USP30_2h_ratio	USP30_3h_ratio	USP30_4h_ratio
1	sp|Q9NRG9|AAAS_HUMAN	sp	Q9NRG9	AAAS	AAAS (#2)	Aladin OS=Homo sapiens GN=AAAS PE=1 SV=1				2	1	0.750296	0.785981	0.691416	0.856724	0.975141	0.781592	0.686478	0.816932	0.6555
2	sp|Q86V21|AACS_HUMAN	sp	Q86V21	AACS	AACS (#2)	Acetoacetyl-CoA synthetase OS=Homo sapiens GN=AACS PE=1 SV=1				2	1	0.653581	0.67443	0.66767	0.606341	0.828766	0.598342	0.570347	0.644952	0.571953
3	sp|Q8N5Z0|AADAT_HUMAN	sp	Q8N5Z0	AADAT	AADAT (#4)	Kynurenine/alpha-aminoadipate aminotransferase, mitochondrial OS=Homo sapiens GN=AADAT PE=1 SV=2	+			4	1	1.10937	0.946072	1.01474	0.971364	0.992886	1.15113	1.05825	1.02972	1.16329
4	sp|Q6PD74|AAGAB_HUMAN	sp	Q6PD74	AAGAB	AAGAB (#1)	Alpha- and gamma-adaptin-binding protein p34 OS=Homo sapiens GN=AAGAB PE=1 SV=1				1	1	0.705177	0.591384	0.69314	0.62589	0.846993	0.562471	0.813804	0.788311	0.562608
5	sp|Q2M2I8|AAK1_HUMAN	sp	Q2M2I8	AAK1	AAK1 (#6)	AP2-associated protein kinase 1 OS=Homo sapiens GN=AAK1 PE=1 SV=3				6	1	0.631891	0.689622	0.654308	0.601729	0.925364	0.651551	0.705412	0.715927	0.678539
6	sp|P49588|SYAC_HUMAN	sp	P49588	AARS	AARS (#25)	Alanine--tRNA ligase, cytoplasmic OS=Homo sapiens GN=AARS PE=1 SV=2				25	1	0.625899	0.734998	0.671174	0.610974	0.991932	0.630689	0.620101	0.723608	0.638982
7	sp|Q5JTZ9|SYAM_HUMAN	sp	Q5JTZ9	AARS2	AARS2 (#7)	Alanine--tRNA ligase, mitochondrial OS=Homo sapiens GN=AARS2 PE=1 SV=1	+		Mitochondrion-Mtx	7	1	1.27972	1.01769	1.26478	1.28796	0.922446	1.25376	1.15463	0.968635	1.19924
8	sp|Q9BTE6|AASD1_HUMAN	sp	Q9BTE6	AARSD1	AARSD1 (#4)	Alanyl-tRNA editing protein Aarsd1 OS=Homo sapiens GN=AARSD1 PE=1 SV=2				4	1	0.742136	0.717314	0.589847	0.606122	0.999266	0.76031	0.747124	0.725771	0.656478
9	sp|Q9NRN7|ADPPT_HUMAN	sp	Q9NRN7	AASDHPPT	AASDHPPT (#8)	L-aminoadipate-semialdehyde dehydrogenase-phosphopantetheinyl transferase OS=Homo sapiens GN=AASDHPPT PE=1 SV=2				8	1	0.71579	0.734895	0.657594	0.663779	0.976648	0.720358	0.690751	0.739174	0.74812
10	sp|Q9UDR5|AASS_HUMAN	sp	Q9UDR5	AASS	AASS (#28)	Alpha-aminoadipic semialdehyde synthase, mitochondrial OS=Homo sapiens GN=AASS PE=1 SV=1	+			28	1	1.20627	1.04247	1.17306	1.23154	0.959996	1.25291	1.17937	1.1038	1.2794
11	sp|P80404|GABT_HUMAN	sp	P80404	ABAT	ABAT (#18)	4-aminobutyrate aminotransferase, mitochondrial OS=Homo sapiens GN=ABAT PE=1 SV=3	+			18	1	1.3629	1.03989	1.22374	1.30902	0.955178	1.39053	1.19942	1.05116	1.32363
12	sp|Q9BZC7|ABCA2_HUMAN	sp	Q9BZC7	ABCA2	ABCA2 (#1)	ATP-binding cassette sub-family A member 2 OS=Homo sapiens GN=ABCA2 PE=1 SV=3			Endosome	1	1	0.742974	0.84516	0.583275	0.66267	0.635046	0.6118	0.698746	0.535799	0.618281
13	sp|Q99758|ABCA3_HUMAN	sp	Q99758	ABCA3	ABCA3 (#3)	ATP-binding cassette sub-family A member 3 OS=Homo sapiens GN=ABCA3 PE=1 SV=2				3	1	0.834289	0.83217	0.768206	0.766088	0.791791	0.690354	0.699287	0.655163	0.681404
14	sp|P08183|MDR1_HUMAN	sp	P08183	ABCB1	ABCB1 (#1)	Multidrug resistance protein 1 OS=Homo sapiens GN=ABCB1 PE=1 SV=3			Plasma membrane	1	1	0.607028	0.814088	0.788586	0.768739	0.772088	0.539752	0.628548	0.701872	0.550431
15	sp|Q9NRK6|ABCBA_HUMAN	sp	Q9NRK6	ABCB10	ABCB10 (#4)	ATP-binding cassette sub-family B member 10, mitochondrial OS=Homo sapiens GN=ABCB10 PE=1 SV=2	+			4	1	0.992915	1.09879	1.12156	1.15045	1.01037	0.974368	1.04154	1.03951	1.0581
16	sp|Q9NP58|ABCB6_HUMAN	sp	Q9NP58	ABCB6	ABCB6 (#13)	ATP-binding cassette sub-family B member 6, mitochondrial OS=Homo sapiens GN=ABCB6 PE=1 SV=1	+		Lysosome	13	1	0.935805	0.765196	0.723392	0.761706	0.839801	0.760076	0.780711	0.73065	0.750867
17	sp|O75027|ABCB7_HUMAN	sp	O75027	ABCB7	ABCB7 (#15)	ATP-binding cassette sub-family B member 7, mitochondrial OS=Homo sapiens GN=ABCB7 PE=1 SV=2	+		Mitochondrion-Mtx	15	1	0.89035	0.986043	0.803272	0.787531	1.03394	0.849093	0.940328	1.00307	0.81776
18	sp|Q9NUT2|ABCB8_HUMAN	sp	Q9NUT2	ABCB8	ABCB8 (#1)	ATP-binding cassette sub-family B member 8, mitochondrial OS=Homo sapiens GN=ABCB8 PE=1 SV=3	+	+		1	1	0.866609	1.06292	0.997601	0.815659	1.04757	0.783835	1.05079	0.8718	0.829011
19	sp|P33527|MRP1_HUMAN	sp	P33527	ABCC1	ABCC1 (#11)	Multidrug resistance-associated protein 1 OS=Homo sapiens GN=ABCC1 PE=1 SV=3				11	1	0.663052	0.787326	0.639416	0.62671	0.957852	0.680766	0.737214	0.796107	0.70705
20	sp|Q5T3U5|MRP7_HUMAN	sp	Q5T3U5	ABCC10	ABCC10 (#1)	Multidrug resistance-associated protein 7 OS=Homo sapiens GN=ABCC10 PE=1 SV=1				1	1	0.805551	0.768981	0.800545	0.741048	0.830344	0.770164	0.666273	0.734665	0.667581
21	sp|O15439|MRP4_HUMAN	sp	O15439	ABCC4	ABCC4 (#6)	Multidrug resistance-associated protein 4 OS=Homo sapiens GN=ABCC4 PE=1 SV=3			Plasma membrane	6	1	0.629609	0.782187	0.692576	0.664969	0.887318	0.615034	0.734508	0.750923	0.658394
22	sp|O60706|ABCC9_HUMAN	sp	O60706	ABCC9	ABCC9 (#6)	ATP-binding cassette sub-family C member 9 OS=Homo sapiens GN=ABCC9 PE=1 SV=2				6	1	0.830881	0.907093	0.747208	0.77037	0.977974	0.819333	0.769675	0.693587	0.703381
23	sp|P33897|ABCD1_HUMAN	sp	P33897	ABCD1	ABCD1 (#4)	ATP-binding cassette sub-family D member 1 OS=Homo sapiens GN=ABCD1 PE=1 SV=2	+		Peroxisome	4	1	0.882385	0.947776	0.846117	0.859138	1.13647	0.880074	0.920956	0.935409	0.961341
24	sp|Q9UBJ2|ABCD2_HUMAN	sp	Q9UBJ2	ABCD2	ABCD2 (#1)	ATP-binding cassette sub-family D member 2 OS=Homo sapiens GN=ABCD2 PE=1 SV=1	+			1	1	1.09219	1.0511	1.00232	0.993166	0.830208	0.824881	0.87043	0.777093	0.837591
25	sp|P28288|ABCD3_HUMAN	sp	P28288	ABCD3	ABCD3 (#17)	ATP-binding cassette sub-family D member 3 OS=Homo sapiens GN=ABCD3 PE=1 SV=1	+		Peroxisome	17	1	0.708622	0.824151	0.708985	0.736142	0.885017	0.68531	0.801213	0.833578	0.742476
26	sp|O14678|ABCD4_HUMAN	sp	O14678	ABCD4	ABCD4 (#2)	ATP-binding cassette sub-family D member 4 OS=Homo sapiens GN=ABCD4 PE=1 SV=1				2	1	0.873059	0.892162	0.863535	0.81187	0.871113	0.670203	0.739523	0.731523	0.736468
27	sp|P61221|ABCE1_HUMAN	sp	P61221	ABCE1	ABCE1 (#9)	ATP-binding cassette sub-family E member 1 OS=Homo sapiens GN=ABCE1 PE=1 SV=1				9	1	0.612056	0.827066	0.665036	0.627679	0.956089	0.696047	0.787451	0.814571	0.697074
28	sp|Q8NE71|ABCF1_HUMAN	sp	Q8NE71	ABCF1	ABCF1 (#21)	ATP-binding cassette sub-family F member 1 OS=Homo sapiens GN=ABCF1 PE=1 SV=2				21	1	0.623345	0.778152	0.67029	0.610138	0.941654	0.673912	0.749831	0.830001	0.695079
29	sp|Q9UG63|ABCF2_HUMAN	sp	Q9UG63	ABCF2	ABCF2 (#2)	ATP-binding cassette sub-family F member 2 OS=Homo sapiens GN=ABCF2 PE=1 SV=2	+			2	1	0.59639	0.896039	0.936307	0.877141	1.04651	0.651964	0.739355	0.934937	0.801047
30	sp|Q9NUQ8|ABCF3_HUMAN	sp	Q9NUQ8	ABCF3	ABCF3 (#1)	ATP-binding cassette sub-family F member 3 OS=Homo sapiens GN=ABCF3 PE=1 SV=2				1	1	0.661986	0.836688	0.86908	0.816311	1.13304	0.856386	0.788162	0.962245	0.914024
31	sp|Q9NUJ1|ABHDA_HUMAN	sp	Q9NUJ1	ABHD10	ABHD10 (#19)	Mycophenolic acid acyl-glucuronide esterase, mitochondrial OS=Homo sapiens GN=ABHD10 PE=1 SV=1	+		Mitochondrion-Mtx	19	1	1.41137	1.04894	1.16192	1.24264	0.992999	1.44227	1.2861	1.15584	1.40554
32	sp|Q8NFV4|ABHDB_HUMAN	sp	Q8NFV4	ABHD11	ABHD11 (#12)	Protein ABHD11 OS=Homo sapiens GN=ABHD11 PE=1 SV=1	+			12	1	1.2291	1.0192	1.1638	1.23732	0.888253	1.15549	1.04953	0.962492	1.1541
33	sp|Q8N2K0|ABD12_HUMAN	sp	Q8N2K0	ABHD12	ABHD12 (#12)	Monoacylglycerol lipase ABHD12 OS=Homo sapiens GN=ABHD12 PE=1 SV=2			ER-Membrane	12	1	0.740262	0.928076	0.847181	0.876384	0.840988	0.660525	0.712094	0.73065	0.709988
34	tr|C9JMV9|C9JMV9_HUMAN	tr	C9JMV9	ABHD14A-ACY1	ABHD14A-ACY1 (#6)	ABHD14A-ACY1 readthrough OS=Homo sapiens GN=ABHD14A-ACY1 PE=4 SV=1				6	1	0.751629	0.770477	0.685156	0.652419	1.0201	0.764947	0.769669	0.761701	0.72243
35	sp|O95870|ABHGA_HUMAN	sp	O95870	ABHD16A	ABHD16A (#22)	Protein ABHD16A OS=Homo sapiens GN=ABHD16A PE=1 SV=3				22	1	0.765231	0.880276	0.777412	0.809741	0.945845	0.718177	0.798872	0.836396	0.765832
36	sp|Q5VST6|AB17B_HUMAN	sp	Q5VST6	ABHD17B	ABHD17B (#4)	Protein ABHD17B OS=Homo sapiens GN=ABHD17B PE=1 SV=1			Endosome	4	1	0.816718	0.856818	0.795728	0.796681	0.940988	0.780129	0.769487	0.839168	0.821601
37	sp|Q9BV23|ABHD6_HUMAN	sp	Q9BV23	ABHD6	ABHD6 (#7)	Monoacylglycerol lipase ABHD6 OS=Homo sapiens GN=ABHD6 PE=1 SV=1			ER-Membrane	7	1	0.769644	1.04396	1.12323	1.08818	0.987391	0.698302	0.733192	0.801721	0.806321
38	sp|Q8IZP0|ABI1_HUMAN	sp	Q8IZP0	ABI1	ABI1 (#5)	Abl interactor 1 OS=Homo sapiens GN=ABI1 PE=1 SV=4				5	1	0.668798	0.781169	0.843139	0.754076	0.997673	0.711197	0.700187	0.841522	0.764077
39	sp|Q9NYB9|ABI2_HUMAN	sp	Q9NYB9	ABI2	ABI2 (#5)	Abl interactor 2 OS=Homo sapiens GN=ABI2 PE=1 SV=1				5	1	0.578156	0.678743	0.72073	0.630099	1.00663	0.692755	0.705746	0.786308	0.680187
40	sp|P00519|ABL1_HUMAN	sp	P00519	ABL1	ABL1 (#1)	Tyrosine-protein kinase ABL1 OS=Homo sapiens GN=ABL1 PE=1 SV=4				1	1	0.725837	0.564333	0.387962	0.426395	0.826731	0.697502	0.612181	0.831189	0.637438
41	sp|Q12979|ABR_HUMAN	sp	Q12979	ABR	ABR (#8)	Active breakpoint cluster region-related protein OS=Homo sapiens GN=ABR PE=2 SV=2				8	1	0.619443	0.65739	0.622087	0.55029	0.956027	0.678028	0.680123	0.753759	0.672517
42	sp|P09110|THIK_HUMAN	sp	P09110	ACAA1	ACAA1 (#21)	3-ketoacyl-CoA thiolase, peroxisomal OS=Homo sapiens GN=ACAA1 PE=1 SV=2	+		Peroxisome	21	1	0.880161	0.883676	0.896009	0.92844	0.961715	0.921688	0.902884	0.873495	0.985371
43	sp|P42765|THIM_HUMAN	sp	P42765	ACAA2	ACAA2 (#42)	3-ketoacyl-CoA thiolase, mitochondrial OS=Homo sapiens GN=ACAA2 PE=1 SV=2	+		Mitochondrion-Mtx	42	1	1.32528	1.10424	1.29095	1.36359	0.852855	1.18623	1.07213	1.00062	1.19104
44	sp|Q13085|ACACA_HUMAN	sp	Q13085	ACACA	ACACA (#19)	Acetyl-CoA carboxylase 1 OS=Homo sapiens GN=ACACA PE=1 SV=2	+			19	1	0.638558	0.765628	0.7082	0.657188	0.922497	0.653287	0.683389	0.729709	0.660157
45	sp|Q709F0|ACD11_HUMAN	sp	Q709F0	ACAD11	ACAD11 (#1)	Acyl-CoA dehydrogenase family member 11 OS=Homo sapiens GN=ACAD11 PE=1 SV=2	+			1	1	0.705284	0.734732	0.705758	0.780561	0.794896	0.653907	0.834248	0.732701	0.856976
46	sp|Q9UKU7|ACAD8_HUMAN	sp	Q9UKU7	ACAD8	ACAD8 (#17)	Isobutyryl-CoA dehydrogenase, mitochondrial OS=Homo sapiens GN=ACAD8 PE=1 SV=1	+			17	1	1.27757	1.05101	1.18503	1.24567	0.873243	1.18639	1.10921	1.01944	1.19609
47	sp|Q9H845|ACAD9_HUMAN	sp	Q9H845	ACAD9	ACAD9 (#19)	Acyl-CoA dehydrogenase family member 9, mitochondrial OS=Homo sapiens GN=ACAD9 PE=1 SV=1	+		Mitochondrion-IM	19	1	0.972314	0.974482	0.854128	0.861609	1.00573	0.957496	0.977727	0.953555	0.929634
48	sp|P11310|ACADM_HUMAN	sp	P11310	ACADM	ACADM (#33)	Medium-chain specific acyl-CoA dehydrogenase, mitochondrial OS=Homo sapiens GN=ACADM PE=1 SV=1	+		Mitochondrion-Mtx	33	1	1.3611	1.13437	1.33873	1.38332	0.885679	1.29652	1.14677	1.09192	1.30104
49	sp|P16219|ACADS_HUMAN	sp	P16219	ACADS	ACADS (#8)	Short-chain specific acyl-CoA dehydrogenase, mitochondrial OS=Homo sapiens GN=ACADS PE=1 SV=1	+			8	1	1.27929	1.10779	1.51218	1.48504	0.886286	1.26711	1.04899	0.959855	1.22136
50	sp|P45954|ACDSB_HUMAN	sp	P45954	ACADSB	ACADSB (#17)	Short/branched chain specific acyl-CoA dehydrogenase, mitochondrial OS=Homo sapiens GN=ACADSB PE=1 SV=1	+		Mitochondrion-Mtx	17	1	1.36697	1.33227	1.71387	1.74988	1.13879	1.49233	1.35949	1.40276	1.6626
51	sp|P49748|ACADV_HUMAN	sp	P49748	ACADVL	ACADVL (#43)	Very long-chain specific acyl-CoA dehydrogenase, mitochondrial OS=Homo sapiens GN=ACADVL PE=1 SV=1	+		Mitochondrion-Mtx	43	1	1.26043	1.03285	1.10176	1.15924	0.828865	1.10654	1.04891	0.963403	1.09946
52	sp|Q96P50|ACAP3_HUMAN	sp	Q96P50	ACAP3	ACAP3 (#4)	Arf-GAP with coiled-coil, ANK repeat and PH domain-containing protein 3 OS=Homo sapiens GN=ACAP3 PE=1 SV=2				4	1	0.636527	0.687658	0.630127	0.6021	0.77971	0.622513	0.642871	0.669541	0.608891
53	sp|P24752|THIL_HUMAN	sp	P24752	ACAT1	ACAT1 (#44)	Acetyl-CoA acetyltransferase, mitochondrial OS=Homo sapiens GN=ACAT1 PE=1 SV=1	+		Mitochondrion-Mtx	44	1	1.19849	1.10368	1.2578	1.30736	0.907795	1.1123	1.03178	1.01271	1.13359
54	sp|Q9BWD1|THIC_HUMAN	sp	Q9BWD1	ACAT2	ACAT2 (#21)	Acetyl-CoA acetyltransferase, cytosolic OS=Homo sapiens GN=ACAT2 PE=1 SV=2				21	1	0.685827	0.702483	0.667933	0.60547	1.12123	0.78448	0.727617	0.765468	0.748694
55	sp|Q9H3P7|GCP60_HUMAN	sp	Q9H3P7	ACBD3	ACBD3 (#4)	Golgi resident protein GCP60 OS=Homo sapiens GN=ACBD3 PE=1 SV=4				4	1	0.808589	1.05392	0.991166	0.950327	0.942025	0.788045	0.757484	0.855568	0.766851
56	sp|Q5T8D3|ACBD5_HUMAN	sp	Q5T8D3	ACBD5	ACBD5 (#2)	Acyl-CoA-binding domain-containing protein 5 OS=Homo sapiens GN=ACBD5 PE=1 SV=1			Peroxisome	2	1	0.812507	0.824661	0.726804	0.749361	0.823245	0.729589	0.815647	0.837741	0.759989
57	sp|Q9BR61|ACBD6_HUMAN	sp	Q9BR61	ACBD6	ACBD6 (#1)	Acyl-CoA-binding domain-containing protein 6 OS=Homo sapiens GN=ACBD6 PE=1 SV=1				1	1	0.825154	0.772373	0.626954	0.716965	1.37123	0.947269	0.909524	0.921541	0.900574
58	sp|P22303|ACES_HUMAN	sp	P22303	ACHE	ACHE (#2)	Acetylcholinesterase OS=Homo sapiens GN=ACHE PE=1 SV=1				2	1	0.919229	0.893586	0.868198	0.866235	0.831003	0.666141	0.584715	0.578411	0.630776
59	sp|P53396|ACLY_HUMAN	sp	P53396	ACLY	ACLY (#61)	ATP-citrate synthase OS=Homo sapiens GN=ACLY PE=1 SV=3	+			61	1	0.676977	0.722594	0.661608	0.591384	0.987394	0.759425	0.706181	0.743931	0.662929
60	sp|Q99798|ACON_HUMAN	sp	Q99798	ACO2	ACO2 (#87)	Aconitate hydratase, mitochondrial OS=Homo sapiens GN=ACO2 PE=1 SV=2	+		Mitochondrion-Mtx	87	1	1.38366	1.12563	1.36055	1.43588	0.87566	1.2649	1.11667	1.03618	1.26772
61	sp|Q9NPJ3|ACO13_HUMAN	sp	Q9NPJ3	ACOT13	ACOT13 (#9)	Acyl-coenzyme A thioesterase 13 OS=Homo sapiens GN=ACOT13 PE=1 SV=1	+		Mitochondrion-Mtx	9	1	1.23154	0.938715	1.10538	1.15575	0.836264	1.09388	0.942801	0.92715	1.05046
62	sp|P49753|ACOT2_HUMAN	sp	P49753	ACOT2	ACOT2 (#5)	Acyl-coenzyme A thioesterase 2, mitochondrial OS=Homo sapiens GN=ACOT2 PE=1 SV=6	+			5	1	1.4555	1.17609	1.54598	1.60998	0.568929	0.801063	0.720895	0.699623	0.816544
63	sp|O00154|BACH_HUMAN	sp	O00154	ACOT7	ACOT7 (#13)	Cytosolic acyl coenzyme A thioester hydrolase OS=Homo sapiens GN=ACOT7 PE=1 SV=3	+			13	1	0.693342	0.759079	0.692087	0.656736	1.04814	0.721676	0.690039	0.768998	0.706655
64	sp|O14734|ACOT8_HUMAN	sp	O14734	ACOT8	ACOT8 (#4)	Acyl-coenzyme A thioesterase 8 OS=Homo sapiens GN=ACOT8 PE=1 SV=1			Peroxisome	4	1	0.802279	1.01037	1.00633	1.00136	1.02786	0.869964	0.862088	0.957198	0.965219
65	sp|Q9Y305|ACOT9_HUMAN	sp	Q9Y305	ACOT9	ACOT9 (#21)	Acyl-coenzyme A thioesterase 9, mitochondrial OS=Homo sapiens GN=ACOT9 PE=1 SV=2	+		Mitochondrion-Mtx	21	1	1.29936	1.02991	1.11372	1.16218	0.552994	0.679454	0.616119	0.582097	0.665609
66	sp|Q15067|ACOX1_HUMAN	sp	Q15067	ACOX1	ACOX1 (#27)	Peroxisomal acyl-coenzyme A oxidase 1 OS=Homo sapiens GN=ACOX1 PE=1 SV=3	+		Peroxisome	27	1	0.811949	0.99475	1.05495	1.09731	1.08611	0.936579	0.929591	1.04324	1.11102
67	sp|O15254|ACOX3_HUMAN	sp	O15254	ACOX3	ACOX3 (#8)	Peroxisomal acyl-coenzyme A oxidase 3 OS=Homo sapiens GN=ACOX3 PE=1 SV=2	+			8	1	0.773442	0.829637	0.737414	0.772614	0.941857	0.796659	0.852061	0.852747	0.86628
68	sp|P24666|PPAC_HUMAN	sp	P24666	ACP1	ACP1 (#4)	Low molecular weight phosphotyrosine protein phosphatase OS=Homo sapiens GN=ACP1 PE=1 SV=3				4	1	0.736131	0.735033	0.708459	0.69537	0.950122	0.70631	0.769608	0.727333	0.697864
69	sp|P11117|PPAL_HUMAN	sp	P11117	ACP2	ACP2 (#16)	Lysosomal acid phosphatase OS=Homo sapiens GN=ACP2 PE=1 SV=3			Lysosome	16	1	1.00068	0.739748	0.755379	0.812255	0.721027	0.772106	0.711622	0.652164	0.78837
70	sp|Q96CM8|ACSF2_HUMAN	sp	Q96CM8	ACSF2	ACSF2 (#34)	Acyl-CoA synthetase family member 2, mitochondrial OS=Homo sapiens GN=ACSF2 PE=1 SV=2	+			34	1	1.30087	1.18586	1.43512	1.51069	1.07352	1.45643	1.303	1.25475	1.53883
71	sp|Q4G176|ACSF3_HUMAN	sp	Q4G176	ACSF3	ACSF3 (#3)	Acyl-CoA synthetase family member 3, mitochondrial OS=Homo sapiens GN=ACSF3 PE=1 SV=3	+		Mitochondrion-Mtx	3	1	1.27508	1.05703	1.32886	1.42685	1.0392	1.24571	1.20985	1.10684	1.34624
72	sp|P33121|ACSL1_HUMAN	sp	P33121	ACSL1	ACSL1 (#9)	Long-chain-fatty-acid--CoA ligase 1 OS=Homo sapiens GN=ACSL1 PE=1 SV=1	+	+		9	1	0.655725	1.02963	0.991454	0.910703	1.08886	0.73856	0.936861	1.16295	0.923264
73	sp|O95573|ACSL3_HUMAN	sp	O95573	ACSL3	ACSL3 (#31)	Long-chain-fatty-acid--CoA ligase 3 OS=Homo sapiens GN=ACSL3 PE=1 SV=3			ER-Membrane	31	1	0.750453	0.844438	0.713788	0.741207	0.918804	0.718753	0.813942	0.827394	0.782487
74	sp|O60488|ACSL4_HUMAN	sp	O60488	ACSL4	ACSL4 (#44)	Long-chain-fatty-acid--CoA ligase 4 OS=Homo sapiens GN=ACSL4 PE=1 SV=2	+	+	Golgi	44	1	0.753053	0.842025	0.741189	0.74846	0.742515	0.591275	0.655609	0.646467	0.610089
75	sp|Q9H6R3|ACSS3_HUMAN	sp	Q9H6R3	ACSS3	ACSS3 (#8)	Acyl-CoA synthetase short-chain family member 3, mitochondrial OS=Homo sapiens GN=ACSS3 PE=1 SV=1	+			8	1	1.27869	1.08559	1.26947	1.32869	0.975249	1.29293	1.22997	1.16019	1.3592
76	sp|Q562R1|ACTBL_HUMAN	sp	Q562R1	ACTBL2	ACTBL2 (#3)	Beta-actin-like protein 2 OS=Homo sapiens GN=ACTBL2 PE=1 SV=2				3	1	0.866977	1.07224	1.28383	1.0619	0.840336	0.906675	0.805445	0.85049	0.900311
77	sp|P68032|ACTC_HUMAN	sp	P68032	ACTC1	ACTC1 (#123)	Actin, alpha cardiac muscle 1 OS=Homo sapiens GN=ACTC1 PE=1 SV=1				123	1	0.766973	0.75857	0.886654	0.770073	0.847126	0.733616	0.702774	0.797951	0.7605
78	sp|P63261|ACTG_HUMAN	sp	P63261	ACTG1	ACTG1 (#116)	Actin, cytoplasmic 2 OS=Homo sapiens GN=ACTG1 PE=1 SV=1			Actin binding proteins	116	1	0.780336	0.80871	0.964195	0.869929	0.947321	0.793527	0.749797	0.842868	0.823374
79	sp|O96019|ACL6A_HUMAN	sp	O96019	ACTL6A	ACTL6A (#6)	Actin-like protein 6A OS=Homo sapiens GN=ACTL6A PE=1 SV=1				6	1	0.73907	0.761387	0.671607	0.665191	0.893163	0.648994	0.694357	0.78962	0.723317
80	sp|O94805|ACL6B_HUMAN	sp	O94805	ACTL6B	ACTL6B (#2)	Actin-like protein 6B OS=Homo sapiens GN=ACTL6B PE=1 SV=1				2	1	0.714143	0.835735	0.663138	0.580935	1.17117	0.688995	0.719561	0.838439	0.730177
81	sp|P12814|ACTN1_HUMAN	sp	P12814	ACTN1	ACTN1 (#27)	Alpha-actinin-1 OS=Homo sapiens GN=ACTN1 PE=1 SV=2			Actin binding proteins	27	1	0.749372	0.745612	0.771476	0.713496	0.916507	0.785345	0.754068	0.812549	0.795258
82	sp|Q08043|ACTN3_HUMAN	sp	Q08043	ACTN3	ACTN3 (#3)	Alpha-actinin-3 OS=Homo sapiens GN=ACTN3 PE=1 SV=2				3	1	0.776029	0.727225	0.643718	0.614872	0.974865	0.785551	0.794546	0.806303	0.826869
83	sp|O43707|ACTN4_HUMAN	sp	O43707	ACTN4	ACTN4 (#97)	Alpha-actinin-4 OS=Homo sapiens GN=ACTN4 PE=1 SV=2			Actin binding proteins	97	1	0.748264	0.738663	0.826196	0.746605	0.903537	0.779869	0.770901	0.83592	0.802309
84	tr|K7EJH8|K7EJH8_HUMAN	tr	K7EJH8	ACTN4	ACTN4 (#3)	Alpha-actinin-4 (Fragment) OS=Homo sapiens GN=ACTN4 PE=1 SV=1				3	1	0.765131	0.721649	0.786454	0.758423	0.885099	0.761171	0.772889	0.821955	0.750936
85	sp|Q9NZ32|ARP10_HUMAN	sp	Q9NZ32	ACTR10	ACTR10 (#11)	Actin-related protein 10 OS=Homo sapiens GN=ACTR10 PE=1 SV=1				11	1	0.635564	0.772898	0.674988	0.621236	0.981236	0.669686	0.679953	0.730605	0.675595
86	sp|P61163|ACTZ_HUMAN	sp	P61163	ACTR1A	ACTR1A (#38)	Alpha-centractin OS=Homo sapiens GN=ACTR1A PE=1 SV=1				38	1	0.632651	0.762912	0.657017	0.593846	0.947446	0.646529	0.685327	0.738334	0.658981
87	sp|P42025|ACTY_HUMAN	sp	P42025	ACTR1B	ACTR1B (#7)	Beta-centractin OS=Homo sapiens GN=ACTR1B PE=1 SV=1				7	1	0.595146	0.792257	0.695087	0.634974	0.972166	0.635546	0.65369	0.761653	0.646096
88	sp|P61160|ARP2_HUMAN	sp	P61160	ACTR2	ACTR2 (#17)	Actin-related protein 2 OS=Homo sapiens GN=ACTR2 PE=1 SV=1				17	1	0.718071	0.705569	0.755432	0.685839	0.999588	0.800419	0.756462	0.790711	0.785894
89	sp|P61158|ARP3_HUMAN	sp	P61158	ACTR3	ACTR3 (#23)	Actin-related protein 3 OS=Homo sapiens GN=ACTR3 PE=1 SV=3				23	1	0.688143	0.703034	0.717799	0.695126	0.965319	0.755647	0.712464	0.787074	0.755934
90	sp|P36896|ACV1B_HUMAN	sp	P36896	ACVR1B	ACVR1B (#1)	Activin receptor type-1B OS=Homo sapiens GN=ACVR1B PE=1 SV=1				1	1	0.632537	0.65574	0.61185	0.659143	0.965955	0.588841	0.539587	0.642594	0.594213
91	sp|P27037|AVR2A_HUMAN	sp	P27037	ACVR2A	ACVR2A (#1)	Activin receptor type-2A OS=Homo sapiens GN=ACVR2A PE=1 SV=1				1	1	0.657381	0.750077	0.799824	0.75524	0.883685	0.616727	0.646287	0.697452	0.641102
92	sp|Q13705|AVR2B_HUMAN	sp	Q13705	ACVR2B	ACVR2B (#1)	Activin receptor type-2B OS=Homo sapiens GN=ACVR2B PE=1 SV=3				1	1	0.73814	0.716008	0.650858	0.672197	1.205	0.870899	0.811793	0.753597	0.727412
93	sp|P07311|ACYP1_HUMAN	sp	P07311	ACYP1	ACYP1 (#2)	Acylphosphatase-1 OS=Homo sapiens GN=ACYP1 PE=1 SV=2				2	1	0.747727	0.679567	0.73609	0.698297	0.993522	0.775768	0.764742	0.680761	0.713339
94	sp|P00813|ADA_HUMAN	sp	P00813	ADA	ADA (#1)	Adenosine deaminase OS=Homo sapiens GN=ADA PE=1 SV=3				1	1	0.575412	0.720882	0.616287	0.5758	0.873959	0.56349	0.662617	0.711231	0.578576
95	sp|O14672|ADA10_HUMAN	sp	O14672	ADAM10	ADAM10 (#10)	Disintegrin and metalloproteinase domain-containing protein 10 OS=Homo sapiens GN=ADAM10 PE=1 SV=1			ER-Membrane	10	1	0.726773	0.849302	0.754768	0.73329	0.947878	0.732756	0.789977	0.860401	0.763701
96	sp|Q13443|ADAM9_HUMAN	sp	Q13443	ADAM9	ADAM9 (#5)	Disintegrin and metalloproteinase domain-containing protein 9 OS=Homo sapiens GN=ADAM9 PE=1 SV=1			Plasma membrane	5	1	0.664057	0.826895	0.711409	0.648457	0.905038	0.675623	0.738197	0.754936	0.651468
97	sp|P55265|DSRAD_HUMAN	sp	P55265	ADAR	ADAR (#3)	Double-stranded RNA-specific adenosine deaminase OS=Homo sapiens GN=ADAR PE=1 SV=4			Nuclear (100% filter)	3	1	0.574256	0.707511	0.644067	0.494455	0.909135	0.601133	0.845104	0.807011	0.675039
98	sp|Q86TW2|ADCK1_HUMAN	sp	Q86TW2	ADCK1	ADCK1 (#3)	Uncharacterized aarF domain-containing protein kinase 1 OS=Homo sapiens GN=ADCK1 PE=2 SV=2	+			3	1	0.867603	0.973871	0.810357	0.805117	1.00306	0.881251	0.953146	1.00932	0.848334
99	sp|O43306|ADCY6_HUMAN	sp	O43306	ADCY6	ADCY6 (#1)	Adenylate cyclase type 6 OS=Homo sapiens GN=ADCY6 PE=1 SV=2			Plasma membrane	1	1	0.690022	0.777249	0.731924	0.673556	0.988143	0.730309	0.893736	1.05119	0.794249
100	sp|O60503|ADCY9_HUMAN	sp	O60503	ADCY9	ADCY9 (#2)	Adenylate cyclase type 9 OS=Homo sapiens GN=ADCY9 PE=1 SV=4			Plasma membrane	2	1	0.70342	0.795355	0.625633	0.682157	0.908343	0.659363	0.667146	0.778713	0.681911
101	sp|P35611|ADDA_HUMAN	sp	P35611	ADD1	ADD1 (#34)	Alpha-adducin OS=Homo sapiens GN=ADD1 PE=1 SV=2				34	1	0.673306	0.742066	0.768387	0.710097	0.90798	0.713018	0.747282	0.846293	0.742896
102	sp|P35612|ADDB_HUMAN	sp	P35612	ADD2	ADD2 (#41)	Beta-adducin OS=Homo sapiens GN=ADD2 PE=1 SV=3				41	1	0.658764	0.719542	0.693995	0.642534	0.925821	0.71944	0.753096	0.833859	0.752295
103	sp|Q9Y653|AGRG1_HUMAN	sp	Q9Y653	ADGRG1	ADGRG1 (#3)	Adhesion G-protein coupled receptor G1 OS=Homo sapiens GN=ADGRG1 PE=1 SV=2				3	1	0.638757	0.718016	0.600602	0.530147	1.09543	0.69305	0.745991	0.708856	0.672341
104	sp|O94910|AGRL1_HUMAN	sp	O94910	ADGRL1	ADGRL1 (#2)	Adhesion G protein-coupled receptor L1 OS=Homo sapiens GN=ADGRL1 PE=1 SV=1				2	1	0.655888	0.850047	0.895373	0.937805	0.964527	0.699521	0.714466	0.971025	0.808956
105	sp|O95490|AGRL2_HUMAN	sp	O95490	ADGRL2	ADGRL2 (#9)	Adhesion G protein-coupled receptor L2 OS=Homo sapiens GN=ADGRL2 PE=1 SV=2				9	1	0.696757	0.813492	0.729154	0.720593	1.02988	0.733915	0.806809	0.834548	0.766467
106	sp|P11766|ADHX_HUMAN	sp	P11766	ADH5	ADH5 (#22)	Alcohol dehydrogenase class-3 OS=Homo sapiens GN=ADH5 PE=1 SV=4				22	1	0.695933	0.61314	0.536976	0.516939	0.903928	0.678311	0.631846	0.657995	0.602219
107	sp|Q96A54|ADR1_HUMAN	sp	Q96A54	ADIPOR1	ADIPOR1 (#1)	Adiponectin receptor protein 1 OS=Homo sapiens GN=ADIPOR1 PE=1 SV=1				1	1	0.808147	0.932643	0.997452	0.930128	0.858342	0.710682	0.926492	0.791896	0.883309
108	sp|P55263|ADK_HUMAN	sp	P55263	ADK	ADK (#4)	Adenosine kinase OS=Homo sapiens GN=ADK PE=1 SV=2				4	1	0.712484	0.814612	0.684905	0.666872	1.0712	0.715061	0.737017	0.751103	0.747502
109	sp|Q9BRR6|ADPGK_HUMAN	sp	Q9BRR6	ADPGK	ADPGK (#10)	ADP-dependent glucokinase OS=Homo sapiens GN=ADPGK PE=1 SV=1			ER-Membrane	10	1	0.768717	0.892597	0.76551	0.782873	0.904036	0.736487	0.797213	0.860666	0.791411
110	sp|Q8NDY3|ARHL1_HUMAN	sp	Q8NDY3	ADPRHL1	ADPRHL1 (#1)	[Protein ADP-ribosylarginine] hydrolase-like protein 1 OS=Homo sapiens GN=ADPRHL1 PE=2 SV=1				1	1	0.660949	0.682916	0.527005	0.520455	0.921064	0.715602	0.839811	0.6711	0.709598
111	sp|Q9NX46|ARHL2_HUMAN	sp	Q9NX46	ADPRHL2	ADPRHL2 (#1)	Poly(ADP-ribose) glycohydrolase ARH3 OS=Homo sapiens GN=ADPRHL2 PE=1 SV=1				1	1	1.07886	0.965772	0.925133	1.10809	1.12532	0.994346	0.886461	0.930586	1.12915
112	sp|Q16186|ADRM1_HUMAN	sp	Q16186	ADRM1	ADRM1 (#4)	Proteasomal ubiquitin receptor ADRM1 OS=Homo sapiens GN=ADRM1 PE=1 SV=2				4	1	0.599778	0.614619	0.473407	0.459235	1.05435	0.664961	0.718958	0.698227	0.606878
113	sp|P30566|PUR8_HUMAN	sp	P30566	ADSL	ADSL (#6)	Adenylosuccinate lyase OS=Homo sapiens GN=ADSL PE=1 SV=2				6	1	0.752178	0.649971	0.559493	0.504826	0.910417	0.706558	0.720777	0.657693	0.62772
114	sp|P30520|PURA2_HUMAN	sp	P30520	ADSS	ADSS (#7)	Adenylosuccinate synthetase isozyme 2 OS=Homo sapiens GN=ADSS PE=1 SV=3				7	1	0.671254	0.602817	0.52975	0.512769	1.01202	0.692592	0.692467	0.677645	0.645317
115	sp|Q8N142|PURA1_HUMAN	sp	Q8N142	ADSSL1	ADSSL1 (#2)	Adenylosuccinate synthetase isozyme 1 OS=Homo sapiens GN=ADSSL1 PE=1 SV=1				2	1	0.747586	0.706061	0.683915	0.709572	0.905942	0.758544	0.74028	0.753793	0.761726
116	sp|Q8N556|AFAP1_HUMAN	sp	Q8N556	AFAP1	AFAP1 (#16)	Actin filament-associated protein 1 OS=Homo sapiens GN=AFAP1 PE=1 SV=2				16	1	0.676618	0.810114	0.81933	0.723737	0.949305	0.703273	0.749661	0.886629	0.738236
117	sp|P55196|AFAD_HUMAN	sp	P55196	AFDN	AFDN (#58)	Afadin OS=Homo sapiens GN=AFDN PE=1 SV=3				58	1	0.621763	0.68221	0.677977	0.63282	0.97612	0.720519	0.717955	0.799299	0.7338
118	tr|H0Y7R8|H0Y7R8_HUMAN	tr	H0Y7R8	AFDN	AFDN (#1)	Afadin (Fragment) OS=Homo sapiens GN=AFDN PE=1 SV=1				1	1	0.71026	1.05152	0.982759	0.840852	1.28694	0.71538	0.639801	0.837583	0.893545
119	sp|Q9Y4W6|AFG32_HUMAN	sp	Q9Y4W6	AFG3L2	AFG3L2 (#41)	AFG3-like protein 2 OS=Homo sapiens GN=AFG3L2 PE=1 SV=2	+		Mitochondrion-Mtx	41	1	0.869655	1.13622	0.97258	0.915321	1.09337	0.85761	1.00279	1.05285	0.869864
120	sp|Q9UPQ3|AGAP1_HUMAN	sp	Q9UPQ3	AGAP1	AGAP1 (#3)	Arf-GAP with GTPase, ANK repeat and PH domain-containing protein 1 OS=Homo sapiens GN=AGAP1 PE=1 SV=4				3	1	0.645262	0.703716	0.60734	0.60486	0.986554	0.702387	0.727054	0.764492	0.748006
121	sp|Q96P47|AGAP3_HUMAN	sp	Q96P47	AGAP3	AGAP3 (#9)	Arf-GAP with GTPase, ANK repeat and PH domain-containing protein 3 OS=Homo sapiens GN=AGAP3 PE=1 SV=2				9	1	0.651035	0.743455	0.651664	0.586922	0.98718	0.640806	0.73254	0.821308	0.666283
122	sp|P52594|AGFG1_HUMAN	sp	P52594	AGFG1	AGFG1 (#3)	Arf-GAP domain and FG repeat-containing protein 1 OS=Homo sapiens GN=AGFG1 PE=1 SV=2			Plasma membrane	3	1	0.681453	0.713578	0.692743	0.683835	0.943822	0.624462	0.676138	0.72419	0.7678
123	sp|Q53H12|AGK_HUMAN	sp	Q53H12	AGK	AGK (#29)	Acylglycerol kinase, mitochondrial OS=Homo sapiens GN=AGK PE=1 SV=2	+	+	Mitochondrion-Mtx	29	1	0.854796	0.990538	0.80909	0.806975	1.0776	0.841429	1.00531	1.02827	0.852949
124	sp|P35573|GDE_HUMAN	sp	P35573	AGL	AGL (#2)	Glycogen debranching enzyme OS=Homo sapiens GN=AGL PE=1 SV=3				2	1	0.648005	0.809402	0.817987	0.704799	1.27078	0.917057	1.06134	1.48865	1.11493
125	sp|Q9UL18|AGO1_HUMAN	sp	Q9UL18	AGO1	AGO1 (#7)	Protein argonaute-1 OS=Homo sapiens GN=AGO1 PE=1 SV=3				7	1	0.691213	0.817752	0.874049	0.735652	1.07113	0.800258	0.916303	1.05669	0.920339
126	sp|Q9UKV8|AGO2_HUMAN	sp	Q9UKV8	AGO2	AGO2 (#1)	Protein argonaute-2 OS=Homo sapiens GN=AGO2 PE=1 SV=3				1	1	0.617858	0.757507	0.81161	0.666729	0.906486	0.776261	0.804581	1.09354	0.845054
127	sp|Q9H9G7|AGO3_HUMAN	sp	Q9H9G7	AGO3	AGO3 (#1)	Protein argonaute-3 OS=Homo sapiens GN=AGO3 PE=1 SV=2				1	1	0.735055	0.8347	0.699717	0.659367	1.14191	0.863361	1.06199	0.760926	0.787144
128	sp|Q99943|PLCA_HUMAN	sp	Q99943	AGPAT1	AGPAT1 (#8)	1-acyl-sn-glycerol-3-phosphate acyltransferase alpha OS=Homo sapiens GN=AGPAT1 PE=1 SV=2			ER-Membrane	8	1	0.788083	0.895868	0.812686	0.823291	0.955185	0.744326	0.786987	0.815416	0.772425
129	sp|O15120|PLCB_HUMAN	sp	O15120	AGPAT2	AGPAT2 (#8)	1-acyl-sn-glycerol-3-phosphate acyltransferase beta OS=Homo sapiens GN=AGPAT2 PE=1 SV=1			ER-Membrane	8	1	0.782148	0.881234	0.697273	0.747974	1.06428	0.86951	0.950991	0.952266	0.857475
130	sp|Q9NRZ7|PLCC_HUMAN	sp	Q9NRZ7	AGPAT3	AGPAT3 (#5)	1-acyl-sn-glycerol-3-phosphate acyltransferase gamma OS=Homo sapiens GN=AGPAT3 PE=1 SV=1			ER-Membrane	5	1	0.775486	0.715854	0.563724	0.646319	0.876709	0.696224	0.746714	0.787391	0.670654
131	sp|Q9NRZ5|PLCD_HUMAN	sp	Q9NRZ5	AGPAT4	AGPAT4 (#8)	1-acyl-sn-glycerol-3-phosphate acyltransferase delta OS=Homo sapiens GN=AGPAT4 PE=1 SV=1				8	1	0.779099	0.806687	0.650392	0.728071	0.95423	0.728509	0.755903	0.808766	0.737691
132	sp|Q9NUQ2|PLCE_HUMAN	sp	Q9NUQ2	AGPAT5	AGPAT5 (#3)	1-acyl-sn-glycerol-3-phosphate acyltransferase epsilon OS=Homo sapiens GN=AGPAT5 PE=1 SV=3	+			3	1	0.809792	1.03004	0.879354	0.915656	1.09622	0.885532	0.869477	0.951139	0.924302
133	sp|O00116|ADAS_HUMAN	sp	O00116	AGPS	AGPS (#38)	Alkyldihydroxyacetonephosphate synthase, peroxisomal OS=Homo sapiens GN=AGPS PE=1 SV=1			Peroxisome	38	1	0.775626	0.904033	0.812785	0.827327	0.989968	0.799471	0.914529	0.943399	0.88736
134	sp|O00468|AGRIN_HUMAN	sp	O00468	AGRN	AGRN (#20)	Agrin OS=Homo sapiens GN=AGRN PE=1 SV=5				20	1	0.743781	0.80447	0.749604	0.748236	0.999979	0.719819	0.785992	0.808666	0.75608
135	sp|P01019|ANGT_HUMAN	sp	P01019	AGT	AGT (#1)	Angiotensinogen OS=Homo sapiens GN=AGT PE=1 SV=1				1	1	0.770376	0.76938	0.837909	0.868048	0.723504	0.640404	0.696635	0.678062	0.747347
136	sp|Q9UPW5|CBPC1_HUMAN	sp	Q9UPW5	AGTPBP1	AGTPBP1 (#6)	Cytosolic carboxypeptidase 1 OS=Homo sapiens GN=AGTPBP1 PE=1 SV=3				6	1	0.613445	0.732578	0.65696	0.57585	1.00214	0.658947	0.705232	0.765732	0.662226
137	sp|Q6RW13|ATRAP_HUMAN	sp	Q6RW13	AGTRAP	AGTRAP (#2)	Type-1 angiotensin II receptor-associated protein OS=Homo sapiens GN=AGTRAP PE=1 SV=1			Endosome	2	1	0.945049	0.807488	0.748766	0.729756	0.837605	0.749234	0.764622	0.679837	0.706664
138	sp|P23526|SAHH_HUMAN	sp	P23526	AHCY	AHCY (#19)	Adenosylhomocysteinase OS=Homo sapiens GN=AHCY PE=1 SV=4				19	1	0.701071	0.75379	0.627492	0.589008	1.01748	0.736328	0.738818	0.804991	0.707976
139	sp|O43865|SAHH2_HUMAN	sp	O43865	AHCYL1	AHCYL1 (#5)	S-adenosylhomocysteine hydrolase-like protein 1 OS=Homo sapiens GN=AHCYL1 PE=1 SV=2	+			5	1	0.631638	0.939307	1.0346	0.930023	0.996735	0.608105	0.680751	0.813761	0.715381
140	sp|O95433|AHSA1_HUMAN	sp	O95433	AHSA1	AHSA1 (#12)	Activator of 90 kDa heat shock protein ATPase homolog 1 OS=Homo sapiens GN=AHSA1 PE=1 SV=1				12	1	0.656085	0.725499	0.633775	0.57937	1.02721	0.701632	0.693926	0.788133	0.725791
141	sp|Q96BJ3|AIDA_HUMAN	sp	Q96BJ3	AIDA	AIDA (#10)	Axin interactor, dorsalization-associated protein OS=Homo sapiens GN=AIDA PE=1 SV=1			Plasma membrane	10	1	0.710696	0.692836	0.763682	0.779371	0.821521	0.724774	0.686471	0.680536	0.721622
142	sp|O95831|AIFM1_HUMAN	sp	O95831	AIFM1	AIFM1 (#54)	Apoptosis-inducing factor 1, mitochondrial OS=Homo sapiens GN=AIFM1 PE=1 SV=1	+	+	Mitochondrion-IM	54	1	0.912544	1.06842	0.912084	0.874111	1.86954	1.70558	1.94269	2.05127	1.72214
143	sp|Q12904|AIMP1_HUMAN	sp	Q12904	AIMP1	AIMP1 (#17)	Aminoacyl tRNA synthase complex-interacting multifunctional protein 1 OS=Homo sapiens GN=AIMP1 PE=1 SV=2				17	1	0.690683	0.814206	0.726953	0.704396	0.923985	0.654849	0.733561	0.804698	0.725263
144	sp|Q13155|AIMP2_HUMAN	sp	Q13155	AIMP2	AIMP2 (#7)	Aminoacyl tRNA synthase complex-interacting multifunctional protein 2 OS=Homo sapiens GN=AIMP2 PE=1 SV=2				7	1	0.764499	0.818668	0.759384	0.738045	1.03705	0.784043	0.779374	0.828727	0.8409
145	sp|O00170|AIP_HUMAN	sp	O00170	AIP	AIP (#4)	AH receptor-interacting protein OS=Homo sapiens GN=AIP PE=1 SV=2				4	1	0.678856	0.719033	0.622744	0.559191	0.945033	0.662141	0.626292	0.753888	0.649136
146	sp|P00568|KAD1_HUMAN	sp	P00568	AK1	AK1 (#9)	Adenylate kinase isoenzyme 1 OS=Homo sapiens GN=AK1 PE=1 SV=3				9	1	0.742232	0.703121	0.723849	0.687626	1.00901	0.729516	0.7071	0.74998	0.751206
147	sp|P54819|KAD2_HUMAN	sp	P54819	AK2	AK2 (#35)	Adenylate kinase 2, mitochondrial OS=Homo sapiens GN=AK2 PE=1 SV=2	+	+	Mitochondrion-Mtx	35	1	1.37511	1.2612	1.53077	1.67601	1.11123	1.59887	1.37894	1.4892	1.60951
148	sp|Q9UIJ7|KAD3_HUMAN	sp	Q9UIJ7	AK3	AK3 (#32)	GTP:AMP phosphotransferase AK3, mitochondrial OS=Homo sapiens GN=AK3 PE=1 SV=4	+			32	1	1.34533	1.14314	1.41371	1.47661	0.958116	1.40485	1.24161	1.14299	1.42331
149	sp|P27144|KAD4_HUMAN	sp	P27144	AK4	AK4 (#1)	Adenylate kinase 4, mitochondrial OS=Homo sapiens GN=AK4 PE=1 SV=1	+		Mitochondrion-Mtx	1	1	1.16178	0.842602	0.967306	1.06063	0.771377	1.11846	0.91137	0.915967	0.914942
150	sp|Q92667|AKAP1_HUMAN	sp	Q92667	AKAP1	AKAP1 (#6)	A-kinase anchor protein 1, mitochondrial OS=Homo sapiens GN=AKAP1 PE=1 SV=1	+	+	Mitochondrion-OM	6	1	0.821921	1.01171	0.748076	0.703983	1.05024	0.811992	0.938675	0.927885	0.806831
151	sp|Q02952|AKA12_HUMAN	sp	Q02952	AKAP12	AKAP12 (#116)	A-kinase anchor protein 12 OS=Homo sapiens GN=AKAP12 PE=1 SV=4				116	1	0.654348	0.80108	0.735728	0.704351	0.999714	0.676442	0.679797	0.798677	0.671034
152	sp|Q12802|AKP13_HUMAN	sp	Q12802	AKAP13	AKAP13 (#13)	A-kinase anchor protein 13 OS=Homo sapiens GN=AKAP13 PE=1 SV=2				13	1	0.617628	0.728329	0.972088	0.649395	0.962622	0.542319	0.566402	0.7076	0.529028
153	sp|Q9Y2D5|AKAP2_HUMAN	sp	Q9Y2D5	AKAP2	AKAP2 (#12)	A-kinase anchor protein 2 OS=Homo sapiens GN=AKAP2 PE=1 SV=3				12	1	0.611574	0.753823	0.759431	0.656732	0.881652	0.640712	0.715703	0.809871	0.661389
154	sp|Q9ULX6|AKP8L_HUMAN	sp	Q9ULX6	AKAP8L	AKAP8L (#3)	A-kinase anchor protein 8-like OS=Homo sapiens GN=AKAP8L PE=1 SV=3				3	1	0.664625	0.779514	0.599429	0.599598	0.979847	0.741571	0.802151	0.839242	0.748672
155	sp|Q99996|AKAP9_HUMAN	sp	Q99996	AKAP9	AKAP9 (#14)	A-kinase anchor protein 9 OS=Homo sapiens GN=AKAP9 PE=1 SV=3				14	1	0.72861	0.865439	0.782561	0.749405	0.914854	0.669661	0.821806	0.853838	0.785071
156	sp|P14550|AK1A1_HUMAN	sp	P14550	AKR1A1	AKR1A1 (#13)	Alcohol dehydrogenase [NADP(+)] OS=Homo sapiens GN=AKR1A1 PE=1 SV=3				13	1	0.753772	0.752725	0.758832	0.742224	0.952125	0.749273	0.654252	0.714703	0.706185
157	sp|P15121|ALDR_HUMAN	sp	P15121	AKR1B1	AKR1B1 (#12)	Aldose reductase OS=Homo sapiens GN=AKR1B1 PE=1 SV=3				12	1	0.766517	0.639858	0.507597	0.499658	1.10788	0.778643	0.705491	0.704307	0.651843
158	sp|Q04828|AK1C1_HUMAN	sp	Q04828	AKR1C1	AKR1C1 (#5)	Aldo-keto reductase family 1 member C1 OS=Homo sapiens GN=AKR1C1 PE=1 SV=1				5	1	0.638142	0.72466	0.755474	0.700588	0.958175	0.658967	0.630954	0.70285	0.685203
159	sp|O43488|ARK72_HUMAN	sp	O43488	AKR7A2	AKR7A2 (#5)	Aflatoxin B1 aldehyde reductase member 2 OS=Homo sapiens GN=AKR7A2 PE=1 SV=3	+			5	1	0.889508	0.853434	0.719765	0.717457	0.991811	0.874776	0.867036	0.851896	0.823144
160	sp|P31749|AKT1_HUMAN	sp	P31749	AKT1	AKT1 (#4)	RAC-alpha serine/threonine-protein kinase OS=Homo sapiens GN=AKT1 PE=1 SV=2				4	1	0.70242	0.719732	0.652699	0.617718	0.969691	0.706429	0.717727	0.703869	0.661517
161	sp|P13716|HEM2_HUMAN	sp	P13716	ALAD	ALAD (#1)	Delta-aminolevulinic acid dehydratase OS=Homo sapiens GN=ALAD PE=1 SV=1				1	1	0.680202	0.738701	0.677385	0.703953	1.10451	0.867594	0.844912	0.877375	0.877931
162	sp|Q13740|CD166_HUMAN	sp	Q13740	ALCAM	ALCAM (#5)	CD166 antigen OS=Homo sapiens GN=ALCAM PE=1 SV=2				5	1	0.581448	0.766301	0.681251	0.620817	0.744305	0.555264	0.559916	0.612405	0.512498
163	sp|Q8IZ83|A16A1_HUMAN	sp	Q8IZ83	ALDH16A1	ALDH16A1 (#9)	Aldehyde dehydrogenase family 16 member A1 OS=Homo sapiens GN=ALDH16A1 PE=1 SV=2			Endosome	9	1	0.775606	0.789695	0.65957	0.623851	0.925543	0.739884	0.882813	0.715566	0.750635
164	sp|P54886|P5CS_HUMAN	sp	P54886	ALDH18A1	ALDH18A1 (#43)	Delta-1-pyrroline-5-carboxylate synthase OS=Homo sapiens GN=ALDH18A1 PE=1 SV=2	+			43	1	1.20665	1.2372	1.27306	1.28993	1.00977	1.23083	1.2273	1.23157	1.29202
165	sp|P00352|AL1A1_HUMAN	sp	P00352	ALDH1A1	ALDH1A1 (#5)	Retinal dehydrogenase 1 OS=Homo sapiens GN=ALDH1A1 PE=1 SV=2				5	1	0.707208	1.01273	0.933065	0.837389	1.38777	1.13886	1.27008	1.57498	1.28749
166	sp|P30837|AL1B1_HUMAN	sp	P30837	ALDH1B1	ALDH1B1 (#32)	Aldehyde dehydrogenase X, mitochondrial OS=Homo sapiens GN=ALDH1B1 PE=1 SV=3	+		Mitochondrion-Mtx	32	1	1.34343	0.968019	1.07392	1.13002	0.851034	1.19619	1.07542	0.980926	1.18084
167	sp|Q3SY69|AL1L2_HUMAN	sp	Q3SY69	ALDH1L2	ALDH1L2 (#15)	Mitochondrial 10-formyltetrahydrofolate dehydrogenase OS=Homo sapiens GN=ALDH1L2 PE=1 SV=2	+			15	1	0.986816	0.895447	0.966208	0.971522	0.848272	0.828617	0.81513	0.80136	0.851792
168	sp|P05091|ALDH2_HUMAN	sp	P05091	ALDH2	ALDH2 (#49)	Aldehyde dehydrogenase, mitochondrial OS=Homo sapiens GN=ALDH2 PE=1 SV=2	+			49	1	1.29196	1.03436	1.19449	1.25678	0.905171	1.19437	1.0865	1.0184	1.19649
169	sp|P51648|AL3A2_HUMAN	sp	P51648	ALDH3A2	ALDH3A2 (#22)	Fatty aldehyde dehydrogenase OS=Homo sapiens GN=ALDH3A2 PE=1 SV=1	+		ER-Membrane	22	1	0.771695	0.87174	0.764525	0.799876	0.890001	0.717144	0.798256	0.817182	0.756794
170	sp|P30038|AL4A1_HUMAN	sp	P30038	ALDH4A1	ALDH4A1 (#41)	Delta-1-pyrroline-5-carboxylate dehydrogenase, mitochondrial OS=Homo sapiens GN=ALDH4A1 PE=1 SV=3	+		Mitochondrion-Mtx	41	1	1.39802	1.17712	1.49872	1.57745	0.876768	1.31618	1.12241	1.06806	1.32514
171	sp|P51649|SSDH_HUMAN	sp	P51649	ALDH5A1	ALDH5A1 (#13)	Succinate-semialdehyde dehydrogenase, mitochondrial OS=Homo sapiens GN=ALDH5A1 PE=1 SV=2	+		Mitochondrion-Mtx	13	1	1.39883	1.11717	1.35893	1.437	0.876905	1.28861	1.20526	1.11358	1.41472
172	sp|Q02252|MMSA_HUMAN	sp	Q02252	ALDH6A1	ALDH6A1 (#25)	Methylmalonate-semialdehyde dehydrogenase [acylating], mitochondrial OS=Homo sapiens GN=ALDH6A1 PE=1 SV=2	+			25	1	1.28418	1.17524	1.43263	1.49527	1.02571	1.33477	1.20877	1.16589	1.42579
173	sp|P49419|AL7A1_HUMAN	sp	P49419	ALDH7A1	ALDH7A1 (#52)	Alpha-aminoadipic semialdehyde dehydrogenase OS=Homo sapiens GN=ALDH7A1 PE=1 SV=5	+		Mitochondrion-Mtx	52	1	1.18911	1.02421	1.14712	1.1945	0.952076	1.16707	1.07107	1.03423	1.18657
174	sp|P49189|AL9A1_HUMAN	sp	P49189	ALDH9A1	ALDH9A1 (#18)	4-trimethylaminobutyraldehyde dehydrogenase OS=Homo sapiens GN=ALDH9A1 PE=1 SV=3	+		Mitochondrion-Mtx	18	1	1.04779	1.03302	1.1642	1.18801	1.1117	1.15218	1.07157	1.07927	1.19277
175	sp|P04075|ALDOA_HUMAN	sp	P04075	ALDOA	ALDOA (#32)	Fructose-bisphosphate aldolase A OS=Homo sapiens GN=ALDOA PE=1 SV=2			Plasma membrane	32	1	0.611256	0.58828	0.655952	0.537168	0.896123	0.710519	0.725189	0.816379	0.665472
176	sp|P09972|ALDOC_HUMAN	sp	P09972	ALDOC	ALDOC (#13)	Fructose-bisphosphate aldolase C OS=Homo sapiens GN=ALDOC PE=1 SV=2			Plasma membrane	13	1	0.711096	0.67508	0.718766	0.633092	0.968992	0.719811	0.706266	0.709275	0.682199
177	sp|Q9BT22|ALG1_HUMAN	sp	Q9BT22	ALG1	ALG1 (#5)	Chitobiosyldiphosphodolichol beta-mannosyltransferase OS=Homo sapiens GN=ALG1 PE=1 SV=2			ER-Membrane	5	1	0.793515	0.883471	0.709263	0.739213	0.940555	0.749844	0.88758	0.86531	0.782247
178	sp|Q5BKT4|AG10A_HUMAN	sp	Q5BKT4	ALG10	ALG10 (#3)	Dol-P-Glc:Glc(2)Man(9)GlcNAc(2)-PP-Dol alpha-1,2-glucosyltransferase OS=Homo sapiens GN=ALG10 PE=2 SV=1				3	1	0.846947	0.669049	0.498595	0.57511	0.959656	0.825126	0.833363	0.731968	0.69362
179	sp|Q2TAA5|ALG11_HUMAN	sp	Q2TAA5	ALG11	ALG11 (#2)	GDP-Man:Man(3)GlcNAc(2)-PP-Dol alpha-1,2-mannosyltransferase OS=Homo sapiens GN=ALG11 PE=1 SV=2				2	1	0.766471	0.72308	0.507401	0.579084	0.757752	0.698901	0.776008	0.726303	0.697761
180	sp|Q9BV10|ALG12_HUMAN	sp	Q9BV10	ALG12	ALG12 (#1)	Dol-P-Man:Man(7)GlcNAc(2)-PP-Dol alpha-1,6-mannosyltransferase OS=Homo sapiens GN=ALG12 PE=1 SV=1				1	1	0.839138	0.912197	0.74451	0.75476	1.0317	0.845173	1.01505	1.0396	0.98305
181	sp|Q9H553|ALG2_HUMAN	sp	Q9H553	ALG2	ALG2 (#14)	Alpha-1,3/1,6-mannosyltransferase ALG2 OS=Homo sapiens GN=ALG2 PE=1 SV=1			ER-Membrane	14	1	0.722316	1.01338	0.940431	0.962583	0.994993	0.779379	0.830845	0.922536	0.867572
182	sp|Q92685|ALG3_HUMAN	sp	Q92685	ALG3	ALG3 (#1)	Dol-P-Man:Man(5)GlcNAc(2)-PP-Dol alpha-1,3-mannosyltransferase OS=Homo sapiens GN=ALG3 PE=1 SV=1				1	1	0.963894	0.913677	0.740842	0.780188	1.09127	0.939828	0.870493	0.848449	0.863081
183	sp|Q9Y673|ALG5_HUMAN	sp	Q9Y673	ALG5	ALG5 (#10)	Dolichyl-phosphate beta-glucosyltransferase OS=Homo sapiens GN=ALG5 PE=1 SV=1			ER-Membrane	10	1	0.733994	0.928758	0.874297	0.841351	0.948756	0.711398	0.765297	0.841446	0.78481
184	sp|Q9Y672|ALG6_HUMAN	sp	Q9Y672	ALG6	ALG6 (#2)	Dolichyl pyrophosphate Man9GlcNAc2 alpha-1,3-glucosyltransferase OS=Homo sapiens GN=ALG6 PE=1 SV=1			ER-Lumen	2	1	0.905437	0.759015	0.633447	0.608537	1.0051	0.835396	0.901399	0.82607	0.883351
185	sp|Q9BVK2|ALG8_HUMAN	sp	Q9BVK2	ALG8	ALG8 (#2)	Probable dolichyl pyrophosphate Glc1Man9GlcNAc2 alpha-1,3-glucosyltransferase OS=Homo sapiens GN=ALG8 PE=1 SV=2			ER-Lumen	2	1	0.774739	0.806672	0.748105	0.769316	0.881459	0.722866	0.80864	0.817935	0.723642
186	sp|Q9H6U8|ALG9_HUMAN	sp	Q9H6U8	ALG9	ALG9 (#3)	Alpha-1,2-mannosyltransferase ALG9 OS=Homo sapiens GN=ALG9 PE=1 SV=2			ER-Membrane	3	1	0.733957	0.750132	0.672082	0.693571	0.930852	0.71507	0.796365	0.81499	0.753392
187	sp|Q9BT30|ALKB7_HUMAN	sp	Q9BT30	ALKBH7	ALKBH7 (#2)	Alpha-ketoglutarate-dependent dioxygenase alkB homolog 7, mitochondrial OS=Homo sapiens GN=ALKBH7 PE=1 SV=1	+			2	1	0.925477	0.863577	0.992449	0.849329	0.898928	0.926932	0.791382	0.754777	0.774333
188	sp|Q86V81|THOC4_HUMAN	sp	Q86V81	ALYREF	ALYREF (#6)	THO complex subunit 4 OS=Homo sapiens GN=ALYREF PE=1 SV=3				6	1	0.809976	1.13341	0.734265	0.669037	1.18944	0.764714	1.07929	1.06575	0.84464
189	sp|Q9UKV5|AMFR_HUMAN	sp	Q9UKV5	AMFR	AMFR (#4)	E3 ubiquitin-protein ligase AMFR OS=Homo sapiens GN=AMFR PE=1 SV=2			ER-Membrane	4	1	0.697416	0.797237	0.709789	0.752136	0.874097	0.7438	0.804493	0.743777	0.671298
190	sp|Q4VCS5|AMOT_HUMAN	sp	Q4VCS5	AMOT	AMOT (#1)	Angiomotin OS=Homo sapiens GN=AMOT PE=1 SV=1				1	1	0.510143	0.581458	0.496637	0.440482	0.784027	0.548752	0.567192	0.582357	0.517927
191	sp|Q01433|AMPD2_HUMAN	sp	Q01433	AMPD2	AMPD2 (#3)	AMP deaminase 2 OS=Homo sapiens GN=AMPD2 PE=1 SV=2				3	1	0.724067	0.772302	0.672252	0.621594	1.02297	0.773112	0.715624	0.813932	0.726368
192	sp|P49418|AMPH_HUMAN	sp	P49418	AMPH	AMPH (#7)	Amphiphysin OS=Homo sapiens GN=AMPH PE=1 SV=1				7	1	0.592431	0.727515	0.688443	0.566375	1.00194	0.62563	0.68467	0.783309	0.622868
193	sp|P48728|GCST_HUMAN	sp	P48728	AMT	AMT (#2)	Aminomethyltransferase, mitochondrial OS=Homo sapiens GN=AMT PE=1 SV=1	+			2	1	1.11621	1.0326	1.16392	1.20645	0.953733	1.07175	0.941262	1.02933	1.06392
194	sp|Q9UJX5|APC4_HUMAN	sp	Q9UJX5	ANAPC4	ANAPC4 (#1)	Anaphase-promoting complex subunit 4 OS=Homo sapiens GN=ANAPC4 PE=1 SV=2				1	1	0.752308	0.877022	0.837415	0.674541	1.12868	0.822236	0.877311	0.901188	0.821976
195	sp|Q9UJX4|APC5_HUMAN	sp	Q9UJX4	ANAPC5	ANAPC5 (#1)	Anaphase-promoting complex subunit 5 OS=Homo sapiens GN=ANAPC5 PE=1 SV=2				1	1	0.739085	0.731392	0.60679	0.579251	0.924073	0.710877	0.695213	0.827755	0.616291
196	sp|Q9UJX3|APC7_HUMAN	sp	Q9UJX3	ANAPC7	ANAPC7 (#1)	Anaphase-promoting complex subunit 7 OS=Homo sapiens GN=ANAPC7 PE=1 SV=4				1	1	0.594291	0.776598	0.677689	0.576157	1.06685	0.708329	0.725731	0.85257	0.661237
197	sp|Q5VTE6|ANGE2_HUMAN	sp	Q5VTE6	ANGEL2	ANGEL2 (#1)	Protein angel homolog 2 OS=Homo sapiens GN=ANGEL2 PE=2 SV=1	+			1	1	0.945418	0.984002	0.970006	0.984653	0.902856	0.807483	0.818598	0.891885	0.918925
198	sp|Q9UKU9|ANGL2_HUMAN	sp	Q9UKU9	ANGPTL2	ANGPTL2 (#3)	Angiopoietin-related protein 2 OS=Homo sapiens GN=ANGPTL2 PE=2 SV=1				3	1	0.744737	0.800294	0.649417	0.61434	0.841502	0.710087	0.748698	0.769738	0.726755
199	sp|Q01484|ANK2_HUMAN	sp	Q01484	ANK2	ANK2 (#141)	Ankyrin-2 OS=Homo sapiens GN=ANK2 PE=1 SV=4				141	1	0.555602	0.711784	0.692723	0.619484	0.850392	0.57158	0.656575	0.723369	0.5894
200	sp|Q9P2R3|ANFY1_HUMAN	sp	Q9P2R3	ANKFY1	ANKFY1 (#8)	Rabankyrin-5 OS=Homo sapiens GN=ANKFY1 PE=1 SV=2			Endosome	8	1	0.704064	0.695737	0.639896	0.612096	0.962243	0.696212	0.721549	0.749826	0.720404
201	sp|Q9HCJ1|ANKH_HUMAN	sp	Q9HCJ1	ANKH	ANKH (#1)	Progressive ankylosis protein homolog OS=Homo sapiens GN=ANKH PE=1 SV=2				1	1	0.748269	0.846835	0.712008	0.689942	0.889974	0.70674	0.75893	0.750185	0.712063
202	sp|Q86XL3|ANKL2_HUMAN	sp	Q86XL3	ANKLE2	ANKLE2 (#14)	Ankyrin repeat and LEM domain-containing protein 2 OS=Homo sapiens GN=ANKLE2 PE=1 SV=4			ER-Membrane	14	1	0.735757	0.851619	0.746377	0.736922	0.942417	0.762086	0.792837	0.81414	0.766431
203	sp|Q8IV38|ANKY2_HUMAN	sp	Q8IV38	ANKMY2	ANKMY2 (#2)	Ankyrin repeat and MYND domain-containing protein 2 OS=Homo sapiens GN=ANKMY2 PE=1 SV=1				2	1	0.699666	0.819916	0.827718	0.753518	1.02823	0.755533	0.744121	0.738014	0.674363
204	sp|Q8IZ07|AN13A_HUMAN	sp	Q8IZ07	ANKRD13A	ANKRD13A (#8)	Ankyrin repeat domain-containing protein 13A OS=Homo sapiens GN=ANKRD13A PE=1 SV=3				8	1	0.936388	0.942819	0.662268	0.646969	0.878325	0.93585	1.0854	1.04083	0.863429
205	sp|O75179|ANR17_HUMAN	sp	O75179	ANKRD17	ANKRD17 (#6)	Ankyrin repeat domain-containing protein 17 OS=Homo sapiens GN=ANKRD17 PE=1 SV=3				6	1	0.603726	0.756969	0.715081	0.604705	0.956137	0.65676	0.718379	0.809246	0.692583
206	sp|Q86W74|ANR46_HUMAN	sp	Q86W74	ANKRD46	ANKRD46 (#2)	Ankyrin repeat domain-containing protein 46 OS=Homo sapiens GN=ANKRD46 PE=1 SV=1				2	1	0.765011	0.832463	0.753788	0.703669	0.916651	0.6862	0.760502	0.733184	0.672316
207	sp|Q9ULJ7|ANR50_HUMAN	sp	Q9ULJ7	ANKRD50	ANKRD50 (#3)	Ankyrin repeat domain-containing protein 50 OS=Homo sapiens GN=ANKRD50 PE=1 SV=4				3	1	0.665906	0.659997	0.642031	0.584131	0.847951	0.637923	0.663326	0.729847	0.658199
208	sp|Q92625|ANS1A_HUMAN	sp	Q92625	ANKS1A	ANKS1A (#1)	Ankyrin repeat and SAM domain-containing protein 1A OS=Homo sapiens GN=ANKS1A PE=1 SV=4				1	1	0.6579	0.688783	0.603337	0.536844	0.903498	0.666949	0.728262	0.787118	0.710761
209	sp|Q9NQW6|ANLN_HUMAN	sp	Q9NQW6	ANLN	ANLN (#1)	Anillin OS=Homo sapiens GN=ANLN PE=1 SV=2				1	1	0.663049	0.894086	0.924407	0.877152	1.39154	1.00027	1.20766	1.16933	1.3118
210	sp|Q9NW15|ANO10_HUMAN	sp	Q9NW15	ANO10	ANO10 (#7)	Anoctamin-10 OS=Homo sapiens GN=ANO10 PE=1 SV=2			ER-Membrane	7	1	0.781758	0.818628	0.704163	0.740063	0.938128	0.73874	0.8679	0.836402	0.772046
211	sp|Q4KMQ2|ANO6_HUMAN	sp	Q4KMQ2	ANO6	ANO6 (#12)	Anoctamin-6 OS=Homo sapiens GN=ANO6 PE=1 SV=2			Plasma membrane	12	1	0.694937	0.801078	0.666517	0.662837	1.04605	0.743819	0.811655	0.837412	0.7693
212	sp|Q9HCE9|ANO8_HUMAN	sp	Q9HCE9	ANO8	ANO8 (#5)	Anoctamin-8 OS=Homo sapiens GN=ANO8 PE=1 SV=3				5	1	0.746178	0.819266	0.692419	0.669558	0.83597	0.693326	0.737789	0.736773	0.677926
213	sp|P39687|AN32A_HUMAN	sp	P39687	ANP32A	ANP32A (#2)	Acidic leucine-rich nuclear phosphoprotein 32 family member A OS=Homo sapiens GN=ANP32A PE=1 SV=1				2	1	0.923074	1.01828	0.700228	0.669759	0.861768	0.67812	0.800803	0.816892	0.708851
214	sp|Q92688|AN32B_HUMAN	sp	Q92688	ANP32B	ANP32B (#5)	Acidic leucine-rich nuclear phosphoprotein 32 family member B OS=Homo sapiens GN=ANP32B PE=1 SV=1				5	1	0.772633	0.96371	0.780189	0.698434	0.85876	0.635773	0.763398	0.787791	0.706479
215	sp|Q9BTT0|AN32E_HUMAN	sp	Q9BTT0	ANP32E	ANP32E (#3)	Acidic leucine-rich nuclear phosphoprotein 32 family member E OS=Homo sapiens GN=ANP32E PE=1 SV=1				3	1	0.863002	0.897601	0.514408	0.468675	0.909816	0.639164	0.836175	0.727188	0.668128
216	sp|Q9H6X2|ANTR1_HUMAN	sp	Q9H6X2	ANTXR1	ANTXR1 (#1)	Anthrax toxin receptor 1 OS=Homo sapiens GN=ANTXR1 PE=1 SV=2			Plasma membrane	1	1	0.473678	0.726929	0.627031	0.617943	0.941019	0.563188	0.753031	0.912548	0.563608
217	sp|P58335|ANTR2_HUMAN	sp	P58335	ANTXR2	ANTXR2 (#4)	Anthrax toxin receptor 2 OS=Homo sapiens GN=ANTXR2 PE=1 SV=5				4	1	0.660493	0.5999	0.410809	0.433333	0.817428	0.644269	0.708127	0.739551	0.581743
218	sp|P07355|ANXA2_HUMAN	sp	P07355	ANXA2	ANXA2 (#16)	Annexin A2 OS=Homo sapiens GN=ANXA2 PE=1 SV=2			Plasma membrane	16	1	0.745534	0.756156	0.807732	0.82573	0.715133	0.530613	0.472603	0.524016	0.523798
219	sp|P09525|ANXA4_HUMAN	sp	P09525	ANXA4	ANXA4 (#2)	Annexin A4 OS=Homo sapiens GN=ANXA4 PE=1 SV=4				2	1	0.94667	0.979646	0.85554	0.887917	1.27892	1.10339	1.06938	1.13175	1.13345
220	sp|P08758|ANXA5_HUMAN	sp	P08758	ANXA5	ANXA5 (#32)	Annexin A5 OS=Homo sapiens GN=ANXA5 PE=1 SV=2				32	1	0.717509	0.684503	0.651186	0.603565	0.965832	0.736239	0.64893	0.684764	0.674107
221	sp|P08133|ANXA6_HUMAN	sp	P08133	ANXA6	ANXA6 (#88)	Annexin A6 OS=Homo sapiens GN=ANXA6 PE=1 SV=3				88	1	0.830343	0.984996	0.929782	0.966773	1.41764	1.05899	0.939682	1.06857	1.07483
222	tr|E5RK69|E5RK69_HUMAN	tr	E5RK69	ANXA6	ANXA6 (#1)	Annexin OS=Homo sapiens GN=ANXA6 PE=1 SV=1				1	1	0.872354	0.888604	0.795704	0.956471	1.51593	1.11335	1.12352	1.24332	0.96077
223	sp|P20073|ANXA7_HUMAN	sp	P20073	ANXA7	ANXA7 (#2)	Annexin A7 OS=Homo sapiens GN=ANXA7 PE=1 SV=3				2	1	0.73224	0.817665	0.805971	0.766375	1.04348	0.739552	0.734898	0.766603	0.722352
224	sp|Q10567|AP1B1_HUMAN	sp	Q10567	AP1B1	AP1B1 (#31)	AP-1 complex subunit beta-1 OS=Homo sapiens GN=AP1B1 PE=1 SV=2				31	1	0.618875	0.612803	0.545246	0.519143	0.872238	0.639562	0.649145	0.680079	0.608829
225	sp|O43747|AP1G1_HUMAN	sp	O43747	AP1G1	AP1G1 (#13)	AP-1 complex subunit gamma-1 OS=Homo sapiens GN=AP1G1 PE=1 SV=5				13	1	0.59705	0.695477	0.642803	0.582136	0.941139	0.631277	0.635368	0.736686	0.63375
226	sp|Q9BXS5|AP1M1_HUMAN	sp	Q9BXS5	AP1M1	AP1M1 (#13)	AP-1 complex subunit mu-1 OS=Homo sapiens GN=AP1M1 PE=1 SV=3				13	1	0.57377	0.650376	0.599662	0.545584	0.924918	0.605709	0.637162	0.722145	0.604324
227	sp|P61966|AP1S1_HUMAN	sp	P61966	AP1S1	AP1S1 (#1)	AP-1 complex subunit sigma-1A OS=Homo sapiens GN=AP1S1 PE=1 SV=1				1	1	0.625732	0.701832	0.742705	0.637522	0.912039	0.632729	0.671755	0.749381	0.663896
228	tr|F6SFB5|F6SFB5_HUMAN	tr	F6SFB5	AP1S2	AP1S2 (#3)	AP-1 complex subunit sigma-2 OS=Homo sapiens GN=AP1S2 PE=1 SV=1				3	1	0.526459	0.671029	0.645337	0.572437	0.799121	0.543583	0.582379	0.648517	0.543157
229	sp|O95782|AP2A1_HUMAN	sp	O95782	AP2A1	AP2A1 (#22)	AP-2 complex subunit alpha-1 OS=Homo sapiens GN=AP2A1 PE=1 SV=3			Plasma membrane	22	1	0.646396	0.616936	0.591082	0.590089	0.859962	0.676325	0.702235	0.653395	0.672125
230	sp|O94973|AP2A2_HUMAN	sp	O94973	AP2A2	AP2A2 (#26)	AP-2 complex subunit alpha-2 OS=Homo sapiens GN=AP2A2 PE=1 SV=2			Plasma membrane	26	1	0.657157	0.642428	0.580963	0.609351	0.936269	0.684316	0.709164	0.694931	0.698319
231	sp|P63010|AP2B1_HUMAN	sp	P63010	AP2B1	AP2B1 (#30)	AP-2 complex subunit beta OS=Homo sapiens GN=AP2B1 PE=1 SV=1			Plasma membrane	30	1	0.716203	0.657025	0.598009	0.597261	0.815028	0.691531	0.688272	0.637125	0.647177
232	sp|Q96CW1|AP2M1_HUMAN	sp	Q96CW1	AP2M1	AP2M1 (#19)	AP-2 complex subunit mu OS=Homo sapiens GN=AP2M1 PE=1 SV=2			Plasma membrane	19	1	0.683168	0.713605	0.698321	0.688029	0.888164	0.683603	0.715442	0.701322	0.695442
233	sp|P53680|AP2S1_HUMAN	sp	P53680	AP2S1	AP2S1 (#8)	AP-2 complex subunit sigma OS=Homo sapiens GN=AP2S1 PE=1 SV=2			Plasma membrane	8	1	0.641034	0.601463	0.550937	0.566545	0.877016	0.659613	0.697129	0.676115	0.641238
234	sp|O00203|AP3B1_HUMAN	sp	O00203	AP3B1	AP3B1 (#12)	AP-3 complex subunit beta-1 OS=Homo sapiens GN=AP3B1 PE=1 SV=3			Endosome	12	1	0.662679	0.772655	0.631446	0.576631	1.02736	0.697393	0.72396	0.814456	0.653577
235	sp|Q13367|AP3B2_HUMAN	sp	Q13367	AP3B2	AP3B2 (#6)	AP-3 complex subunit beta-2 OS=Homo sapiens GN=AP3B2 PE=1 SV=2				6	1	0.574344	0.775739	0.651245	0.533477	0.935022	0.600163	0.644687	0.706073	0.579258
236	sp|O14617|AP3D1_HUMAN	sp	O14617	AP3D1	AP3D1 (#21)	AP-3 complex subunit delta-1 OS=Homo sapiens GN=AP3D1 PE=1 SV=1			Endosome	21	1	0.643509	0.801543	0.723763	0.635245	1.05073	0.726821	0.746454	0.811337	0.718079
237	sp|Q9Y2T2|AP3M1_HUMAN	sp	Q9Y2T2	AP3M1	AP3M1 (#8)	AP-3 complex subunit mu-1 OS=Homo sapiens GN=AP3M1 PE=1 SV=1			Endosome	8	1	0.633962	0.732528	0.636029	0.559932	0.986588	0.653749	0.665893	0.756277	0.608611
238	sp|Q92572|AP3S1_HUMAN	sp	Q92572	AP3S1	AP3S1 (#1)	AP-3 complex subunit sigma-1 OS=Homo sapiens GN=AP3S1 PE=1 SV=1			Endosome	1	1	0.58966	0.806057	0.567017	0.410306	1.20756	0.674032	0.707576	0.711316	0.553778
239	sp|Q9Y6B7|AP4B1_HUMAN	sp	Q9Y6B7	AP4B1	AP4B1 (#1)	AP-4 complex subunit beta-1 OS=Homo sapiens GN=AP4B1 PE=1 SV=2				1	1	0.635622	0.677172	0.630157	0.595927	0.99294	0.638197	0.691512	0.859526	0.702837
240	sp|P25054|APC_HUMAN	sp	P25054	APC	APC (#1)	Adenomatous polyposis coli protein OS=Homo sapiens GN=APC PE=1 SV=2				1	1	0.77061	0.799189	0.852482	0.756205	1.00909	0.802605	0.777151	0.835165	0.810888
241	sp|P13798|ACPH_HUMAN	sp	P13798	APEH	APEH (#4)	Acylamino-acid-releasing enzyme OS=Homo sapiens GN=APEH PE=1 SV=4				4	1	0.910216	0.824341	0.719087	0.649443	1.09092	0.822996	0.831127	0.78728	0.718255
242	sp|P27695|APEX1_HUMAN	sp	P27695	APEX1	APEX1 (#18)	DNA-(apurinic or apyrimidinic site) lyase OS=Homo sapiens GN=APEX1 PE=1 SV=2				18	1	0.721939	0.911472	0.816912	0.79618	1.03318	0.775846	0.900888	0.986995	0.868663
243	sp|Q96BI3|APH1A_HUMAN	sp	Q96BI3	APH1A	APH1A (#3)	Gamma-secretase subunit APH-1A OS=Homo sapiens GN=APH1A PE=1 SV=1				3	1	0.769596	0.694579	0.594479	0.632699	0.823178	0.647656	0.715068	0.756462	0.683048
244	sp|Q9BZZ5|API5_HUMAN	sp	Q9BZZ5	API5	API5 (#8)	Apoptosis inhibitor 5 OS=Homo sapiens GN=API5 PE=1 SV=3				8	1	0.708016	0.966215	0.814407	0.707899	1.04285	0.72421	0.899017	0.95972	0.850914
245	sp|P51693|APLP1_HUMAN	sp	P51693	APLP1	APLP1 (#1)	Amyloid-like protein 1 OS=Homo sapiens GN=APLP1 PE=1 SV=3				1	1	0.729822	0.687888	0.630546	0.685546	0.80197	0.624092	0.59861	0.560804	0.607025
246	sp|Q06481|APLP2_HUMAN	sp	Q06481	APLP2	APLP2 (#1)	Amyloid-like protein 2 OS=Homo sapiens GN=APLP2 PE=1 SV=2			Endosome	1	1	0.615821	0.703147	0.585801	0.633247	0.760409	0.60372	0.656675	0.731756	0.7301
247	sp|Q9HDC9|APMAP_HUMAN	sp	Q9HDC9	APMAP	APMAP (#63)	Adipocyte plasma membrane-associated protein OS=Homo sapiens GN=APMAP PE=1 SV=2			ER-Membrane	63	1	0.74985	0.865108	0.739088	0.762085	0.841109	0.642217	0.724204	0.752726	0.683286
248	sp|Q9BUR5|MIC26_HUMAN	sp	Q9BUR5	APOO	APOO (#6)	MICOS complex subunit MIC26 OS=Homo sapiens GN=APOO PE=1 SV=1	+	+	Mitochondrion-Mtx	6	1	0.830717	1.02117	0.810901	0.760584	1.22581	0.996917	1.12997	1.06667	0.952569
249	sp|Q6UXV4|MIC27_HUMAN	sp	Q6UXV4	APOOL	APOOL (#6)	MICOS complex subunit MIC27 OS=Homo sapiens GN=APOOL PE=1 SV=1	+			6	1	0.816303	1.0647	0.868807	0.795709	1.20536	0.953985	1.06253	1.07792	0.959742
250	tr|A0A0A0MRG2|A0A0A0MRG2_HUMAN	tr	A0A0A0MRG2	APP	APP (#38)	Amyloid beta A4 protein OS=Homo sapiens GN=APP PE=1 SV=1				38	1	0.754752	0.812832	0.765924	0.809986	0.769277	0.588008	0.568193	0.613534	0.628451
251	sp|Q9UKG1|DP13A_HUMAN	sp	Q9UKG1	APPL1	APPL1 (#2)	DCC-interacting protein 13-alpha OS=Homo sapiens GN=APPL1 PE=1 SV=1				2	1	0.78958	0.809126	0.805838	0.738156	1.10568	0.862222	0.851363	0.990005	0.825198
252	sp|Q8NEU8|DP13B_HUMAN	sp	Q8NEU8	APPL2	APPL2 (#13)	DCC-interacting protein 13-beta OS=Homo sapiens GN=APPL2 PE=1 SV=3				13	1	0.700704	0.767028	0.743308	0.667734	0.987909	0.73985	0.789182	0.837875	0.763489
253	sp|P07741|APT_HUMAN	sp	P07741	APRT	APRT (#3)	Adenine phosphoribosyltransferase OS=Homo sapiens GN=APRT PE=1 SV=2				3	1	0.790589	0.724357	0.694885	0.702838	1.06248	0.761558	0.750184	0.831088	0.788549
254	sp|O60306|AQR_HUMAN	sp	O60306	AQR	AQR (#1)	Intron-binding protein aquarius OS=Homo sapiens GN=AQR PE=1 SV=4				1	1	0.710371	0.882607	0.767221	0.618075	0.92506	0.828642	0.776357	0.822193	0.780386
255	sp|P48444|COPD_HUMAN	sp	P48444	ARCN1	ARCN1 (#16)	Coatomer subunit delta OS=Homo sapiens GN=ARCN1 PE=1 SV=1				16	1	0.602098	0.574933	0.485497	0.443039	0.828849	0.560286	0.594584	0.613952	0.492536
256	sp|P61204|ARF3_HUMAN	sp	P61204	ARF3	ARF3 (#26)	ADP-ribosylation factor 3 OS=Homo sapiens GN=ARF3 PE=1 SV=2				26	1	0.70699	0.563852	0.495477	0.506894	0.955226	0.685855	0.674773	0.710439	0.662918
257	sp|P18085|ARF4_HUMAN	sp	P18085	ARF4	ARF4 (#7)	ADP-ribosylation factor 4 OS=Homo sapiens GN=ARF4 PE=1 SV=3				7	1	0.714386	0.750618	0.655681	0.675468	0.956968	0.708569	0.752951	0.731004	0.714441
258	sp|P84085|ARF5_HUMAN	sp	P84085	ARF5	ARF5 (#3)	ADP-ribosylation factor 5 OS=Homo sapiens GN=ARF5 PE=1 SV=2	+			3	1	0.785726	0.862958	0.769999	0.849534	1.01747	0.754472	0.816491	0.757712	0.810302
259	sp|P62330|ARF6_HUMAN	sp	P62330	ARF6	ARF6 (#9)	ADP-ribosylation factor 6 OS=Homo sapiens GN=ARF6 PE=1 SV=2			Plasma membrane	9	1	0.764535	0.559603	0.580931	0.598942	0.845733	0.745501	0.659185	0.736486	0.755761
260	sp|Q8N6T3|ARFG1_HUMAN	sp	Q8N6T3	ARFGAP1	ARFGAP1 (#4)	ADP-ribosylation factor GTPase-activating protein 1 OS=Homo sapiens GN=ARFGAP1 PE=1 SV=2				4	1	0.59317	0.660141	0.656154	0.613069	0.873512	0.612224	0.637033	0.722205	0.680325
261	sp|Q8N6H7|ARFG2_HUMAN	sp	Q8N6H7	ARFGAP2	ARFGAP2 (#2)	ADP-ribosylation factor GTPase-activating protein 2 OS=Homo sapiens GN=ARFGAP2 PE=1 SV=1				2	1	0.633115	0.733647	0.668968	0.550382	0.981912	0.711703	0.774526	0.837974	0.741076
262	sp|Q9Y6D6|BIG1_HUMAN	sp	Q9Y6D6	ARFGEF1	ARFGEF1 (#2)	Brefeldin A-inhibited guanine nucleotide-exchange protein 1 OS=Homo sapiens GN=ARFGEF1 PE=1 SV=2				2	1	0.584464	0.755777	0.652586	0.605707	1.01906	0.583006	0.700899	0.733632	0.640261
263	sp|Q9Y6D5|BIG2_HUMAN	sp	Q9Y6D5	ARFGEF2	ARFGEF2 (#1)	Brefeldin A-inhibited guanine nucleotide-exchange protein 2 OS=Homo sapiens GN=ARFGEF2 PE=1 SV=3				1	1	0.597294	0.726516	0.641619	0.558883	0.904379	0.736287	0.727097	0.811809	0.72738
264	sp|P53367|ARFP1_HUMAN	sp	P53367	ARFIP1	ARFIP1 (#1)	Arfaptin-1 OS=Homo sapiens GN=ARFIP1 PE=1 SV=2				1	1	0.458964	0.616925	0.65782	0.5543	0.906994	0.475711	0.601211	0.719291	0.597256
265	sp|P53365|ARFP2_HUMAN	sp	P53365	ARFIP2	ARFIP2 (#2)	Arfaptin-2 OS=Homo sapiens GN=ARFIP2 PE=1 SV=1				2	1	0.55775	0.643289	0.701076	0.702973	0.820051	0.531068	0.604342	0.872856	0.663083
266	sp|Q13795|ARFRP_HUMAN	sp	Q13795	ARFRP1	ARFRP1 (#1)	ADP-ribosylation factor-related protein 1 OS=Homo sapiens GN=ARFRP1 PE=1 SV=1			Golgi	1	1	0.883858	0.869361	1.00386	0.899907	1.06665	0.932744	0.819117	0.86616	0.922415
267	sp|P78540|ARGI2_HUMAN	sp	P78540	ARG2	ARG2 (#3)	Arginase-2, mitochondrial OS=Homo sapiens GN=ARG2 PE=1 SV=1	+			3	1	0.884061	0.716232	0.725698	0.776389	1.0275	0.848086	0.794896	0.786859	0.762736
268	sp|Q9NWB6|ARGL1_HUMAN	sp	Q9NWB6	ARGLU1	ARGLU1 (#1)	Arginine and glutamate-rich protein 1 OS=Homo sapiens GN=ARGLU1 PE=1 SV=1				1	1	0.822911	1.03408	0.711426	0.661403	1.14936	0.884878	0.871517	1.01829	0.724307
269	sp|Q07960|RHG01_HUMAN	sp	Q07960	ARHGAP1	ARHGAP1 (#7)	Rho GTPase-activating protein 1 OS=Homo sapiens GN=ARHGAP1 PE=1 SV=1				7	1	0.702083	0.681307	0.61299	0.592027	0.958286	0.691765	0.691258	0.703862	0.688058
270	sp|Q8IWW6|RHG12_HUMAN	sp	Q8IWW6	ARHGAP12	ARHGAP12 (#1)	Rho GTPase-activating protein 12 OS=Homo sapiens GN=ARHGAP12 PE=1 SV=1				1	1	0.623594	0.745172	0.745101	0.648181	0.892451	0.677769	0.70295	0.669186	0.715687
271	sp|Q68EM7|RHG17_HUMAN	sp	Q68EM7	ARHGAP17	ARHGAP17 (#11)	Rho GTPase-activating protein 17 OS=Homo sapiens GN=ARHGAP17 PE=1 SV=1				11	1	0.629875	0.76728	0.691872	0.628136	0.959335	0.667336	0.738373	0.827984	0.721801
272	sp|P42331|RHG25_HUMAN	sp	P42331	ARHGAP25	ARHGAP25 (#3)	Rho GTPase-activating protein 25 OS=Homo sapiens GN=ARHGAP25 PE=1 SV=2				3	1	0.612208	0.691431	0.819108	0.651418	0.931191	0.685395	0.80003	1.0304	0.717383
273	sp|Q9P2N2|RHG28_HUMAN	sp	Q9P2N2	ARHGAP28	ARHGAP28 (#2)	Rho GTPase-activating protein 28 OS=Homo sapiens GN=ARHGAP28 PE=1 SV=3				2	1	0.905079	1.02893	0.870804	0.829067	1.13157	1.02743	1.09248	1.168	0.974459
274	sp|A7KAX9|RHG32_HUMAN	sp	A7KAX9	ARHGAP32	ARHGAP32 (#1)	Rho GTPase-activating protein 32 OS=Homo sapiens GN=ARHGAP32 PE=1 SV=1				1	1	0.566112	0.851812	0.733849	0.703941	0.803258	0.544969	0.691404	0.755681	0.668879
275	sp|Q9NRY4|RHG35_HUMAN	sp	Q9NRY4	ARHGAP35	ARHGAP35 (#17)	Rho GTPase-activating protein 35 OS=Homo sapiens GN=ARHGAP35 PE=1 SV=3				17	1	0.67539	0.716594	0.693924	0.641379	0.945277	0.768351	0.715761	0.795674	0.730433
276	sp|Q13017|RHG05_HUMAN	sp	Q13017	ARHGAP5	ARHGAP5 (#1)	Rho GTPase-activating protein 5 OS=Homo sapiens GN=ARHGAP5 PE=1 SV=2				1	1	0.571363	0.620876	0.659399	0.666469	0.984619	0.685081	0.775647	0.834912	0.673396
277	sp|P52565|GDIR1_HUMAN	sp	P52565	ARHGDIA	ARHGDIA (#12)	Rho GDP-dissociation inhibitor 1 OS=Homo sapiens GN=ARHGDIA PE=1 SV=3				12	1	0.659207	0.828402	0.834181	0.766276	1.16327	0.746416	0.691799	0.799638	0.793638
278	sp|Q92888|ARHG1_HUMAN	sp	Q92888	ARHGEF1	ARHGEF1 (#4)	Rho guanine nucleotide exchange factor 1 OS=Homo sapiens GN=ARHGEF1 PE=1 SV=2				4	1	0.684673	0.697159	0.716767	0.683586	0.879898	0.673404	0.674016	0.720594	0.70367
279	sp|Q9HCE6|ARGAL_HUMAN	sp	Q9HCE6	ARHGEF10L	ARHGEF10L (#4)	Rho guanine nucleotide exchange factor 10-like protein OS=Homo sapiens GN=ARHGEF10L PE=1 SV=3				4	1	0.778923	0.685604	0.650964	0.596148	0.931916	0.925484	0.758728	0.828561	0.750094
280	sp|O15085|ARHGB_HUMAN	sp	O15085	ARHGEF11	ARHGEF11 (#5)	Rho guanine nucleotide exchange factor 11 OS=Homo sapiens GN=ARHGEF11 PE=1 SV=1				5	1	0.640251	0.677717	0.588936	0.543053	0.919241	0.701904	0.727116	0.746739	0.724911
281	sp|Q9NZN5|ARHGC_HUMAN	sp	Q9NZN5	ARHGEF12	ARHGEF12 (#4)	Rho guanine nucleotide exchange factor 12 OS=Homo sapiens GN=ARHGEF12 PE=1 SV=1				4	1	0.619335	0.70145	0.608136	0.602585	0.863632	0.640312	0.660435	0.779566	0.653079
282	sp|Q6ZSZ5|ARHGI_HUMAN	sp	Q6ZSZ5	ARHGEF18	ARHGEF18 (#4)	Rho guanine nucleotide exchange factor 18 OS=Homo sapiens GN=ARHGEF18 PE=1 SV=3				4	1	0.715649	0.831378	0.746828	0.735233	0.904446	0.685316	0.71154	0.744175	0.669651
283	sp|Q92974|ARHG2_HUMAN	sp	Q92974	ARHGEF2	ARHGEF2 (#2)	Rho guanine nucleotide exchange factor 2 OS=Homo sapiens GN=ARHGEF2 PE=1 SV=4				2	1	0.503518	0.653286	0.573843	0.498074	0.960045	0.577074	0.628365	0.685985	0.596181
284	sp|Q14155|ARHG7_HUMAN	sp	Q14155	ARHGEF7	ARHGEF7 (#12)	Rho guanine nucleotide exchange factor 7 OS=Homo sapiens GN=ARHGEF7 PE=1 SV=2				12	1	0.635682	0.699828	0.619492	0.58634	0.90844	0.690855	0.713211	0.767336	0.716571
285	tr|B1ALK7|B1ALK7_HUMAN	tr	B1ALK7	ARHGEF7	ARHGEF7 (#2)	Rho guanine nucleotide exchange factor 7 OS=Homo sapiens GN=ARHGEF7 PE=1 SV=1				2	1	0.569969	0.708983	0.6942	0.617215	0.948304	0.653737	0.745531	0.875056	0.758602
286	sp|Q99856|ARI3A_HUMAN	sp	Q99856	ARID3A	ARID3A (#9)	AT-rich interactive domain-containing protein 3A OS=Homo sapiens GN=ARID3A PE=1 SV=2				9	1	0.555376	0.800066	0.551875	0.469086	0.898971	0.635851	0.780477	0.813689	0.711414
287	sp|Q9Y4X5|ARI1_HUMAN	sp	Q9Y4X5	ARIH1	ARIH1 (#1)	E3 ubiquitin-protein ligase ARIH1 OS=Homo sapiens GN=ARIH1 PE=1 SV=2				1	1	0.741666	0.544901	0.421057	0.392091	0.902496	0.724744	0.713573	0.576151	0.633052
288	sp|P40616|ARL1_HUMAN	sp	P40616	ARL1	ARL1 (#3)	ADP-ribosylation factor-like protein 1 OS=Homo sapiens GN=ARL1 PE=1 SV=1			Golgi	3	1	0.724745	0.69664	0.669206	0.639032	0.86136	0.642225	0.67298	0.71465	0.765304
289	sp|Q8N8L6|ARL10_HUMAN	sp	Q8N8L6	ARL10	ARL10 (#2)	ADP-ribosylation factor-like protein 10 OS=Homo sapiens GN=ARL10 PE=2 SV=1				2	1	0.777689	2.04455	1.92317	1.86945	1.96229	1.10488	1.25493	1.46471	1.35255
290	sp|Q9NXU5|ARL15_HUMAN	sp	Q9NXU5	ARL15	ARL15 (#5)	ADP-ribosylation factor-like protein 15 OS=Homo sapiens GN=ARL15 PE=1 SV=1				5	1	0.671974	0.801138	0.675609	0.647557	0.915921	0.697105	0.806207	0.797789	0.66119
291	sp|P36404|ARL2_HUMAN	sp	P36404	ARL2	ARL2 (#3)	ADP-ribosylation factor-like protein 2 OS=Homo sapiens GN=ARL2 PE=1 SV=4	+			3	1	0.907833	0.806909	0.786128	0.810552	1.03355	0.904957	0.833568	0.778776	0.828917
292	sp|P36405|ARL3_HUMAN	sp	P36405	ARL3	ARL3 (#9)	ADP-ribosylation factor-like protein 3 OS=Homo sapiens GN=ARL3 PE=1 SV=2				9	1	0.683525	0.704117	0.669564	0.617612	0.952051	0.714082	0.685533	0.727972	0.701277
293	sp|Q15041|AR6P1_HUMAN	sp	Q15041	ARL6IP1	ARL6IP1 (#1)	ADP-ribosylation factor-like protein 6-interacting protein 1 OS=Homo sapiens GN=ARL6IP1 PE=1 SV=2			ER_high_curvature	1	1	0.616313	0.762795	0.656343	0.597726	0.920491	0.540394	0.655528	0.653617	0.553078
294	sp|O75915|PRAF3_HUMAN	sp	O75915	ARL6IP5	ARL6IP5 (#13)	PRA1 family protein 3 OS=Homo sapiens GN=ARL6IP5 PE=1 SV=1			ER-Membrane	13	1	0.724887	0.932845	0.872944	0.861639	0.965365	0.753027	0.798341	0.878154	0.808205
295	sp|Q96BM9|ARL8A_HUMAN	sp	Q96BM9	ARL8A	ARL8A (#19)	ADP-ribosylation factor-like protein 8A OS=Homo sapiens GN=ARL8A PE=1 SV=1			Endosome	19	1	0.874569	0.548195	0.548506	0.59391	0.66674	0.664593	0.62979	0.584438	0.65623
296	sp|Q9NVJ2|ARL8B_HUMAN	sp	Q9NVJ2	ARL8B	ARL8B (#8)	ADP-ribosylation factor-like protein 8B OS=Homo sapiens GN=ARL8B PE=1 SV=1			Endosome	8	1	0.8952	0.792439	0.837471	0.860689	0.78177	0.745685	0.704514	0.717474	0.775252
297	sp|Q9NVT9|ARMC1_HUMAN	sp	Q9NVT9	ARMC1	ARMC1 (#6)	Armadillo repeat-containing protein 1 OS=Homo sapiens GN=ARMC1 PE=1 SV=1		+	Mitochondrion-Mtx	6	1	0.702468	0.880744	0.730372	0.744973	1.16079	0.822078	0.949341	0.971423	0.835836
298	sp|Q8N2F6|ARM10_HUMAN	sp	Q8N2F6	ARMC10	ARMC10 (#3)	Armadillo repeat-containing protein 10 OS=Homo sapiens GN=ARMC10 PE=1 SV=1	+	+		3	1	0.910891	0.967394	0.863354	0.902589	1.06552	0.953433	1.03877	1.00015	0.957152
299	sp|Q8IUR7|ARMC8_HUMAN	sp	Q8IUR7	ARMC8	ARMC8 (#2)	Armadillo repeat-containing protein 8 OS=Homo sapiens GN=ARMC8 PE=1 SV=2				2	1	0.689266	0.72359	0.759697	0.67949	0.881959	0.604119	0.680147	0.779316	0.59626
300	sp|Q9P291|ARMX1_HUMAN	sp	Q9P291	ARMCX1	ARMCX1 (#11)	Armadillo repeat-containing X-linked protein 1 OS=Homo sapiens GN=ARMCX1 PE=1 SV=1				11	1	0.811544	0.973211	0.81687	0.782648	1.05992	0.875175	0.938409	0.927549	0.830351
301	sp|Q7L311|ARMX2_HUMAN	sp	Q7L311	ARMCX2	ARMCX2 (#11)	Armadillo repeat-containing X-linked protein 2 OS=Homo sapiens GN=ARMCX2 PE=2 SV=1				11	1	0.892821	0.990175	0.852744	0.807619	1.04719	0.930277	1.01635	0.958687	0.882852
302	sp|Q9UH62|ARMX3_HUMAN	sp	Q9UH62	ARMCX3	ARMCX3 (#11)	Armadillo repeat-containing X-linked protein 3 OS=Homo sapiens GN=ARMCX3 PE=1 SV=1		+		11	1	0.864394	0.904851	0.749333	0.712846	0.90847	0.778084	0.778909	0.766755	0.676745
303	sp|Q9H993|ARMT1_HUMAN	sp	Q9H993	ARMT1	ARMT1 (#5)	Protein-glutamate O-methyltransferase OS=Homo sapiens GN=ARMT1 PE=1 SV=1				5	1	0.653814	0.670791	0.639143	0.615706	1.02725	0.724301	0.682159	0.731601	0.707278
304	sp|Q92747|ARC1A_HUMAN	sp	Q92747	ARPC1A	ARPC1A (#14)	Actin-related protein 2/3 complex subunit 1A OS=Homo sapiens GN=ARPC1A PE=1 SV=2				14	1	0.716192	0.732483	0.762776	0.705837	1.01807	0.792666	0.754056	0.817477	0.767133
305	sp|O15144|ARPC2_HUMAN	sp	O15144	ARPC2	ARPC2 (#13)	Actin-related protein 2/3 complex subunit 2 OS=Homo sapiens GN=ARPC2 PE=1 SV=1				13	1	0.738858	0.598869	0.536689	0.53058	0.970366	0.759168	0.732242	0.795825	0.714667
306	sp|O15145|ARPC3_HUMAN	sp	O15145	ARPC3	ARPC3 (#7)	Actin-related protein 2/3 complex subunit 3 OS=Homo sapiens GN=ARPC3 PE=1 SV=3				7	1	0.722905	0.731543	0.760081	0.695116	1.06817	0.842738	0.763681	0.851671	0.848204
307	sp|P59998|ARPC4_HUMAN	sp	P59998	ARPC4	ARPC4 (#6)	Actin-related protein 2/3 complex subunit 4 OS=Homo sapiens GN=ARPC4 PE=1 SV=3				6	1	0.678238	0.682887	0.710434	0.644971	0.899758	0.740332	0.712047	0.769488	0.722327
308	sp|O15511|ARPC5_HUMAN	sp	O15511	ARPC5	ARPC5 (#13)	Actin-related protein 2/3 complex subunit 5 OS=Homo sapiens GN=ARPC5 PE=1 SV=3				13	1	0.7189	0.645981	0.604262	0.562356	0.83862	0.733305	0.678296	0.69924	0.677861
309	sp|Q9BPX5|ARP5L_HUMAN	sp	Q9BPX5	ARPC5L	ARPC5L (#7)	Actin-related protein 2/3 complex subunit 5-like protein OS=Homo sapiens GN=ARPC5L PE=1 SV=1				7	1	0.709441	0.655988	0.635731	0.588776	0.987497	0.830649	0.783447	0.814897	0.774956
310	sp|P56211|ARP19_HUMAN	sp	P56211	ARPP19	ARPP19 (#2)	cAMP-regulated phosphoprotein 19 OS=Homo sapiens GN=ARPP19 PE=1 SV=2				2	1	0.646878	0.519736	0.310438	0.310769	0.874198	0.699815	0.676576	0.654715	0.529794
311	sp|P49407|ARRB1_HUMAN	sp	P49407	ARRB1	ARRB1 (#2)	Beta-arrestin-1 OS=Homo sapiens GN=ARRB1 PE=1 SV=2				2	1	0.626502	0.602085	0.584507	0.518102	0.963963	0.659262	0.554704	0.698467	0.685246
312	sp|P32121|ARRB2_HUMAN	sp	P32121	ARRB2	ARRB2 (#3)	Beta-arrestin-2 OS=Homo sapiens GN=ARRB2 PE=1 SV=2				3	1	0.615147	0.691165	0.625186	0.570995	1.10964	0.728011	0.755084	0.819877	0.673591
313	sp|P15289|ARSA_HUMAN	sp	P15289	ARSA	ARSA (#4)	Arylsulfatase A OS=Homo sapiens GN=ARSA PE=1 SV=3				4	1	0.941935	0.740162	0.716914	0.784988	0.998271	0.980845	0.960833	0.791621	0.833622
314	sp|P15848|ARSB_HUMAN	sp	P15848	ARSB	ARSB (#10)	Arylsulfatase B OS=Homo sapiens GN=ARSB PE=1 SV=1			Lysosome	10	1	1.08383	0.7764	0.858234	0.911155	0.667957	0.848137	0.700591	0.630399	0.807031
315	sp|P51689|ARSD_HUMAN	sp	P51689	ARSD	ARSD (#2)	Arylsulfatase D OS=Homo sapiens GN=ARSD PE=1 SV=2				2	1	0.792921	0.866821	0.779885	0.81054	0.983871	0.715068	0.803793	0.828757	0.800455
316	sp|P54793|ARSF_HUMAN	sp	P54793	ARSF	ARSF (#5)	Arylsulfatase F OS=Homo sapiens GN=ARSF PE=1 SV=4				5	1	0.761856	0.765479	0.736523	0.720989	0.726327	0.603981	0.633916	0.654041	0.651497
317	sp|Q6UWY0|ARSK_HUMAN	sp	Q6UWY0	ARSK	ARSK (#3)	Arylsulfatase K OS=Homo sapiens GN=ARSK PE=1 SV=1				3	1	0.914681	0.749605	0.740315	0.748497	0.804133	0.770792	0.737416	0.710173	0.762161
318	sp|O00192|ARVC_HUMAN	sp	O00192	ARVCF	ARVCF (#16)	Armadillo repeat protein deleted in velo-cardio-facial syndrome OS=Homo sapiens GN=ARVCF PE=1 SV=1				16	1	0.617532	0.804373	0.740097	0.69639	0.967003	0.653503	0.712817	0.801383	0.685879
319	sp|Q13510|ASAH1_HUMAN	sp	Q13510	ASAH1	ASAH1 (#23)	Acid ceramidase OS=Homo sapiens GN=ASAH1 PE=1 SV=5			Lysosome	23	1	1.1142	0.574943	0.55102	0.601395	0.564492	0.741578	0.657628	0.532256	0.660388
320	sp|Q9ULH1|ASAP1_HUMAN	sp	Q9ULH1	ASAP1	ASAP1 (#7)	Arf-GAP with SH3 domain, ANK repeat and PH domain-containing protein 1 OS=Homo sapiens GN=ASAP1 PE=1 SV=4				7	1	0.652952	0.753773	0.681332	0.646853	0.891071	0.66311	0.713246	0.828156	0.725612
321	sp|Q8N9N2|ASCC1_HUMAN	sp	Q8N9N2	ASCC1	ASCC1 (#3)	Activating signal cointegrator 1 complex subunit 1 OS=Homo sapiens GN=ASCC1 PE=1 SV=1				3	1	0.801085	0.823028	0.755284	0.749009	0.993654	0.773737	0.723424	0.846935	0.83775
322	sp|Q9H1I8|ASCC2_HUMAN	sp	Q9H1I8	ASCC2	ASCC2 (#3)	Activating signal cointegrator 1 complex subunit 2 OS=Homo sapiens GN=ASCC2 PE=1 SV=3				3	1	0.71695	0.795469	0.825853	0.840616	0.993652	0.725503	0.765271	0.836234	0.868508
323	sp|Q8N3C0|ASCC3_HUMAN	sp	Q8N3C0	ASCC3	ASCC3 (#11)	Activating signal cointegrator 1 complex subunit 3 OS=Homo sapiens GN=ASCC3 PE=1 SV=3				11	1	0.730881	0.774202	0.747586	0.738557	1.00778	0.76719	0.819063	0.869655	0.826579
324	sp|P78348|ASIC1_HUMAN	sp	P78348	ASIC1	ASIC1 (#1)	Acid-sensing ion channel 1 OS=Homo sapiens GN=ASIC1 PE=1 SV=3				1	1	0.768896	0.744936	0.700235	0.676826	0.960397	0.689579	0.770433	0.764161	0.765545
325	sp|P04424|ARLY_HUMAN	sp	P04424	ASL	ASL (#1)	Argininosuccinate lyase OS=Homo sapiens GN=ASL PE=1 SV=4				1	1	0.69207	0.786169	0.730606	0.808112	1.09071	0.767546	0.903613	1.06986	0.878302
326	sp|O95671|ASML_HUMAN	sp	O95671	ASMTL	ASMTL (#10)	N-acetylserotonin O-methyltransferase-like protein OS=Homo sapiens GN=ASMTL PE=1 SV=3				10	1	0.670188	0.712215	0.680705	0.610361	0.928571	0.632969	0.651056	0.688883	0.632756
327	sp|O43681|ASNA_HUMAN	sp	O43681	ASNA1	ASNA1 (#16)	ATPase ASNA1 OS=Homo sapiens GN=ASNA1 PE=1 SV=2				16	1	0.79493	0.752023	0.648187	0.68345	0.786103	0.687652	0.6976	0.712107	0.701315
328	sp|P08243|ASNS_HUMAN	sp	P08243	ASNS	ASNS (#17)	Asparagine synthetase [glutamine-hydrolyzing] OS=Homo sapiens GN=ASNS PE=1 SV=4				17	1	0.667816	0.738689	0.686128	0.621478	1.07845	0.744078	0.697055	0.777409	0.731554
329	sp|Q12797|ASPH_HUMAN	sp	Q12797	ASPH	ASPH (#24)	Aspartyl/asparaginyl beta-hydroxylase OS=Homo sapiens GN=ASPH PE=1 SV=3			ER-Membrane	24	1	0.79142	0.895253	0.803419	0.84204	0.895797	0.744025	0.816174	0.831915	0.807322
330	tr|E5RG56|E5RG56_HUMAN	tr	E5RG56	ASPH	ASPH (#1)	Aspartyl/asparaginyl beta-hydroxylase OS=Homo sapiens GN=ASPH PE=1 SV=1				1	1	0.619351	0.617699	0.620128	0.582961	1.19618	0.706927	0.599083	0.593191	0.475076
331	sp|Q9BZE9|ASPC1_HUMAN	sp	Q9BZE9	ASPSCR1	ASPSCR1 (#2)	Tether containing UBX domain for GLUT4 OS=Homo sapiens GN=ASPSCR1 PE=1 SV=1				2	1	0.58015	0.728885	0.603603	0.454731	0.923982	0.602758	0.605879	0.679395	0.551448
332	sp|P00966|ASSY_HUMAN	sp	P00966	ASS1	ASS1 (#6)	Argininosuccinate synthase OS=Homo sapiens GN=ASS1 PE=1 SV=2				6	1	0.704525	0.711457	0.627539	0.621716	1.22757	0.90663	0.855305	0.904469	0.860547
333	sp|Q8NBU5|ATAD1_HUMAN	sp	Q8NBU5	ATAD1	ATAD1 (#11)	ATPase family AAA domain-containing protein 1 OS=Homo sapiens GN=ATAD1 PE=1 SV=1	+	+	Mitochondrion-OM	11	1	0.847332	0.990142	0.780398	0.763313	1.0331	0.885308	0.958738	0.958565	0.82973
334	sp|Q9NVI7|ATD3A_HUMAN	sp	Q9NVI7	ATAD3A	ATAD3A (#8)	ATPase family AAA domain-containing protein 3A OS=Homo sapiens GN=ATAD3A PE=1 SV=2	+	+	Mitochondrion-IM	8	1	0.894436	1.06295	0.884104	0.849558	1.03604	0.908885	1.01966	1.02856	0.895459
335	sp|Q5T9A4|ATD3B_HUMAN	sp	Q5T9A4	ATAD3B	ATAD3B (#20)	ATPase family AAA domain-containing protein 3B OS=Homo sapiens GN=ATAD3B PE=1 SV=1	+	+		20	1	0.878973	1.06676	0.939841	0.913633	0.997094	0.83827	0.969759	1.01138	0.85785
336	sp|Q5SQI0|ATAT_HUMAN	sp	Q5SQI0	ATAT1	ATAT1 (#5)	Alpha-tubulin N-acetyltransferase 1 OS=Homo sapiens GN=ATAT1 PE=1 SV=1				5	1	0.624453	0.740557	0.638989	0.562314	1.1052	0.69955	0.723635	0.78629	0.692412
337	sp|Q9NT62|ATG3_HUMAN	sp	Q9NT62	ATG3	ATG3 (#3)	Ubiquitin-like-conjugating enzyme ATG3 OS=Homo sapiens GN=ATG3 PE=1 SV=1				3	1	0.658817	0.730275	0.685175	0.616399	0.990123	0.686372	0.660012	0.738139	0.666208
338	sp|Q9Y4P1|ATG4B_HUMAN	sp	Q9Y4P1	ATG4B	ATG4B (#2)	Cysteine protease ATG4B OS=Homo sapiens GN=ATG4B PE=1 SV=2				2	1	0.745588	0.549579	0.400161	0.417009	0.748693	0.669424	0.632051	0.618638	0.613735
339	sp|Q9H1Y0|ATG5_HUMAN	sp	Q9H1Y0	ATG5	ATG5 (#2)	Autophagy protein 5 OS=Homo sapiens GN=ATG5 PE=1 SV=2				2	1	0.814798	0.900312	0.750249	0.690637	0.972597	0.77624	0.751127	0.884701	0.771466
340	sp|O95352|ATG7_HUMAN	sp	O95352	ATG7	ATG7 (#1)	Ubiquitin-like modifier-activating enzyme ATG7 OS=Homo sapiens GN=ATG7 PE=1 SV=1				1	1	0.642226	0.796229	0.679635	0.642957	1.08795	0.768132	0.861493	0.951886	0.772751
341	sp|Q7Z3C6|ATG9A_HUMAN	sp	Q7Z3C6	ATG9A	ATG9A (#1)	Autophagy-related protein 9A OS=Homo sapiens GN=ATG9A PE=1 SV=3			Endosome	1	1	0.660735	0.803007	0.66194	0.711047	0.870685	0.701507	0.752287	0.633221	0.632583
342	sp|P31939|PUR9_HUMAN	sp	P31939	ATIC	ATIC (#32)	Bifunctional purine biosynthesis protein PURH OS=Homo sapiens GN=ATIC PE=1 SV=3	+			32	1	0.656846	0.719719	0.660752	0.601433	1.02541	0.722698	0.668108	0.725792	0.684902
343	sp|Q8WXF7|ATLA1_HUMAN	sp	Q8WXF7	ATL1	ATL1 (#17)	Atlastin-1 OS=Homo sapiens GN=ATL1 PE=1 SV=1				17	1	0.707088	0.836868	0.748821	0.751505	0.992623	0.731939	0.768789	0.876303	0.765341
344	sp|Q8NHH9|ATLA2_HUMAN	sp	Q8NHH9	ATL2	ATL2 (#16)	Atlastin-2 OS=Homo sapiens GN=ATL2 PE=1 SV=2			ER_high_curvature	16	1	0.706044	0.760908	0.627483	0.654119	0.830859	0.6123	0.70729	0.75196	0.648984
345	sp|Q6DD88|ATLA3_HUMAN	sp	Q6DD88	ATL3	ATL3 (#7)	Atlastin-3 OS=Homo sapiens GN=ATL3 PE=1 SV=1			ER_high_curvature	7	1	0.692933	0.83478	0.691959	0.67793	1.00687	0.753364	0.848322	0.913771	0.830784
346	sp|Q13315|ATM_HUMAN	sp	Q13315	ATM	ATM (#5)	Serine-protein kinase ATM OS=Homo sapiens GN=ATM PE=1 SV=4			Nuclear (100% filter)	5	1	0.59037	0.836392	0.539305	0.534496	1.17989	0.667217	0.844588	0.875777	0.682923
347	sp|O00244|ATOX1_HUMAN	sp	O00244	ATOX1	ATOX1 (#3)	Copper transport protein ATOX1 OS=Homo sapiens GN=ATOX1 PE=1 SV=1				3	1	0.663087	0.819573	0.803751	0.791718	0.996072	0.7092	0.677511	0.728677	0.654492
348	sp|Q9Y2G3|AT11B_HUMAN	sp	Q9Y2G3	ATP11B	ATP11B (#2)	Probable phospholipid-transporting ATPase IF OS=Homo sapiens GN=ATP11B PE=1 SV=2				2	1	0.803562	0.675973	0.636831	0.602526	0.717378	0.658309	0.72499	0.703656	0.625174
349	sp|Q8NB49|AT11C_HUMAN	sp	Q8NB49	ATP11C	ATP11C (#18)	Phospholipid-transporting ATPase IG OS=Homo sapiens GN=ATP11C PE=1 SV=3				18	1	0.73676	0.811685	0.703737	0.726693	0.91412	0.686057	0.742533	0.779938	0.709371
350	sp|Q9HD20|AT131_HUMAN	sp	Q9HD20	ATP13A1	ATP13A1 (#19)	Manganese-transporting ATPase 13A1 OS=Homo sapiens GN=ATP13A1 PE=1 SV=2			ER-Membrane	19	1	0.757433	0.849158	0.74002	0.761849	0.893343	0.683832	0.764921	0.777158	0.73379
351	sp|Q9NQ11|AT132_HUMAN	sp	Q9NQ11	ATP13A2	ATP13A2 (#1)	Cation-transporting ATPase 13A2 OS=Homo sapiens GN=ATP13A2 PE=1 SV=2				1	1	0.498795	0.634642	0.577941	0.515261	0.826737	0.545145	0.630838	0.703844	0.489456
352	sp|Q9H7F0|AT133_HUMAN	sp	Q9H7F0	ATP13A3	ATP13A3 (#2)	Probable cation-transporting ATPase 13A3 OS=Homo sapiens GN=ATP13A3 PE=1 SV=4			Plasma membrane	2	1	0.676108	0.822387	0.735935	0.696607	1.0884	0.790716	0.856951	0.834355	0.795088
353	sp|P05023|AT1A1_HUMAN	sp	P05023	ATP1A1	ATP1A1 (#103)	Sodium/potassium-transporting ATPase subunit alpha-1 OS=Homo sapiens GN=ATP1A1 PE=1 SV=1			Plasma membrane	103	1	0.66478	0.85526	0.751925	0.732575	0.934216	0.688101	0.762117	0.81045	0.712662
354	sp|P13637|AT1A3_HUMAN	sp	P13637	ATP1A3	ATP1A3 (#91)	Sodium/potassium-transporting ATPase subunit alpha-3 OS=Homo sapiens GN=ATP1A3 PE=1 SV=3				91	1	0.664406	0.895565	0.812615	0.786603	0.959815	0.690398	0.75447	0.821731	0.728429
355	sp|P05026|AT1B1_HUMAN	sp	P05026	ATP1B1	ATP1B1 (#40)	Sodium/potassium-transporting ATPase subunit beta-1 OS=Homo sapiens GN=ATP1B1 PE=1 SV=1			Plasma membrane	40	1	0.653516	0.916744	0.840009	0.809438	0.926963	0.650624	0.720426	0.809832	0.696921
356	sp|P14415|AT1B2_HUMAN	sp	P14415	ATP1B2	ATP1B2 (#5)	Sodium/potassium-transporting ATPase subunit beta-2 OS=Homo sapiens GN=ATP1B2 PE=1 SV=3				5	1	0.645223	0.91898	0.79664	0.726669	1.01737	0.757026	0.837619	0.887503	0.777829
357	sp|P54709|AT1B3_HUMAN	sp	P54709	ATP1B3	ATP1B3 (#28)	Sodium/potassium-transporting ATPase subunit beta-3 OS=Homo sapiens GN=ATP1B3 PE=1 SV=1			Plasma membrane	28	1	0.670724	0.858004	0.795446	0.758169	1.02879	0.781588	0.841922	0.896112	0.792466
358	sp|O14983|AT2A1_HUMAN	sp	O14983	ATP2A1	ATP2A1 (#17)	Sarcoplasmic/endoplasmic reticulum calcium ATPase 1 OS=Homo sapiens GN=ATP2A1 PE=1 SV=1				17	1	0.756486	0.858826	0.713243	0.752132	1.08737	0.867542	0.949706	0.977735	0.8814
359	sp|P16615|AT2A2_HUMAN	sp	P16615	ATP2A2	ATP2A2 (#85)	Sarcoplasmic/endoplasmic reticulum calcium ATPase 2 OS=Homo sapiens GN=ATP2A2 PE=1 SV=1			ER-Membrane	85	1	0.76189	0.960473	0.889109	0.899042	1.00721	0.780714	0.863788	0.916667	0.847728
360	sp|P20020|AT2B1_HUMAN	sp	P20020	ATP2B1	ATP2B1 (#39)	Plasma membrane calcium-transporting ATPase 1 OS=Homo sapiens GN=ATP2B1 PE=1 SV=3			Plasma membrane	39	1	0.629812	0.777751	0.66069	0.638837	0.89061	0.631438	0.701524	0.744586	0.636424
361	sp|Q01814|AT2B2_HUMAN	sp	Q01814	ATP2B2	ATP2B2 (#9)	Plasma membrane calcium-transporting ATPase 2 OS=Homo sapiens GN=ATP2B2 PE=1 SV=2				9	1	0.661922	0.785646	0.651629	0.615125	0.782242	0.580939	0.639752	0.661104	0.570082
362	sp|Q16720|AT2B3_HUMAN	sp	Q16720	ATP2B3	ATP2B3 (#2)	Plasma membrane calcium-transporting ATPase 3 OS=Homo sapiens GN=ATP2B3 PE=1 SV=3			Plasma membrane	2	1	0.755552	0.884749	0.732079	0.78596	1.16171	0.826747	0.937126	0.954401	0.866036
363	sp|P23634|AT2B4_HUMAN	sp	P23634	ATP2B4	ATP2B4 (#8)	Plasma membrane calcium-transporting ATPase 4 OS=Homo sapiens GN=ATP2B4 PE=1 SV=2			Plasma membrane	8	1	0.667699	0.82269	0.695793	0.711341	0.787534	0.5647	0.653696	0.661474	0.587928
364	sp|P98194|AT2C1_HUMAN	sp	P98194	ATP2C1	ATP2C1 (#4)	Calcium-transporting ATPase type 2C member 1 OS=Homo sapiens GN=ATP2C1 PE=1 SV=3			Golgi	4	1	0.806481	0.876779	0.779618	0.74899	0.883559	0.710196	0.815245	0.837663	0.761169
365	sp|P25705|ATPA_HUMAN	sp	P25705	ATP5A1	ATP5A1 (#189)	ATP synthase subunit alpha, mitochondrial OS=Homo sapiens GN=ATP5A1 PE=1 SV=1	+		Mitochondrion-IM	189	1	0.890085	1.06305	0.997387	0.860382	1.0584	0.882499	1.03434	1.07328	0.883552
366	sp|P06576|ATPB_HUMAN	sp	P06576	ATP5B	ATP5B (#201)	ATP synthase subunit beta, mitochondrial OS=Homo sapiens GN=ATP5B PE=1 SV=3	+		Mitochondrion-IM	201	1	0.910227	1.08045	0.927097	0.89134	1.11927	0.935309	1.08177	1.11516	0.936001
367	sp|P36542|ATPG_HUMAN	sp	P36542	ATP5C1	ATP5C1 (#29)	ATP synthase subunit gamma, mitochondrial OS=Homo sapiens GN=ATP5C1 PE=1 SV=1	+		Mitochondrion-IM	29	1	0.874784	1.1072	0.97707	0.940731	1.11746	0.883494	1.04936	1.09405	0.863113
368	sp|P30049|ATPD_HUMAN	sp	P30049	ATP5D	ATP5D (#3)	ATP synthase subunit delta, mitochondrial OS=Homo sapiens GN=ATP5D PE=1 SV=2	+			3	1	0.784815	1.15954	1.02687	0.980397	1.05246	0.738412	1.05038	1.16869	0.78271
369	sp|Q5VTU8|AT5EL_HUMAN	sp	Q5VTU8	ATP5EP2	ATP5EP2 (#3)	ATP synthase subunit epsilon-like protein, mitochondrial OS=Homo sapiens GN=ATP5EP2 PE=3 SV=1				3	1	0.924467	1.07139	0.831026	0.811006	1.15284	0.921668	1.14271	1.12808	0.863956
370	sp|P24539|AT5F1_HUMAN	sp	P24539	ATP5F1	ATP5F1 (#35)	ATP synthase F(0) complex subunit B1, mitochondrial OS=Homo sapiens GN=ATP5F1 PE=1 SV=2	+		Mitochondrion-IM	35	1	0.862722	1.15092	1.02554	0.932446	1.17449	0.899828	1.06681	1.14033	0.9158
371	sp|P48201|AT5G3_HUMAN	sp	P48201	ATP5G3	ATP5G3 (#1)	ATP synthase F(0) complex subunit C3, mitochondrial OS=Homo sapiens GN=ATP5G3 PE=2 SV=1	+			1	1	0.877493	0.893858	0.707632	0.66933	0.979206	0.820264	0.941884	1.02091	0.831817
372	sp|O75947|ATP5H_HUMAN	sp	O75947	ATP5H	ATP5H (#38)	ATP synthase subunit d, mitochondrial OS=Homo sapiens GN=ATP5H PE=1 SV=3	+		Mitochondrion-IM	38	1	0.850973	1.13216	1.03978	0.963493	1.0557	0.870154	1.06096	1.09104	0.854079
373	sp|P56385|ATP5I_HUMAN	sp	P56385	ATP5I	ATP5I (#9)	ATP synthase subunit e, mitochondrial OS=Homo sapiens GN=ATP5I PE=1 SV=2	+		Mitochondrion-IM	9	1	0.932466	1.16208	0.853578	0.815022	1.05344	0.976674	0.988543	0.964541	0.795592
374	sp|P18859|ATP5J_HUMAN	sp	P18859	ATP5J	ATP5J (#9)	ATP synthase-coupling factor 6, mitochondrial OS=Homo sapiens GN=ATP5J PE=1 SV=1	+		Mitochondrion-Mtx	9	1	0.830785	1.02796	0.946196	0.878321	1.21908	0.983239	1.09055	1.17493	0.892923
375	tr|G3V325|G3V325_HUMAN	tr	G3V325	ATP5J2-PTCD1	ATP5J2-PTCD1 (#8)	ATP5J2-PTCD1 readthrough OS=Homo sapiens GN=ATP5J2-PTCD1 PE=4 SV=1				8	1	0.960146	1.00398	0.911358	0.889578	1.15168	1.02376	1.03557	1.03817	0.972316
376	sp|O75964|ATP5L_HUMAN	sp	O75964	ATP5L	ATP5L (#17)	ATP synthase subunit g, mitochondrial OS=Homo sapiens GN=ATP5L PE=1 SV=3	+		Mitochondrion-IM	17	1	0.879705	1.28799	1.32305	1.15195	1.17214	0.879217	1.04642	1.14823	0.931056
377	sp|P48047|ATPO_HUMAN	sp	P48047	ATP5O	ATP5O (#39)	ATP synthase subunit O, mitochondrial OS=Homo sapiens GN=ATP5O PE=1 SV=1	+		Mitochondrion-IM	39	1	0.90658	0.975432	0.776329	0.763546	1.13918	0.931456	1.0671	1.07279	0.900465
378	sp|Q99766|ATP5S_HUMAN	sp	Q99766	ATP5S	ATP5S (#2)	ATP synthase subunit s, mitochondrial OS=Homo sapiens GN=ATP5S PE=1 SV=3	+			2	1	1.02579	0.930504	0.993761	1.08981	0.814813	0.982832	0.944594	0.837895	1.00775
379	sp|Q9NW81|AT5SL_HUMAN	sp	Q9NW81	ATP5SL	ATP5SL (#3)	ATP synthase subunit s-like protein OS=Homo sapiens GN=ATP5SL PE=1 SV=3	+			3	1	0.907554	0.877199	0.893748	0.933428	0.856214	0.889276	0.877809	0.818831	0.842915
380	sp|Q15904|VAS1_HUMAN	sp	Q15904	ATP6AP1	ATP6AP1 (#5)	V-type proton ATPase subunit S1 OS=Homo sapiens GN=ATP6AP1 PE=1 SV=2			Endosome	5	1	0.833992	0.737781	0.521795	0.515956	0.853169	0.728568	0.744022	0.656281	0.613397
381	sp|O75787|RENR_HUMAN	sp	O75787	ATP6AP2	ATP6AP2 (#6)	Renin receptor OS=Homo sapiens GN=ATP6AP2 PE=1 SV=2			ER-Membrane	6	1	0.739165	0.708286	0.525532	0.555578	0.784053	0.633769	0.644399	0.632266	0.613801
382	sp|Q93050|VPP1_HUMAN	sp	Q93050	ATP6V0A1	ATP6V0A1 (#42)	V-type proton ATPase 116 kDa subunit a isoform 1 OS=Homo sapiens GN=ATP6V0A1 PE=1 SV=3			Endosome	42	1	0.80304	0.734393	0.613408	0.631255	0.798507	0.674797	0.731943	0.698225	0.683088
383	sp|Q9Y487|VPP2_HUMAN	sp	Q9Y487	ATP6V0A2	ATP6V0A2 (#5)	V-type proton ATPase 116 kDa subunit a isoform 2 OS=Homo sapiens GN=ATP6V0A2 PE=1 SV=2			Endosome	5	1	0.841816	0.672824	0.516523	0.556612	0.914467	0.81882	0.79296	0.689894	0.702177
384	sp|P27449|VATL_HUMAN	sp	P27449	ATP6V0C	ATP6V0C (#2)	V-type proton ATPase 16 kDa proteolipid subunit OS=Homo sapiens GN=ATP6V0C PE=1 SV=1				2	1	0.864727	0.646354	0.528567	0.476926	0.910336	0.878031	0.866018	0.724116	0.759417
385	sp|P61421|VA0D1_HUMAN	sp	P61421	ATP6V0D1	ATP6V0D1 (#22)	V-type proton ATPase subunit d 1 OS=Homo sapiens GN=ATP6V0D1 PE=1 SV=1			Endosome	22	1	0.832283	0.803331	0.749305	0.709571	0.815991	0.707319	0.771658	0.714868	0.723647
386	sp|P38606|VATA_HUMAN	sp	P38606	ATP6V1A	ATP6V1A (#55)	V-type proton ATPase catalytic subunit A OS=Homo sapiens GN=ATP6V1A PE=1 SV=2			Endosome	55	1	0.843467	0.800656	0.714229	0.675482	0.886571	0.764998	0.838885	0.844591	0.800935
387	sp|P21281|VATB2_HUMAN	sp	P21281	ATP6V1B2	ATP6V1B2 (#41)	V-type proton ATPase subunit B, brain isoform OS=Homo sapiens GN=ATP6V1B2 PE=1 SV=3			Endosome	41	1	0.841827	0.823133	0.737854	0.706551	0.889924	0.796038	0.846939	0.867533	0.805794
388	sp|P21283|VATC1_HUMAN	sp	P21283	ATP6V1C1	ATP6V1C1 (#17)	V-type proton ATPase subunit C 1 OS=Homo sapiens GN=ATP6V1C1 PE=1 SV=4			Endosome	17	1	0.898414	0.759791	0.628735	0.617337	0.869425	0.802797	0.853559	0.848555	0.81126
389	sp|Q9Y5K8|VATD_HUMAN	sp	Q9Y5K8	ATP6V1D	ATP6V1D (#22)	V-type proton ATPase subunit D OS=Homo sapiens GN=ATP6V1D PE=1 SV=1			Endosome	22	1	0.835046	0.74395	0.652818	0.631502	0.834936	0.748168	0.796129	0.801469	0.733418
390	sp|P36543|VATE1_HUMAN	sp	P36543	ATP6V1E1	ATP6V1E1 (#25)	V-type proton ATPase subunit E 1 OS=Homo sapiens GN=ATP6V1E1 PE=1 SV=1			Endosome	25	1	0.837353	0.946157	0.934212	0.850454	0.893694	0.769528	0.835075	0.897756	0.824261
391	sp|Q16864|VATF_HUMAN	sp	Q16864	ATP6V1F	ATP6V1F (#1)	V-type proton ATPase subunit F OS=Homo sapiens GN=ATP6V1F PE=1 SV=2				1	1	0.836848	0.775722	0.844255	0.94848	0.81259	0.810202	0.77688	0.852543	0.799839
392	sp|O75348|VATG1_HUMAN	sp	O75348	ATP6V1G1	ATP6V1G1 (#2)	V-type proton ATPase subunit G 1 OS=Homo sapiens GN=ATP6V1G1 PE=1 SV=3			Endosome	2	1	0.85483	0.924213	0.811188	0.759108	0.891399	0.82853	0.943049	0.849246	0.889296
393	sp|Q9UI12|VATH_HUMAN	sp	Q9UI12	ATP6V1H	ATP6V1H (#16)	V-type proton ATPase subunit H OS=Homo sapiens GN=ATP6V1H PE=1 SV=1			Endosome	16	1	0.843021	0.901223	0.81042	0.764505	0.916951	0.783534	0.85623	0.898881	0.827969
394	sp|Q04656|ATP7A_HUMAN	sp	Q04656	ATP7A	ATP7A (#6)	Copper-transporting ATPase 1 OS=Homo sapiens GN=ATP7A PE=1 SV=3				6	1	0.726693	0.83166	0.707321	0.755345	0.902852	0.653619	0.726484	0.792862	0.745628
395	sp|Q9Y2Q0|AT8A1_HUMAN	sp	Q9Y2Q0	ATP8A1	ATP8A1 (#35)	Phospholipid-transporting ATPase IA OS=Homo sapiens GN=ATP8A1 PE=1 SV=1				35	1	0.857676	0.695455	0.539577	0.583853	0.793073	0.67579	0.695442	0.627353	0.616142
396	sp|Q9NTI2|AT8A2_HUMAN	sp	Q9NTI2	ATP8A2	ATP8A2 (#3)	Phospholipid-transporting ATPase IB OS=Homo sapiens GN=ATP8A2 PE=1 SV=2				3	1	0.702572	0.754105	0.63615	0.607282	0.706798	0.524294	0.564005	0.618488	0.519208
397	sp|O75110|ATP9A_HUMAN	sp	O75110	ATP9A	ATP9A (#9)	Probable phospholipid-transporting ATPase IIA OS=Homo sapiens GN=ATP9A PE=1 SV=3			Endosome	9	1	0.767752	0.75229	0.651018	0.644485	0.935726	0.719035	0.787492	0.78888	0.762686
398	sp|Q5TC12|ATPF1_HUMAN	sp	Q5TC12	ATPAF1	ATPAF1 (#7)	ATP synthase mitochondrial F1 complex assembly factor 1 OS=Homo sapiens GN=ATPAF1 PE=1 SV=1	+		Mitochondrion-Mtx	7	1	1.23682	0.951508	0.947787	0.996052	0.91293	1.12256	1.00764	0.939176	1.03504
399	sp|Q8N5M1|ATPF2_HUMAN	sp	Q8N5M1	ATPAF2	ATPAF2 (#6)	ATP synthase mitochondrial F1 complex assembly factor 2 OS=Homo sapiens GN=ATPAF2 PE=1 SV=1	+			6	1	1.04028	0.994994	1.07559	1.18035	1.00334	1.10044	1.04711	1.12162	1.21469
400	sp|Q9UII2|ATIF1_HUMAN	sp	Q9UII2	ATPIF1	ATPIF1 (#7)	ATPase inhibitor, mitochondrial OS=Homo sapiens GN=ATPIF1 PE=1 SV=1	+		Mitochondrion-Mtx	7	1	1.11699	1.14354	1.3518	1.35351	0.920974	1.10079	1.03797	1.10559	1.15172
401	sp|O75882|ATRN_HUMAN	sp	O75882	ATRN	ATRN (#6)	Attractin OS=Homo sapiens GN=ATRN PE=1 SV=2				6	1	0.802832	0.792078	0.691385	0.709917	0.978845	0.763	0.808706	0.803388	0.757969
402	sp|Q9UBB4|ATX10_HUMAN	sp	Q9UBB4	ATXN10	ATXN10 (#12)	Ataxin-10 OS=Homo sapiens GN=ATXN10 PE=1 SV=1				12	1	0.665917	0.711941	0.617494	0.583186	0.951074	0.657056	0.696328	0.710314	0.660757
403	sp|Q99700|ATX2_HUMAN	sp	Q99700	ATXN2	ATXN2 (#4)	Ataxin-2 OS=Homo sapiens GN=ATXN2 PE=1 SV=2	+			4	1	0.712159	0.795316	0.824007	0.720066	1.04018	0.785406	0.871816	1.0484	0.786888
404	sp|Q8WWM7|ATX2L_HUMAN	sp	Q8WWM7	ATXN2L	ATXN2L (#15)	Ataxin-2-like protein OS=Homo sapiens GN=ATXN2L PE=1 SV=2				15	1	0.707953	0.778135	0.707977	0.6469	1.0074	0.811112	0.932924	1.02599	0.813797
405	sp|P54252|ATX3_HUMAN	sp	P54252	ATXN3	ATXN3 (#2)	Ataxin-3 OS=Homo sapiens GN=ATXN3 PE=1 SV=4				2	1	0.758983	0.952636	1.04148	0.791417	0.912417	0.962025	0.922474	0.934198	0.942228
406	sp|Q13825|AUHM_HUMAN	sp	Q13825	AUH	AUH (#7)	Methylglutaconyl-CoA hydratase, mitochondrial OS=Homo sapiens GN=AUH PE=1 SV=1	+			7	1	1.03163	0.993962	1.05486	1.06143	0.928822	1.0174	0.950745	0.973271	0.99627
407	sp|Q9Y679|AUP1_HUMAN	sp	Q9Y679	AUP1	AUP1 (#14)	Ancient ubiquitous protein 1 OS=Homo sapiens GN=AUP1 PE=1 SV=1			ER-Membrane	14	1	0.761401	0.931615	0.898828	0.893886	0.910461	0.721314	0.740912	0.788342	0.765302
408	sp|Q9NWT8|AKIP_HUMAN	sp	Q9NWT8	AURKAIP1	AURKAIP1 (#1)	Aurora kinase A-interacting protein OS=Homo sapiens GN=AURKAIP1 PE=1 SV=1	+			1	1	1.19527	1.16057	1.25901	1.23556	1.03113	1.30938	1.15991	1.12386	1.16658
409	sp|Q96L58|B3GT6_HUMAN	sp	Q96L58	B3GALT6	B3GALT6 (#4)	Beta-1,3-galactosyltransferase 6 OS=Homo sapiens GN=B3GALT6 PE=1 SV=2				4	1	0.818265	0.957063	0.793445	0.788602	0.988882	0.800746	0.989003	1.07163	0.923401
410	sp|O94766|B3GA3_HUMAN	sp	O94766	B3GAT3	B3GAT3 (#5)	Galactosylgalactosylxylosylprotein 3-beta-glucuronosyltransferase 3 OS=Homo sapiens GN=B3GAT3 PE=1 SV=2			Golgi	5	1	0.778565	1.1059	0.887064	0.827475	1.0721	0.776621	0.96125	1.07695	0.921285
411	sp|Q6Y288|B3GLT_HUMAN	sp	Q6Y288	B3GLCT	B3GLCT (#5)	Beta-1,3-glucosyltransferase OS=Homo sapiens GN=B3GLCT PE=1 SV=2			ER-Membrane	5	1	0.863268	0.825993	0.789741	0.883619	0.890949	0.800137	0.810172	0.826842	0.910374
412	sp|O60512|B4GT3_HUMAN	sp	O60512	B4GALT3	B4GALT3 (#2)	Beta-1,4-galactosyltransferase 3 OS=Homo sapiens GN=B4GALT3 PE=1 SV=2				2	1	0.88292	1.05398	0.851694	0.807603	0.839211	0.808147	0.69601	0.774333	0.842347
413	sp|O43505|B4GA1_HUMAN	sp	O43505	B4GAT1	B4GAT1 (#1)	Beta-1,4-glucuronyltransferase 1 OS=Homo sapiens GN=B4GAT1 PE=1 SV=1				1	1	0.67147	0.810859	0.756549	0.801164	1.07036	0.854081	0.915649	0.900974	0.809092
414	sp|Q8WXS3|BAALC_HUMAN	sp	Q8WXS3	BAALC	BAALC (#1)	Brain and acute leukemia cytoplasmic protein OS=Homo sapiens GN=BAALC PE=2 SV=3				1	1	0.761797	0.795084	0.668702	0.697654	0.911845	0.661271	0.732217	0.855613	0.738029
415	sp|Q99933|BAG1_HUMAN	sp	Q99933	BAG1	BAG1 (#3)	BAG family molecular chaperone regulator 1 OS=Homo sapiens GN=BAG1 PE=1 SV=4				3	1	0.753714	0.817026	0.796205	0.721681	0.965141	0.726105	0.780646	0.834454	0.760319
416	sp|O95816|BAG2_HUMAN	sp	O95816	BAG2	BAG2 (#3)	BAG family molecular chaperone regulator 2 OS=Homo sapiens GN=BAG2 PE=1 SV=1				3	1	0.714599	0.835498	0.806295	0.778014	0.892097	0.693824	0.686201	0.851025	0.790893
417	sp|O95817|BAG3_HUMAN	sp	O95817	BAG3	BAG3 (#3)	BAG family molecular chaperone regulator 3 OS=Homo sapiens GN=BAG3 PE=1 SV=3				3	1	0.814666	0.717863	0.82865	0.908383	0.869368	0.764249	0.74925	0.796748	0.84454
418	sp|Q9UL15|BAG5_HUMAN	sp	Q9UL15	BAG5	BAG5 (#2)	BAG family molecular chaperone regulator 5 OS=Homo sapiens GN=BAG5 PE=1 SV=1				2	1	0.71773	0.832591	0.776213	0.765916	0.984581	0.754796	0.770646	0.817409	0.808509
419	sp|P46379|BAG6_HUMAN	sp	P46379	BAG6	BAG6 (#8)	Large proline-rich protein BAG6 OS=Homo sapiens GN=BAG6 PE=1 SV=2				8	1	0.601382	0.829411	0.857657	0.728841	1.06014	0.648944	0.724524	0.828086	0.713956
420	sp|Q9UQB8|BAIP2_HUMAN	sp	Q9UQB8	BAIAP2	BAIAP2 (#32)	Brain-specific angiogenesis inhibitor 1-associated protein 2 OS=Homo sapiens GN=BAIAP2 PE=1 SV=1				32	1	0.616661	0.695089	0.677006	0.632013	0.900673	0.629407	0.631712	0.692902	0.634497
421	sp|Q16611|BAK_HUMAN	sp	Q16611	BAK1	BAK1 (#2)	Bcl-2 homologous antagonist/killer OS=Homo sapiens GN=BAK1 PE=1 SV=1	+	+		2	1	0.904322	0.935657	0.765359	0.877587	1.19102	1.02276	1.21852	1.16765	1.00327
422	sp|O75531|BAF_HUMAN	sp	O75531	BANF1	BANF1 (#15)	Barrier-to-autointegration factor OS=Homo sapiens GN=BANF1 PE=1 SV=1				15	1	0.768692	0.634642	0.567031	0.588395	0.807661	0.598746	0.638409	0.730408	0.651975
423	sp|Q8IXM2|BAP18_HUMAN	sp	Q8IXM2	BAP18	BAP18 (#1)	Chromatin complexes subunit BAP18 OS=Homo sapiens GN=BAP18 PE=1 SV=1			Nuclear (100% filter)	1	1	0.825069	1.03529	0.724404	0.57681	1.08398	0.652243	0.911816	0.977233	0.744116
424	sp|P80723|BASP1_HUMAN	sp	P80723	BASP1	BASP1 (#62)	Brain acid soluble protein 1 OS=Homo sapiens GN=BASP1 PE=1 SV=2			Plasma membrane	62	1	0.706865	0.765502	0.731846	0.672398	1.56704	1.12658	1.26914	1.11141	0.927691
425	sp|Q07812|BAX_HUMAN	sp	Q07812	BAX	BAX (#24)	Apoptosis regulator BAX OS=Homo sapiens GN=BAX PE=1 SV=1	+		Mitochondrion-Mtx	24	1	0.601689	0.882287	0.793825	0.652768	1.1209	0.731852	0.902221	0.948659	0.685256
426	sp|P50895|BCAM_HUMAN	sp	P50895	BCAM	BCAM (#9)	Basal cell adhesion molecule OS=Homo sapiens GN=BCAM PE=1 SV=2			Plasma membrane	9	1	0.645371	0.817666	0.735653	0.733784	0.824819	0.577801	0.647258	0.683651	0.614132
427	sp|Q9UHQ4|BAP29_HUMAN	sp	Q9UHQ4	BCAP29	BCAP29 (#7)	B-cell receptor-associated protein 29 OS=Homo sapiens GN=BCAP29 PE=1 SV=2			ER-Membrane	7	1	0.721451	0.900291	0.819614	0.824252	0.910538	0.697847	0.781734	0.828769	0.745172
428	sp|P51572|BAP31_HUMAN	sp	P51572	BCAP31	BCAP31 (#37)	B-cell receptor-associated protein 31 OS=Homo sapiens GN=BCAP31 PE=1 SV=3			ER-Membrane	37	1	0.722478	0.854692	0.806276	0.809216	0.82542	0.640046	0.710463	0.755113	0.70075
429	sp|P56945|BCAR1_HUMAN	sp	P56945	BCAR1	BCAR1 (#2)	Breast cancer anti-estrogen resistance protein 1 OS=Homo sapiens GN=BCAR1 PE=1 SV=2				2	1	0.609682	0.711272	0.605128	0.500437	0.89624	0.62796	0.660274	0.617628	0.595558
430	sp|P54687|BCAT1_HUMAN	sp	P54687	BCAT1	BCAT1 (#12)	Branched-chain-amino-acid aminotransferase, cytosolic OS=Homo sapiens GN=BCAT1 PE=1 SV=3				12	1	0.693669	0.623331	0.542782	0.511991	1.06823	0.712588	0.688252	0.730624	0.664936
431	sp|O15382|BCAT2_HUMAN	sp	O15382	BCAT2	BCAT2 (#14)	Branched-chain-amino-acid aminotransferase, mitochondrial OS=Homo sapiens GN=BCAT2 PE=1 SV=2	+		Mitochondrion-Mtx	14	1	1.37772	1.06057	1.22401	1.31	0.924781	1.3341	1.20872	1.10744	1.35167
432	sp|P06276|CHLE_HUMAN	sp	P06276	BCHE	BCHE (#6)	Cholinesterase OS=Homo sapiens GN=BCHE PE=1 SV=1				6	1	0.71153	0.727776	0.639864	0.596112	0.977903	0.714919	0.72091	0.780599	0.697678
433	sp|P12694|ODBA_HUMAN	sp	P12694	BCKDHA	BCKDHA (#16)	2-oxoisovalerate dehydrogenase subunit alpha, mitochondrial OS=Homo sapiens GN=BCKDHA PE=1 SV=2	+		Mitochondrion-Mtx	16	1	1.16786	0.968948	1.05941	1.0796	0.860585	1.06531	1.03005	0.986346	1.069
434	sp|P21953|ODBB_HUMAN	sp	P21953	BCKDHB	BCKDHB (#8)	2-oxoisovalerate dehydrogenase subunit beta, mitochondrial OS=Homo sapiens GN=BCKDHB PE=1 SV=2	+		Mitochondrion-Mtx	8	1	1.23773	1.10115	1.11526	1.23981	0.939008	1.27385	1.1823	1.05923	1.22682
435	sp|O14874|BCKD_HUMAN	sp	O14874	BCKDK	BCKDK (#3)	[3-methyl-2-oxobutanoate dehydrogenase [lipoamide]] kinase, mitochondrial OS=Homo sapiens GN=BCKDK PE=1 SV=2	+		Mitochondrion-Mtx	3	1	1.07326	1.07852	1.02091	0.997667	0.99428	1.05324	1.02377	0.982267	0.987472
436	sp|Q07817|B2CL1_HUMAN	sp	Q07817	BCL2L1	BCL2L1 (#3)	Bcl-2-like protein 1 OS=Homo sapiens GN=BCL2L1 PE=1 SV=1	+			3	1	0.967151	1.01737	1.02412	1.06634	0.981443	0.928942	0.986974	0.976545	0.995385
437	sp|Q9BXK5|B2L13_HUMAN	sp	Q9BXK5	BCL2L13	BCL2L13 (#21)	Bcl-2-like protein 13 OS=Homo sapiens GN=BCL2L13 PE=1 SV=1	+	+		21	1	0.955143	1.05839	1.01871	0.986007	1.06786	0.958893	1.07163	1.10565	0.996198
438	sp|Q9BYV7|BCDO2_HUMAN	sp	Q9BYV7	BCO2	BCO2 (#2)	Beta,beta-carotene 9',10'-oxygenase OS=Homo sapiens GN=BCO2 PE=1 SV=5				2	1	0.727033	0.4205	0.279289	0.262109	1.19342	0.997059	1.10336	0.840161	0.662732
439	sp|P11274|BCR_HUMAN	sp	P11274	BCR	BCR (#9)	Breakpoint cluster region protein OS=Homo sapiens GN=BCR PE=1 SV=2				9	1	0.577251	0.68321	0.658773	0.58782	0.970925	0.669899	0.695134	0.774852	0.656958
440	sp|Q9Y276|BCS1_HUMAN	sp	Q9Y276	BCS1L	BCS1L (#12)	Mitochondrial chaperone BCS1 OS=Homo sapiens GN=BCS1L PE=1 SV=1	+			12	1	0.855724	0.918161	0.757021	0.741135	1.0514	0.852303	0.966959	0.966461	0.840143
441	sp|Q02338|BDH_HUMAN	sp	Q02338	BDH1	BDH1 (#3)	D-beta-hydroxybutyrate dehydrogenase, mitochondrial OS=Homo sapiens GN=BDH1 PE=1 SV=3	+			3	1	0.921413	1.10289	0.970068	0.990727	1.11651	0.961734	1.06753	1.14551	0.934756
442	sp|Q9BUT1|BDH2_HUMAN	sp	Q9BUT1	BDH2	BDH2 (#3)	3-hydroxybutyrate dehydrogenase type 2 OS=Homo sapiens GN=BDH2 PE=1 SV=2				3	1	0.626924	0.618391	0.640656	0.614816	0.975018	0.669595	0.655257	0.744843	0.689986
443	sp|O15155|BET1_HUMAN	sp	O15155	BET1	BET1 (#3)	BET1 homolog OS=Homo sapiens GN=BET1 PE=1 SV=1			Ergic/cisGolgi	3	1	0.743381	0.853583	0.724526	0.727889	0.935772	0.721772	0.839001	0.876683	0.788053
444	sp|Q9NYM9|BET1L_HUMAN	sp	Q9NYM9	BET1L	BET1L (#2)	BET1-like protein OS=Homo sapiens GN=BET1L PE=1 SV=1				2	1	1.02646	1.16511	0.95704	0.899072	1.03966	0.764142	0.962951	1.04785	1.06457
445	sp|Q93088|BHMT1_HUMAN	sp	Q93088	BHMT	BHMT (#5)	Betaine--homocysteine S-methyltransferase 1 OS=Homo sapiens GN=BHMT PE=1 SV=2				5	1	0.696594	0.958005	0.828311	0.759637	1.32662	1.06719	1.19403	1.45202	1.2436
446	sp|Q96G01|BICD1_HUMAN	sp	Q96G01	BICD1	BICD1 (#27)	Protein bicaudal D homolog 1 OS=Homo sapiens GN=BICD1 PE=1 SV=3				27	1	0.831322	0.933665	0.755804	0.770978	0.791721	0.755252	0.801052	0.768141	0.766676
447	sp|O00499|BIN1_HUMAN	sp	O00499	BIN1	BIN1 (#3)	Myc box-dependent-interacting protein 1 OS=Homo sapiens GN=BIN1 PE=1 SV=1				3	1	0.550513	0.714839	0.557348	0.461822	1.03087	0.640231	0.678839	0.769854	0.611287
448	sp|Q9NR09|BIRC6_HUMAN	sp	Q9NR09	BIRC6	BIRC6 (#3)	Baculoviral IAP repeat-containing protein 6 OS=Homo sapiens GN=BIRC6 PE=1 SV=2				3	1	0.82748	0.811673	0.717783	0.724446	1.00168	0.757315	0.793262	0.843677	0.759202
449	sp|P54132|BLM_HUMAN	sp	P54132	BLM	BLM (#1)	Bloom syndrome protein OS=Homo sapiens GN=BLM PE=1 SV=1				1	1	0.848019	0.739657	0.624804	0.675532	1.03595	0.762519	0.807172	1.0612	0.785505
450	sp|Q13867|BLMH_HUMAN	sp	Q13867	BLMH	BLMH (#13)	Bleomycin hydrolase OS=Homo sapiens GN=BLMH PE=1 SV=1				13	1	0.867554	0.66871	0.660289	0.664825	0.823394	0.76851	0.662763	0.654732	0.70649
451	sp|P78537|BL1S1_HUMAN	sp	P78537	BLOC1S1	BLOC1S1 (#1)	Biogenesis of lysosome-related organelles complex 1 subunit 1 OS=Homo sapiens GN=BLOC1S1 PE=1 SV=2	+		Endosome	1	1	0.895927	0.774688	0.687637	0.795881	0.811661	0.786671	0.720669	0.662065	0.766548
452	sp|Q6QNY1|BL1S2_HUMAN	sp	Q6QNY1	BLOC1S2	BLOC1S2 (#2)	Biogenesis of lysosome-related organelles complex 1 subunit 2 OS=Homo sapiens GN=BLOC1S2 PE=1 SV=1			Endosome	2	1	0.855453	0.783934	0.799312	0.818208	0.998027	0.909645	0.87437	0.803241	0.841449
453	sp|Q9UL45|BL1S6_HUMAN	sp	Q9UL45	BLOC1S6	BLOC1S6 (#1)	Biogenesis of lysosome-related organelles complex 1 subunit 6 OS=Homo sapiens GN=BLOC1S6 PE=1 SV=1				1	1	0.852153	0.855964	0.828143	0.868557	0.994826	0.882854	0.856036	0.94369	0.979698
454	sp|P53004|BIEA_HUMAN	sp	P53004	BLVRA	BLVRA (#4)	Biliverdin reductase A OS=Homo sapiens GN=BLVRA PE=1 SV=2				4	1	0.69033	0.878126	0.787382	0.762225	1.07738	0.751241	0.703822	0.738028	0.794343
455	sp|P30043|BLVRB_HUMAN	sp	P30043	BLVRB	BLVRB (#1)	Flavin reductase (NADPH) OS=Homo sapiens GN=BLVRB PE=1 SV=3				1	1	0.80279	1.00669	0.845916	0.822927	0.836326	0.75713	0.834347	0.642934	0.674699
456	sp|P13497|BMP1_HUMAN	sp	P13497	BMP1	BMP1 (#3)	Bone morphogenetic protein 1 OS=Homo sapiens GN=BMP1 PE=1 SV=2				3	1	0.675002	0.828306	0.713076	0.756833	0.812878	0.703512	0.731982	0.749862	0.676445
457	sp|Q9NSY1|BMP2K_HUMAN	sp	Q9NSY1	BMP2K	BMP2K (#1)	BMP-2-inducible protein kinase OS=Homo sapiens GN=BMP2K PE=1 SV=2				1	1	0.754708	0.829144	0.708199	0.677057	1.02657	0.773662	0.805437	0.81058	0.840226
458	sp|Q13873|BMPR2_HUMAN	sp	Q13873	BMPR2	BMPR2 (#1)	Bone morphogenetic protein receptor type-2 OS=Homo sapiens GN=BMPR2 PE=1 SV=2				1	1	0.626917	0.855107	0.597252	0.621782	0.885539	0.585467	0.63836	0.679439	0.639089
459	sp|Q12981|SEC20_HUMAN	sp	Q12981	BNIP1	BNIP1 (#3)	Vesicle transport protein SEC20 OS=Homo sapiens GN=BNIP1 PE=1 SV=3			ER-Membrane	3	1	0.730728	0.825866	0.721463	0.75894	0.890958	0.697106	0.766536	0.804978	0.797721
460	sp|O60238|BNI3L_HUMAN	sp	O60238	BNIP3L	BNIP3L (#2)	BCL2/adenovirus E1B 19 kDa protein-interacting protein 3-like OS=Homo sapiens GN=BNIP3L PE=1 SV=1	+			2	1	0.716688	0.781555	0.650306	0.646025	0.973272	0.752762	0.788555	0.779119	0.642947
461	sp|Q8NFC6|BD1L1_HUMAN	sp	Q8NFC6	BOD1L1	BOD1L1 (#1)	Biorientation of chromosomes in cell division protein 1-like 1 OS=Homo sapiens GN=BOD1L1 PE=1 SV=2				1	1	0.734084	0.635596	0.544343	0.500585	0.793485	0.691598	0.727066	0.659123	0.651599
462	sp|Q9H3K6|BOLA2_HUMAN	sp	Q9H3K6	BOLA2	BOLA2 (#2)	BolA-like protein 2 OS=Homo sapiens GN=BOLA2 PE=1 SV=1				2	1	0.930107	0.805404	0.866217	0.838391	0.859216	0.779035	0.714623	0.702204	0.725366
463	sp|Q969J3|BORC5_HUMAN	sp	Q969J3	BORCS5	BORCS5 (#1)	BLOC-1-related complex subunit 5 OS=Homo sapiens GN=BORCS5 PE=1 SV=1			Endosome	1	1	0.859287	0.910592	0.7058	0.829214	0.817539	0.725361	0.727672	0.647302	0.758346
464	sp|Q96GS4|BORC6_HUMAN	sp	Q96GS4	BORCS6	BORCS6 (#5)	BLOC-1-related complex subunit 6 OS=Homo sapiens GN=BORCS6 PE=1 SV=2			Endosome	5	1	0.841729	0.725562	0.620527	0.670382	0.813078	0.714962	0.722324	0.664725	0.671203
465	sp|Q96B45|BORC7_HUMAN	sp	Q96B45	BORCS7	BORCS7 (#1)	BLOC-1-related complex subunit 7 OS=Homo sapiens GN=BORCS7 PE=3 SV=1			Endosome	1	1	0.78803	0.685354	0.676766	0.731122	0.684591	0.695728	0.557293	0.638787	0.659861
466	sp|P07738|PMGE_HUMAN	sp	P07738	BPGM	BPGM (#1)	Bisphosphoglycerate mutase OS=Homo sapiens GN=BPGM PE=1 SV=2				1	1	0.883418	0.932802	0.930199	0.848572	0.962907	0.77475	0.66892	0.876526	0.812543
467	sp|Q86WA6|BPHL_HUMAN	sp	Q86WA6	BPHL	BPHL (#27)	Valacyclovir hydrolase OS=Homo sapiens GN=BPHL PE=1 SV=1	+			27	1	1.3506	1.07886	1.29934	1.37751	0.863683	1.2259	1.08356	1.02129	1.25625
468	sp|O95861|BPNT1_HUMAN	sp	O95861	BPNT1	BPNT1 (#5)	3'(2'),5'-bisphosphate nucleotidase 1 OS=Homo sapiens GN=BPNT1 PE=1 SV=1				5	1	0.801502	0.73364	0.671891	0.678198	0.976294	0.772712	0.717294	0.763029	0.785066
469	sp|P15056|BRAF_HUMAN	sp	P15056	BRAF	BRAF (#4)	Serine/threonine-protein kinase B-raf OS=Homo sapiens GN=BRAF PE=1 SV=4				4	1	0.618032	0.724869	0.62226	0.567661	1.05096	0.740373	0.70595	0.787645	0.759897
470	sp|Q9NXR7|BRE_HUMAN	sp	Q9NXR7	BRE	BRE (#2)	BRCA1-A complex subunit BRE OS=Homo sapiens GN=BRE PE=1 SV=2				2	1	0.604907	0.709906	0.517375	0.587886	1.08151	0.606009	0.630474	0.751736	0.71243
471	sp|Q8WY22|BRI3B_HUMAN	sp	Q8WY22	BRI3BP	BRI3BP (#2)	BRI3-binding protein OS=Homo sapiens GN=BRI3BP PE=1 SV=1			ER-Membrane	2	1	0.947187	1.07751	1.08105	1.06988	0.986469	0.851717	0.937558	0.988128	0.949147
472	sp|Q8WUW1|BRK1_HUMAN	sp	Q8WUW1	BRK1	BRK1 (#4)	Protein BRICK1 OS=Homo sapiens GN=BRK1 PE=1 SV=1				4	1	0.637818	0.693989	0.704975	0.684639	1.00015	0.740238	0.760943	0.850986	0.739518
473	sp|Q5VW32|BROX_HUMAN	sp	Q5VW32	BROX	BROX (#1)	BRO1 domain-containing protein BROX OS=Homo sapiens GN=BROX PE=1 SV=1				1	1	0.599588	0.649189	0.630189	0.521314	1.00045	0.636973	0.626055	0.738224	0.623432
474	sp|Q8IWQ3|BRSK2_HUMAN	sp	Q8IWQ3	BRSK2	BRSK2 (#1)	Serine/threonine-protein kinase BRSK2 OS=Homo sapiens GN=BRSK2 PE=1 SV=3				1	1	0.635492	0.625483	0.60504	0.632187	0.99	0.717808	0.711348	0.721096	0.709953
475	tr|J3KQ12|J3KQ12_HUMAN	tr	J3KQ12	BSCL2	BSCL2 (#2)	HCG2020143, isoform CRA_b OS=Homo sapiens GN=BSCL2 PE=1 SV=1				2	1	0.810714	0.83201	0.757138	0.807791	0.781513	0.606532	0.632162	0.646355	0.629723
476	sp|Q9NW68|BSDC1_HUMAN	sp	Q9NW68	BSDC1	BSDC1 (#1)	BSD domain-containing protein 1 OS=Homo sapiens GN=BSDC1 PE=1 SV=1			Golgi	1	1	0.79598	1.21903	1.09307	1.07761	1.05133	0.715054	1.08132	1.00978	0.928869
477	sp|P35613|BASI_HUMAN	sp	P35613	BSG	BSG (#20)	Basigin OS=Homo sapiens GN=BSG PE=1 SV=2			Plasma membrane	20	1	0.671481	0.804221	0.697922	0.678358	1.03901	0.778396	0.845506	0.883756	0.780009
478	sp|Q9UPA5|BSN_HUMAN	sp	Q9UPA5	BSN	BSN (#2)	Protein bassoon OS=Homo sapiens GN=BSN PE=1 SV=4				2	1	0.590531	0.826319	0.707344	0.60685	1.12449	0.705453	0.841814	0.887575	0.707155
479	sp|O14981|BTAF1_HUMAN	sp	O14981	BTAF1	BTAF1 (#1)	TATA-binding protein-associated factor 172 OS=Homo sapiens GN=BTAF1 PE=1 SV=2				1	1	0.605619	0.810263	0.654579	0.623368	1.03451	0.669396	0.72436	0.771904	0.723514
480	sp|A6NE02|BTBDH_HUMAN	sp	A6NE02	BTBD17	BTBD17 (#15)	BTB/POZ domain-containing protein 17 OS=Homo sapiens GN=BTBD17 PE=3 SV=1				15	1	0.779986	0.856322	0.746454	0.798046	0.857456	0.669866	0.700619	0.761045	0.750687
481	sp|P20290|BTF3_HUMAN	sp	P20290	BTF3	BTF3 (#8)	Transcription factor BTF3 OS=Homo sapiens GN=BTF3 PE=1 SV=1				8	1	0.638778	0.708194	0.557354	0.490561	0.953536	0.669743	0.724381	0.722779	0.625039
482	sp|Q96K17|BT3L4_HUMAN	sp	Q96K17	BTF3L4	BTF3L4 (#10)	Transcription factor BTF3 homolog 4 OS=Homo sapiens GN=BTF3L4 PE=1 SV=1				10	1	0.740615	0.570992	0.405339	0.365247	0.936981	0.701878	0.714415	0.72527	0.593573
483	sp|Q7KYR7|BT2A1_HUMAN	sp	Q7KYR7	BTN2A1	BTN2A1 (#2)	Butyrophilin subfamily 2 member A1 OS=Homo sapiens GN=BTN2A1 PE=1 SV=3			Plasma membrane	2	1	0.698642	0.724759	0.584833	0.579746	0.909289	0.70075	0.682433	0.718846	0.68742
484	sp|O43684|BUB3_HUMAN	sp	O43684	BUB3	BUB3 (#4)	Mitotic checkpoint protein BUB3 OS=Homo sapiens GN=BUB3 PE=1 SV=1				4	1	0.679361	0.997139	0.68367	0.659749	1.18537	0.722039	0.825994	0.973364	0.722854
485	sp|P41223|BUD31_HUMAN	sp	P41223	BUD31	BUD31 (#2)	Protein BUD31 homolog OS=Homo sapiens GN=BUD31 PE=1 SV=2				2	1	0.694521	0.803594	0.690416	0.578831	0.986368	0.791343	0.929182	0.909998	0.760788
486	sp|Q7L1Q6|BZW1_HUMAN	sp	Q7L1Q6	BZW1	BZW1 (#16)	Basic leucine zipper and W2 domain-containing protein 1 OS=Homo sapiens GN=BZW1 PE=1 SV=1				16	1	0.673506	0.716309	0.655363	0.605885	0.873008	0.661653	0.697189	0.740118	0.647502
487	sp|Q9Y6E2|BZW2_HUMAN	sp	Q9Y6E2	BZW2	BZW2 (#5)	Basic leucine zipper and W2 domain-containing protein 2 OS=Homo sapiens GN=BZW2 PE=1 SV=1				5	1	0.688131	0.657025	0.561982	0.565946	0.852781	0.661596	0.673472	0.722905	0.696283
488	sp|Q96D05|CJ035_HUMAN	sp	Q96D05	C10orf35	C10orf35 (#1)	Uncharacterized protein C10orf35 OS=Homo sapiens GN=C10orf35 PE=1 SV=1				1	1	0.815099	1.01157	1.04037	1.2275	1.20175	0.74394	0.98267	1.06616	0.997245
489	sp|Q9H0W9|CK054_HUMAN	sp	Q9H0W9	C11orf54	C11orf54 (#1)	Ester hydrolase C11orf54 OS=Homo sapiens GN=C11orf54 PE=1 SV=1				1	1	0.756028	0.723153	0.694974	0.717829	0.89887	0.832178	0.803658	0.681289	0.732594
490	sp|E9PRG8|CK098_HUMAN	sp	E9PRG8	C11orf98	C11orf98 (#1)	Uncharacterized protein C11orf98 OS=Homo sapiens GN=C11orf98 PE=4 SV=1				1	1	0.803504	0.807293	0.710983	0.871054	1.21481	0.853796	0.980316	0.912432	1.04192
491	sp|Q9HB07|MYG1_HUMAN	sp	Q9HB07	C12orf10	C12orf10 (#4)	UPF0160 protein MYG1, mitochondrial OS=Homo sapiens GN=C12orf10 PE=1 SV=2				4	1	0.816675	0.761555	0.719783	0.685285	0.943065	0.768339	0.701962	0.739386	0.768968
492	sp|Q99622|C10_HUMAN	sp	Q99622	C12orf57	C12orf57 (#1)	Protein C10 OS=Homo sapiens GN=C12orf57 PE=1 SV=1				1	1	0.614335	0.966375	1.05414	0.979185	0.867574	0.607751	0.674732	0.808693	0.672092
493	sp|Q69YU5|CL073_HUMAN	sp	Q69YU5	C12orf73	C12orf73 (#1)	Uncharacterized protein C12orf73 OS=Homo sapiens GN=C12orf73 PE=3 SV=2				1	1	0.90697	0.962669	0.830742	0.732161	1.39975	1.0541	1.14481	1.16151	0.903458
494	sp|Q9UKR5|ERG28_HUMAN	sp	Q9UKR5	C14orf1	C14orf1 (#1)	Probable ergosterol biosynthetic protein 28 OS=Homo sapiens GN=C14orf1 PE=1 SV=1				1	1	0.758949	0.697172	0.55421	0.549695	0.950571	0.736661	0.813775	0.851194	0.769334
495	sp|Q7Z3D6|CN159_HUMAN	sp	Q7Z3D6	C14orf159	C14orf159 (#6)	UPF0317 protein C14orf159, mitochondrial OS=Homo sapiens GN=C14orf159 PE=1 SV=2	+			6	1	1.19438	1.01728	1.13517	1.19255	0.923973	1.1236	1.06782	1.02456	1.17402
496	sp|Q9Y224|CN166_HUMAN	sp	Q9Y224	C14orf166	C14orf166 (#16)	UPF0568 protein C14orf166 OS=Homo sapiens GN=C14orf166 PE=1 SV=1				16	1	0.713198	0.823518	0.804187	0.699	1.18859	0.950641	1.04451	1.0306	0.885384
497	sp|Q96GQ5|RUS1_HUMAN	sp	Q96GQ5	C16orf58	C16orf58 (#5)	RUS1 family protein C16orf58 OS=Homo sapiens GN=C16orf58 PE=1 SV=2			ER-Membrane	5	1	0.776175	0.84561	0.711849	0.714474	0.882018	0.71916	0.73974	0.736634	0.685378
498	sp|Q7Z3J2|CP062_HUMAN	sp	Q7Z3J2	C16orf62	C16orf62 (#10)	UPF0505 protein C16orf62 OS=Homo sapiens GN=C16orf62 PE=1 SV=2				10	1	0.853162	0.777492	0.822876	0.837073	0.699544	0.712663	0.811985	0.703703	0.816932
499	sp|Q9BQA9|CQ062_HUMAN	sp	Q9BQA9	C17orf62	C17orf62 (#2)	Uncharacterized protein C17orf62 OS=Homo sapiens GN=C17orf62 PE=1 SV=1				2	1	0.758843	0.489065	0.329143	0.407734	0.901911	0.671257	0.760572	0.770907	0.704971
500	sp|Q9BSJ5|CQ080_HUMAN	sp	Q9BSJ5	C17orf80	C17orf80 (#2)	Uncharacterized protein C17orf80 OS=Homo sapiens GN=C17orf80 PE=2 SV=2				2	1	0.816117	1.03317	0.813034	0.757047	1.0154	0.874742	0.923885	0.876006	0.734581
501	sp|Q8TCD1|CR032_HUMAN	sp	Q8TCD1	C18orf32	C18orf32 (#7)	UPF0729 protein C18orf32 OS=Homo sapiens GN=C18orf32 PE=3 SV=1				7	1	0.690046	0.885444	0.78794	0.782454	0.891352	0.695169	0.785668	0.846877	0.742046
502	sp|Q96DM3|MIC1_HUMAN	sp	Q96DM3	C18orf8	C18orf8 (#8)	Uncharacterized protein C18orf8 OS=Homo sapiens GN=C18orf8 PE=1 SV=2			Endosome	8	1	0.826331	0.688936	0.756982	0.800484	0.700934	0.668097	0.671502	0.628708	0.728249
503	sp|Q9BQ61|CS043_HUMAN	sp	Q9BQ61	C19orf43	C19orf43 (#2)	Uncharacterized protein C19orf43 OS=Homo sapiens GN=C19orf43 PE=1 SV=1				2	1	0.71116	0.909738	0.601501	0.51009	1.06855	0.776401	0.819366	0.811664	0.69818
504	sp|Q9NWV4|CA123_HUMAN	sp	Q9NWV4	C1orf123	C1orf123 (#2)	UPF0587 protein C1orf123 OS=Homo sapiens GN=C1orf123 PE=1 SV=1				2	1	0.803398	0.805693	0.749966	0.723602	1.02202	0.755929	0.726829	0.809552	0.801404
505	sp|Q9H425|CA198_HUMAN	sp	Q9H425	C1orf198	C1orf198 (#1)	Uncharacterized protein C1orf198 OS=Homo sapiens GN=C1orf198 PE=1 SV=1				1	1	0.783577	0.853606	0.573791	0.560165	0.874866	0.571567	0.814962	0.820116	0.640027
506	sp|Q9BWL3|CA043_HUMAN	sp	Q9BWL3	C1orf43	C1orf43 (#4)	Uncharacterized protein C1orf43 OS=Homo sapiens GN=C1orf43 PE=2 SV=1				4	1	0.652364	0.728192	0.756822	0.67981	0.904203	0.674743	0.740164	0.803787	0.711684
507	sp|Q07021|C1QBP_HUMAN	sp	Q07021	C1QBP	C1QBP (#37)	Complement component 1 Q subcomponent-binding protein, mitochondrial OS=Homo sapiens GN=C1QBP PE=1 SV=1	+		Mitochondrion-Mtx	37	1	1.24301	1.23375	1.52749	1.58574	1.00264	1.2619	1.13518	1.1621	1.37334
508	sp|O75973|C1QRF_HUMAN	sp	O75973	C1QL1	C1QL1 (#1)	C1q-related factor OS=Homo sapiens GN=C1QL1 PE=1 SV=1				1	1	0.501778	0.584526	0.410811	0.40324	0.854048	0.505909	0.68011	0.579589	0.524423
509	sp|Q9GZN8|CT027_HUMAN	sp	Q9GZN8	C20orf27	C20orf27 (#2)	UPF0687 protein C20orf27 OS=Homo sapiens GN=C20orf27 PE=1 SV=3				2	1	0.778404	0.698646	0.708617	0.673294	0.859114	0.739721	0.600087	0.677518	0.689538
510	sp|P30042|ES1_HUMAN	sp	P30042	C21orf33	C21orf33 (#10)	ES1 protein homolog, mitochondrial OS=Homo sapiens GN=C21orf33 PE=1 SV=3	+		Mitochondrion-Mtx	10	1	1.48343	1.04578	1.3174	1.36789	0.911086	1.46236	1.27619	1.13632	1.40923
511	sp|O14523|C2C2L_HUMAN	sp	O14523	C2CD2L	C2CD2L (#7)	Phospholipid transfer protein C2CD2L OS=Homo sapiens GN=C2CD2L PE=1 SV=3				7	1	0.690037	0.878812	0.776156	0.756574	1.01037	0.685973	0.786314	0.834901	0.730354
512	sp|Q86YS7|C2CD5_HUMAN	sp	Q86YS7	C2CD5	C2CD5 (#5)	C2 domain-containing protein 5 OS=Homo sapiens GN=C2CD5 PE=1 SV=1			Plasma membrane	5	1	0.72205	0.752076	0.651115	0.656492	0.968476	0.813551	0.857918	0.872694	0.758133
513	sp|Q8N8R5|CB069_HUMAN	sp	Q8N8R5	C2orf69	C2orf69 (#2)	UPF0565 protein C2orf69 OS=Homo sapiens GN=C2orf69 PE=1 SV=1	+			2	1	1.03476	0.90822	1.0322	1.07998	1.00178	0.965504	0.954724	0.903009	0.989762
514	sp|Q8NDZ4|DIA1_HUMAN	sp	Q8NDZ4	C3orf58	C3orf58 (#1)	Deleted in autism protein 1 OS=Homo sapiens GN=C3orf58 PE=1 SV=1				1	1	0.846528	0.946535	0.716183	0.631181	1.16235	0.889079	1.02956	0.910685	0.828132
515	sp|A6NDU8|CE051_HUMAN	sp	A6NDU8	C5orf51	C5orf51 (#1)	UPF0600 protein C5orf51 OS=Homo sapiens GN=C5orf51 PE=1 SV=1				1	1	0.62147	0.699849	0.657177	0.636193	0.96873	0.615374	0.636636	0.755539	0.681481
516	sp|Q7Z4R8|CF120_HUMAN	sp	Q7Z4R8	C6orf120	C6orf120 (#5)	UPF0669 protein C6orf120 OS=Homo sapiens GN=C6orf120 PE=1 SV=1				5	1	0.724763	0.757873	0.693579	0.741373	0.836473	0.62986	0.724793	0.775442	0.670309
517	sp|Q9P0P8|CF203_HUMAN	sp	Q9P0P8	C6orf203	C6orf203 (#5)	Uncharacterized protein C6orf203 OS=Homo sapiens GN=C6orf203 PE=1 SV=1	+			5	1	1.41312	0.936366	0.957587	1.03975	0.880468	1.2204	1.11956	0.946189	1.09991
518	sp|Q9BRJ6|CG050_HUMAN	sp	Q9BRJ6	C7orf50	C7orf50 (#4)	Uncharacterized protein C7orf50 OS=Homo sapiens GN=C7orf50 PE=1 SV=1				4	1	0.921862	0.911242	0.720866	0.686726	0.880143	0.826954	0.865776	0.767666	0.705977
519	sp|Q6P1X6|CH082_HUMAN	sp	Q6P1X6	C8orf82	C8orf82 (#6)	UPF0598 protein C8orf82 OS=Homo sapiens GN=C8orf82 PE=1 SV=2	+			6	1	1.35193	1.04466	1.17023	1.25477	0.837568	1.2021	1.05868	0.986689	1.20508
520	sp|Q9Y376|CAB39_HUMAN	sp	Q9Y376	CAB39	CAB39 (#6)	Calcium-binding protein 39 OS=Homo sapiens GN=CAB39 PE=1 SV=1				6	1	0.716083	0.631455	0.620616	0.590446	0.85955	0.648739	0.62663	0.665371	0.641353
521	sp|Q9BTV7|CABL2_HUMAN	sp	Q9BTV7	CABLES2	CABLES2 (#1)	CDK5 and ABL1 enzyme substrate 2 OS=Homo sapiens GN=CABLES2 PE=1 SV=3				1	1	0.794419	0.876272	0.812937	0.823665	1.19675	0.846005	0.971278	0.933186	0.851096
522	sp|O95180|CAC1H_HUMAN	sp	O95180	CACNA1H	CACNA1H (#2)	Voltage-dependent T-type calcium channel subunit alpha-1H OS=Homo sapiens GN=CACNA1H PE=1 SV=4				2	1	0.744167	0.862768	0.771615	0.716571	0.984985	0.786807	0.849487	0.924921	0.796934
523	sp|P54289|CA2D1_HUMAN	sp	P54289	CACNA2D1	CACNA2D1 (#31)	Voltage-dependent calcium channel subunit alpha-2/delta-1 OS=Homo sapiens GN=CACNA2D1 PE=1 SV=3				31	1	0.665832	0.80623	0.715235	0.68897	0.858733	0.656238	0.712618	0.760162	0.704102
524	sp|Q9NY47|CA2D2_HUMAN	sp	Q9NY47	CACNA2D2	CACNA2D2 (#19)	Voltage-dependent calcium channel subunit alpha-2/delta-2 OS=Homo sapiens GN=CACNA2D2 PE=1 SV=2				19	1	0.672765	0.824349	0.740517	0.723236	0.98815	0.733489	0.789253	0.847051	0.791619
525	sp|Q02641|CACB1_HUMAN	sp	Q02641	CACNB1	CACNB1 (#1)	Voltage-dependent L-type calcium channel subunit beta-1 OS=Homo sapiens GN=CACNB1 PE=2 SV=3				1	1	0.684542	0.890253	0.798131	0.851277	0.931504	0.834257	0.787809	0.723144	0.838566
526	sp|P54284|CACB3_HUMAN	sp	P54284	CACNB3	CACNB3 (#1)	Voltage-dependent L-type calcium channel subunit beta-3 OS=Homo sapiens GN=CACNB3 PE=1 SV=1				1	1	0.678959	0.768391	0.72118	0.734522	1.19245	0.821717	0.788443	0.841698	0.818133
527	sp|Q9BXT2|CCG6_HUMAN	sp	Q9BXT2	CACNG6	CACNG6 (#1)	Voltage-dependent calcium channel gamma-6 subunit OS=Homo sapiens GN=CACNG6 PE=2 SV=1				1	1	0.928773	0.926863	0.994935	1.01436	0.799689	0.8307	0.801016	0.820615	0.925151
528	sp|Q9HB71|CYBP_HUMAN	sp	Q9HB71	CACYBP	CACYBP (#15)	Calcyclin-binding protein OS=Homo sapiens GN=CACYBP PE=1 SV=2				15	1	0.623149	0.649355	0.536823	0.507821	0.919963	0.656233	0.672334	0.756724	0.625509
529	sp|P27708|PYR1_HUMAN	sp	P27708	CAD	CAD (#24)	CAD protein OS=Homo sapiens GN=CAD PE=1 SV=3				24	1	0.655759	0.757582	0.648657	0.572168	1.34941	0.977682	1.02492	1.09396	0.935798
530	sp|Q9BY67|CADM1_HUMAN	sp	Q9BY67	CADM1	CADM1 (#61)	Cell adhesion molecule 1 OS=Homo sapiens GN=CADM1 PE=1 SV=2			Plasma membrane	61	1	0.563989	0.779317	0.704349	0.659716	0.969787	0.629106	0.700852	0.771961	0.655243
531	sp|Q8N3J6|CADM2_HUMAN	sp	Q8N3J6	CADM2	CADM2 (#7)	Cell adhesion molecule 2 OS=Homo sapiens GN=CADM2 PE=2 SV=1				7	1	0.567792	0.694772	0.580283	0.567155	0.843398	0.602484	0.661625	0.721737	0.574889
532	sp|Q8N126|CADM3_HUMAN	sp	Q8N126	CADM3	CADM3 (#21)	Cell adhesion molecule 3 OS=Homo sapiens GN=CADM3 PE=1 SV=1				21	1	0.588679	0.83663	0.741276	0.676659	0.798684	0.503748	0.54958	0.605599	0.51323
533	sp|Q9ULU8|CAPS1_HUMAN	sp	Q9ULU8	CADPS	CADPS (#14)	Calcium-dependent secretion activator 1 OS=Homo sapiens GN=CADPS PE=1 SV=3				14	1	0.651123	0.743382	0.680703	0.630357	0.986844	0.678988	0.688012	0.717896	0.665983
534	tr|E7EX44|E7EX44_HUMAN	tr	E7EX44	CALD1	CALD1 (#8)	Caldesmon OS=Homo sapiens GN=CALD1 PE=1 SV=1				8	1	0.731085	0.761889	0.864679	0.73339	0.973416	0.81435	0.923947	1.00446	0.89536
535	sp|P0DP25|CALM3_HUMAN	sp	P0DP25	CALM3	CALM3 (#23)	Calmodulin-3 OS=Homo sapiens GN=CALM3 PE=1 SV=1				23	1	0.667629	0.850496	0.884172	0.811497	1.08686	0.727834	0.70177	0.852826	0.739006
536	sp|P27797|CALR_HUMAN	sp	P27797	CALR	CALR (#127)	Calreticulin OS=Homo sapiens GN=CALR PE=1 SV=1			ER-Lumen	127	1	0.877599	0.867769	0.850204	0.919732	0.79416	0.75378	0.751283	0.792349	0.846847
537	sp|O43852|CALU_HUMAN	sp	O43852	CALU	CALU (#49)	Calumenin OS=Homo sapiens GN=CALU PE=1 SV=2			ER-Lumen	49	1	0.876906	0.919918	0.97421	1.00662	0.793869	0.773793	0.755474	0.795557	0.872678
538	sp|Q8IU85|KCC1D_HUMAN	sp	Q8IU85	CAMK1D	CAMK1D (#1)	Calcium/calmodulin-dependent protein kinase type 1D OS=Homo sapiens GN=CAMK1D PE=1 SV=1				1	1	0.828763	0.770337	0.637782	0.66202	1.0625	0.685991	0.722852	0.831128	0.758877
539	sp|Q13554|KCC2B_HUMAN	sp	Q13554	CAMK2B	CAMK2B (#12)	Calcium/calmodulin-dependent protein kinase type II subunit beta OS=Homo sapiens GN=CAMK2B PE=1 SV=3				12	1	0.691964	0.877189	0.896373	0.841071	0.931399	0.731476	0.749337	0.88359	0.788326
540	sp|Q13557|KCC2D_HUMAN	sp	Q13557	CAMK2D	CAMK2D (#12)	Calcium/calmodulin-dependent protein kinase type II subunit delta OS=Homo sapiens GN=CAMK2D PE=1 SV=3				12	1	0.666763	0.864625	0.844573	0.808529	0.924192	0.688513	0.743036	0.872814	0.76555
541	tr|A0A0A0MS52|A0A0A0MS52_HUMAN	tr	A0A0A0MS52	CAMK2G	CAMK2G (#5)	Calcium/calmodulin-dependent protein kinase (CaM kinase) II gamma, isoform CRA_a OS=Homo sapiens GN=CAMK2G PE=1 SV=1				5	1	0.687513	0.770962	0.761123	0.718095	0.835918	0.643917	0.715375	0.810817	0.735185
542	sp|Q16566|KCC4_HUMAN	sp	Q16566	CAMK4	CAMK4 (#1)	Calcium/calmodulin-dependent protein kinase type IV OS=Homo sapiens GN=CAMK4 PE=1 SV=1				1	1	0.854221	0.880614	0.708214	0.576145	0.964057	0.67249	0.794068	0.636367	0.678434
543	sp|Q8NCB2|CAMKV_HUMAN	sp	Q8NCB2	CAMKV	CAMKV (#31)	CaM kinase-like vesicle-associated protein OS=Homo sapiens GN=CAMKV PE=2 SV=2				31	1	0.652414	0.722527	0.638981	0.605103	0.812447	0.613851	0.63145	0.682964	0.594586
544	sp|P49069|CAMLG_HUMAN	sp	P49069	CAMLG	CAMLG (#6)	Calcium signal-modulating cyclophilin ligand OS=Homo sapiens GN=CAMLG PE=1 SV=1				6	1	0.782702	0.856894	0.800244	0.871105	0.888604	0.714728	0.793135	0.83351	0.829196
545	sp|Q5T5Y3|CAMP1_HUMAN	sp	Q5T5Y3	CAMSAP1	CAMSAP1 (#7)	Calmodulin-regulated spectrin-associated protein 1 OS=Homo sapiens GN=CAMSAP1 PE=1 SV=2				7	1	0.58329	0.760577	0.649839	0.541337	1.04777	0.697146	0.737624	0.835525	0.687344
546	sp|Q9Y6Y1|CMTA1_HUMAN	sp	Q9Y6Y1	CAMTA1	CAMTA1 (#1)	Calmodulin-binding transcription activator 1 OS=Homo sapiens GN=CAMTA1 PE=1 SV=4				1	1	0.91844	0.703987	0.735995	0.675836	0.719645	0.737227	0.649307	0.576724	0.606477
547	sp|Q86VP6|CAND1_HUMAN	sp	Q86VP6	CAND1	CAND1 (#44)	Cullin-associated NEDD8-dissociated protein 1 OS=Homo sapiens GN=CAND1 PE=1 SV=2				44	1	0.647089	0.753656	0.662782	0.602054	0.987458	0.672399	0.706614	0.783051	0.68845
548	sp|O75155|CAND2_HUMAN	sp	O75155	CAND2	CAND2 (#4)	Cullin-associated NEDD8-dissociated protein 2 OS=Homo sapiens GN=CAND2 PE=1 SV=3				4	1	0.681424	0.818376	0.728572	0.690069	0.942389	0.688091	0.745069	0.818185	0.704227
549	sp|Q8WVQ1|CANT1_HUMAN	sp	Q8WVQ1	CANT1	CANT1 (#3)	Soluble calcium-activated nucleotidase 1 OS=Homo sapiens GN=CANT1 PE=1 SV=1			Golgi	3	1	0.864816	1.09926	0.874494	0.825815	1.10827	0.91148	1.07722	1.17597	1.07291
550	sp|P27824|CALX_HUMAN	sp	P27824	CANX	CANX (#102)	Calnexin OS=Homo sapiens GN=CANX PE=1 SV=2		+	ER-Membrane	102	1	0.767173	0.883459	0.799645	0.832075	0.885111	0.713688	0.784064	0.815146	0.768492
551	sp|Q01518|CAP1_HUMAN	sp	Q01518	CAP1	CAP1 (#38)	Adenylyl cyclase-associated protein 1 OS=Homo sapiens GN=CAP1 PE=1 SV=5				38	1	0.658296	0.687322	0.627818	0.550963	0.959601	0.689995	0.646521	0.735362	0.629227
552	sp|P40123|CAP2_HUMAN	sp	P40123	CAP2	CAP2 (#3)	Adenylyl cyclase-associated protein 2 OS=Homo sapiens GN=CAP2 PE=1 SV=1				3	1	0.679732	0.685962	0.576126	0.507258	1.12656	0.79824	0.740845	0.848544	0.715367
553	sp|P07384|CAN1_HUMAN	sp	P07384	CAPN1	CAPN1 (#1)	Calpain-1 catalytic subunit OS=Homo sapiens GN=CAPN1 PE=1 SV=1				1	1	0.648483	0.565931	0.495173	0.459267	0.879793	0.64215	0.610436	0.577664	0.564662
554	sp|P17655|CAN2_HUMAN	sp	P17655	CAPN2	CAPN2 (#4)	Calpain-2 catalytic subunit OS=Homo sapiens GN=CAPN2 PE=1 SV=6				4	1	0.67708	0.771562	0.698013	0.703557	1.16662	0.756916	0.720517	0.837193	0.771445
555	sp|O15484|CAN5_HUMAN	sp	O15484	CAPN5	CAPN5 (#12)	Calpain-5 OS=Homo sapiens GN=CAPN5 PE=1 SV=2				12	1	0.66335	0.810575	0.695585	0.671092	0.97872	0.7294	0.791657	0.858926	0.764942
556	sp|P04632|CPNS1_HUMAN	sp	P04632	CAPNS1	CAPNS1 (#2)	Calpain small subunit 1 OS=Homo sapiens GN=CAPNS1 PE=1 SV=1				2	1	0.598941	0.705605	0.595491	0.569155	0.942602	0.637258	0.64558	0.694846	0.623361
557	sp|Q14444|CAPR1_HUMAN	sp	Q14444	CAPRIN1	CAPRIN1 (#34)	Caprin-1 OS=Homo sapiens GN=CAPRIN1 PE=1 SV=2				34	1	0.639242	0.736687	0.72754	0.610814	0.991551	0.741365	0.768702	0.93709	0.750953
558	sp|P52907|CAZA1_HUMAN	sp	P52907	CAPZA1	CAPZA1 (#25)	F-actin-capping protein subunit alpha-1 OS=Homo sapiens GN=CAPZA1 PE=1 SV=3				25	1	0.665062	0.723035	0.701969	0.63159	0.957015	0.728313	0.737617	0.796496	0.737796
559	sp|P47755|CAZA2_HUMAN	sp	P47755	CAPZA2	CAPZA2 (#21)	F-actin-capping protein subunit alpha-2 OS=Homo sapiens GN=CAPZA2 PE=1 SV=3				21	1	0.646849	0.666816	0.647591	0.585176	0.881566	0.655975	0.686813	0.754171	0.673825
560	tr|B1AK88|B1AK88_HUMAN	tr	B1AK88	CAPZB	CAPZB (#31)	Capping protein (Actin filament) muscle Z-line, beta, isoform CRA_d OS=Homo sapiens GN=CAPZB PE=1 SV=1				31	1	0.670692	0.810912	0.838665	0.750171	0.992125	0.73111	0.745311	0.82074	0.758529
561	sp|Q9Y2V2|CHSP1_HUMAN	sp	Q9Y2V2	CARHSP1	CARHSP1 (#3)	Calcium-regulated heat-stable protein 1 OS=Homo sapiens GN=CARHSP1 PE=1 SV=2				3	1	0.749623	0.789856	0.689469	0.61913	1.30922	0.980829	0.910376	0.900625	0.823428
562	sp|Q86X55|CARM1_HUMAN	sp	Q86X55	CARM1	CARM1 (#2)	Histone-arginine methyltransferase CARM1 OS=Homo sapiens GN=CARM1 PE=1 SV=3				2	1	0.786347	0.828986	0.644954	0.639063	0.937211	0.784956	0.793708	0.711244	0.725244
563	sp|P49589|SYCC_HUMAN	sp	P49589	CARS	CARS (#11)	Cysteine--tRNA ligase, cytoplasmic OS=Homo sapiens GN=CARS PE=1 SV=3				11	1	0.692944	0.729467	0.67567	0.627712	0.996842	0.714564	0.717591	0.772612	0.712959
564	sp|Q9HA77|SYCM_HUMAN	sp	Q9HA77	CARS2	CARS2 (#11)	Probable cysteine--tRNA ligase, mitochondrial OS=Homo sapiens GN=CARS2 PE=1 SV=1	+		Mitochondrion-Mtx	11	1	1.22077	1.12208	1.33544	1.45385	0.82081	1.02384	0.941225	0.915044	1.10315
565	sp|O15234|CASC3_HUMAN	sp	O15234	CASC3	CASC3 (#2)	Protein CASC3 OS=Homo sapiens GN=CASC3 PE=1 SV=2				2	1	0.766976	0.872445	0.825981	0.708749	1.04345	0.803723	0.985099	1.11963	0.846647
566	sp|Q6P4E1|CASC4_HUMAN	sp	Q6P4E1	CASC4	CASC4 (#1)	Protein CASC4 OS=Homo sapiens GN=CASC4 PE=1 SV=1			Golgi	1	1	0.744702	0.734937	0.742581	0.66402	0.794591	0.668885	0.786903	0.637629	0.598926
567	sp|Q96PB1|CASD1_HUMAN	sp	Q96PB1	CASD1	CASD1 (#2)	CAS1 domain-containing protein 1 OS=Homo sapiens GN=CASD1 PE=2 SV=1				2	1	0.753734	0.940457	0.745134	0.640828	1.02893	0.778601	0.771124	0.780562	0.680159
568	sp|O14936|CSKP_HUMAN	sp	O14936	CASK	CASK (#46)	Peripheral plasma membrane protein CASK OS=Homo sapiens GN=CASK PE=1 SV=3			Plasma membrane	46	1	0.647615	0.727362	0.69636	0.662256	0.907023	0.669506	0.719215	0.791597	0.692108
569	sp|P42574|CASP3_HUMAN	sp	P42574	CASP3	CASP3 (#5)	Caspase-3 OS=Homo sapiens GN=CASP3 PE=1 SV=2				5	1	0.68974	0.618677	0.571757	0.48729	0.895167	0.633441	0.558357	0.62212	0.618403
570	sp|P20810|ICAL_HUMAN	sp	P20810	CAST	CAST (#2)	Calpastatin OS=Homo sapiens GN=CAST PE=1 SV=4				2	1	0.660416	0.950508	0.818147	0.623356	1.04259	0.79959	0.816605	0.868288	0.79812
571	sp|P04040|CATA_HUMAN	sp	P04040	CAT	CAT (#6)	Catalase OS=Homo sapiens GN=CAT PE=1 SV=3	+		Peroxisome	6	1	0.755497	0.949218	0.858725	0.826552	1.29699	1.09199	1.11274	1.37152	1.1765
572	sp|Q8N350|CBARP_HUMAN	sp	Q8N350	CBARP	CBARP (#7)	Voltage-dependent calcium channel beta subunit-associated regulatory protein OS=Homo sapiens GN=CBARP PE=1 SV=3				7	1	0.667966	0.764683	0.695032	0.628043	0.935503	0.711713	0.741223	0.762853	0.683361
573	sp|P22681|CBL_HUMAN	sp	P22681	CBL	CBL (#1)	E3 ubiquitin-protein ligase CBL OS=Homo sapiens GN=CBL PE=1 SV=2				1	1	0.693833	0.778418	0.591122	0.703608	1.04278	0.869028	1.02176	0.670497	0.70441
574	sp|Q5JTY5|CBWD3_HUMAN	sp	Q5JTY5	CBWD3	CBWD3 (#2)	COBW domain-containing protein 3 OS=Homo sapiens GN=CBWD3 PE=2 SV=1				2	1	0.693888	0.770021	0.648206	0.641338	1.17159	0.78618	0.789659	0.795585	0.873548
575	sp|P83916|CBX1_HUMAN	sp	P83916	CBX1	CBX1 (#3)	Chromobox protein homolog 1 OS=Homo sapiens GN=CBX1 PE=1 SV=1				3	1	0.827765	0.936996	0.579549	0.514407	0.983424	0.664126	0.874356	0.910206	0.736698
576	sp|Q13185|CBX3_HUMAN	sp	Q13185	CBX3	CBX3 (#3)	Chromobox protein homolog 3 OS=Homo sapiens GN=CBX3 PE=1 SV=4				3	1	0.778075	1.03087	0.730012	0.628676	1.10623	0.681456	0.878843	0.987608	0.747217
577	sp|P45973|CBX5_HUMAN	sp	P45973	CBX5	CBX5 (#4)	Chromobox protein homolog 5 OS=Homo sapiens GN=CBX5 PE=1 SV=1				4	1	0.605541	1.00632	0.647146	0.58947	1.39253	0.72208	0.990087	1.11308	0.724321
578	sp|Q8N163|CCAR2_HUMAN	sp	Q8N163	CCAR2	CCAR2 (#5)	Cell cycle and apoptosis regulator protein 2 OS=Homo sapiens GN=CCAR2 PE=1 SV=2				5	1	0.668522	0.922601	0.665529	0.651694	0.974461	0.683403	0.897881	1.00117	0.800931
579	sp|Q96NT0|CC115_HUMAN	sp	Q96NT0	CCDC115	CCDC115 (#2)	Coiled-coil domain-containing protein 115 OS=Homo sapiens GN=CCDC115 PE=1 SV=1				2	1	0.853657	1.10468	1.12114	1.09964	1.00167	0.910927	0.945992	0.854561	0.979325
580	sp|Q96CT7|CC124_HUMAN	sp	Q96CT7	CCDC124	CCDC124 (#4)	Coiled-coil domain-containing protein 124 OS=Homo sapiens GN=CCDC124 PE=1 SV=1				4	1	0.640948	0.730859	0.638474	0.63357	1.04389	0.674764	0.735429	0.803359	0.745482
581	sp|Q96BQ5|CC127_HUMAN	sp	Q96BQ5	CCDC127	CCDC127 (#1)	Coiled-coil domain-containing protein 127 OS=Homo sapiens GN=CCDC127 PE=1 SV=1	+	+		1	1	0.740107	0.903327	0.894867	0.70581	0.949192	0.696982	0.847793	1.17516	0.706979
582	sp|Q9H6E4|CC134_HUMAN	sp	Q9H6E4	CCDC134	CCDC134 (#4)	Coiled-coil domain-containing protein 134 OS=Homo sapiens GN=CCDC134 PE=1 SV=1			ER-Lumen	4	1	0.772784	0.807757	0.791457	0.810804	0.816355	0.693015	0.72389	0.745733	0.745612
583	sp|Q9P0B6|CC167_HUMAN	sp	Q9P0B6	CCDC167	CCDC167 (#2)	Coiled-coil domain-containing protein 167 OS=Homo sapiens GN=CCDC167 PE=1 SV=2				2	1	0.597976	0.736971	0.730565	0.779061	0.89063	0.672123	0.801014	0.83434	0.79844
584	sp|O60826|CCD22_HUMAN	sp	O60826	CCDC22	CCDC22 (#9)	Coiled-coil domain-containing protein 22 OS=Homo sapiens GN=CCDC22 PE=1 SV=1				9	1	0.796368	0.791591	0.863977	0.844038	0.737908	0.736696	0.812026	0.714135	0.796233
585	sp|Q96A33|CCD47_HUMAN	sp	Q96A33	CCDC47	CCDC47 (#29)	Coiled-coil domain-containing protein 47 OS=Homo sapiens GN=CCDC47 PE=1 SV=1			ER-Membrane	29	1	0.6829	0.76092	0.634211	0.664038	0.781182	0.623382	0.707318	0.725177	0.679586
586	sp|Q8IVM0|CCD50_HUMAN	sp	Q8IVM0	CCDC50	CCDC50 (#3)	Coiled-coil domain-containing protein 50 OS=Homo sapiens GN=CCDC50 PE=1 SV=1				3	1	0.576765	0.599099	0.575561	0.492071	0.839581	0.604787	0.615028	0.624719	0.551142
587	sp|Q96ER9|CCD51_HUMAN	sp	Q96ER9	CCDC51	CCDC51 (#3)	Coiled-coil domain-containing protein 51 OS=Homo sapiens GN=CCDC51 PE=1 SV=2	+			3	1	0.86566	1.05743	0.899074	0.906853	1.10514	0.80402	0.992606	1.01583	0.848316
588	sp|Q4VC31|CCD58_HUMAN	sp	Q4VC31	CCDC58	CCDC58 (#5)	Coiled-coil domain-containing protein 58 OS=Homo sapiens GN=CCDC58 PE=1 SV=1	+		Mitochondrion-Mtx	5	1	1.28765	1.10511	1.19434	1.3513	0.944613	1.28074	1.116	1.08125	1.17785
589	sp|Q16204|CCDC6_HUMAN	sp	Q16204	CCDC6	CCDC6 (#4)	Coiled-coil domain-containing protein 6 OS=Homo sapiens GN=CCDC6 PE=1 SV=2				4	1	0.627064	0.668409	0.600622	0.550048	0.966368	0.609606	0.649422	0.701459	0.612459
590	sp|Q96M83|CCDC7_HUMAN	sp	Q96M83	CCDC7	CCDC7 (#1)	Coiled-coil domain-containing protein 7 OS=Homo sapiens GN=CCDC7 PE=2 SV=3				1	1	0.663753	0.739114	0.661388	0.673036	0.863208	0.6851	0.649178	0.701614	0.691273
591	sp|Q9H0W5|CCDC8_HUMAN	sp	Q9H0W5	CCDC8	CCDC8 (#1)	Coiled-coil domain-containing protein 8 OS=Homo sapiens GN=CCDC8 PE=1 SV=2				1	1	0.722397	1.02849	0.928502	1.09753	0.942627	0.662793	0.757211	0.895604	0.77588
592	sp|Q3V6T2|GRDN_HUMAN	sp	Q3V6T2	CCDC88A	CCDC88A (#18)	Girdin OS=Homo sapiens GN=CCDC88A PE=1 SV=2				18	1	0.660532	0.768376	0.646921	0.567855	0.954574	0.621712	0.659525	0.724105	0.597962
593	sp|A6NC98|CC88B_HUMAN	sp	A6NC98	CCDC88B	CCDC88B (#1)	Coiled-coil domain-containing protein 88B OS=Homo sapiens GN=CCDC88B PE=1 SV=1				1	1	0.779526	0.644571	0.62175	0.623623	0.739135	0.645723	0.687991	0.658984	0.605874
594	sp|Q9GZT6|CC90B_HUMAN	sp	Q9GZT6	CCDC90B	CCDC90B (#8)	Coiled-coil domain-containing protein 90B, mitochondrial OS=Homo sapiens GN=CCDC90B PE=1 SV=2	+			8	1	0.830081	1.12683	1.05219	0.963769	1.03616	0.841173	0.937096	1.06274	0.82492
595	sp|Q567U6|CCD93_HUMAN	sp	Q567U6	CCDC93	CCDC93 (#5)	Coiled-coil domain-containing protein 93 OS=Homo sapiens GN=CCDC93 PE=1 SV=2				5	1	0.827287	0.786278	0.803609	0.807698	0.694936	0.732168	0.797485	0.712274	0.792172
596	sp|Q9BSQ5|CCM2_HUMAN	sp	Q9BSQ5	CCM2	CCM2 (#1)	Cerebral cavernous malformations 2 protein OS=Homo sapiens GN=CCM2 PE=1 SV=1				1	1	0.587596	0.638411	0.633567	0.628727	0.86102	0.604332	0.612072	0.64323	0.627786
597	sp|P14635|CCNB1_HUMAN	sp	P14635	CCNB1	CCNB1 (#1)	G2/mitotic-specific cyclin-B1 OS=Homo sapiens GN=CCNB1 PE=1 SV=1				1	1	0.655233	0.726459	0.791202	0.677921	1.31761	0.949913	1.0121	0.93494	1.05077
598	sp|Q8ND76|CCNY_HUMAN	sp	Q8ND76	CCNY	CCNY (#10)	Cyclin-Y OS=Homo sapiens GN=CCNY PE=1 SV=2				10	1	0.616039	0.728917	0.72363	0.697968	0.844622	0.667455	0.703713	0.786527	0.69679
599	sp|Q8N7R7|CCYL1_HUMAN	sp	Q8N7R7	CCNYL1	CCNYL1 (#2)	Cyclin-Y-like protein 1 OS=Homo sapiens GN=CCNYL1 PE=1 SV=2				2	1	0.622918	0.811578	0.783569	0.753322	0.942837	0.635377	0.739606	0.864366	0.711159
600	sp|O14618|CCS_HUMAN	sp	O14618	CCS	CCS (#4)	Copper chaperone for superoxide dismutase OS=Homo sapiens GN=CCS PE=1 SV=1				4	1	0.780339	0.766045	0.78169	0.746867	1.04689	0.897019	0.825887	0.812388	0.919777
601	sp|P78371|TCPB_HUMAN	sp	P78371	CCT2	CCT2 (#96)	T-complex protein 1 subunit beta OS=Homo sapiens GN=CCT2 PE=1 SV=4				96	1	0.641526	0.77831	0.816308	0.766287	1.00462	0.711742	0.768507	0.884568	0.806462
602	sp|P49368|TCPG_HUMAN	sp	P49368	CCT3	CCT3 (#80)	T-complex protein 1 subunit gamma OS=Homo sapiens GN=CCT3 PE=1 SV=4				80	1	0.632524	0.767259	0.821537	0.760373	0.984525	0.705151	0.75748	0.874382	0.800959
603	sp|P50991|TCPD_HUMAN	sp	P50991	CCT4	CCT4 (#73)	T-complex protein 1 subunit delta OS=Homo sapiens GN=CCT4 PE=1 SV=4				73	1	0.650393	0.877199	0.987466	0.897988	1.07409	0.752084	0.810532	0.951144	0.893142
604	sp|P48643|TCPE_HUMAN	sp	P48643	CCT5	CCT5 (#92)	T-complex protein 1 subunit epsilon OS=Homo sapiens GN=CCT5 PE=1 SV=1				92	1	0.628039	0.775782	0.795128	0.713376	0.951387	0.693369	0.737989	0.846221	0.773744
605	sp|P40227|TCPZ_HUMAN	sp	P40227	CCT6A	CCT6A (#48)	T-complex protein 1 subunit zeta OS=Homo sapiens GN=CCT6A PE=1 SV=3				48	1	0.655122	0.765293	0.783826	0.733635	0.965547	0.712007	0.764378	0.863684	0.791878
606	sp|Q99832|TCPH_HUMAN	sp	Q99832	CCT7	CCT7 (#72)	T-complex protein 1 subunit eta OS=Homo sapiens GN=CCT7 PE=1 SV=2	+			72	1	0.651495	0.750644	0.755151	0.705828	0.939745	0.701516	0.747888	0.82902	0.762131
607	sp|P50990|TCPQ_HUMAN	sp	P50990	CCT8	CCT8 (#85)	T-complex protein 1 subunit theta OS=Homo sapiens GN=CCT8 PE=1 SV=4				85	1	0.632523	0.741426	0.770648	0.720543	0.941537	0.679509	0.73677	0.852329	0.771548
608	sp|P86791|CCZ1_HUMAN	sp	P86791	CCZ1	CCZ1 (#5)	Vacuolar fusion protein CCZ1 homolog OS=Homo sapiens GN=CCZ1 PE=1 SV=1			Endosome	5	1	0.791438	0.762868	0.868279	0.885421	0.836477	0.661092	0.69129	0.62641	0.72412
609	sp|P41217|OX2G_HUMAN	sp	P41217	CD200	CD200 (#6)	OX-2 membrane glycoprotein OS=Homo sapiens GN=CD200 PE=1 SV=4				6	1	0.669454	0.864838	0.681005	0.636823	1.19879	0.868845	0.877492	1.07151	0.94933
610	sp|Q5ZPR3|CD276_HUMAN	sp	Q5ZPR3	CD276	CD276 (#15)	CD276 antigen OS=Homo sapiens GN=CD276 PE=1 SV=1			Plasma membrane	15	1	0.666812	0.820695	0.70648	0.684788	0.929213	0.682536	0.784318	0.790075	0.672487
611	sp|Q08722|CD47_HUMAN	sp	Q08722	CD47	CD47 (#6)	Leukocyte surface antigen CD47 OS=Homo sapiens GN=CD47 PE=1 SV=1			Plasma membrane	6	1	0.637771	0.795015	0.691728	0.644659	0.762982	0.561113	0.592221	0.666768	0.56114
612	sp|P19256|LFA3_HUMAN	sp	P19256	CD58	CD58 (#1)	Lymphocyte function-associated antigen 3 OS=Homo sapiens GN=CD58 PE=1 SV=1			Plasma membrane	1	1	0.630338	0.816822	0.785671	0.746014	0.733573	0.579693	0.58606	0.583198	0.615426
613	sp|P13987|CD59_HUMAN	sp	P13987	CD59	CD59 (#6)	CD59 glycoprotein OS=Homo sapiens GN=CD59 PE=1 SV=1			Plasma membrane	6	1	0.706325	0.782169	0.688693	0.708892	0.860433	0.650759	0.715698	0.802173	0.700077
614	sp|P08962|CD63_HUMAN	sp	P08962	CD63	CD63 (#2)	CD63 antigen OS=Homo sapiens GN=CD63 PE=1 SV=2			Lysosome	2	1	0.902261	0.460523	0.33704	0.366546	0.624311	0.609823	0.598037	0.463512	0.502998
615	sp|P60033|CD81_HUMAN	sp	P60033	CD81	CD81 (#16)	CD81 antigen OS=Homo sapiens GN=CD81 PE=1 SV=1			Plasma membrane	16	1	0.653343	0.777619	0.671764	0.66173	0.790283	0.560817	0.61657	0.663806	0.581893
616	sp|P21926|CD9_HUMAN	sp	P21926	CD9	CD9 (#1)	CD9 antigen OS=Homo sapiens GN=CD9 PE=1 SV=4			Plasma membrane	1	1	0.827785	1.23756	2.51194	2.57211	1.11502	0.980442	0.938475	1.09825	1.21423
617	sp|P14209|CD99_HUMAN	sp	P14209	CD99	CD99 (#4)	CD99 antigen OS=Homo sapiens GN=CD99 PE=1 SV=1			Plasma membrane	4	1	0.580777	0.901305	0.756677	0.735426	0.813606	0.573656	0.650494	0.846171	0.638558
618	sp|Q8TCZ2|C99L2_HUMAN	sp	Q8TCZ2	CD99L2	CD99L2 (#7)	CD99 antigen-like protein 2 OS=Homo sapiens GN=CD99L2 PE=1 SV=1			Plasma membrane	7	1	0.628314	0.723695	0.655465	0.6488	1.1538	0.767446	0.854015	0.895768	0.736244
619	sp|Q13042|CDC16_HUMAN	sp	Q13042	CDC16	CDC16 (#3)	Cell division cycle protein 16 homolog OS=Homo sapiens GN=CDC16 PE=1 SV=2				3	1	0.570316	0.731518	0.594645	0.533232	1.00709	0.60905	0.650873	0.749468	0.602254
620	sp|Q16543|CDC37_HUMAN	sp	Q16543	CDC37	CDC37 (#10)	Hsp90 co-chaperone Cdc37 OS=Homo sapiens GN=CDC37 PE=1 SV=1				10	1	0.644272	0.691962	0.627149	0.569095	0.939208	0.654902	0.637035	0.690027	0.616571
621	sp|P60953|CDC42_HUMAN	sp	P60953	CDC42	CDC42 (#13)	Cell division control protein 42 homolog OS=Homo sapiens GN=CDC42 PE=1 SV=2			Plasma membrane	13	1	0.687898	0.839743	0.800224	0.780149	0.88904	0.688085	0.726839	0.786618	0.724077
622	sp|Q5VT25|MRCKA_HUMAN	sp	Q5VT25	CDC42BPA	CDC42BPA (#7)	Serine/threonine-protein kinase MRCK alpha OS=Homo sapiens GN=CDC42BPA PE=1 SV=1				7	1	0.59798	0.61684	0.57427	0.543075	0.906501	0.635022	0.656062	0.725788	0.646788
623	sp|Q9Y5S2|MRCKB_HUMAN	sp	Q9Y5S2	CDC42BPB	CDC42BPB (#34)	Serine/threonine-protein kinase MRCK beta OS=Homo sapiens GN=CDC42BPB PE=1 SV=2				34	1	0.569459	0.679498	0.603528	0.553624	0.871774	0.600558	0.635356	0.680573	0.578956
624	sp|Q9H3Q1|BORG4_HUMAN	sp	Q9H3Q1	CDC42EP4	CDC42EP4 (#8)	Cdc42 effector protein 4 OS=Homo sapiens GN=CDC42EP4 PE=1 SV=1				8	1	0.665277	0.817989	0.676863	0.658549	0.960151	0.724945	0.764297	0.754785	0.64951
625	sp|Q9NRR3|C42S2_HUMAN	sp	Q9NRR3	CDC42SE2	CDC42SE2 (#6)	CDC42 small effector protein 2 OS=Homo sapiens GN=CDC42SE2 PE=1 SV=1				6	1	0.585787	0.788213	0.745901	0.722168	0.893291	0.649535	0.688625	0.822614	0.708939
626	sp|Q99459|CDC5L_HUMAN	sp	Q99459	CDC5L	CDC5L (#1)	Cell division cycle 5-like protein OS=Homo sapiens GN=CDC5L PE=1 SV=2				1	1	0.78283	0.88049	0.846979	0.807058	1.09572	0.865832	0.844	1.03582	0.950382
627	sp|P55290|CAD13_HUMAN	sp	P55290	CDH13	CDH13 (#1)	Cadherin-13 OS=Homo sapiens GN=CDH13 PE=1 SV=1				1	1	0.82478	1.02745	1.11562	1.11433	1.05122	0.950487	1.11521	1.03202	1.21896
628	sp|P55291|CAD15_HUMAN	sp	P55291	CDH15	CDH15 (#3)	Cadherin-15 OS=Homo sapiens GN=CDH15 PE=1 SV=1				3	1	0.650765	0.702594	0.674014	0.652739	0.99277	0.651516	0.697935	0.755408	0.632718
629	sp|P19022|CADH2_HUMAN	sp	P19022	CDH2	CDH2 (#40)	Cadherin-2 OS=Homo sapiens GN=CDH2 PE=1 SV=4				40	1	0.570867	0.758185	0.697179	0.661963	0.912942	0.622731	0.704208	0.751195	0.638629
630	sp|Q9UJ99|CAD22_HUMAN	sp	Q9UJ99	CDH22	CDH22 (#1)	Cadherin-22 OS=Homo sapiens GN=CDH22 PE=2 SV=2				1	1	0.696807	0.727096	0.584543	0.50499	0.775091	0.557493	0.564305	0.608922	0.595935
631	sp|P55285|CADH6_HUMAN	sp	P55285	CDH6	CDH6 (#10)	Cadherin-6 OS=Homo sapiens GN=CDH6 PE=1 SV=1				10	1	0.484026	0.609241	0.575657	0.544656	0.585478	0.39148	0.415571	0.449413	0.380242
632	sp|O14735|CDIPT_HUMAN	sp	O14735	CDIPT	CDIPT (#2)	CDP-diacylglycerol--inositol 3-phosphatidyltransferase OS=Homo sapiens GN=CDIPT PE=1 SV=1			ER-Membrane	2	1	0.804849	0.703358	0.623106	0.627409	0.870804	0.821535	0.721337	0.754549	0.780792
633	sp|P06493|CDK1_HUMAN	sp	P06493	CDK1	CDK1 (#7)	Cyclin-dependent kinase 1 OS=Homo sapiens GN=CDK1 PE=1 SV=3				7	1	0.709798	0.808363	0.758581	0.66973	1.10013	0.825851	0.831269	0.890591	0.860747
634	sp|Q00536|CDK16_HUMAN	sp	Q00536	CDK16	CDK16 (#7)	Cyclin-dependent kinase 16 OS=Homo sapiens GN=CDK16 PE=1 SV=1				7	1	0.663548	0.775654	0.688788	0.593495	0.980037	0.670425	0.737873	0.769645	0.670807
635	sp|Q00537|CDK17_HUMAN	sp	Q00537	CDK17	CDK17 (#3)	Cyclin-dependent kinase 17 OS=Homo sapiens GN=CDK17 PE=1 SV=2				3	1	0.672367	0.648976	0.476096	0.466962	0.811086	0.703114	0.729654	0.722208	0.626087
636	sp|P24941|CDK2_HUMAN	sp	P24941	CDK2	CDK2 (#1)	Cyclin-dependent kinase 2 OS=Homo sapiens GN=CDK2 PE=1 SV=2				1	1	0.705165	0.722705	0.611377	0.613317	1.1292	0.865918	0.944356	0.903498	0.830177
637	sp|Q00535|CDK5_HUMAN	sp	Q00535	CDK5	CDK5 (#5)	Cyclin-dependent-like kinase 5 OS=Homo sapiens GN=CDK5 PE=1 SV=3				5	1	0.731975	0.867868	0.865048	0.834176	1.01891	0.768079	0.808666	0.804233	0.813244
638	sp|Q96SZ6|CK5P1_HUMAN	sp	Q96SZ6	CDK5RAP1	CDK5RAP1 (#1)	CDK5 regulatory subunit-associated protein 1 OS=Homo sapiens GN=CDK5RAP1 PE=1 SV=2				1	1	0.751237	0.880948	0.778491	0.722838	0.874474	0.762943	0.914633	0.828955	0.965158
639	sp|Q96SN8|CK5P2_HUMAN	sp	Q96SN8	CDK5RAP2	CDK5RAP2 (#1)	CDK5 regulatory subunit-associated protein 2 OS=Homo sapiens GN=CDK5RAP2 PE=1 SV=5				1	1	1.08228	1.88299	0.846061	0.660767	2.21192	1.17331	1.65126	2.2639	0.981621
640	sp|Q96JB5|CK5P3_HUMAN	sp	Q96JB5	CDK5RAP3	CDK5RAP3 (#16)	CDK5 regulatory subunit-associated protein 3 OS=Homo sapiens GN=CDK5RAP3 PE=1 SV=2			ER-Membrane	16	1	0.80216	0.875986	0.835112	0.866696	0.902123	0.754802	0.832595	0.865202	0.84437
641	sp|Q5VV42|CDKAL_HUMAN	sp	Q5VV42	CDKAL1	CDKAL1 (#5)	Threonylcarbamoyladenosine tRNA methylthiotransferase OS=Homo sapiens GN=CDKAL1 PE=1 SV=1			ER-Membrane	5	1	0.795704	0.855195	0.73288	0.769773	0.948633	0.781427	0.7713	0.812491	0.788017
642	sp|O95674|CDS2_HUMAN	sp	O95674	CDS2	CDS2 (#5)	Phosphatidate cytidylyltransferase 2 OS=Homo sapiens GN=CDS2 PE=1 SV=1				5	1	0.793719	0.851004	0.626286	0.668307	0.921477	0.719921	0.79236	0.816801	0.813055
643	sp|Q9UKY7|CDV3_HUMAN	sp	Q9UKY7	CDV3	CDV3 (#10)	Protein CDV3 homolog OS=Homo sapiens GN=CDV3 PE=1 SV=1				10	1	0.690051	0.881886	0.829395	0.768519	1.11417	0.795939	0.789009	0.899741	0.799579
644	sp|Q5SZQ8|CELF3_HUMAN	sp	Q5SZQ8	CELF3	CELF3 (#1)	CUGBP Elav-like family member 3 OS=Homo sapiens GN=CELF3 PE=1 SV=1				1	1	0.803275	0.774783	0.775066	0.626773	0.958439	0.681497	0.725732	0.966581	0.804753
645	sp|Q9HCU4|CELR2_HUMAN	sp	Q9HCU4	CELSR2	CELSR2 (#31)	Cadherin EGF LAG seven-pass G-type receptor 2 OS=Homo sapiens GN=CELSR2 PE=1 SV=1				31	1	0.672067	0.851264	0.789831	0.787313	1.04475	0.765548	0.821716	0.883957	0.803239
646	sp|Q9NYQ7|CELR3_HUMAN	sp	Q9NYQ7	CELSR3	CELSR3 (#18)	Cadherin EGF LAG seven-pass G-type receptor 3 OS=Homo sapiens GN=CELSR3 PE=1 SV=2				18	1	0.679973	0.784234	0.7069	0.694412	0.990796	0.697909	0.765458	0.826977	0.736235
647	sp|Q8N111|CEND_HUMAN	sp	Q8N111	CEND1	CEND1 (#10)	Cell cycle exit and neuronal differentiation protein 1 OS=Homo sapiens GN=CEND1 PE=1 SV=1				10	1	0.831174	1.06394	0.964797	0.936848	1.00869	0.884641	0.954311	1.00092	0.888377
648	sp|Q6IPU0|CENPP_HUMAN	sp	Q6IPU0	CENPP	CENPP (#1)	Centromere protein P OS=Homo sapiens GN=CENPP PE=1 SV=1			Nuclear (100% filter)	1	1	0.476607	0.690005	0.589725	0.433314	0.854578	0.470099	0.624476	0.695826	0.47291
649	sp|Q5SW79|CE170_HUMAN	sp	Q5SW79	CEP170	CEP170 (#43)	Centrosomal protein of 170 kDa OS=Homo sapiens GN=CEP170 PE=1 SV=1				43	1	0.58046	0.76983	0.683943	0.587401	1.00933	0.654459	0.707212	0.818499	0.683755
650	tr|H0YB92|H0YB92_HUMAN	tr	H0YB92	CEP170	CEP170 (#1)	Centrosomal protein of 170 kDa (Fragment) OS=Homo sapiens GN=CEP170 PE=1 SV=1				1	1	0.569308	0.786242	0.764242	0.597208	0.98949	0.631851	0.680058	0.814416	0.725834
651	sp|Q9BYV8|CEP41_HUMAN	sp	Q9BYV8	CEP41	CEP41 (#3)	Centrosomal protein of 41 kDa OS=Homo sapiens GN=CEP41 PE=1 SV=1				3	1	0.64546	0.726586	0.746459	0.700555	0.9724	0.780563	0.649646	0.777617	0.710799
652	sp|Q8IW35|CEP97_HUMAN	sp	Q8IW35	CEP97	CEP97 (#2)	Centrosomal protein of 97 kDa OS=Homo sapiens GN=CEP97 PE=1 SV=1				2	1	0.594353	0.735952	0.635675	0.548299	0.988028	0.638824	0.643371	0.730068	0.654815
653	sp|Q9Y6K0|CEPT1_HUMAN	sp	Q9Y6K0	CEPT1	CEPT1 (#1)	Choline/ethanolaminephosphotransferase 1 OS=Homo sapiens GN=CEPT1 PE=1 SV=1			ER-Membrane	1	1	0.950224	1.03452	0.734862	0.764835	0.910087	0.91581	0.825705	0.678239	0.781214
654	sp|Q96G23|CERS2_HUMAN	sp	Q96G23	CERS2	CERS2 (#5)	Ceramide synthase 2 OS=Homo sapiens GN=CERS2 PE=1 SV=1			ER-Membrane	5	1	0.739483	0.87265	0.736947	0.733878	1.01824	0.721457	0.792963	0.804568	0.708783
655	sp|Q8N5B7|CERS5_HUMAN	sp	Q8N5B7	CERS5	CERS5 (#1)	Ceramide synthase 5 OS=Homo sapiens GN=CERS5 PE=2 SV=1			ER-Membrane	1	1	0.74694	0.814996	0.634714	0.695895	0.996709	0.754476	0.838433	0.792845	0.774932
656	sp|Q6ZMG9|CERS6_HUMAN	sp	Q6ZMG9	CERS6	CERS6 (#1)	Ceramide synthase 6 OS=Homo sapiens GN=CERS6 PE=1 SV=1				1	1	0.82245	1.04516	0.86647	0.9056	0.882262	0.769024	0.769162	0.81679	0.702233
657	sp|O00748|EST2_HUMAN	sp	O00748	CES2	CES2 (#1)	Cocaine esterase OS=Homo sapiens GN=CES2 PE=1 SV=1				1	1	0.915584	1.16545	0.848443	0.854298	1.20626	0.976931	1.08921	1.1188	0.959345
658	sp|P41208|CETN2_HUMAN	sp	P41208	CETN2	CETN2 (#4)	Centrin-2 OS=Homo sapiens GN=CETN2 PE=1 SV=1				4	1	0.617886	0.724376	0.621018	0.57534	1.10497	0.703788	0.690016	0.722988	0.669724
659	sp|P23528|COF1_HUMAN	sp	P23528	CFL1	CFL1 (#41)	Cofilin-1 OS=Homo sapiens GN=CFL1 PE=1 SV=3				41	1	0.812365	0.82835	0.892676	0.735534	0.969416	0.912314	0.89264	0.924626	0.833316
660	sp|Q9Y281|COF2_HUMAN	sp	Q9Y281	CFL2	CFL2 (#7)	Cofilin-2 OS=Homo sapiens GN=CFL2 PE=1 SV=1			Plasma membrane	7	1	0.727847	0.66965	0.636847	0.57128	1.00442	0.800822	0.82233	0.859112	0.773113
661	sp|Q96BP2|CHCH1_HUMAN	sp	Q96BP2	CHCHD1	CHCHD1 (#1)	Coiled-coil-helix-coiled-coil-helix domain-containing protein 1 OS=Homo sapiens GN=CHCHD1 PE=1 SV=1	+			1	1	1.31898	1.223	1.42345	1.50838	0.952503	1.37423	1.22638	1.17466	1.45514
662	sp|Q9Y6H1|CHCH2_HUMAN	sp	Q9Y6H1	CHCHD2	CHCHD2 (#9)	Coiled-coil-helix-coiled-coil-helix domain-containing protein 2 OS=Homo sapiens GN=CHCHD2 PE=1 SV=1	+	+		9	1	1.05963	1.26134	1.12212	1.20808	1.21788	1.44897	1.3229	1.36423	1.43422
663	sp|Q9NX63|MIC19_HUMAN	sp	Q9NX63	CHCHD3	CHCHD3 (#14)	MICOS complex subunit MIC19 OS=Homo sapiens GN=CHCHD3 PE=1 SV=1	+	+	Mitochondrion-IM	14	1	0.851616	1.08023	0.804217	0.813125	1.11916	0.925773	1.02344	1.05762	0.886146
664	sp|Q8N4Q1|MIA40_HUMAN	sp	Q8N4Q1	CHCHD4	CHCHD4 (#4)	Mitochondrial intermembrane space import and assembly protein 40 OS=Homo sapiens GN=CHCHD4 PE=1 SV=1	+		Mitochondrion-Mtx	4	1	0.965399	1.07639	0.783255	0.85909	1.10771	1.10866	1.28803	1.38316	1.03514
665	sp|Q9BRQ6|MIC25_HUMAN	sp	Q9BRQ6	CHCHD6	CHCHD6 (#12)	MICOS complex subunit MIC25 OS=Homo sapiens GN=CHCHD6 PE=1 SV=1	+	+		12	1	0.853456	1.10966	0.911893	0.868175	1.16814	0.928015	1.03214	1.06158	0.916988
666	sp|Q86WJ1|CHD1L_HUMAN	sp	Q86WJ1	CHD1L	CHD1L (#1)	Chromodomain-helicase-DNA-binding protein 1-like OS=Homo sapiens GN=CHD1L PE=1 SV=2				1	1	0.780929	0.823689	0.665816	0.6011	0.89073	0.686419	0.852293	0.896812	0.811869
667	sp|Q12873|CHD3_HUMAN	sp	Q12873	CHD3	CHD3 (#2)	Chromodomain-helicase-DNA-binding protein 3 OS=Homo sapiens GN=CHD3 PE=1 SV=3				2	1	0.744125	0.942348	0.644764	0.739145	1.18052	0.744926	0.98655	1.02783	0.823534
668	sp|Q14839|CHD4_HUMAN	sp	Q14839	CHD4	CHD4 (#4)	Chromodomain-helicase-DNA-binding protein 4 OS=Homo sapiens GN=CHD4 PE=1 SV=2				4	1	0.715447	1.07391	0.736157	0.695126	1.17241	0.722622	0.980166	1.00748	0.82988
669	sp|P10645|CMGA_HUMAN	sp	P10645	CHGA	CHGA (#2)	Chromogranin-A OS=Homo sapiens GN=CHGA PE=1 SV=7				2	1	0.780422	0.883727	0.607748	0.768765	1.22712	0.977427	0.999828	0.804449	0.783657
670	sp|P05060|SCG1_HUMAN	sp	P05060	CHGB	CHGB (#1)	Secretogranin-1 OS=Homo sapiens GN=CHGB PE=1 SV=2				1	1	0.649827	0.681264	0.602421	0.70363	0.826029	0.656501	0.71766	0.75221	0.643314
671	sp|Q9BWS9|CHID1_HUMAN	sp	Q9BWS9	CHID1	CHID1 (#18)	Chitinase domain-containing protein 1 OS=Homo sapiens GN=CHID1 PE=1 SV=1				18	1	0.886508	0.840704	0.772874	0.859196	0.92199	0.851922	0.824344	0.86347	0.899006
672	sp|Q9HD42|CHM1A_HUMAN	sp	Q9HD42	CHMP1A	CHMP1A (#2)	Charged multivesicular body protein 1a OS=Homo sapiens GN=CHMP1A PE=1 SV=1			Endosome	2	1	0.610234	0.725879	0.720508	0.641129	1.01472	0.667415	0.655267	0.702279	0.595893
673	sp|Q7LBR1|CHM1B_HUMAN	sp	Q7LBR1	CHMP1B	CHMP1B (#1)	Charged multivesicular body protein 1b OS=Homo sapiens GN=CHMP1B PE=1 SV=1				1	1	0.611705	0.601668	0.405764	0.41137	0.920405	0.637682	0.610585	0.721357	0.59817
674	sp|O43633|CHM2A_HUMAN	sp	O43633	CHMP2A	CHMP2A (#5)	Charged multivesicular body protein 2a OS=Homo sapiens GN=CHMP2A PE=1 SV=1				5	1	0.646525	0.722869	0.627122	0.553878	0.992827	0.641485	0.669118	0.736937	0.586905
675	sp|Q9Y3E7|CHMP3_HUMAN	sp	Q9Y3E7	CHMP3	CHMP3 (#2)	Charged multivesicular body protein 3 OS=Homo sapiens GN=CHMP3 PE=1 SV=3				2	1	0.631403	0.747031	0.615208	0.598006	1.04005	0.755511	0.676295	0.685042	0.658484
676	sp|Q9BY43|CHM4A_HUMAN	sp	Q9BY43	CHMP4A	CHMP4A (#2)	Charged multivesicular body protein 4a OS=Homo sapiens GN=CHMP4A PE=1 SV=3				2	1	0.725092	0.729322	0.642059	0.657254	0.938572	0.605438	0.648523	0.733716	0.654809
677	sp|Q9H444|CHM4B_HUMAN	sp	Q9H444	CHMP4B	CHMP4B (#7)	Charged multivesicular body protein 4b OS=Homo sapiens GN=CHMP4B PE=1 SV=1				7	1	0.724557	0.681664	0.56412	0.497781	0.924767	0.676183	0.632263	0.660359	0.568132
678	sp|Q9NZZ3|CHMP5_HUMAN	sp	Q9NZZ3	CHMP5	CHMP5 (#7)	Charged multivesicular body protein 5 OS=Homo sapiens GN=CHMP5 PE=1 SV=1				7	1	0.644547	0.71652	0.668527	0.628109	0.985898	0.674916	0.70265	0.806492	0.66353
679	sp|Q96FZ7|CHMP6_HUMAN	sp	Q96FZ7	CHMP6	CHMP6 (#3)	Charged multivesicular body protein 6 OS=Homo sapiens GN=CHMP6 PE=1 SV=3			Plasma membrane	3	1	0.727811	0.770802	0.748039	0.705612	0.972871	0.730361	0.778068	0.835427	0.733425
680	sp|P15882|CHIN_HUMAN	sp	P15882	CHN1	CHN1 (#1)	N-chimaerin OS=Homo sapiens GN=CHN1 PE=1 SV=3				1	1	0.750611	0.810077	0.817427	0.778185	1.01968	0.826008	0.741392	0.949528	0.886326
681	sp|Q99653|CHP1_HUMAN	sp	Q99653	CHP1	CHP1 (#10)	Calcineurin B homologous protein 1 OS=Homo sapiens GN=CHP1 PE=1 SV=3			ER-Membrane	10	1	0.720599	1.17456	1.1329	1.09754	1.09912	0.766466	0.837191	0.980585	0.889529
682	sp|Q8IZ52|CHSS2_HUMAN	sp	Q8IZ52	CHPF	CHPF (#3)	Chondroitin sulfate synthase 2 OS=Homo sapiens GN=CHPF PE=1 SV=2				3	1	0.740481	0.812635	0.701026	0.672831	0.877711	0.6596	0.768127	0.747371	0.694253
683	sp|Q9P2E5|CHPF2_HUMAN	sp	Q9P2E5	CHPF2	CHPF2 (#1)	Chondroitin sulfate glucuronyltransferase OS=Homo sapiens GN=CHPF2 PE=2 SV=2				1	1	1.10027	1.01633	0.932076	0.967397	0.939455	0.999375	1.10969	0.982604	1.16231
684	sp|P32297|ACHA3_HUMAN	sp	P32297	CHRNA3	CHRNA3 (#5)	Neuronal acetylcholine receptor subunit alpha-3 OS=Homo sapiens GN=CHRNA3 PE=1 SV=4				5	1	0.68567	0.77222	0.645633	0.619477	1.2608	0.875987	0.920525	0.966358	0.901634
685	sp|P30926|ACHB4_HUMAN	sp	P30926	CHRNB4	CHRNB4 (#2)	Neuronal acetylcholine receptor subunit beta-4 OS=Homo sapiens GN=CHRNB4 PE=1 SV=2				2	1	0.748902	0.896793	0.751783	0.706957	1.13073	0.917889	0.85937	1.01568	0.765282
686	sp|Q7LGC8|CHST3_HUMAN	sp	Q7LGC8	CHST3	CHST3 (#1)	Carbohydrate sulfotransferase 3 OS=Homo sapiens GN=CHST3 PE=1 SV=3				1	1	0.658622	0.797185	0.674074	0.657021	0.820833	0.618048	0.694682	0.842302	0.693412
687	sp|Q9H2A9|CHST8_HUMAN	sp	Q9H2A9	CHST8	CHST8 (#1)	Carbohydrate sulfotransferase 8 OS=Homo sapiens GN=CHST8 PE=1 SV=2				1	1	0.835822	0.743558	0.523344	0.542287	0.915909	0.647137	0.697277	0.485504	0.467679
688	sp|O76071|CIAO1_HUMAN	sp	O76071	CIAO1	CIAO1 (#2)	Probable cytosolic iron-sulfur protein assembly protein CIAO1 OS=Homo sapiens GN=CIAO1 PE=1 SV=1				2	1	0.655413	0.788211	0.760857	0.658328	0.923985	0.714121	0.699494	0.795227	0.682038
689	sp|Q6FI81|CPIN1_HUMAN	sp	Q6FI81	CIAPIN1	CIAPIN1 (#6)	Anamorsin OS=Homo sapiens GN=CIAPIN1 PE=1 SV=2				6	1	0.712597	0.940777	0.889357	0.794893	1.12393	0.79112	0.82609	0.908588	0.813295
690	sp|Q8IUL8|CILP2_HUMAN	sp	Q8IUL8	CILP2	CILP2 (#1)	Cartilage intermediate layer protein 2 OS=Homo sapiens GN=CILP2 PE=2 SV=2				1	1	0.597164	0.730243	0.557559	0.602432	0.975865	0.620409	0.74649	0.83192	0.695113
691	sp|Q14011|CIRBP_HUMAN	sp	Q14011	CIRBP	CIRBP (#10)	Cold-inducible RNA-binding protein OS=Homo sapiens GN=CIRBP PE=1 SV=1				10	1	0.66072	0.911073	0.707011	0.594306	1.08059	0.718036	0.935657	1.00173	0.730768
692	sp|Q9NZ45|CISD1_HUMAN	sp	Q9NZ45	CISD1	CISD1 (#5)	CDGSH iron-sulfur domain-containing protein 1 OS=Homo sapiens GN=CISD1 PE=1 SV=1	+	+	Mitochondrion-OM	5	1	0.969771	1.04845	0.92386	0.936561	0.990795	0.913009	0.889505	0.863867	0.740826
693	sp|Q8N5K1|CISD2_HUMAN	sp	Q8N5K1	CISD2	CISD2 (#7)	CDGSH iron-sulfur domain-containing protein 2 OS=Homo sapiens GN=CISD2 PE=1 SV=1	+		ER-Membrane	7	1	0.782275	0.927001	0.817835	0.803957	0.911933	0.754749	0.760925	0.807481	0.736803
694	sp|Q8WWK9|CKAP2_HUMAN	sp	Q8WWK9	CKAP2	CKAP2 (#1)	Cytoskeleton-associated protein 2 OS=Homo sapiens GN=CKAP2 PE=1 SV=1				1	1	0.653376	0.645441	0.593248	0.521419	1.32672	0.827248	0.873126	1.10553	0.779842
695	sp|Q07065|CKAP4_HUMAN	sp	Q07065	CKAP4	CKAP4 (#103)	Cytoskeleton-associated protein 4 OS=Homo sapiens GN=CKAP4 PE=1 SV=2				103	1	0.757891	0.869405	0.792945	0.824549	0.874103	0.686083	0.769422	0.799658	0.764124
696	sp|Q14008|CKAP5_HUMAN	sp	Q14008	CKAP5	CKAP5 (#71)	Cytoskeleton-associated protein 5 OS=Homo sapiens GN=CKAP5 PE=1 SV=3				71	1	0.596599	0.735727	0.690844	0.632965	0.992491	0.676136	0.717601	0.831869	0.712978
697	sp|P12277|KCRB_HUMAN	sp	P12277	CKB	CKB (#96)	Creatine kinase B-type OS=Homo sapiens GN=CKB PE=1 SV=1				96	1	0.679923	0.70571	0.693483	0.63008	0.787142	0.563105	0.509478	0.557181	0.529817
698	sp|P12532|KCRU_HUMAN	sp	P12532	CKMT1A	CKMT1A (#24)	Creatine kinase U-type, mitochondrial OS=Homo sapiens GN=CKMT1A PE=1 SV=1	+	+		24	1	1.00473	1.00719	0.997686	1.0073	0.906627	0.921377	0.924817	0.947524	0.933367
699	sp|P17540|KCRS_HUMAN	sp	P17540	CKMT2	CKMT2 (#6)	Creatine kinase S-type, mitochondrial OS=Homo sapiens GN=CKMT2 PE=1 SV=2	+			6	1	0.878677	1.0569	1.05451	0.963162	0.975315	0.876568	0.928116	0.971588	0.952461
700	sp|P61024|CKS1_HUMAN	sp	P61024	CKS1B	CKS1B (#1)	Cyclin-dependent kinases regulatory subunit 1 OS=Homo sapiens GN=CKS1B PE=1 SV=1				1	1	0.605178	0.954972	0.954536	0.843055	1.31965	0.837415	0.829303	0.974794	0.930356
701	sp|Q7Z460|CLAP1_HUMAN	sp	Q7Z460	CLASP1	CLASP1 (#43)	CLIP-associating protein 1 OS=Homo sapiens GN=CLASP1 PE=1 SV=1				43	1	0.650776	0.817564	0.725386	0.647952	0.928865	0.705015	0.760422	0.813628	0.709961
702	tr|F8WA11|F8WA11_HUMAN	tr	F8WA11	CLASP1	CLASP1 (#2)	CLIP-associating protein 1 OS=Homo sapiens GN=CLASP1 PE=1 SV=2				2	1	0.536079	0.892733	0.660963	0.527024	1.05794	0.679545	0.724033	0.985502	0.656446
703	sp|O75122|CLAP2_HUMAN	sp	O75122	CLASP2	CLASP2 (#13)	CLIP-associating protein 2 OS=Homo sapiens GN=CLASP2 PE=1 SV=2				13	1	0.626233	0.770318	0.735044	0.639159	0.985153	0.689339	0.724218	0.835051	0.727809
704	sp|Q96S66|CLCC1_HUMAN	sp	Q96S66	CLCC1	CLCC1 (#10)	Chloride channel CLIC-like protein 1 OS=Homo sapiens GN=CLCC1 PE=1 SV=1			ER-Membrane	10	1	0.791902	0.878765	0.792839	0.797744	0.86821	0.700654	0.739536	0.816568	0.760812
705	sp|P51790|CLCN3_HUMAN	sp	P51790	CLCN3	CLCN3 (#3)	H(+)/Cl(-) exchange transporter 3 OS=Homo sapiens GN=CLCN3 PE=1 SV=2			Endosome	3	1	0.851526	0.966001	0.951622	1.03579	0.630828	0.636634	0.628853	0.633327	0.651661
706	sp|P51793|CLCN4_HUMAN	sp	P51793	CLCN4	CLCN4 (#3)	H(+)/Cl(-) exchange transporter 4 OS=Homo sapiens GN=CLCN4 PE=1 SV=2				3	1	0.871422	0.756943	0.705166	0.722784	0.966106	0.872143	0.880587	0.764266	0.837705
707	sp|P51797|CLCN6_HUMAN	sp	P51797	CLCN6	CLCN6 (#18)	Chloride transport protein 6 OS=Homo sapiens GN=CLCN6 PE=1 SV=2				18	1	0.875166	0.757684	0.630038	0.698015	0.840584	0.707632	0.71915	0.671279	0.666992
708	sp|P51798|CLCN7_HUMAN	sp	P51798	CLCN7	CLCN7 (#9)	H(+)/Cl(-) exchange transporter 7 OS=Homo sapiens GN=CLCN7 PE=1 SV=2			Lysosome	9	1	0.844811	0.767259	0.711907	0.764351	0.811792	0.719674	0.754344	0.718626	0.727689
709	sp|Q9NY35|CLDN1_HUMAN	sp	Q9NY35	CLDND1	CLDND1 (#3)	Claudin domain-containing protein 1 OS=Homo sapiens GN=CLDND1 PE=1 SV=1			Plasma membrane	3	1	0.639707	0.761801	0.663496	0.640766	0.901404	0.663215	0.735745	0.764463	0.653635
710	sp|O14967|CLGN_HUMAN	sp	O14967	CLGN	CLGN (#18)	Calmegin OS=Homo sapiens GN=CLGN PE=1 SV=1				18	1	0.742147	0.823963	0.698699	0.725667	0.816217	0.665504	0.724807	0.762078	0.706985
711	sp|O00299|CLIC1_HUMAN	sp	O00299	CLIC1	CLIC1 (#20)	Chloride intracellular channel protein 1 OS=Homo sapiens GN=CLIC1 PE=1 SV=4				20	1	0.735419	0.668157	0.673013	0.607741	0.841495	0.710463	0.620547	0.663332	0.648523
712	sp|Q9Y696|CLIC4_HUMAN	sp	Q9Y696	CLIC4	CLIC4 (#14)	Chloride intracellular channel protein 4 OS=Homo sapiens GN=CLIC4 PE=1 SV=4	+		Plasma membrane	14	1	0.732061	0.65845	0.690471	0.597826	0.901723	0.825059	0.744138	0.849523	0.779224
713	sp|Q14677|EPN4_HUMAN	sp	Q14677	CLINT1	CLINT1 (#5)	Clathrin interactor 1 OS=Homo sapiens GN=CLINT1 PE=1 SV=1				5	1	0.608465	0.755951	0.69237	0.642632	0.877945	0.628789	0.665269	0.749225	0.655178
714	sp|P30622|CLIP1_HUMAN	sp	P30622	CLIP1	CLIP1 (#6)	CAP-Gly domain-containing linker protein 1 OS=Homo sapiens GN=CLIP1 PE=1 SV=2				6	1	0.742637	0.874554	0.805982	0.804957	0.939942	0.732747	0.734618	0.816402	0.771247
715	sp|Q9UDT6|CLIP2_HUMAN	sp	Q9UDT6	CLIP2	CLIP2 (#4)	CAP-Gly domain-containing linker protein 2 OS=Homo sapiens GN=CLIP2 PE=1 SV=1				4	1	0.740848	0.862177	0.781024	0.735055	0.958075	0.74303	0.727325	0.735264	0.685084
716	sp|Q8N3C7|CLIP4_HUMAN	sp	Q8N3C7	CLIP4	CLIP4 (#2)	CAP-Gly domain-containing linker protein 4 OS=Homo sapiens GN=CLIP4 PE=1 SV=1				2	1	0.701099	0.847817	0.762278	0.742438	0.865096	0.724247	0.681476	0.745951	0.663648
717	sp|Q96JQ2|CLMN_HUMAN	sp	Q96JQ2	CLMN	CLMN (#5)	Calmin OS=Homo sapiens GN=CLMN PE=1 SV=1				5	1	0.576791	0.753231	0.657288	0.574994	0.964388	0.650713	0.745131	0.839439	0.664205
718	sp|O75503|CLN5_HUMAN	sp	O75503	CLN5	CLN5 (#10)	Ceroid-lipofuscinosis neuronal protein 5 OS=Homo sapiens GN=CLN5 PE=1 SV=2				10	1	1.00726	0.761988	0.751786	0.842802	0.773398	0.789162	0.724058	0.686583	0.778315
719	sp|Q9NWW5|CLN6_HUMAN	sp	Q9NWW5	CLN6	CLN6 (#1)	Ceroid-lipofuscinosis neuronal protein 6 OS=Homo sapiens GN=CLN6 PE=1 SV=1				1	1	0.620861	1.1822	0.589206	0.474685	1.35605	1.01044	1.28896	1.19522	0.902931
720	sp|Q9UBY8|CLN8_HUMAN	sp	Q9UBY8	CLN8	CLN8 (#1)	Protein CLN8 OS=Homo sapiens GN=CLN8 PE=1 SV=3				1	1	0.741295	0.785861	0.655268	0.775425	0.826774	0.646481	0.748296	0.683378	0.781848
721	sp|P54105|ICLN_HUMAN	sp	P54105	CLNS1A	CLNS1A (#4)	Methylosome subunit pICln OS=Homo sapiens GN=CLNS1A PE=1 SV=1				4	1	0.604697	0.821064	0.73326	0.698462	1.03163	0.622267	0.665887	0.766	0.633817
722	sp|Q9H078|CLPB_HUMAN	sp	Q9H078	CLPB	CLPB (#17)	Caseinolytic peptidase B protein homolog OS=Homo sapiens GN=CLPB PE=1 SV=1	+		Mitochondrion-Mtx	17	1	0.960092	1.06262	0.984017	1.01204	1.06151	0.99297	1.04682	1.10489	1.01268
723	tr|F5GX99|F5GX99_HUMAN	tr	F5GX99	CLPB	CLPB (#2)	Caseinolytic peptidase B protein homolog OS=Homo sapiens GN=CLPB PE=1 SV=1				2	1	0.943194	1.30477	0.986876	0.921762	1.00995	1.04437	1.18993	1.17914	0.946529
724	sp|Q16740|CLPP_HUMAN	sp	Q16740	CLPP	CLPP (#15)	ATP-dependent Clp protease proteolytic subunit, mitochondrial OS=Homo sapiens GN=CLPP PE=1 SV=1	+		Mitochondrion-Mtx	15	1	1.36965	1.12093	1.30154	1.37636	0.901763	1.23795	1.10537	1.0621	1.27682
725	sp|O96005|CLPT1_HUMAN	sp	O96005	CLPTM1	CLPTM1 (#26)	Cleft lip and palate transmembrane protein 1 OS=Homo sapiens GN=CLPTM1 PE=1 SV=1			ER-Membrane	26	1	0.777045	0.936712	0.842381	0.878684	0.953767	0.745527	0.815892	0.851766	0.799858
726	sp|Q96KA5|CLP1L_HUMAN	sp	Q96KA5	CLPTM1L	CLPTM1L (#18)	Cleft lip and palate transmembrane protein 1-like protein OS=Homo sapiens GN=CLPTM1L PE=1 SV=1			ER-Membrane	18	1	0.747683	0.863396	0.714277	0.740774	0.925427	0.727285	0.788483	0.802458	0.763726
727	sp|O76031|CLPX_HUMAN	sp	O76031	CLPX	CLPX (#19)	ATP-dependent Clp protease ATP-binding subunit clpX-like, mitochondrial OS=Homo sapiens GN=CLPX PE=1 SV=2	+		Mitochondrion-Mtx	19	1	1.16834	1.00571	1.1087	1.10855	0.915523	1.1047	1.0205	0.974145	1.03818
728	sp|Q00610|CLH1_HUMAN	sp	Q00610	CLTC	CLTC (#133)	Clathrin heavy chain 1 OS=Homo sapiens GN=CLTC PE=1 SV=5				133	1	0.639659	0.704439	0.609137	0.601642	0.909833	0.65652	0.723004	0.714967	0.666524
729	sp|O75153|CLU_HUMAN	sp	O75153	CLUH	CLUH (#1)	Clustered mitochondria protein homolog OS=Homo sapiens GN=CLUH PE=1 SV=2				1	1	0.757576	0.877296	0.748019	0.710268	0.962974	0.822736	0.934945	0.945575	0.763589
730	sp|Q8N0X4|CLYBL_HUMAN	sp	Q8N0X4	CLYBL	CLYBL (#13)	Citrate lyase subunit beta-like protein, mitochondrial OS=Homo sapiens GN=CLYBL PE=1 SV=2	+			13	1	1.26396	1.11015	1.24675	1.29736	1.02585	1.36126	1.26825	1.15261	1.362
731	sp|Q96DG6|CMBL_HUMAN	sp	Q96DG6	CMBL	CMBL (#2)	Carboxymethylenebutenolidase homolog OS=Homo sapiens GN=CMBL PE=1 SV=1				2	1	0.784632	0.806331	0.743047	0.722755	1.31452	0.982989	0.930249	1.01725	0.963274
732	sp|Q7Z7K0|COXM1_HUMAN	sp	Q7Z7K0	CMC1	CMC1 (#4)	COX assembly mitochondrial protein homolog OS=Homo sapiens GN=CMC1 PE=1 SV=1	+	+	Mitochondrion-Mtx	4	1	0.980964	1.08357	0.930297	0.984165	1.10889	1.08058	1.19094	1.08759	1.00225
733	sp|Q9NRP2|COXM2_HUMAN	sp	Q9NRP2	CMC2	CMC2 (#1)	COX assembly mitochondrial protein 2 homolog OS=Homo sapiens GN=CMC2 PE=1 SV=1	+			1	1	0.9644	1.04067	0.808277	0.803945	1.02165	1.02945	1.05567	1.0859	0.937386
734	sp|P56277|CMC4_HUMAN	sp	P56277	CMC4	CMC4 (#1)	Cx9C motif-containing protein 4 OS=Homo sapiens GN=CMC4 PE=1 SV=1	+			1	1	1.15019	0.974913	0.878051	0.889216	0.872982	0.997913	0.974656	0.974878	1.0135
735	sp|P30085|KCY_HUMAN	sp	P30085	CMPK1	CMPK1 (#4)	UMP-CMP kinase OS=Homo sapiens GN=CMPK1 PE=1 SV=3				4	1	0.725881	0.747202	0.704139	0.69173	0.993771	0.711878	0.659214	0.749878	0.718489
736	sp|Q9NX76|CKLF6_HUMAN	sp	Q9NX76	CMTM6	CMTM6 (#2)	CKLF-like MARVEL transmembrane domain-containing protein 6 OS=Homo sapiens GN=CMTM6 PE=1 SV=1				2	1	0.650596	0.863824	0.841566	0.802864	0.879495	0.654026	0.733742	0.813417	0.705023
737	sp|Q96FZ5|CKLF7_HUMAN	sp	Q96FZ5	CMTM7	CMTM7 (#2)	CKLF-like MARVEL transmembrane domain-containing protein 7 OS=Homo sapiens GN=CMTM7 PE=2 SV=1				2	1	0.656569	0.777721	0.781344	0.801388	0.981871	0.625588	0.623424	0.84378	0.705091
738	sp|P62633|CNBP_HUMAN	sp	P62633	CNBP	CNBP (#2)	Cellular nucleic acid-binding protein OS=Homo sapiens GN=CNBP PE=1 SV=1				2	1	0.646991	0.838361	0.84521	0.760609	0.784609	0.654844	0.811856	0.958164	0.7348
739	sp|Q96KP4|CNDP2_HUMAN	sp	Q96KP4	CNDP2	CNDP2 (#24)	Cytosolic non-specific dipeptidase OS=Homo sapiens GN=CNDP2 PE=1 SV=2				24	1	0.685819	0.697059	0.652161	0.60954	0.97128	0.696788	0.65043	0.700821	0.661265
740	sp|Q9P003|CNIH4_HUMAN	sp	Q9P003	CNIH4	CNIH4 (#8)	Protein cornichon homolog 4 OS=Homo sapiens GN=CNIH4 PE=1 SV=1				8	1	0.720545	0.848532	0.745184	0.739171	0.961342	0.719095	0.81656	0.892868	0.783567
741	sp|Q99439|CNN2_HUMAN	sp	Q99439	CNN2	CNN2 (#2)	Calponin-2 OS=Homo sapiens GN=CNN2 PE=1 SV=4				2	1	0.739854	0.712377	0.687337	0.642644	0.85497	0.7292	0.758796	0.759136	0.712812
742	sp|Q15417|CNN3_HUMAN	sp	Q15417	CNN3	CNN3 (#29)	Calponin-3 OS=Homo sapiens GN=CNN3 PE=1 SV=1				29	1	0.8252	0.768286	0.71522	0.675192	0.885842	0.804275	0.746549	0.814049	0.765464
743	sp|Q9H8M5|CNNM2_HUMAN	sp	Q9H8M5	CNNM2	CNNM2 (#11)	Metal transporter CNNM2 OS=Homo sapiens GN=CNNM2 PE=1 SV=2			Plasma membrane	11	1	0.677774	0.735806	0.621532	0.632857	0.939715	0.707755	0.729796	0.764076	0.715219
744	sp|Q8NE01|CNNM3_HUMAN	sp	Q8NE01	CNNM3	CNNM3 (#3)	Metal transporter CNNM3 OS=Homo sapiens GN=CNNM3 PE=1 SV=1			Plasma membrane	3	1	0.676151	0.8361	0.776313	0.718708	1.09677	0.772326	0.835615	0.877663	0.843226
745	sp|Q6P4Q7|CNNM4_HUMAN	sp	Q6P4Q7	CNNM4	CNNM4 (#13)	Metal transporter CNNM4 OS=Homo sapiens GN=CNNM4 PE=1 SV=3				13	1	0.688632	0.798402	0.745266	0.709807	0.944136	0.724647	0.747612	0.826116	0.748643
746	sp|A5YKK6|CNOT1_HUMAN	sp	A5YKK6	CNOT1	CNOT1 (#26)	CCR4-NOT transcription complex subunit 1 OS=Homo sapiens GN=CNOT1 PE=1 SV=2				26	1	0.690314	0.769707	0.753495	0.676649	0.960923	0.740543	0.793222	0.890942	0.787681
747	sp|Q9H9A5|CNO10_HUMAN	sp	Q9H9A5	CNOT10	CNOT10 (#3)	CCR4-NOT transcription complex subunit 10 OS=Homo sapiens GN=CNOT10 PE=1 SV=1				3	1	0.765164	0.652346	0.520691	0.552367	1.09414	0.829594	0.853859	0.803111	0.748392
748	sp|Q9UKZ1|CNO11_HUMAN	sp	Q9UKZ1	CNOT11	CNOT11 (#2)	CCR4-NOT transcription complex subunit 11 OS=Homo sapiens GN=CNOT11 PE=1 SV=1				2	1	0.696143	0.827813	0.83527	0.743133	0.929451	0.747918	0.835322	0.951257	0.826326
749	sp|Q9NZN8|CNOT2_HUMAN	sp	Q9NZN8	CNOT2	CNOT2 (#4)	CCR4-NOT transcription complex subunit 2 OS=Homo sapiens GN=CNOT2 PE=1 SV=1				4	1	0.708289	0.629651	0.454927	0.445527	0.885513	0.678184	0.750265	0.815447	0.672842
750	sp|O75175|CNOT3_HUMAN	sp	O75175	CNOT3	CNOT3 (#5)	CCR4-NOT transcription complex subunit 3 OS=Homo sapiens GN=CNOT3 PE=1 SV=1				5	1	0.680316	0.806699	0.837945	0.771921	0.946869	0.701242	0.7635	0.879052	0.772775
751	sp|Q9UIV1|CNOT7_HUMAN	sp	Q9UIV1	CNOT7	CNOT7 (#1)	CCR4-NOT transcription complex subunit 7 OS=Homo sapiens GN=CNOT7 PE=1 SV=3				1	1	0.989228	0.829916	1.05281	1.16074	1.64763	0.955029	0.96422	1.14048	1.03012
752	sp|Q92600|CNOT9_HUMAN	sp	Q92600	CNOT9	CNOT9 (#4)	CCR4-NOT transcription complex subunit 9 OS=Homo sapiens GN=CNOT9 PE=1 SV=1				4	1	0.778373	0.771107	0.664157	0.669597	1.13815	0.889692	0.989684	0.828844	0.835678
753	sp|P09543|CN37_HUMAN	sp	P09543	CNP	CNP (#20)	2',3'-cyclic-nucleotide 3'-phosphodiesterase OS=Homo sapiens GN=CNP PE=1 SV=2			Plasma membrane	20	1	0.772691	0.747918	0.816168	0.801334	0.871606	0.756014	0.753075	0.81104	0.800295
754	sp|Q9Y2B0|CNPY2_HUMAN	sp	Q9Y2B0	CNPY2	CNPY2 (#13)	Protein canopy homolog 2 OS=Homo sapiens GN=CNPY2 PE=1 SV=1			ER-Lumen	13	1	0.913067	0.856684	0.885878	0.962501	0.862135	0.842051	0.836839	0.81795	0.908162
755	sp|Q9BT09|CNPY3_HUMAN	sp	Q9BT09	CNPY3	CNPY3 (#12)	Protein canopy homolog 3 OS=Homo sapiens GN=CNPY3 PE=1 SV=1				12	1	0.883515	0.898833	0.828615	0.883005	0.845949	0.790318	0.784225	0.823108	0.845492
756	sp|Q8N129|CNPY4_HUMAN	sp	Q8N129	CNPY4	CNPY4 (#1)	Protein canopy homolog 4 OS=Homo sapiens GN=CNPY4 PE=2 SV=1			ER-Membrane	1	1	0.844224	0.826539	0.789356	0.890528	1.03534	0.887194	0.778928	0.785874	0.952645
757	sp|Q96F85|CNRP1_HUMAN	sp	Q96F85	CNRIP1	CNRIP1 (#3)	CB1 cannabinoid receptor-interacting protein 1 OS=Homo sapiens GN=CNRIP1 PE=1 SV=1				3	1	0.704087	0.728267	0.670789	0.655456	1.01684	0.792496	0.883472	0.885567	0.716482
758	sp|Q6PJW8|CNST_HUMAN	sp	Q6PJW8	CNST	CNST (#1)	Consortin OS=Homo sapiens GN=CNST PE=1 SV=3				1	1	0.773164	0.974425	0.942812	0.922967	0.920048	0.696521	0.758671	0.799825	0.843105
759	sp|P26992|CNTFR_HUMAN	sp	P26992	CNTFR	CNTFR (#13)	Ciliary neurotrophic factor receptor subunit alpha OS=Homo sapiens GN=CNTFR PE=1 SV=2				13	1	0.70148	0.746341	0.657008	0.646327	0.745546	0.604488	0.616026	0.650249	0.597799
760	sp|Q12860|CNTN1_HUMAN	sp	Q12860	CNTN1	CNTN1 (#49)	Contactin-1 OS=Homo sapiens GN=CNTN1 PE=1 SV=1				49	1	0.653977	0.752404	0.645106	0.621645	0.932585	0.699497	0.743569	0.785095	0.709171
761	sp|Q02246|CNTN2_HUMAN	sp	Q02246	CNTN2	CNTN2 (#43)	Contactin-2 OS=Homo sapiens GN=CNTN2 PE=1 SV=1				43	1	0.60299	0.795484	0.697772	0.639591	1.14089	0.783713	0.868577	0.896917	0.777632
762	sp|P78357|CNTP1_HUMAN	sp	P78357	CNTNAP1	CNTNAP1 (#2)	Contactin-associated protein 1 OS=Homo sapiens GN=CNTNAP1 PE=1 SV=1				2	1	0.951317	1.27953	1.15749	1.17636	1.29963	1.13564	1.07017	1.04639	1.10376
763	sp|Q9UHC6|CNTP2_HUMAN	sp	Q9UHC6	CNTNAP2	CNTNAP2 (#49)	Contactin-associated protein-like 2 OS=Homo sapiens GN=CNTNAP2 PE=1 SV=1				49	1	0.622969	0.70996	0.616855	0.620381	0.817495	0.577743	0.64222	0.677348	0.595222
764	sp|Q9BZ76|CNTP3_HUMAN	sp	Q9BZ76	CNTNAP3	CNTNAP3 (#2)	Contactin-associated protein-like 3 OS=Homo sapiens GN=CNTNAP3 PE=2 SV=3				2	1	0.685959	0.612836	0.524493	0.526365	1.18884	0.919047	0.962968	0.843973	0.814213
765	sp|Q9C0A0|CNTP4_HUMAN	sp	Q9C0A0	CNTNAP4	CNTNAP4 (#3)	Contactin-associated protein-like 4 OS=Homo sapiens GN=CNTNAP4 PE=1 SV=3				3	1	0.585087	0.825094	0.504361	0.413593	0.951713	0.659453	0.691069	0.750786	0.523494
766	sp|Q9GZY4|COA1_HUMAN	sp	Q9GZY4	COA1	COA1 (#2)	Cytochrome c oxidase assembly factor 1 homolog OS=Homo sapiens GN=COA1 PE=1 SV=1	+			2	1	0.847834	0.990074	0.777327	0.892475	1.09996	0.874556	1.05721	1.1919	0.937799
767	sp|Q9Y2R0|COA3_HUMAN	sp	Q9Y2R0	COA3	COA3 (#3)	Cytochrome c oxidase assembly factor 3 homolog, mitochondrial OS=Homo sapiens GN=COA3 PE=1 SV=1	+	+	Mitochondrion-IM	3	1	0.863972	1.00425	0.729821	0.780046	1.14028	0.920775	1.01962	1.06229	0.869862
768	sp|Q9NYJ1|COA4_HUMAN	sp	Q9NYJ1	COA4	COA4 (#1)	Cytochrome c oxidase assembly factor 4 homolog, mitochondrial OS=Homo sapiens GN=COA4 PE=1 SV=2	+			1	1	0.959584	1.03031	1.00984	1.18794	1.00955	1.21485	1.16075	0.941903	1.081
769	sp|Q86WW8|COA5_HUMAN	sp	Q86WW8	COA5	COA5 (#2)	Cytochrome c oxidase assembly factor 5 OS=Homo sapiens GN=COA5 PE=1 SV=1	+			2	1	0.981063	1.21057	1.02461	1.09778	1.15726	1.17167	0.975864	1.10514	1.10586
770	sp|Q5JTJ3|COA6_HUMAN	sp	Q5JTJ3	COA6	COA6 (#2)	Cytochrome c oxidase assembly factor 6 homolog OS=Homo sapiens GN=COA6 PE=1 SV=1	+		Mitochondrion-Mtx	2	1	1.62699	1.58143	1.40615	1.5859	1.41502	2.52434	2.1975	1.75454	1.9436
771	sp|Q96BR5|COA7_HUMAN	sp	Q96BR5	COA7	COA7 (#7)	Cytochrome c oxidase assembly factor 7 OS=Homo sapiens GN=COA7 PE=1 SV=2	+		Mitochondrion-Mtx	7	1	1.09896	1.04856	1.12726	1.17525	1.0174	1.1984	1.12083	1.17388	1.19884
772	sp|Q13057|COASY_HUMAN	sp	Q13057	COASY	COASY (#4)	Bifunctional coenzyme A synthase OS=Homo sapiens GN=COASY PE=1 SV=4	+			4	1	0.871407	0.8576	0.872206	0.878736	0.936869	0.774412	0.748954	0.768613	0.822187
773	sp|Q96JB2|COG3_HUMAN	sp	Q96JB2	COG3	COG3 (#1)	Conserved oligomeric Golgi complex subunit 3 OS=Homo sapiens GN=COG3 PE=1 SV=3				1	1	0.734106	0.835098	0.964028	0.813798	1.03101	0.637093	0.772774	0.999274	0.799676
774	sp|Q9H9E3|COG4_HUMAN	sp	Q9H9E3	COG4	COG4 (#2)	Conserved oligomeric Golgi complex subunit 4 OS=Homo sapiens GN=COG4 PE=1 SV=3			Golgi	2	1	0.631249	0.779695	0.687489	0.688861	1.24867	0.844066	0.999097	1.23659	0.932943
775	sp|Q9Y2V7|COG6_HUMAN	sp	Q9Y2V7	COG6	COG6 (#3)	Conserved oligomeric Golgi complex subunit 6 OS=Homo sapiens GN=COG6 PE=1 SV=2				3	1	0.702316	0.695709	0.813319	0.728858	0.85456	0.628509	0.69325	0.919727	0.789667
776	sp|Q96A83|COQA1_HUMAN	sp	Q96A83	COL26A1	COL26A1 (#6)	Collagen alpha-1(XXVI) chain OS=Homo sapiens GN=COL26A1 PE=1 SV=1				6	1	0.752797	0.924351	0.89162	0.842322	0.892984	0.711992	0.729258	0.869979	0.817388
777	sp|P08572|CO4A2_HUMAN	sp	P08572	COL4A2	COL4A2 (#2)	Collagen alpha-2(IV) chain OS=Homo sapiens GN=COL4A2 PE=1 SV=4			ER-Lumen	2	1	0.750055	0.911234	0.857972	0.743663	1.39802	1.11987	1.20614	1.31416	1.21116
778	sp|Q9Y5P4|C43BP_HUMAN	sp	Q9Y5P4	COL4A3BP	COL4A3BP (#2)	Collagen type IV alpha-3-binding protein OS=Homo sapiens GN=COL4A3BP PE=1 SV=1				2	1	0.668277	0.756396	0.604742	0.606847	1.11851	0.771158	0.826944	0.866962	0.740538
779	sp|P12109|CO6A1_HUMAN	sp	P12109	COL6A1	COL6A1 (#20)	Collagen alpha-1(VI) chain OS=Homo sapiens GN=COL6A1 PE=1 SV=3				20	1	0.847086	0.835492	0.82889	0.879453	0.675339	0.58561	0.612142	0.607992	0.645842
780	sp|P20849|CO9A1_HUMAN	sp	P20849	COL9A1	COL9A1 (#1)	Collagen alpha-1(IX) chain OS=Homo sapiens GN=COL9A1 PE=1 SV=3				1	1	0.831583	0.928974	0.861883	0.819607	1.063	0.965307	0.995684	1.12716	1.12914
781	sp|Q8NBJ5|GT251_HUMAN	sp	Q8NBJ5	COLGALT1	COLGALT1 (#25)	Procollagen galactosyltransferase 1 OS=Homo sapiens GN=COLGALT1 PE=1 SV=1			ER-Lumen	25	1	0.891235	0.846444	0.757929	0.819294	0.850408	0.773001	0.803783	0.797248	0.818345
782	sp|Q8IYK4|GT252_HUMAN	sp	Q8IYK4	COLGALT2	COLGALT2 (#1)	Procollagen galactosyltransferase 2 OS=Homo sapiens GN=COLGALT2 PE=1 SV=1				1	1	1.01778	1.00046	1.06766	1.15398	0.761068	0.792788	0.744854	0.727633	0.892791
783	sp|Q8N668|COMD1_HUMAN	sp	Q8N668	COMMD1	COMMD1 (#2)	COMM domain-containing protein 1 OS=Homo sapiens GN=COMMD1 PE=1 SV=1				2	1	0.804771	0.731781	0.812244	0.809743	0.799405	0.732982	0.810692	0.652067	0.785782
784	sp|Q9Y6G5|COMDA_HUMAN	sp	Q9Y6G5	COMMD10	COMMD10 (#2)	COMM domain-containing protein 10 OS=Homo sapiens GN=COMMD10 PE=1 SV=1				2	1	0.783099	0.781075	0.778531	0.75902	0.729472	0.693177	0.778466	0.661875	0.76836
785	sp|Q86X83|COMD2_HUMAN	sp	Q86X83	COMMD2	COMMD2 (#4)	COMM domain-containing protein 2 OS=Homo sapiens GN=COMMD2 PE=1 SV=2				4	1	0.779608	0.769983	0.684927	0.698489	0.853568	0.71649	0.798522	0.7713	0.748498
786	sp|Q9UBI1|COMD3_HUMAN	sp	Q9UBI1	COMMD3	COMMD3 (#1)	COMM domain-containing protein 3 OS=Homo sapiens GN=COMMD3 PE=1 SV=1				1	1	0.804576	0.782979	0.865587	0.869785	0.725362	0.681599	0.714758	0.680235	0.733823
787	sp|Q9H0A8|COMD4_HUMAN	sp	Q9H0A8	COMMD4	COMMD4 (#1)	COMM domain-containing protein 4 OS=Homo sapiens GN=COMMD4 PE=1 SV=1				1	1	0.821097	0.485366	0.377669	0.447906	0.565687	0.637666	0.592206	0.534101	0.555801
788	sp|Q7Z4G1|COMD6_HUMAN	sp	Q7Z4G1	COMMD6	COMMD6 (#1)	COMM domain-containing protein 6 OS=Homo sapiens GN=COMMD6 PE=1 SV=1				1	1	0.771886	0.783958	0.858912	0.859421	0.679744	0.611409	0.758475	0.658708	0.731821
789	sp|Q86VX2|COMD7_HUMAN	sp	Q86VX2	COMMD7	COMMD7 (#1)	COMM domain-containing protein 7 OS=Homo sapiens GN=COMMD7 PE=1 SV=2				1	1	0.949547	0.747323	0.707714	0.479835	0.868918	0.693104	1.06203	0.952384	0.816738
790	sp|P53621|COPA_HUMAN	sp	P53621	COPA	COPA (#45)	Coatomer subunit alpha OS=Homo sapiens GN=COPA PE=1 SV=2				45	1	0.604422	0.648721	0.540063	0.502375	0.916015	0.575219	0.616031	0.647611	0.511348
791	sp|P53618|COPB_HUMAN	sp	P53618	COPB1	COPB1 (#30)	Coatomer subunit beta OS=Homo sapiens GN=COPB1 PE=1 SV=3				30	1	0.590921	0.670667	0.567966	0.517036	0.885075	0.578772	0.623209	0.670687	0.531316
792	sp|P35606|COPB2_HUMAN	sp	P35606	COPB2	COPB2 (#28)	Coatomer subunit beta' OS=Homo sapiens GN=COPB2 PE=1 SV=2				28	1	0.609953	0.670069	0.560731	0.517548	0.901896	0.585807	0.630997	0.666934	0.519892
793	sp|O14579|COPE_HUMAN	sp	O14579	COPE	COPE (#13)	Coatomer subunit epsilon OS=Homo sapiens GN=COPE PE=1 SV=3				13	1	0.61339	0.671804	0.543604	0.526412	0.913646	0.579155	0.624892	0.649996	0.499447
794	sp|Q9Y678|COPG1_HUMAN	sp	Q9Y678	COPG1	COPG1 (#16)	Coatomer subunit gamma-1 OS=Homo sapiens GN=COPG1 PE=1 SV=1				16	1	0.615722	0.719557	0.617094	0.57361	0.889505	0.580312	0.60011	0.659292	0.53088
795	sp|Q9UBF2|COPG2_HUMAN	sp	Q9UBF2	COPG2	COPG2 (#15)	Coatomer subunit gamma-2 OS=Homo sapiens GN=COPG2 PE=1 SV=1				15	1	0.648961	0.764857	0.65099	0.59477	0.95697	0.634199	0.688541	0.746178	0.61042
796	sp|P61201|CSN2_HUMAN	sp	P61201	COPS2	COPS2 (#11)	COP9 signalosome complex subunit 2 OS=Homo sapiens GN=COPS2 PE=1 SV=1				11	1	0.619229	0.750542	0.619292	0.571806	1.0157	0.670703	0.694366	0.76478	0.680723
797	sp|Q9UNS2|CSN3_HUMAN	sp	Q9UNS2	COPS3	COPS3 (#5)	COP9 signalosome complex subunit 3 OS=Homo sapiens GN=COPS3 PE=1 SV=3				5	1	0.579897	0.756411	0.632221	0.563923	1.08772	0.68859	0.736657	0.805679	0.694625
798	sp|Q9BT78|CSN4_HUMAN	sp	Q9BT78	COPS4	COPS4 (#6)	COP9 signalosome complex subunit 4 OS=Homo sapiens GN=COPS4 PE=1 SV=1				6	1	0.787434	0.76291	0.641673	0.588823	0.985453	0.738393	0.753705	0.796029	0.71991
799	sp|Q92905|CSN5_HUMAN	sp	Q92905	COPS5	COPS5 (#7)	COP9 signalosome complex subunit 5 OS=Homo sapiens GN=COPS5 PE=1 SV=4				7	1	0.633507	0.707023	0.562317	0.509602	1.05006	0.681192	0.679918	0.779769	0.65472
800	sp|Q7L5N1|CSN6_HUMAN	sp	Q7L5N1	COPS6	COPS6 (#3)	COP9 signalosome complex subunit 6 OS=Homo sapiens GN=COPS6 PE=1 SV=1				3	1	0.697661	0.683089	0.627934	0.589681	1.00996	0.641517	0.709058	0.823217	0.686706
801	sp|Q9H9Q2|CSN7B_HUMAN	sp	Q9H9Q2	COPS7B	COPS7B (#3)	COP9 signalosome complex subunit 7b OS=Homo sapiens GN=COPS7B PE=1 SV=1				3	1	0.979178	1.0488	1.04215	1.09166	1.15905	1.03808	0.96061	1.11705	1.14829
802	sp|Q99627|CSN8_HUMAN	sp	Q99627	COPS8	COPS8 (#9)	COP9 signalosome complex subunit 8 OS=Homo sapiens GN=COPS8 PE=1 SV=1				9	1	0.619404	0.817765	0.758486	0.674459	0.994284	0.649821	0.690613	0.818133	0.687412
803	sp|P61923|COPZ1_HUMAN	sp	P61923	COPZ1	COPZ1 (#3)	Coatomer subunit zeta-1 OS=Homo sapiens GN=COPZ1 PE=1 SV=1				3	1	0.549758	0.778005	0.708078	0.5866	0.88133	0.544804	0.590396	0.663962	0.501267
804	sp|Q9NZJ6|COQ3_HUMAN	sp	Q9NZJ6	COQ3	COQ3 (#3)	Ubiquinone biosynthesis O-methyltransferase, mitochondrial OS=Homo sapiens GN=COQ3 PE=1 SV=3	+			3	1	1.16778	1.05181	1.26052	1.27868	0.957084	1.24574	1.10969	1.09987	1.17993
805	sp|Q5HYK3|COQ5_HUMAN	sp	Q5HYK3	COQ5	COQ5 (#8)	2-methoxy-6-polyprenyl-1,4-benzoquinol methylase, mitochondrial OS=Homo sapiens GN=COQ5 PE=1 SV=2	+			8	1	1.14305	1.04612	1.11407	1.1458	0.970694	1.14119	1.10322	1.07512	1.17249
806	sp|Q9Y2Z9|COQ6_HUMAN	sp	Q9Y2Z9	COQ6	COQ6 (#9)	Ubiquinone biosynthesis monooxygenase COQ6, mitochondrial OS=Homo sapiens GN=COQ6 PE=1 SV=2	+			9	1	1.1169	1.04952	1.10715	1.10382	1.02854	1.14881	1.11693	1.09169	1.18196
807	sp|Q99807|COQ7_HUMAN	sp	Q99807	COQ7	COQ7 (#3)	5-demethoxyubiquinone hydroxylase, mitochondrial OS=Homo sapiens GN=COQ7 PE=1 SV=3	+			3	1	1.05355	1.01079	1.04171	1.11525	1.01493	1.09831	1.06874	1.09837	1.14775
808	sp|Q8NI60|COQ8A_HUMAN	sp	Q8NI60	COQ8A	COQ8A (#22)	Atypical kinase COQ8A, mitochondrial OS=Homo sapiens GN=COQ8A PE=1 SV=1	+			22	1	1.13404	1.10663	1.18165	1.1911	0.970291	1.128	1.05163	1.08255	1.106
809	sp|Q96D53|COQ8B_HUMAN	sp	Q96D53	COQ8B	COQ8B (#3)	Atypical kinase COQ8B, mitochondrial OS=Homo sapiens GN=COQ8B PE=1 SV=2	+			3	1	1.17147	1.02375	1.07523	1.12211	0.923135	1.13886	1.10274	1.06918	1.12726
810	sp|O75208|COQ9_HUMAN	sp	O75208	COQ9	COQ9 (#3)	Ubiquinone biosynthesis protein COQ9, mitochondrial OS=Homo sapiens GN=COQ9 PE=1 SV=1	+			3	1	1.20964	1.16304	1.40647	1.40791	0.959892	1.31563	1.14868	1.09003	1.26417
811	sp|P31146|COR1A_HUMAN	sp	P31146	CORO1A	CORO1A (#9)	Coronin-1A OS=Homo sapiens GN=CORO1A PE=1 SV=4				9	1	0.765292	0.723622	0.885438	0.85365	0.922523	0.853046	0.818254	0.864907	0.878969
812	sp|Q9BR76|COR1B_HUMAN	sp	Q9BR76	CORO1B	CORO1B (#19)	Coronin-1B OS=Homo sapiens GN=CORO1B PE=1 SV=1			Actin binding proteins	19	1	0.792179	0.749991	0.842943	0.823721	0.992328	0.873724	0.878467	0.871352	0.90794
813	sp|Q9ULV4|COR1C_HUMAN	sp	Q9ULV4	CORO1C	CORO1C (#43)	Coronin-1C OS=Homo sapiens GN=CORO1C PE=1 SV=1			Actin binding proteins	43	1	0.702356	0.754265	0.793799	0.736884	0.790156	0.637377	0.674911	0.6925	0.658941
814	sp|Q92828|COR2A_HUMAN	sp	Q92828	CORO2A	CORO2A (#9)	Coronin-2A OS=Homo sapiens GN=CORO2A PE=2 SV=2			Actin binding proteins	9	1	0.690676	0.70948	0.725987	0.678278	0.781299	0.636624	0.648442	0.66634	0.618922
815	sp|P57737|CORO7_HUMAN	sp	P57737	CORO7	CORO7 (#8)	Coronin-7 OS=Homo sapiens GN=CORO7 PE=1 SV=2				8	1	0.693466	0.780096	0.74141	0.67073	0.906453	0.693216	0.668718	0.731802	0.684565
816	tr|A0A0A6YYL4|A0A0A6YYL4_HUMAN	tr	A0A0A6YYL4	CORO7-PAM16	CORO7-PAM16 (#8)	Coronin OS=Homo sapiens GN=CORO7-PAM16 PE=3 SV=1				8	1	0.909485	1.07773	0.933726	0.866068	1.05217	0.914653	1.00707	1.04126	0.891744
817	sp|Q14019|COTL1_HUMAN	sp	Q14019	COTL1	COTL1 (#19)	Coactosin-like protein OS=Homo sapiens GN=COTL1 PE=1 SV=3			Plasma membrane	19	1	0.873817	0.739602	0.848225	0.885542	1.04413	1.01778	0.88572	0.89446	0.97767
818	sp|Q9Y6N1|COX11_HUMAN	sp	Q9Y6N1	COX11	COX11 (#2)	Cytochrome c oxidase assembly protein COX11, mitochondrial OS=Homo sapiens GN=COX11 PE=1 SV=3	+			2	1	0.887678	1.0939	0.898028	0.841809	1.25028	1.08963	1.06586	1.30146	1.11879
819	sp|Q96I36|COX14_HUMAN	sp	Q96I36	COX14	COX14 (#1)	Cytochrome c oxidase assembly protein COX14 OS=Homo sapiens GN=COX14 PE=1 SV=1	+			1	1	0.89101	0.693221	0.488494	0.525591	1.00136	0.861562	0.908413	0.861886	0.734946
820	sp|Q7KZN9|COX15_HUMAN	sp	Q7KZN9	COX15	COX15 (#3)	Cytochrome c oxidase assembly protein COX15 homolog OS=Homo sapiens GN=COX15 PE=1 SV=1	+		Mitochondrion-IM	3	1	0.852658	0.88578	0.776023	0.746569	0.954525	0.788247	0.83121	0.857581	0.811118
821	sp|Q8N8Q8|COX18_HUMAN	sp	Q8N8Q8	COX18	COX18 (#5)	Mitochondrial inner membrane protein COX18 OS=Homo sapiens GN=COX18 PE=2 SV=1	+			5	1	0.773915	0.893478	0.757939	0.695093	0.997832	0.84941	0.904487	1.007	0.792197
822	sp|Q49B96|COX19_HUMAN	sp	Q49B96	COX19	COX19 (#1)	Cytochrome c oxidase assembly protein COX19 OS=Homo sapiens GN=COX19 PE=1 SV=1	+			1	1	1.20217	1.16666	1.25078	1.22877	1.02578	1.41456	1.24142	1.39801	1.3294
823	sp|Q5RI15|COX20_HUMAN	sp	Q5RI15	COX20	COX20 (#6)	Cytochrome c oxidase protein 20 homolog OS=Homo sapiens GN=COX20 PE=1 SV=2	+			6	1	0.808774	1.01588	0.875222	0.87072	1.00842	0.873904	0.929828	1.02572	0.869812
824	sp|P13073|COX41_HUMAN	sp	P13073	COX4I1	COX4I1 (#26)	Cytochrome c oxidase subunit 4 isoform 1, mitochondrial OS=Homo sapiens GN=COX4I1 PE=1 SV=1	+	+	Mitochondrion-IM	26	1	0.885173	0.980226	0.846106	0.773586	1.07757	0.864312	0.970646	0.979291	0.815112
825	sp|P20674|COX5A_HUMAN	sp	P20674	COX5A	COX5A (#6)	Cytochrome c oxidase subunit 5A, mitochondrial OS=Homo sapiens GN=COX5A PE=1 SV=2	+		Mitochondrion-IM	6	1	0.77616	0.965832	0.863556	0.793068	1.10284	0.837414	0.939333	1.01646	0.837097
826	sp|P10606|COX5B_HUMAN	sp	P10606	COX5B	COX5B (#19)	Cytochrome c oxidase subunit 5B, mitochondrial OS=Homo sapiens GN=COX5B PE=1 SV=2	+			19	1	0.835808	1.129	0.987427	0.928064	1.07618	0.88312	0.983968	1.05235	0.87498
827	sp|P12074|CX6A1_HUMAN	sp	P12074	COX6A1	COX6A1 (#6)	Cytochrome c oxidase subunit 6A1, mitochondrial OS=Homo sapiens GN=COX6A1 PE=1 SV=4	+			6	1	0.800403	1.0194	0.876662	0.840159	1.0565	0.881767	0.985475	1.03048	0.866754
828	sp|P14854|CX6B1_HUMAN	sp	P14854	COX6B1	COX6B1 (#5)	Cytochrome c oxidase subunit 6B1 OS=Homo sapiens GN=COX6B1 PE=1 SV=2	+		Mitochondrion-IM	5	1	0.808908	1.25654	1.21257	1.19235	1.02338	0.834169	0.901784	1.0369	0.91271
829	sp|P09669|COX6C_HUMAN	sp	P09669	COX6C	COX6C (#6)	Cytochrome c oxidase subunit 6C OS=Homo sapiens GN=COX6C PE=1 SV=2	+	+	Mitochondrion-IM	6	1	0.798148	1.0734	0.940118	0.876748	0.977643	0.831096	0.927849	0.983335	0.806791
830	sp|P14406|CX7A2_HUMAN	sp	P14406	COX7A2	COX7A2 (#8)	Cytochrome c oxidase subunit 7A2, mitochondrial OS=Homo sapiens GN=COX7A2 PE=1 SV=1	+		Mitochondrion-IM	8	1	0.873827	0.941387	0.763016	0.730658	1.13375	0.906131	1.02188	1.0222	0.863177
831	sp|O14548|COX7R_HUMAN	sp	O14548	COX7A2L	COX7A2L (#5)	Cytochrome c oxidase subunit 7A-related protein, mitochondrial OS=Homo sapiens GN=COX7A2L PE=1 SV=2	+		Mitochondrion-Mtx	5	1	0.844417	1.11982	1.0189	0.929792	1.09427	0.825314	0.915323	0.927329	0.781948
832	sp|P24311|COX7B_HUMAN	sp	P24311	COX7B	COX7B (#2)	Cytochrome c oxidase subunit 7B, mitochondrial OS=Homo sapiens GN=COX7B PE=1 SV=2	+			2	1	0.857092	1.05373	0.8515	0.784508	1.14049	0.845856	1.0393	0.983055	0.83136
833	sp|P15954|COX7C_HUMAN	sp	P15954	COX7C	COX7C (#4)	Cytochrome c oxidase subunit 7C, mitochondrial OS=Homo sapiens GN=COX7C PE=1 SV=1	+		Mitochondrion-IM	4	1	0.867201	1.10388	0.997745	0.877583	0.964742	0.879931	0.940488	1.03913	0.81458
834	sp|O75976|CBPD_HUMAN	sp	O75976	CPD	CPD (#20)	Carboxypeptidase D OS=Homo sapiens GN=CPD PE=1 SV=2				20	1	0.725044	0.830443	0.68945	0.694237	0.928004	0.681739	0.762293	0.765755	0.723511
835	sp|P16870|CBPE_HUMAN	sp	P16870	CPE	CPE (#17)	Carboxypeptidase E OS=Homo sapiens GN=CPE PE=1 SV=1				17	1	0.696142	0.695875	0.620113	0.593539	0.808853	0.606163	0.568199	0.537031	0.51936
836	sp|Q8NE35|CPEB3_HUMAN	sp	Q8NE35	CPEB3	CPEB3 (#3)	Cytoplasmic polyadenylation element-binding protein 3 OS=Homo sapiens GN=CPEB3 PE=1 SV=2				3	1	0.626325	0.696423	0.738049	0.659027	0.951591	0.692787	0.815771	0.96613	0.77798
837	sp|O14810|CPLX1_HUMAN	sp	O14810	CPLX1	CPLX1 (#2)	Complexin-1 OS=Homo sapiens GN=CPLX1 PE=1 SV=1				2	1	0.85497	0.8083	0.739437	0.647181	1.29395	1.13847	1.09485	0.958856	0.833157
838	sp|Q6PUV4|CPLX2_HUMAN	sp	Q6PUV4	CPLX2	CPLX2 (#4)	Complexin-2 OS=Homo sapiens GN=CPLX2 PE=2 SV=2				4	1	0.903981	0.787041	0.738904	0.680191	1.17963	1.08342	1.02237	0.92396	0.852226
839	sp|Q99829|CPNE1_HUMAN	sp	Q99829	CPNE1	CPNE1 (#1)	Copine-1 OS=Homo sapiens GN=CPNE1 PE=1 SV=1				1	1	0.799832	0.770089	0.85327	0.682474	1.23237	0.877867	0.740912	0.818255	0.873488
840	sp|O75131|CPNE3_HUMAN	sp	O75131	CPNE3	CPNE3 (#12)	Copine-3 OS=Homo sapiens GN=CPNE3 PE=1 SV=1				12	1	0.861239	0.955248	0.905292	0.948154	1.21935	0.930456	0.885869	0.925064	0.965693
841	sp|P36551|HEM6_HUMAN	sp	P36551	CPOX	CPOX (#7)	Oxygen-dependent coproporphyrinogen-III oxidase, mitochondrial OS=Homo sapiens GN=CPOX PE=1 SV=3	+	+	Mitochondrion-Mtx	7	1	1.22379	1.23054	1.44174	1.62875	1.02932	1.28149	1.15058	1.22691	1.35819
842	sp|Q9BRF8|CPPED_HUMAN	sp	Q9BRF8	CPPED1	CPPED1 (#1)	Serine/threonine-protein phosphatase CPPED1 OS=Homo sapiens GN=CPPED1 PE=1 SV=3				1	1	0.752104	0.660843	0.58025	0.596984	0.957484	0.586093	0.6006	0.696627	0.533035
843	sp|P31327|CPSM_HUMAN	sp	P31327	CPS1	CPS1 (#38)	Carbamoyl-phosphate synthase [ammonia], mitochondrial OS=Homo sapiens GN=CPS1 PE=1 SV=2	+		Mitochondrion-Mtx	38	1	1.27389	1.08177	1.27498	1.31592	0.851472	1.12307	1.0154	0.962889	1.1351
844	sp|Q16630|CPSF6_HUMAN	sp	Q16630	CPSF6	CPSF6 (#2)	Cleavage and polyadenylation specificity factor subunit 6 OS=Homo sapiens GN=CPSF6 PE=1 SV=2				2	1	0.545249	0.699491	0.523865	0.45093	1.15845	0.603925	0.812104	1.0105	0.59183
845	sp|Q8N684|CPSF7_HUMAN	sp	Q8N684	CPSF7	CPSF7 (#2)	Cleavage and polyadenylation specificity factor subunit 7 OS=Homo sapiens GN=CPSF7 PE=1 SV=1				2	1	0.705296	0.87189	0.725362	0.753375	1.13986	0.68039	0.760476	0.986692	0.712463
846	sp|Q8TCG5|CPT1C_HUMAN	sp	Q8TCG5	CPT1C	CPT1C (#6)	Carnitine O-palmitoyltransferase 1, brain isoform OS=Homo sapiens GN=CPT1C PE=1 SV=1	+			6	1	0.757083	0.938658	0.831044	0.805725	1.00537	0.788763	0.879499	0.922706	0.81708
847	sp|P23786|CPT2_HUMAN	sp	P23786	CPT2	CPT2 (#40)	Carnitine O-palmitoyltransferase 2, mitochondrial OS=Homo sapiens GN=CPT2 PE=1 SV=2	+			40	1	1.22867	1.06732	1.20579	1.26006	0.906344	1.15052	1.10548	1.04579	1.17902
848	sp|Q9H3G5|CPVL_HUMAN	sp	Q9H3G5	CPVL	CPVL (#24)	Probable serine carboxypeptidase CPVL OS=Homo sapiens GN=CPVL PE=1 SV=2				24	1	1.02514	0.802212	0.848305	0.912952	0.778195	0.84828	0.784777	0.729331	0.864791
849	sp|P29762|RABP1_HUMAN	sp	P29762	CRABP1	CRABP1 (#10)	Cellular retinoic acid-binding protein 1 OS=Homo sapiens GN=CRABP1 PE=1 SV=2				10	1	0.708013	0.718789	0.613535	0.595727	2.21273	1.69387	1.6185	1.63337	1.5629
850	sp|P29373|RABP2_HUMAN	sp	P29373	CRABP2	CRABP2 (#4)	Cellular retinoic acid-binding protein 2 OS=Homo sapiens GN=CRABP2 PE=1 SV=2				4	1	0.763121	0.808747	0.750526	0.763007	1.50307	1.20566	1.13461	1.21058	1.18346
851	sp|P43155|CACP_HUMAN	sp	P43155	CRAT	CRAT (#14)	Carnitine O-acetyltransferase OS=Homo sapiens GN=CRAT PE=1 SV=5	+		Mitochondrion-Mtx	14	1	1.22804	1.05858	1.24265	1.2433	0.83353	1.10266	1.0381	0.944011	1.11525
852	sp|O75629|CREG1_HUMAN	sp	O75629	CREG1	CREG1 (#1)	Protein CREG1 OS=Homo sapiens GN=CREG1 PE=1 SV=1			Lysosome	1	1	1.02586	0.733786	0.864364	0.81966	0.910436	1.14145	0.781772	0.652103	1.069
853	sp|Q96HD1|CREL1_HUMAN	sp	Q96HD1	CRELD1	CRELD1 (#6)	Cysteine-rich with EGF-like domain protein 1 OS=Homo sapiens GN=CRELD1 PE=1 SV=3			ER-Membrane	6	1	0.723285	0.867941	0.780381	0.804977	0.835169	0.656576	0.706239	0.783416	0.691735
854	sp|Q6UXH1|CREL2_HUMAN	sp	Q6UXH1	CRELD2	CRELD2 (#4)	Cysteine-rich with EGF-like domain protein 2 OS=Homo sapiens GN=CRELD2 PE=1 SV=1			ER-Membrane	4	1	0.858597	0.826654	0.743813	0.843127	0.727936	0.718195	0.736647	0.736124	0.708224
855	sp|P52943|CRIP2_HUMAN	sp	P52943	CRIP2	CRIP2 (#3)	Cysteine-rich protein 2 OS=Homo sapiens GN=CRIP2 PE=1 SV=1				3	1	0.744053	0.758284	0.788068	0.684661	0.906076	0.85317	0.800873	0.814848	0.810427
856	sp|P46108|CRK_HUMAN	sp	P46108	CRK	CRK (#8)	Adapter molecule crk OS=Homo sapiens GN=CRK PE=1 SV=2				8	1	0.698858	0.74064	0.736931	0.714939	0.909384	0.672965	0.636652	0.701082	0.679084
857	sp|P46109|CRKL_HUMAN	sp	P46109	CRKL	CRKL (#8)	Crk-like protein OS=Homo sapiens GN=CRKL PE=1 SV=1				8	1	0.679667	0.703664	0.644928	0.588882	0.935379	0.691885	0.638354	0.70548	0.629721
858	sp|Q14194|DPYL1_HUMAN	sp	Q14194	CRMP1	CRMP1 (#104)	Dihydropyrimidinase-related protein 1 OS=Homo sapiens GN=CRMP1 PE=1 SV=1				104	1	0.643915	0.699572	0.607771	0.541962	0.985319	0.670588	0.630112	0.689447	0.599589
859	sp|Q5TZA2|CROCC_HUMAN	sp	Q5TZA2	CROCC	CROCC (#8)	Rootletin OS=Homo sapiens GN=CROCC PE=1 SV=1				8	1	0.677455	0.706053	0.698923	0.607394	0.886628	0.678057	0.692197	0.729641	0.662052
860	sp|Q9UKG9|OCTC_HUMAN	sp	Q9UKG9	CROT	CROT (#5)	Peroxisomal carnitine O-octanoyltransferase OS=Homo sapiens GN=CROT PE=1 SV=2	+			5	1	0.851587	0.848385	0.925516	0.955582	1.0008	0.969932	0.980366	1.0247	1.13122
861	sp|O75718|CRTAP_HUMAN	sp	O75718	CRTAP	CRTAP (#6)	Cartilage-associated protein OS=Homo sapiens GN=CRTAP PE=1 SV=1			ER-Lumen	6	1	0.805985	0.722502	0.689502	0.713547	0.849258	0.717662	0.785503	0.736002	0.758591
862	sp|Q08257|QOR_HUMAN	sp	Q08257	CRYZ	CRYZ (#7)	Quinone oxidoreductase OS=Homo sapiens GN=CRYZ PE=1 SV=1	+		Mitochondrion-Mtx	7	1	1.27149	1.01255	1.15312	1.25861	0.15933	0.112747	0.130333	0.166876	0.13508
863	sp|O95825|QORL1_HUMAN	sp	O95825	CRYZL1	CRYZL1 (#3)	Quinone oxidoreductase-like protein 1 OS=Homo sapiens GN=CRYZL1 PE=1 SV=2				3	1	0.619536	0.633341	0.601771	0.555124	0.964156	0.654547	0.634296	0.71909	0.684521
864	sp|O75390|CISY_HUMAN	sp	O75390	CS	CS (#58)	Citrate synthase, mitochondrial OS=Homo sapiens GN=CS PE=1 SV=2	+		Mitochondrion-Mtx	58	1	1.24814	1.08737	1.25293	1.29038	0.913745	1.19649	1.11065	1.02717	1.21091
865	sp|O75534|CSDE1_HUMAN	sp	O75534	CSDE1	CSDE1 (#22)	Cold shock domain-containing protein E1 OS=Homo sapiens GN=CSDE1 PE=1 SV=2				22	1	0.609623	0.670199	0.656629	0.599335	0.92235	0.634059	0.664711	0.775077	0.660396
866	tr|E9PLT0|E9PLT0_HUMAN	tr	E9PLT0	CSDE1	CSDE1 (#3)	Cold shock domain-containing protein E1 OS=Homo sapiens GN=CSDE1 PE=1 SV=1				3	1	0.490802	0.638371	0.634773	0.741656	0.892446	0.591126	0.601754	0.880499	0.625009
867	sp|P55060|XPO2_HUMAN	sp	P55060	CSE1L	CSE1L (#17)	Exportin-2 OS=Homo sapiens GN=CSE1L PE=1 SV=3				17	1	0.78174	0.843249	0.648279	0.635909	1.00279	0.766858	0.849628	0.885948	0.824829
868	sp|P41240|CSK_HUMAN	sp	P41240	CSK	CSK (#3)	Tyrosine-protein kinase CSK OS=Homo sapiens GN=CSK PE=1 SV=1				3	1	0.641441	0.720723	0.68531	0.631419	0.949529	0.677396	0.638004	0.677322	0.67537
869	sp|P48729|KC1A_HUMAN	sp	P48729	CSNK1A1	CSNK1A1 (#2)	Casein kinase I isoform alpha OS=Homo sapiens GN=CSNK1A1 PE=1 SV=2				2	1	0.638738	0.773673	0.70358	0.565328	0.980793	0.699195	0.727664	0.791916	0.688719
870	sp|P49674|KC1E_HUMAN	sp	P49674	CSNK1E	CSNK1E (#5)	Casein kinase I isoform epsilon OS=Homo sapiens GN=CSNK1E PE=1 SV=1				5	1	0.654677	0.757499	0.711797	0.668802	0.992851	0.706808	0.755896	0.869086	0.727388
871	sp|Q9HCP0|KC1G1_HUMAN	sp	Q9HCP0	CSNK1G1	CSNK1G1 (#1)	Casein kinase I isoform gamma-1 OS=Homo sapiens GN=CSNK1G1 PE=1 SV=1				1	1	0.674892	0.711345	0.736771	0.747224	0.805897	0.689456	0.751915	0.775447	0.6966
872	sp|Q9Y6M4|KC1G3_HUMAN	sp	Q9Y6M4	CSNK1G3	CSNK1G3 (#2)	Casein kinase I isoform gamma-3 OS=Homo sapiens GN=CSNK1G3 PE=1 SV=2			Plasma membrane	2	1	0.628161	0.81041	0.734638	0.7192	0.876449	0.648017	0.785334	0.84543	0.645572
873	sp|P68400|CSK21_HUMAN	sp	P68400	CSNK2A1	CSNK2A1 (#19)	Casein kinase II subunit alpha OS=Homo sapiens GN=CSNK2A1 PE=1 SV=1				19	1	0.6882	0.939939	0.946022	0.820284	1.10949	0.726815	0.779017	0.919405	0.767315
874	sp|P19784|CSK22_HUMAN	sp	P19784	CSNK2A2	CSNK2A2 (#13)	Casein kinase II subunit alpha' OS=Homo sapiens GN=CSNK2A2 PE=1 SV=1				13	1	0.680443	0.776552	0.684572	0.625963	1.01362	0.701923	0.7426	0.869008	0.730593
875	sp|P67870|CSK2B_HUMAN	sp	P67870	CSNK2B	CSNK2B (#7)	Casein kinase II subunit beta OS=Homo sapiens GN=CSNK2B PE=1 SV=1				7	1	0.661389	0.774117	0.717903	0.646352	1.04858	0.71764	0.700668	0.830112	0.687776
876	sp|Q6UVK1|CSPG4_HUMAN	sp	Q6UVK1	CSPG4	CSPG4 (#1)	Chondroitin sulfate proteoglycan 4 OS=Homo sapiens GN=CSPG4 PE=1 SV=2			Plasma membrane	1	1	0.78465	1.0323	0.957135	0.937986	0.783109	0.731929	0.665594	0.683402	0.740615
877	sp|Q16527|CSRP2_HUMAN	sp	Q16527	CSRP2	CSRP2 (#3)	Cysteine and glycine-rich protein 2 OS=Homo sapiens GN=CSRP2 PE=1 SV=3				3	1	0.53483	0.740926	0.690496	0.620819	0.875625	0.706006	0.781698	0.810028	0.675676
878	sp|P01034|CYTC_HUMAN	sp	P01034	CST3	CST3 (#2)	Cystatin-C OS=Homo sapiens GN=CST3 PE=1 SV=1				2	1	0.767769	0.884301	0.821844	0.835018	0.777985	0.675362	0.658528	0.723948	0.680254
879	sp|P04080|CYTB_HUMAN	sp	P04080	CSTB	CSTB (#7)	Cystatin-B OS=Homo sapiens GN=CSTB PE=1 SV=2				7	1	0.709398	0.605624	0.529781	0.531446	0.807782	0.596172	0.557923	0.610403	0.55783
880	sp|Q9H0L4|CSTFT_HUMAN	sp	Q9H0L4	CSTF2T	CSTF2T (#2)	Cleavage stimulation factor subunit 2 tau variant OS=Homo sapiens GN=CSTF2T PE=1 SV=1				2	1	0.853199	0.884351	0.804128	0.789598	1.19933	1.07821	1.0593	1.09289	0.981418
881	sp|Q96RT6|CTGE2_HUMAN	sp	Q96RT6	CTAGE1	CTAGE1 (#1)	cTAGE family member 2 OS=Homo sapiens GN=CTAGE1 PE=1 SV=2				1	1	0.764197	0.925934	0.810401	0.776384	0.854321	0.78908	0.767744	0.75003	0.816934
882	sp|Q13363|CTBP1_HUMAN	sp	Q13363	CTBP1	CTBP1 (#3)	C-terminal-binding protein 1 OS=Homo sapiens GN=CTBP1 PE=1 SV=2				3	1	0.725778	1.01838	0.657189	0.607354	0.994927	0.638374	0.806171	0.900975	0.726715
883	sp|P56545|CTBP2_HUMAN	sp	P56545	CTBP2	CTBP2 (#2)	C-terminal-binding protein 2 OS=Homo sapiens GN=CTBP2 PE=1 SV=1				2	1	0.705344	0.994541	0.634996	0.648517	1.07642	0.698559	0.963276	0.892897	0.748716
884	sp|Q01459|DIAC_HUMAN	sp	Q01459	CTBS	CTBS (#1)	Di-N-acetylchitobiase OS=Homo sapiens GN=CTBS PE=1 SV=1				1	1	0.928436	0.826938	0.842406	0.840699	0.686183	0.744507	0.820822	0.790427	0.903068
885	sp|P35221|CTNA1_HUMAN	sp	P35221	CTNNA1	CTNNA1 (#63)	Catenin alpha-1 OS=Homo sapiens GN=CTNNA1 PE=1 SV=1				63	1	0.627819	0.697698	0.632167	0.600998	0.869755	0.647102	0.685747	0.732157	0.641555
886	sp|P26232|CTNA2_HUMAN	sp	P26232	CTNNA2	CTNNA2 (#39)	Catenin alpha-2 OS=Homo sapiens GN=CTNNA2 PE=1 SV=5				39	1	0.613952	0.753174	0.681146	0.650866	0.890453	0.649238	0.703099	0.773423	0.663421
887	sp|P35222|CTNB1_HUMAN	sp	P35222	CTNNB1	CTNNB1 (#36)	Catenin beta-1 OS=Homo sapiens GN=CTNNB1 PE=1 SV=1				36	1	0.631102	0.761405	0.698835	0.645869	0.963584	0.686286	0.711498	0.773691	0.667457
888	sp|Q8WYA6|CTBL1_HUMAN	sp	Q8WYA6	CTNNBL1	CTNNBL1 (#1)	Beta-catenin-like protein 1 OS=Homo sapiens GN=CTNNBL1 PE=1 SV=1				1	1	0.672567	1.09504	0.776234	0.638209	1.02312	0.677629	0.819509	0.909684	0.689549
889	sp|O60716|CTND1_HUMAN	sp	O60716	CTNND1	CTNND1 (#82)	Catenin delta-1 OS=Homo sapiens GN=CTNND1 PE=1 SV=1				82	1	0.635939	0.816694	0.791672	0.7386	0.896168	0.672507	0.736566	0.780022	0.711696
890	sp|Q9UQB3|CTND2_HUMAN	sp	Q9UQB3	CTNND2	CTNND2 (#1)	Catenin delta-2 OS=Homo sapiens GN=CTNND2 PE=1 SV=3				1	1	0.64636	0.76083	0.647076	0.489906	1.03008	0.766221	0.731123	0.823888	0.735421
891	sp|P17812|PYRG1_HUMAN	sp	P17812	CTPS1	CTPS1 (#18)	CTP synthase 1 OS=Homo sapiens GN=CTPS1 PE=1 SV=2				18	1	0.691727	0.738484	0.636834	0.563415	1.0824	0.742578	0.700964	0.747993	0.691026
892	sp|Q9NRF8|PYRG2_HUMAN	sp	Q9NRF8	CTPS2	CTPS2 (#7)	CTP synthase 2 OS=Homo sapiens GN=CTPS2 PE=1 SV=1				7	1	0.753704	0.786469	0.733992	0.706048	1.0878	0.790211	0.743328	0.822314	0.757894
893	sp|P10619|PPGB_HUMAN	sp	P10619	CTSA	CTSA (#10)	Lysosomal protective protein OS=Homo sapiens GN=CTSA PE=1 SV=2			Lysosome	10	1	1.05056	0.83052	0.896061	0.967409	0.791589	0.85926	0.738406	0.699934	0.86216
894	sp|P07858|CATB_HUMAN	sp	P07858	CTSB	CTSB (#21)	Cathepsin B OS=Homo sapiens GN=CTSB PE=1 SV=3			Lysosome	21	1	1.04445	0.689189	0.857318	0.955445	0.566516	0.735211	0.608089	0.542351	0.764813
895	sp|P53634|CATC_HUMAN	sp	P53634	CTSC	CTSC (#20)	Dipeptidyl peptidase 1 OS=Homo sapiens GN=CTSC PE=1 SV=2			Lysosome	20	1	1.08463	0.717647	0.75903	0.866874	0.756759	0.853364	0.78171	0.671304	0.864939
896	sp|P09668|CATH_HUMAN	sp	P09668	CTSH	CTSH (#1)	Pro-cathepsin H OS=Homo sapiens GN=CTSH PE=1 SV=4				1	1	0.85573	0.657479	0.709016	0.802762	0.782613	0.92348	0.906561	0.787041	0.668083
897	sp|P07711|CATL1_HUMAN	sp	P07711	CTSL	CTSL (#7)	Cathepsin L1 OS=Homo sapiens GN=CTSL PE=1 SV=2			Lysosome	7	1	1.06553	0.741052	0.873874	0.990408	0.692838	0.82313	0.714029	0.648888	0.848234
898	sp|P43234|CATO_HUMAN	sp	P43234	CTSO	CTSO (#1)	Cathepsin O OS=Homo sapiens GN=CTSO PE=2 SV=1				1	1	0.922927	0.600388	0.638058	0.756029	0.629276	0.680773	0.773682	0.670004	0.584739
899	sp|Q9UBR2|CATZ_HUMAN	sp	Q9UBR2	CTSZ	CTSZ (#5)	Cathepsin Z OS=Homo sapiens GN=CTSZ PE=1 SV=1			Lysosome	5	1	1.09006	0.688281	0.753534	0.927199	0.658106	0.776516	0.662265	0.575396	0.811005
900	sp|Q14247|SRC8_HUMAN	sp	Q14247	CTTN	CTTN (#28)	Src substrate cortactin OS=Homo sapiens GN=CTTN PE=1 SV=2			Actin binding proteins	28	1	0.682764	0.733205	0.838876	0.739634	0.961719	0.779029	0.74733	0.8776	0.795181
901	sp|Q9P2B4|CT2NL_HUMAN	sp	Q9P2B4	CTTNBP2NL	CTTNBP2NL (#5)	CTTNBP2 N-terminal-like protein OS=Homo sapiens GN=CTTNBP2NL PE=1 SV=2				5	1	0.650363	0.872357	0.674067	0.566067	1.09913	0.786225	0.884666	0.969123	0.783804
902	sp|Q13616|CUL1_HUMAN	sp	Q13616	CUL1	CUL1 (#9)	Cullin-1 OS=Homo sapiens GN=CUL1 PE=1 SV=2				9	1	0.674171	0.737889	0.61667	0.610884	0.894674	0.694012	0.725895	0.77929	0.693965
903	sp|Q13617|CUL2_HUMAN	sp	Q13617	CUL2	CUL2 (#5)	Cullin-2 OS=Homo sapiens GN=CUL2 PE=1 SV=2		+		5	1	0.751531	0.79793	0.816214	0.766818	0.953925	0.766046	0.752814	0.844238	0.793282
904	sp|Q13618|CUL3_HUMAN	sp	Q13618	CUL3	CUL3 (#11)	Cullin-3 OS=Homo sapiens GN=CUL3 PE=1 SV=2				11	1	0.648903	0.74103	0.66619	0.622412	0.941044	0.678749	0.708013	0.768323	0.68162
905	sp|Q13620|CUL4B_HUMAN	sp	Q13620	CUL4B	CUL4B (#2)	Cullin-4B OS=Homo sapiens GN=CUL4B PE=1 SV=4				2	1	0.698784	0.760937	0.642015	0.540317	0.955163	0.663062	0.734231	0.741141	0.710422
906	sp|Q93034|CUL5_HUMAN	sp	Q93034	CUL5	CUL5 (#15)	Cullin-5 OS=Homo sapiens GN=CUL5 PE=1 SV=4				15	1	0.624931	0.709495	0.643508	0.592328	0.912599	0.63289	0.674968	0.735163	0.656797
907	sp|Q14999|CUL7_HUMAN	sp	Q14999	CUL7	CUL7 (#3)	Cullin-7 OS=Homo sapiens GN=CUL7 PE=1 SV=2				3	1	0.678324	0.778035	0.704035	0.632128	0.939816	0.697645	0.653148	0.612462	0.585671
908	sp|O60888|CUTA_HUMAN	sp	O60888	CUTA	CUTA (#6)	Protein CutA OS=Homo sapiens GN=CUTA PE=1 SV=2				6	1	0.962838	0.930958	0.965319	0.965517	1.23003	1.10618	1.01055	0.994394	1.04224
909	sp|Q13948|CASP_HUMAN	sp	Q13948	CUX1	CUX1 (#6)	Protein CASP OS=Homo sapiens GN=CUX1 PE=1 SV=2				6	1	0.753779	0.93331	0.781753	0.772136	0.963997	0.734231	0.870731	0.915765	0.839979
910	sp|P78310|CXAR_HUMAN	sp	P78310	CXADR	CXADR (#5)	Coxsackievirus and adenovirus receptor OS=Homo sapiens GN=CXADR PE=1 SV=1			Plasma membrane	5	1	0.661799	0.817506	0.810622	0.731196	1.19778	0.891193	0.89114	0.988462	0.894665
911	sp|P61073|CXCR4_HUMAN	sp	P61073	CXCR4	CXCR4 (#5)	C-X-C chemokine receptor type 4 OS=Homo sapiens GN=CXCR4 PE=1 SV=1			Plasma membrane	5	1	0.623761	0.702715	0.542553	0.518524	1.10083	0.726896	0.805877	0.840941	0.719671
912	sp|P00167|CYB5_HUMAN	sp	P00167	CYB5A	CYB5A (#2)	Cytochrome b5 OS=Homo sapiens GN=CYB5A PE=1 SV=2	+			2	1	0.686229	1.07981	0.966921	0.974264	0.869812	0.621424	0.745366	0.921929	0.721062
913	sp|O43169|CYB5B_HUMAN	sp	O43169	CYB5B	CYB5B (#21)	Cytochrome b5 type B OS=Homo sapiens GN=CYB5B PE=1 SV=2	+	+		21	1	0.612613	0.966172	0.809971	0.785576	0.875059	0.608785	0.746689	0.865726	0.705844
914	sp|Q9UHQ9|NB5R1_HUMAN	sp	Q9UHQ9	CYB5R1	CYB5R1 (#16)	NADH-cytochrome b5 reductase 1 OS=Homo sapiens GN=CYB5R1 PE=1 SV=1				16	1	0.894791	0.968545	0.835384	0.817464	0.989373	0.856	0.892366	0.904796	0.806559
915	sp|P00387|NB5R3_HUMAN	sp	P00387	CYB5R3	CYB5R3 (#43)	NADH-cytochrome b5 reductase 3 OS=Homo sapiens GN=CYB5R3 PE=1 SV=3	+	+		43	1	0.785617	0.896505	0.803633	0.818197	0.986698	0.778281	0.843028	0.887739	0.811548
916	sp|P08574|CY1_HUMAN	sp	P08574	CYC1	CYC1 (#29)	Cytochrome c1, heme protein, mitochondrial OS=Homo sapiens GN=CYC1 PE=1 SV=3	+	+	Mitochondrion-IM	29	1	0.862418	1.09543	0.853013	0.792505	1.15259	0.902804	1.05057	1.11448	0.903674
917	sp|P99999|CYC_HUMAN	sp	P99999	CYCS	CYCS (#27)	Cytochrome c OS=Homo sapiens GN=CYCS PE=1 SV=2	+	+	Mitochondrion-Mtx	27	1	1.33219	1.19999	1.42543	1.55734	0.957573	1.33284	1.13739	1.13241	1.3818
918	sp|Q7L576|CYFP1_HUMAN	sp	Q7L576	CYFIP1	CYFIP1 (#21)	Cytoplasmic FMR1-interacting protein 1 OS=Homo sapiens GN=CYFIP1 PE=1 SV=1				21	1	0.636891	0.63997	0.615943	0.576992	0.940966	0.680936	0.678094	0.729735	0.669137
919	tr|E7EVJ5|E7EVJ5_HUMAN	tr	E7EVJ5	CYFIP2	CYFIP2 (#18)	Cytoplasmic FMR1-interacting protein 2 OS=Homo sapiens GN=CYFIP2 PE=1 SV=1				18	1	0.682223	0.695232	0.637556	0.616238	0.992588	0.751877	0.770939	0.842615	0.775873
920	sp|Q6UW02|CP20A_HUMAN	sp	Q6UW02	CYP20A1	CYP20A1 (#8)	Cytochrome P450 20A1 OS=Homo sapiens GN=CYP20A1 PE=1 SV=1			ER-Membrane	8	1	0.738094	0.811337	0.677524	0.694685	0.952906	0.754106	0.833927	0.85678	0.770456
921	sp|Q16850|CP51A_HUMAN	sp	Q16850	CYP51A1	CYP51A1 (#37)	Lanosterol 14-alpha demethylase OS=Homo sapiens GN=CYP51A1 PE=1 SV=3			ER-Membrane	37	1	0.76016	0.82967	0.701543	0.729863	0.970403	0.761506	0.85659	0.853019	0.796907
922	sp|O75881|CP7B1_HUMAN	sp	O75881	CYP7B1	CYP7B1 (#3)	25-hydroxycholesterol 7-alpha-hydroxylase OS=Homo sapiens GN=CYP7B1 PE=1 SV=2				3	1	0.888531	1.06615	0.884309	0.924534	1.26022	1.01473	1.1086	1.18307	1.13786
923	sp|Q99418|CYH2_HUMAN	sp	Q99418	CYTH2	CYTH2 (#6)	Cytohesin-2 OS=Homo sapiens GN=CYTH2 PE=1 SV=2				6	1	0.738275	0.753355	0.735565	0.683625	0.948254	0.772288	0.802857	0.808843	0.736356
924	sp|Q9Y4D1|DAAM1_HUMAN	sp	Q9Y4D1	DAAM1	DAAM1 (#7)	Disheveled-associated activator of morphogenesis 1 OS=Homo sapiens GN=DAAM1 PE=1 SV=2				7	1	0.688414	0.779777	0.677858	0.665676	0.87258	0.675509	0.700075	0.759287	0.647937
925	sp|Q5VWQ8|DAB2P_HUMAN	sp	Q5VWQ8	DAB2IP	DAB2IP (#3)	Disabled homolog 2-interacting protein OS=Homo sapiens GN=DAB2IP PE=1 SV=2				3	1	0.738504	0.73057	0.710364	0.687132	0.820974	0.744906	0.689908	0.70585	0.695614
926	sp|P61803|DAD1_HUMAN	sp	P61803	DAD1	DAD1 (#3)	Dolichyl-diphosphooligosaccharide--protein glycosyltransferase subunit DAD1 OS=Homo sapiens GN=DAD1 PE=1 SV=3			ER-Membrane	3	1	0.724971	0.818015	0.69897	0.701102	0.790641	0.649556	0.739229	0.759755	0.693132
927	sp|Q14118|DAG1_HUMAN	sp	Q14118	DAG1	DAG1 (#6)	Dystroglycan OS=Homo sapiens GN=DAG1 PE=1 SV=2			Plasma membrane	6	1	0.602952	0.594228	0.520324	0.499168	0.857391	0.629767	0.698449	0.699578	0.610661
928	sp|Q8NCG7|DGLB_HUMAN	sp	Q8NCG7	DAGLB	DAGLB (#2)	Sn1-specific diacylglycerol lipase beta OS=Homo sapiens GN=DAGLB PE=1 SV=2			Endosome	2	1	0.697954	0.769588	0.645573	0.634259	0.981831	0.770865	0.808098	0.762701	0.718897
929	sp|P51398|RT29_HUMAN	sp	P51398	DAP3	DAP3 (#16)	28S ribosomal protein S29, mitochondrial OS=Homo sapiens GN=DAP3 PE=1 SV=1	+		Mitochondrion-Mtx	16	1	1.20094	1.07182	1.29242	1.30238	0.931325	1.16903	1.10266	1.05912	1.20369
930	sp|P53355|DAPK1_HUMAN	sp	P53355	DAPK1	DAPK1 (#7)	Death-associated protein kinase 1 OS=Homo sapiens GN=DAPK1 PE=1 SV=6				7	1	0.718096	0.740507	0.690065	0.688811	0.832901	0.660082	0.694885	0.704719	0.669902
931	sp|P14868|SYDC_HUMAN	sp	P14868	DARS	DARS (#36)	Aspartate--tRNA ligase, cytoplasmic OS=Homo sapiens GN=DARS PE=1 SV=2				36	1	0.706816	0.794862	0.704363	0.702032	0.935286	0.67602	0.730133	0.799211	0.733523
932	sp|Q6PI48|SYDM_HUMAN	sp	Q6PI48	DARS2	DARS2 (#15)	Aspartate--tRNA ligase, mitochondrial OS=Homo sapiens GN=DARS2 PE=1 SV=1	+		Mitochondrion-Mtx	15	1	1.30537	1.14299	1.36141	1.40034	0.936348	1.2225	1.1235	1.05601	1.2376
933	sp|Q96EP5|DAZP1_HUMAN	sp	Q96EP5	DAZAP1	DAZAP1 (#2)	DAZ-associated protein 1 OS=Homo sapiens GN=DAZAP1 PE=1 SV=1				2	1	0.790942	0.773755	0.654716	0.577612	1.07797	0.81047	0.913636	1.03345	0.798223
934	sp|P07108|ACBP_HUMAN	sp	P07108	DBI	DBI (#2)	Acyl-CoA-binding protein OS=Homo sapiens GN=DBI PE=1 SV=2	+			2	1	0.645743	0.695634	0.679269	0.630174	0.98923	0.746583	0.65652	0.729632	0.652233
935	sp|Q16643|DREB_HUMAN	sp	Q16643	DBN1	DBN1 (#102)	Drebrin OS=Homo sapiens GN=DBN1 PE=1 SV=4			Actin binding proteins	102	1	0.721175	0.779491	0.851159	0.759707	0.915917	0.739898	0.78437	0.839727	0.77949
936	tr|D6R9W4|D6R9W4_HUMAN	tr	D6R9W4	DBN1	DBN1 (#1)	Drebrin (Fragment) OS=Homo sapiens GN=DBN1 PE=1 SV=1				1	1	0.721283	0.760293	0.746152	0.721136	0.852354	0.788267	0.901888	0.813314	0.715525
937	sp|Q9UJU6|DBNL_HUMAN	sp	Q9UJU6	DBNL	DBNL (#14)	Drebrin-like protein OS=Homo sapiens GN=DBNL PE=1 SV=1			Actin binding proteins	14	1	0.737322	0.740558	0.797831	0.750708	0.971508	0.822859	0.763065	0.85678	0.842156
938	sp|P11182|ODB2_HUMAN	sp	P11182	DBT	DBT (#22)	Lipoamide acyltransferase component of branched-chain alpha-keto acid dehydrogenase complex, mitochondrial OS=Homo sapiens GN=DBT PE=1 SV=3	+		Mitochondrion-Mtx	22	1	1.08586	1.01558	0.998707	1.03258	1.00017	1.13135	1.16443	1.1321	1.12391
939	sp|Q9Y4B6|DCAF1_HUMAN	sp	Q9Y4B6	DCAF1	DCAF1 (#2)	DDB1- and CUL4-associated factor 1 OS=Homo sapiens GN=DCAF1 PE=1 SV=3				2	1	0.733294	0.733957	0.721962	0.721598	0.905363	0.724065	0.726629	0.786417	0.781229
940	sp|P61962|DCAF7_HUMAN	sp	P61962	DCAF7	DCAF7 (#1)	DDB1- and CUL4-associated factor 7 OS=Homo sapiens GN=DCAF7 PE=1 SV=1				1	1	0.700734	0.826	0.720871	0.609278	1.14798	0.65122	0.904392	0.811256	0.728552
941	sp|Q8WVC6|DCAKD_HUMAN	sp	Q8WVC6	DCAKD	DCAKD (#15)	Dephospho-CoA kinase domain-containing protein OS=Homo sapiens GN=DCAKD PE=1 SV=1	+			15	1	0.779459	0.941881	0.864909	0.882557	1.0504	0.821534	0.901196	0.937045	0.884884
942	sp|P43146|DCC_HUMAN	sp	P43146	DCC	DCC (#1)	Netrin receptor DCC OS=Homo sapiens GN=DCC PE=1 SV=2				1	1	0.665406	0.68933	0.683967	0.607252	0.734702	0.610431	0.591362	0.702479	0.61844
943	sp|Q96JQ0|PCD16_HUMAN	sp	Q96JQ0	DCHS1	DCHS1 (#24)	Protocadherin-16 OS=Homo sapiens GN=DCHS1 PE=1 SV=1				24	1	0.611215	0.818104	0.736162	0.659349	0.988381	0.689003	0.836448	0.930471	0.793333
944	sp|O15075|DCLK1_HUMAN	sp	O15075	DCLK1	DCLK1 (#8)	Serine/threonine-protein kinase DCLK1 OS=Homo sapiens GN=DCLK1 PE=1 SV=2				8	1	0.633149	0.714526	0.688144	0.614693	0.967749	0.677488	0.722484	0.778946	0.696245
945	sp|Q9NPI6|DCP1A_HUMAN	sp	Q9NPI6	DCP1A	DCP1A (#6)	mRNA-decapping enzyme 1A OS=Homo sapiens GN=DCP1A PE=1 SV=2				6	1	0.580633	0.713832	0.770085	0.552439	1.02104	0.773153	0.795573	1.0468	0.725177
946	sp|Q8IZD4|DCP1B_HUMAN	sp	Q8IZD4	DCP1B	DCP1B (#2)	mRNA-decapping enzyme 1B OS=Homo sapiens GN=DCP1B PE=1 SV=2				2	1	0.522347	0.666212	0.718962	0.532082	0.99359	0.69736	0.783704	0.966084	0.770874
947	sp|Q8IU60|DCP2_HUMAN	sp	Q8IU60	DCP2	DCP2 (#1)	m7GpppN-mRNA hydrolase OS=Homo sapiens GN=DCP2 PE=1 SV=2				1	1	0.684731	0.99772	0.877763	0.75322	0.854234	0.67664	0.827118	0.791479	0.736694
948	sp|Q14203|DCTN1_HUMAN	sp	Q14203	DCTN1	DCTN1 (#85)	Dynactin subunit 1 OS=Homo sapiens GN=DCTN1 PE=1 SV=3				85	1	0.61254	0.796445	0.700379	0.636429	0.944149	0.630215	0.685732	0.748998	0.664294
949	sp|Q13561|DCTN2_HUMAN	sp	Q13561	DCTN2	DCTN2 (#33)	Dynactin subunit 2 OS=Homo sapiens GN=DCTN2 PE=1 SV=4				33	1	0.628036	0.884242	0.801497	0.706862	1.01501	0.68773	0.761229	0.808657	0.684536
950	sp|O75935|DCTN3_HUMAN	sp	O75935	DCTN3	DCTN3 (#6)	Dynactin subunit 3 OS=Homo sapiens GN=DCTN3 PE=1 SV=1				6	1	0.610705	0.733941	0.597097	0.548902	0.888566	0.611607	0.676351	0.695675	0.593304
951	sp|Q9UJW0|DCTN4_HUMAN	sp	Q9UJW0	DCTN4	DCTN4 (#13)	Dynactin subunit 4 OS=Homo sapiens GN=DCTN4 PE=1 SV=1				13	1	0.634958	0.777021	0.680449	0.606346	0.942341	0.626654	0.673625	0.735359	0.647616
952	sp|Q9BTE1|DCTN5_HUMAN	sp	Q9BTE1	DCTN5	DCTN5 (#3)	Dynactin subunit 5 OS=Homo sapiens GN=DCTN5 PE=1 SV=1				3	1	0.691889	0.76816	0.623583	0.582117	0.901865	0.653154	0.698791	0.722567	0.650759
953	sp|O00399|DCTN6_HUMAN	sp	O00399	DCTN6	DCTN6 (#1)	Dynactin subunit 6 OS=Homo sapiens GN=DCTN6 PE=1 SV=1				1	1	0.617914	0.745051	0.602258	0.593865	1.04021	0.700393	0.780468	0.717395	0.720525
954	sp|Q96GG9|DCNL1_HUMAN	sp	Q96GG9	DCUN1D1	DCUN1D1 (#1)	DCN1-like protein 1 OS=Homo sapiens GN=DCUN1D1 PE=1 SV=1				1	1	0.694228	0.729728	0.759664	0.599668	0.848507	0.631376	0.660463	0.86895	0.619387
955	sp|Q9BTE7|DCNL5_HUMAN	sp	Q9BTE7	DCUN1D5	DCUN1D5 (#1)	DCN1-like protein 5 OS=Homo sapiens GN=DCUN1D5 PE=1 SV=1				1	1	0.532037	0.743653	0.60653	0.574102	0.857466	0.533043	0.643664	0.726404	0.776909
956	tr|A8K340|A8K340_HUMAN	tr	A8K340	DCX	DCX (#44)	Neuronal migration protein doublecortin OS=Homo sapiens GN=DCX PE=1 SV=1				44	1	0.63186	0.71699	0.654455	0.575841	0.975627	0.691057	0.72298	0.750485	0.67157
957	sp|Q7Z4W1|DCXR_HUMAN	sp	Q7Z4W1	DCXR	DCXR (#19)	L-xylulose reductase OS=Homo sapiens GN=DCXR PE=1 SV=2	+		Mitochondrion-OM	19	1	1.26564	1.04603	1.21036	1.26489	0.914474	1.19025	1.04936	0.99226	1.18402
958	sp|O94760|DDAH1_HUMAN	sp	O94760	DDAH1	DDAH1 (#5)	N(G),N(G)-dimethylarginine dimethylaminohydrolase 1 OS=Homo sapiens GN=DDAH1 PE=1 SV=3	+		Plasma membrane	5	1	0.763151	0.622372	0.59078	0.572114	0.820463	0.686837	0.631851	0.640034	0.652998
959	sp|O95865|DDAH2_HUMAN	sp	O95865	DDAH2	DDAH2 (#19)	N(G),N(G)-dimethylarginine dimethylaminohydrolase 2 OS=Homo sapiens GN=DDAH2 PE=1 SV=1				19	1	0.760688	0.717502	0.744754	0.767992	0.871657	0.739145	0.65313	0.674048	0.702123
960	sp|Q16531|DDB1_HUMAN	sp	Q16531	DDB1	DDB1 (#7)	DNA damage-binding protein 1 OS=Homo sapiens GN=DDB1 PE=1 SV=1				7	1	0.715248	0.774868	0.632973	0.595001	1.01348	0.730402	0.763367	0.780088	0.703622
961	sp|O94830|DDHD2_HUMAN	sp	O94830	DDHD2	DDHD2 (#2)	Phospholipase DDHD2 OS=Homo sapiens GN=DDHD2 PE=1 SV=2				2	1	0.565478	0.695902	0.609353	0.497184	0.914011	0.567578	0.644713	0.690899	0.576165
962	sp|Q5TDH0|DDI2_HUMAN	sp	Q5TDH0	DDI2	DDI2 (#7)	Protein DDI1 homolog 2 OS=Homo sapiens GN=DDI2 PE=1 SV=1				7	1	0.617171	0.728131	0.683885	0.584664	1.0163	0.661841	0.69024	0.786142	0.701311
963	sp|P39656|OST48_HUMAN	sp	P39656	DDOST	DDOST (#28)	Dolichyl-diphosphooligosaccharide--protein glycosyltransferase 48 kDa subunit OS=Homo sapiens GN=DDOST PE=1 SV=4			ER-Membrane	28	1	0.798949	0.908384	0.794028	0.826077	0.938791	0.766261	0.813401	0.865755	0.800083
964	sp|Q96HY6|DDRGK_HUMAN	sp	Q96HY6	DDRGK1	DDRGK1 (#18)	DDRGK domain-containing protein 1 OS=Homo sapiens GN=DDRGK1 PE=1 SV=2			ER-Membrane	18	1	0.755348	0.842426	0.808849	0.818968	0.86894	0.743482	0.786946	0.780755	0.812643
965	sp|P30046|DOPD_HUMAN	sp	P30046	DDT	DDT (#1)	D-dopachrome decarboxylase OS=Homo sapiens GN=DDT PE=1 SV=3				1	1	0.685731	0.722562	0.653601	0.615812	1.06283	0.739876	0.675879	0.7062	0.678041
966	sp|Q92499|DDX1_HUMAN	sp	Q92499	DDX1	DDX1 (#29)	ATP-dependent RNA helicase DDX1 OS=Homo sapiens GN=DDX1 PE=1 SV=2				29	1	0.693446	0.783691	0.729928	0.646581	0.931147	0.740107	0.805042	0.87227	0.788975
967	sp|Q92841|DDX17_HUMAN	sp	Q92841	DDX17	DDX17 (#19)	Probable ATP-dependent RNA helicase DDX17 OS=Homo sapiens GN=DDX17 PE=1 SV=2				19	1	0.731478	0.96154	0.752746	0.673104	1.11801	0.76547	0.936305	1.06442	0.783895
968	sp|Q9UMR2|DD19B_HUMAN	sp	Q9UMR2	DDX19B	DDX19B (#6)	ATP-dependent RNA helicase DDX19B OS=Homo sapiens GN=DDX19B PE=1 SV=1				6	1	0.690582	0.706028	0.637586	0.581282	0.999213	0.685358	0.751504	0.756769	0.673368
969	sp|Q9UHI6|DDX20_HUMAN	sp	Q9UHI6	DDX20	DDX20 (#2)	Probable ATP-dependent RNA helicase DDX20 OS=Homo sapiens GN=DDX20 PE=1 SV=2				2	1	0.52128	0.638512	0.715582	0.648344	1.00717	0.657844	0.655209	0.768975	0.7206
970	sp|Q9GZR7|DDX24_HUMAN	sp	Q9GZR7	DDX24	DDX24 (#2)	ATP-dependent RNA helicase DDX24 OS=Homo sapiens GN=DDX24 PE=1 SV=1				2	1	0.593718	0.791704	0.661517	0.617083	0.880617	0.795306	0.799741	0.862348	0.681862
971	sp|Q9NUL7|DDX28_HUMAN	sp	Q9NUL7	DDX28	DDX28 (#2)	Probable ATP-dependent RNA helicase DDX28 OS=Homo sapiens GN=DDX28 PE=1 SV=2	+		Mitochondrion-Mtx	2	1	1.20411	1.06079	1.22751	1.24324	0.950784	1.1324	1.15163	1.0391	1.14931
972	sp|Q13838|DX39B_HUMAN	sp	Q13838	DDX39B	DDX39B (#7)	Spliceosome RNA helicase DDX39B OS=Homo sapiens GN=DDX39B PE=1 SV=1				7	1	0.763474	0.903417	0.613428	0.600167	1.03066	0.695431	0.871446	0.852966	0.751064
973	sp|O00571|DDX3X_HUMAN	sp	O00571	DDX3X	DDX3X (#37)	ATP-dependent RNA helicase DDX3X OS=Homo sapiens GN=DDX3X PE=1 SV=3				37	1	0.648776	0.722921	0.770967	0.71053	0.934073	0.744415	0.788402	0.856163	0.797382
974	sp|Q86XP3|DDX42_HUMAN	sp	Q86XP3	DDX42	DDX42 (#2)	ATP-dependent RNA helicase DDX42 OS=Homo sapiens GN=DDX42 PE=1 SV=1				2	1	0.586976	0.725404	0.709325	0.535969	1.03953	0.702291	0.787156	1.04427	0.798546
975	sp|Q7L014|DDX46_HUMAN	sp	Q7L014	DDX46	DDX46 (#4)	Probable ATP-dependent RNA helicase DDX46 OS=Homo sapiens GN=DDX46 PE=1 SV=2				4	1	0.65282	0.874365	0.659383	0.517312	1.70668	0.956043	0.858996	1.09067	0.704677
976	sp|P17844|DDX5_HUMAN	sp	P17844	DDX5	DDX5 (#9)	Probable ATP-dependent RNA helicase DDX5 OS=Homo sapiens GN=DDX5 PE=1 SV=1				9	1	0.736056	1.02561	0.807885	0.677019	1.17405	0.759969	0.988044	1.12496	0.797613
977	sp|P26196|DDX6_HUMAN	sp	P26196	DDX6	DDX6 (#25)	Probable ATP-dependent RNA helicase DDX6 OS=Homo sapiens GN=DDX6 PE=1 SV=2				25	1	0.646718	0.714249	0.770329	0.619005	0.943871	0.742909	0.841985	0.971327	0.78228
978	sp|Q16698|DECR_HUMAN	sp	Q16698	DECR1	DECR1 (#37)	2,4-dienoyl-CoA reductase, mitochondrial OS=Homo sapiens GN=DECR1 PE=1 SV=1	+		Mitochondrion-Mtx	37	1	1.21595	1.1003	1.21915	1.28875	0.905084	1.14422	1.0854	1.03428	1.15378
979	sp|Q9NUI1|DECR2_HUMAN	sp	Q9NUI1	DECR2	DECR2 (#1)	Peroxisomal 2,4-dienoyl-CoA reductase OS=Homo sapiens GN=DECR2 PE=1 SV=1			Peroxisome	1	1	1.01192	0.925646	0.988671	1.00338	0.92629	0.873281	0.950304	0.852915	0.918564
980	sp|O15121|DEGS1_HUMAN	sp	O15121	DEGS1	DEGS1 (#3)	Sphingolipid delta(4)-desaturase DES1 OS=Homo sapiens GN=DEGS1 PE=1 SV=1			ER-Membrane	3	1	0.68796	0.797321	0.710455	0.758148	0.839285	0.615864	0.634315	0.74052	0.660406
981	sp|P35659|DEK_HUMAN	sp	P35659	DEK	DEK (#5)	Protein DEK OS=Homo sapiens GN=DEK PE=1 SV=1				5	1	0.869805	0.681186	0.587665	0.590492	0.788003	0.723501	0.703281	0.699012	0.642403
982	sp|O43583|DENR_HUMAN	sp	O43583	DENR	DENR (#8)	Density-regulated protein OS=Homo sapiens GN=DENR PE=1 SV=2				8	1	0.617533	0.781103	0.817931	0.772469	1.10732	0.734636	0.786721	0.893769	0.820044
983	sp|Q9Y315|DEOC_HUMAN	sp	Q9Y315	DERA	DERA (#7)	Deoxyribose-phosphate aldolase OS=Homo sapiens GN=DERA PE=1 SV=2			Endosome	7	1	0.766519	0.729927	0.560914	0.543667	0.870243	0.75927	0.868272	0.693953	0.704051
984	sp|Q9BUN8|DERL1_HUMAN	sp	Q9BUN8	DERL1	DERL1 (#4)	Derlin-1 OS=Homo sapiens GN=DERL1 PE=1 SV=1			ER-Membrane	4	1	0.776034	0.913576	0.87135	0.81355	0.956012	0.765989	0.82618	0.860427	0.771558
985	sp|Q9GZP9|DERL2_HUMAN	sp	Q9GZP9	DERL2	DERL2 (#4)	Derlin-2 OS=Homo sapiens GN=DERL2 PE=1 SV=1				4	1	0.759775	0.840438	0.745968	0.721919	1.04358	0.808691	0.898779	0.94635	0.846665
986	sp|Q9BSY9|DESI2_HUMAN	sp	Q9BSY9	DESI2	DESI2 (#1)	Desumoylating isopeptidase 2 OS=Homo sapiens GN=DESI2 PE=1 SV=1				1	1	0.639608	0.638938	0.590997	0.488981	0.862202	0.540848	0.575219	0.564122	0.536962
987	sp|O00273|DFFA_HUMAN	sp	O00273	DFFA	DFFA (#1)	DNA fragmentation factor subunit alpha OS=Homo sapiens GN=DFFA PE=1 SV=1				1	1	0.743954	0.84935	0.792566	0.595862	1.13405	0.583143	0.827147	0.728938	0.685762
988	sp|P52429|DGKE_HUMAN	sp	P52429	DGKE	DGKE (#1)	Diacylglycerol kinase epsilon OS=Homo sapiens GN=DGKE PE=1 SV=1				1	1	0.985676	1.06924	0.904182	0.949482	0.931298	0.895136	0.774746	0.739684	0.789489
989	sp|Q16854|DGUOK_HUMAN	sp	Q16854	DGUOK	DGUOK (#7)	Deoxyguanosine kinase, mitochondrial OS=Homo sapiens GN=DGUOK PE=1 SV=2	+			7	1	1.30673	1.01434	1.20608	1.21639	0.948238	1.2944	1.1181	1.10213	1.2643
990	sp|Q15392|DHC24_HUMAN	sp	Q15392	DHCR24	DHCR24 (#10)	Delta(24)-sterol reductase OS=Homo sapiens GN=DHCR24 PE=1 SV=2	+		ER-Membrane	10	1	0.759618	0.702766	0.529631	0.543578	0.829312	0.746261	0.813952	0.780949	0.699123
991	sp|Q9UBM7|DHCR7_HUMAN	sp	Q9UBM7	DHCR7	DHCR7 (#7)	7-dehydrocholesterol reductase OS=Homo sapiens GN=DHCR7 PE=1 SV=1			ER-Membrane	7	1	0.711609	0.689444	0.535861	0.55107	0.874818	0.690804	0.764681	0.765511	0.682733
992	sp|P00374|DYR_HUMAN	sp	P00374	DHFR	DHFR (#1)	Dihydrofolate reductase OS=Homo sapiens GN=DHFR PE=1 SV=2				1	1	0.682216	0.667909	0.499902	0.468067	1.0412	0.83108	0.715414	0.696917	0.698071
993	sp|Q02127|PYRD_HUMAN	sp	Q02127	DHODH	DHODH (#9)	Dihydroorotate dehydrogenase (quinone), mitochondrial OS=Homo sapiens GN=DHODH PE=1 SV=3	+		Mitochondrion-IM	9	1	0.874747	0.992079	0.808971	0.815498	1.11636	0.965315	1.12191	1.13833	0.973872
994	sp|Q96LJ7|DHRS1_HUMAN	sp	Q96LJ7	DHRS1	DHRS1 (#1)	Dehydrogenase/reductase SDR family member 1 OS=Homo sapiens GN=DHRS1 PE=1 SV=1	+			1	1	0.897191	0.893393	0.860231	1.00159	1.05459	0.901541	0.971081	0.835628	0.976117
995	sp|Q9BTZ2|DHRS4_HUMAN	sp	Q9BTZ2	DHRS4	DHRS4 (#7)	Dehydrogenase/reductase SDR family member 4 OS=Homo sapiens GN=DHRS4 PE=1 SV=3	+			7	1	0.929829	0.883853	0.932753	0.932216	0.895224	0.910844	0.879041	0.89797	0.963338
996	sp|Q9Y394|DHRS7_HUMAN	sp	Q9Y394	DHRS7	DHRS7 (#18)	Dehydrogenase/reductase SDR family member 7 OS=Homo sapiens GN=DHRS7 PE=1 SV=1			ER-Membrane	18	1	0.715446	0.859755	0.750288	0.776724	0.863715	0.647832	0.725634	0.769227	0.712027
997	sp|Q6IAN0|DRS7B_HUMAN	sp	Q6IAN0	DHRS7B	DHRS7B (#11)	Dehydrogenase/reductase SDR family member 7B OS=Homo sapiens GN=DHRS7B PE=1 SV=2	+		ER-Membrane	11	1	0.776645	0.900706	0.755839	0.793546	0.887406	0.742288	0.766258	0.800688	0.726882
998	sp|Q96HY7|DHTK1_HUMAN	sp	Q96HY7	DHTKD1	DHTKD1 (#33)	Probable 2-oxoglutarate dehydrogenase E1 component DHKTD1, mitochondrial OS=Homo sapiens GN=DHTKD1 PE=1 SV=2	+			33	1	1.19841	1.0564	1.19594	1.23347	0.957206	1.15908	1.07503	1.04767	1.17736
999	sp|O43143|DHX15_HUMAN	sp	O43143	DHX15	DHX15 (#8)	Pre-mRNA-splicing factor ATP-dependent RNA helicase DHX15 OS=Homo sapiens GN=DHX15 PE=1 SV=2				8	1	0.748205	0.822548	0.586315	0.565454	1.00418	0.722235	0.832352	0.850935	0.720687
1000	sp|Q7Z478|DHX29_HUMAN	sp	Q7Z478	DHX29	DHX29 (#9)	ATP-dependent RNA helicase DHX29 OS=Homo sapiens GN=DHX29 PE=1 SV=2				9	1	0.667745	0.73289	0.681321	0.606731	0.867521	0.6905	0.700878	0.813038	0.710577
1001	sp|Q7L2E3|DHX30_HUMAN	sp	Q7L2E3	DHX30	DHX30 (#22)	Putative ATP-dependent RNA helicase DHX30 OS=Homo sapiens GN=DHX30 PE=1 SV=1	+		Mitochondrion-Mtx	22	1	0.880895	0.939811	0.988397	0.944491	1.01096	0.91531	0.930592	0.997456	0.932393
1002	sp|Q9H2U1|DHX36_HUMAN	sp	Q9H2U1	DHX36	DHX36 (#10)	ATP-dependent RNA helicase DHX36 OS=Homo sapiens GN=DHX36 PE=1 SV=2				10	1	0.71474	0.760902	0.869447	0.758362	0.967296	0.786059	0.814689	0.960862	0.827052
1003	sp|Q6P158|DHX57_HUMAN	sp	Q6P158	DHX57	DHX57 (#3)	Putative ATP-dependent RNA helicase DHX57 OS=Homo sapiens GN=DHX57 PE=1 SV=2				3	1	0.652072	0.683091	0.710773	0.720793	0.894913	0.705765	0.707671	0.800502	0.793327
1004	sp|Q08211|DHX9_HUMAN	sp	Q08211	DHX9	DHX9 (#27)	ATP-dependent RNA helicase A OS=Homo sapiens GN=DHX9 PE=1 SV=4				27	1	0.788875	0.932368	0.802842	0.720268	1.0197	0.808954	0.945219	0.994856	0.866108
1005	sp|Q9NR28|DBLOH_HUMAN	sp	Q9NR28	DIABLO	DIABLO (#19)	Diablo homolog, mitochondrial OS=Homo sapiens GN=DIABLO PE=1 SV=1	+		Mitochondrion-Mtx	19	1	1.11061	0.847889	0.794334	0.870949	1.03475	1.12905	1.09463	0.981614	1.08477
1006	sp|O60610|DIAP1_HUMAN	sp	O60610	DIAPH1	DIAPH1 (#5)	Protein diaphanous homolog 1 OS=Homo sapiens GN=DIAPH1 PE=1 SV=2				5	1	0.599716	0.606917	0.503747	0.42943	0.852087	0.581998	0.610448	0.714472	0.5659
1007	sp|Q9UPY3|DICER_HUMAN	sp	Q9UPY3	DICER1	DICER1 (#8)	Endoribonuclease Dicer OS=Homo sapiens GN=DICER1 PE=1 SV=3				8	1	0.665965	0.748079	0.688161	0.64853	0.941477	0.648049	0.733209	0.775964	0.700868
1008	sp|Q14689|DIP2A_HUMAN	sp	Q14689	DIP2A	DIP2A (#3)	Disco-interacting protein 2 homolog A OS=Homo sapiens GN=DIP2A PE=1 SV=2				3	1	0.608377	0.714551	0.724942	0.625176	0.96253	0.756766	0.702328	0.770089	0.697348
1009	sp|Q9P265|DIP2B_HUMAN	sp	Q9P265	DIP2B	DIP2B (#13)	Disco-interacting protein 2 homolog B OS=Homo sapiens GN=DIP2B PE=1 SV=3				13	1	0.585059	0.673917	0.718571	0.623911	0.869266	0.612705	0.633222	0.741592	0.635988
1010	sp|Q9Y2E4|DIP2C_HUMAN	sp	Q9Y2E4	DIP2C	DIP2C (#7)	Disco-interacting protein 2 homolog C OS=Homo sapiens GN=DIP2C PE=1 SV=2				7	1	0.620313	0.69041	0.661804	0.552639	0.888704	0.656319	0.652412	0.732985	0.611574
1011	sp|Q96SL1|DIRC2_HUMAN	sp	Q96SL1	DIRC2	DIRC2 (#5)	Disrupted in renal carcinoma protein 2 OS=Homo sapiens GN=DIRC2 PE=1 SV=1				5	1	0.854587	0.81642	0.736678	0.772072	0.926866	0.849305	0.791651	0.802686	0.825428
1012	sp|Q9Y2L1|RRP44_HUMAN	sp	Q9Y2L1	DIS3	DIS3 (#6)	Exosome complex exonuclease RRP44 OS=Homo sapiens GN=DIS3 PE=1 SV=2				6	1	0.808924	0.830623	0.720426	0.696407	1.06615	0.898556	0.938758	0.923732	0.887218
1013	sp|Q8IYB7|DI3L2_HUMAN	sp	Q8IYB7	DIS3L2	DIS3L2 (#2)	DIS3-like exonuclease 2 OS=Homo sapiens GN=DIS3L2 PE=1 SV=4				2	1	0.603536	0.741949	0.707258	0.58594	0.966459	0.656401	0.662132	0.743959	0.656224
1014	sp|A7MBM2|DISP2_HUMAN	sp	A7MBM2	DISP2	DISP2 (#3)	Protein dispatched homolog 2 OS=Homo sapiens GN=DISP2 PE=2 SV=2				3	1	0.762427	0.861744	0.762103	0.786157	0.968934	0.814635	0.73854	0.861491	0.719813
1015	tr|Q5HYB6|Q5HYB6_HUMAN	tr	Q5HYB6	DKFZp686J1372	DKFZp686J1372 (#30)	Epididymis luminal protein 189 OS=Homo sapiens GN=DKFZp686J1372 PE=1 SV=1				30	1	0.894074	0.895845	1.02279	0.92383	1.06408	0.996483	0.945019	1.0053	0.92832
1016	sp|P10515|ODP2_HUMAN	sp	P10515	DLAT	DLAT (#17)	Dihydrolipoyllysine-residue acetyltransferase component of pyruvate dehydrogenase complex, mitochondrial OS=Homo sapiens GN=DLAT PE=1 SV=3	+		Mitochondrion-Mtx	17	1	1.17827	0.956064	0.985105	1.02336	0.995782	1.17035	1.11056	1.05423	1.09495
1017	sp|P09622|DLDH_HUMAN	sp	P09622	DLD	DLD (#29)	Dihydrolipoyl dehydrogenase, mitochondrial OS=Homo sapiens GN=DLD PE=1 SV=2	+		Mitochondrion-Mtx	29	1	1.37084	1.02806	1.23516	1.25324	0.969831	1.29633	1.22352	1.14648	1.35078
1018	sp|Q12959|DLG1_HUMAN	sp	Q12959	DLG1	DLG1 (#19)	Disks large homolog 1 OS=Homo sapiens GN=DLG1 PE=1 SV=2			Plasma membrane	19	1	0.641444	0.719032	0.736292	0.689006	0.890324	0.674097	0.711298	0.782431	0.714502
1019	sp|P78352|DLG4_HUMAN	sp	P78352	DLG4	DLG4 (#7)	Disks large homolog 4 OS=Homo sapiens GN=DLG4 PE=1 SV=3				7	1	0.659041	0.703829	0.708025	0.64893	0.900147	0.643661	0.625153	0.698959	0.609515
1020	sp|Q9Y2H0|DLGP4_HUMAN	sp	Q9Y2H0	DLGAP4	DLGAP4 (#9)	Disks large-associated protein 4 OS=Homo sapiens GN=DLGAP4 PE=1 SV=3				9	1	0.689395	0.658289	0.574638	0.534468	0.986511	0.682817	0.659671	0.727045	0.642809
1021	sp|Q9NYJ7|DLL3_HUMAN	sp	Q9NYJ7	DLL3	DLL3 (#10)	Delta-like protein 3 OS=Homo sapiens GN=DLL3 PE=1 SV=1				10	1	0.648657	0.717917	0.639486	0.647964	0.800341	0.564592	0.55477	0.522048	0.53357
1022	sp|P36957|ODO2_HUMAN	sp	P36957	DLST	DLST (#32)	Dihydrolipoyllysine-residue succinyltransferase component of 2-oxoglutarate dehydrogenase complex, mitochondrial OS=Homo sapiens GN=DLST PE=1 SV=4	+		Mitochondrion-Mtx	32	1	1.04633	0.954219	0.934174	0.938697	0.901196	0.973004	1.00655	0.971722	0.9455
1023	sp|Q09019|DMWD_HUMAN	sp	Q09019	DMWD	DMWD (#1)	Dystrophia myotonica WD repeat-containing protein OS=Homo sapiens GN=DMWD PE=1 SV=3				1	1	0.918672	0.880086	0.967984	0.85629	0.857586	0.868986	0.81762	0.791566	0.850188
1024	sp|Q8TDJ6|DMXL2_HUMAN	sp	Q8TDJ6	DMXL2	DMXL2 (#6)	DmX-like protein 2 OS=Homo sapiens GN=DMXL2 PE=1 SV=2				6	1	0.628623	0.802338	0.777856	0.721977	1.08118	0.743519	0.784664	0.848468	0.751921
1025	sp|Q8IVF4|DYH10_HUMAN	sp	Q8IVF4	DNAH10	DNAH10 (#1)	Dynein heavy chain 10, axonemal OS=Homo sapiens GN=DNAH10 PE=1 SV=4				1	1	0.725823	0.589939	0.440827	0.419722	0.585606	0.522657	0.524416	0.520319	0.42993
1026	sp|Q9UFH2|DYH17_HUMAN	sp	Q9UFH2	DNAH17	DNAH17 (#1)	Dynein heavy chain 17, axonemal OS=Homo sapiens GN=DNAH17 PE=1 SV=2				1	1	0.73119	0.901101	0.901289	0.715786	0.985749	0.778644	0.917599	0.924439	0.826488
1027	sp|P31689|DNJA1_HUMAN	sp	P31689	DNAJA1	DNAJA1 (#26)	DnaJ homolog subfamily A member 1 OS=Homo sapiens GN=DNAJA1 PE=1 SV=2				26	1	0.609553	0.742918	0.743616	0.631975	0.997915	0.677581	0.717186	0.83475	0.759659
1028	sp|O60884|DNJA2_HUMAN	sp	O60884	DNAJA2	DNAJA2 (#11)	DnaJ homolog subfamily A member 2 OS=Homo sapiens GN=DNAJA2 PE=1 SV=1				11	1	0.619526	0.809723	0.785614	0.682691	1.06888	0.702556	0.763824	0.943743	0.868654
1029	sp|Q96EY1|DNJA3_HUMAN	sp	Q96EY1	DNAJA3	DNAJA3 (#10)	DnaJ homolog subfamily A member 3, mitochondrial OS=Homo sapiens GN=DNAJA3 PE=1 SV=2	+		Mitochondrion-Mtx	10	1	1.06322	1.01991	1.07546	1.08231	0.953659	1.08423	1.00885	0.993788	1.0477
1030	sp|P25685|DNJB1_HUMAN	sp	P25685	DNAJB1	DNAJB1 (#5)	DnaJ homolog subfamily B member 1 OS=Homo sapiens GN=DNAJB1 PE=1 SV=4				5	1	0.671677	0.89435	0.851476	0.779495	1.05144	0.735774	0.735771	0.888624	0.804991
1031	sp|Q9UBS4|DJB11_HUMAN	sp	Q9UBS4	DNAJB11	DNAJB11 (#30)	DnaJ homolog subfamily B member 11 OS=Homo sapiens GN=DNAJB11 PE=1 SV=1			ER-Lumen	30	1	0.846235	0.867631	0.888279	0.920983	0.821805	0.739056	0.758929	0.803247	0.825067
1032	sp|Q9NXW2|DJB12_HUMAN	sp	Q9NXW2	DNAJB12	DNAJB12 (#3)	DnaJ homolog subfamily B member 12 OS=Homo sapiens GN=DNAJB12 PE=1 SV=4			ER-Membrane	3	1	0.731793	0.842922	0.796775	0.810076	0.892401	0.726466	0.753288	0.818337	0.710541
1033	sp|Q8TBM8|DJB14_HUMAN	sp	Q8TBM8	DNAJB14	DNAJB14 (#1)	DnaJ homolog subfamily B member 14 OS=Homo sapiens GN=DNAJB14 PE=1 SV=1			ER-Membrane	1	1	0.791701	0.713494	0.677648	0.637113	0.88172	0.719216	0.710209	0.835589	0.760784
1034	sp|P25686|DNJB2_HUMAN	sp	P25686	DNAJB2	DNAJB2 (#3)	DnaJ homolog subfamily B member 2 OS=Homo sapiens GN=DNAJB2 PE=1 SV=3				3	1	0.829441	0.945829	0.915941	0.903382	0.965055	0.784998	0.995388	1.00699	0.936583
1035	sp|O75953|DNJB5_HUMAN	sp	O75953	DNAJB5	DNAJB5 (#2)	DnaJ homolog subfamily B member 5 OS=Homo sapiens GN=DNAJB5 PE=1 SV=1				2	1	0.592122	0.70077	0.645501	0.555782	0.938106	0.608397	0.631298	0.705163	0.606085
1036	sp|O75190|DNJB6_HUMAN	sp	O75190	DNAJB6	DNAJB6 (#10)	DnaJ homolog subfamily B member 6 OS=Homo sapiens GN=DNAJB6 PE=1 SV=2				10	1	0.604044	0.707447	0.605624	0.588377	0.946172	0.633922	0.659411	0.719043	0.655103
1037	sp|Q9UBS3|DNJB9_HUMAN	sp	Q9UBS3	DNAJB9	DNAJB9 (#1)	DnaJ homolog subfamily B member 9 OS=Homo sapiens GN=DNAJB9 PE=1 SV=1				1	1	0.870701	1.0932	1.07468	1.15325	1.00828	0.870642	0.879996	0.925296	1.05015
1038	sp|Q96KC8|DNJC1_HUMAN	sp	Q96KC8	DNAJC1	DNAJC1 (#1)	DnaJ homolog subfamily C member 1 OS=Homo sapiens GN=DNAJC1 PE=1 SV=1			ER-Membrane	1	1	0.709456	0.839085	0.749911	0.829922	0.794208	0.599817	0.776986	0.740671	0.660325
1039	sp|Q8IXB1|DJC10_HUMAN	sp	Q8IXB1	DNAJC10	DNAJC10 (#17)	DnaJ homolog subfamily C member 10 OS=Homo sapiens GN=DNAJC10 PE=1 SV=2			ER-Lumen	17	1	0.860551	0.784306	0.764528	0.801217	0.805875	0.752321	0.755978	0.772132	0.788144
1040	sp|Q9NVH1|DJC11_HUMAN	sp	Q9NVH1	DNAJC11	DNAJC11 (#15)	DnaJ homolog subfamily C member 11 OS=Homo sapiens GN=DNAJC11 PE=1 SV=2	+	+	Mitochondrion-IM	15	1	0.824314	1.07657	0.893398	0.848253	1.18362	0.932898	1.01931	1.06883	0.973685
1041	sp|O75165|DJC13_HUMAN	sp	O75165	DNAJC13	DNAJC13 (#30)	DnaJ homolog subfamily C member 13 OS=Homo sapiens GN=DNAJC13 PE=1 SV=5			Endosome	30	1	0.922802	0.864973	0.736379	0.767834	0.873679	0.821702	0.887901	0.80113	0.82627
1042	sp|Q6Y2X3|DJC14_HUMAN	sp	Q6Y2X3	DNAJC14	DNAJC14 (#1)	DnaJ homolog subfamily C member 14 OS=Homo sapiens GN=DNAJC14 PE=2 SV=2				1	1	0.788216	0.810275	0.734591	0.78524	0.86813	0.672041	0.725918	0.704734	0.748216
1043	sp|Q9Y5T4|DJC15_HUMAN	sp	Q9Y5T4	DNAJC15	DNAJC15 (#1)	DnaJ homolog subfamily C member 15 OS=Homo sapiens GN=DNAJC15 PE=1 SV=2	+		Mitochondrion-IM	1	1	0.789926	0.757086	0.545973	0.530483	0.990468	0.885921	0.860143	0.688077	0.550829
1044	sp|Q9Y2G8|DJC16_HUMAN	sp	Q9Y2G8	DNAJC16	DNAJC16 (#8)	DnaJ homolog subfamily C member 16 OS=Homo sapiens GN=DNAJC16 PE=2 SV=3				8	1	0.781975	0.811665	0.711202	0.702202	0.826779	0.720686	0.730849	0.752107	0.695155
1045	sp|Q9H819|DJC18_HUMAN	sp	Q9H819	DNAJC18	DNAJC18 (#1)	DnaJ homolog subfamily C member 18 OS=Homo sapiens GN=DNAJC18 PE=2 SV=1				1	1	0.865297	0.919128	0.942293	0.937478	0.945007	0.734664	0.8517	0.898145	0.913468
1046	sp|Q96DA6|TIM14_HUMAN	sp	Q96DA6	DNAJC19	DNAJC19 (#8)	Mitochondrial import inner membrane translocase subunit TIM14 OS=Homo sapiens GN=DNAJC19 PE=1 SV=3	+		Mitochondrion-OM	8	1	0.875414	1.31718	1.32009	1.05631	1.04694	0.867576	1.01983	1.11451	0.933598
1047	sp|Q99543|DNJC2_HUMAN	sp	Q99543	DNAJC2	DNAJC2 (#1)	DnaJ homolog subfamily C member 2 OS=Homo sapiens GN=DNAJC2 PE=1 SV=4				1	1	0.700901	0.860859	0.688586	0.674864	1.04018	0.745295	0.79343	0.849271	0.801519
1048	sp|Q13217|DNJC3_HUMAN	sp	Q13217	DNAJC3	DNAJC3 (#14)	DnaJ homolog subfamily C member 3 OS=Homo sapiens GN=DNAJC3 PE=1 SV=1			ER-Lumen	14	1	0.847285	0.788629	0.726853	0.779772	0.798622	0.741241	0.791155	0.78405	0.783984
1049	sp|Q96LL9|DJC30_HUMAN	sp	Q96LL9	DNAJC30	DNAJC30 (#1)	DnaJ homolog subfamily C member 30 OS=Homo sapiens GN=DNAJC30 PE=1 SV=3	+			1	1	0.797897	1.21039	1.17842	1.25925	1.26798	0.929208	1.04567	1.12351	1.00807
1050	sp|Q9H3Z4|DNJC5_HUMAN	sp	Q9H3Z4	DNAJC5	DNAJC5 (#22)	DnaJ homolog subfamily C member 5 OS=Homo sapiens GN=DNAJC5 PE=1 SV=1			ER_high_curvature	22	1	0.688634	0.629746	0.495366	0.512466	0.914377	0.687699	0.742129	0.732284	0.641651
1051	sp|Q99615|DNJC7_HUMAN	sp	Q99615	DNAJC7	DNAJC7 (#7)	DnaJ homolog subfamily C member 7 OS=Homo sapiens GN=DNAJC7 PE=1 SV=2				7	1	0.668933	0.707381	0.598982	0.556466	1.02588	0.677713	0.727686	0.812398	0.675243
1052	sp|O75937|DNJC8_HUMAN	sp	O75937	DNAJC8	DNAJC8 (#3)	DnaJ homolog subfamily C member 8 OS=Homo sapiens GN=DNAJC8 PE=1 SV=2				3	1	0.710255	0.866158	0.841595	0.78653	0.916248	0.676431	0.822923	0.857617	0.784026
1053	sp|Q8WXX5|DNJC9_HUMAN	sp	Q8WXX5	DNAJC9	DNAJC9 (#5)	DnaJ homolog subfamily C member 9 OS=Homo sapiens GN=DNAJC9 PE=1 SV=1				5	1	0.478057	0.723392	0.50482	0.447718	0.993673	0.519562	0.798138	0.938686	0.535545
1054	sp|Q05193|DYN1_HUMAN	sp	Q05193	DNM1	DNM1 (#25)	Dynamin-1 OS=Homo sapiens GN=DNM1 PE=1 SV=2				25	1	0.685512	0.817893	0.794426	0.73941	1.02046	0.76453	0.792188	0.807606	0.828708
1055	sp|O00429|DNM1L_HUMAN	sp	O00429	DNM1L	DNM1L (#18)	Dynamin-1-like protein OS=Homo sapiens GN=DNM1L PE=1 SV=2	+			18	1	0.663655	0.795619	0.686206	0.612858	0.993359	0.71471	0.763881	0.794593	0.730126
1056	sp|P50570|DYN2_HUMAN	sp	P50570	DNM2	DNM2 (#43)	Dynamin-2 OS=Homo sapiens GN=DNM2 PE=1 SV=2				43	1	0.744206	0.849995	0.826126	0.796735	0.909322	0.768637	0.806585	0.779552	0.789312
1057	tr|K7EMQ3|K7EMQ3_HUMAN	tr	K7EMQ3	DNM2	DNM2 (#1)	Dynamin-2 (Fragment) OS=Homo sapiens GN=DNM2 PE=1 SV=2				1	1	0.865961	0.823544	0.626954	0.661434	0.914268	0.793925	0.811289	0.696532	0.71678
1058	sp|Q9ULA0|DNPEP_HUMAN	sp	Q9ULA0	DNPEP	DNPEP (#1)	Aspartyl aminopeptidase OS=Homo sapiens GN=DNPEP PE=1 SV=1				1	1	0.626107	0.593255	0.517692	0.618881	1.04293	0.733085	0.640574	0.635939	0.654001
1059	sp|Q14185|DOCK1_HUMAN	sp	Q14185	DOCK1	DOCK1 (#1)	Dedicator of cytokinesis protein 1 OS=Homo sapiens GN=DOCK1 PE=1 SV=2				1	1	0.729301	0.788182	0.809239	0.644954	1.14535	0.697533	0.707136	0.899346	0.762707
1060	sp|Q5JSL3|DOC11_HUMAN	sp	Q5JSL3	DOCK11	DOCK11 (#23)	Dedicator of cytokinesis protein 11 OS=Homo sapiens GN=DOCK11 PE=1 SV=2				23	1	0.580461	0.628546	0.571678	0.531844	0.968984	0.610128	0.633968	0.707105	0.594253
1061	sp|Q8IZD9|DOCK3_HUMAN	sp	Q8IZD9	DOCK3	DOCK3 (#2)	Dedicator of cytokinesis protein 3 OS=Homo sapiens GN=DOCK3 PE=1 SV=1				2	1	0.575294	0.746489	0.713544	0.650281	1.03432	0.693779	0.728097	0.8176	0.724351
1062	sp|Q8N1I0|DOCK4_HUMAN	sp	Q8N1I0	DOCK4	DOCK4 (#4)	Dedicator of cytokinesis protein 4 OS=Homo sapiens GN=DOCK4 PE=1 SV=3				4	1	0.638223	0.710948	0.644564	0.640445	0.917926	0.680406	0.745397	0.746884	0.663171
1063	sp|Q96HP0|DOCK6_HUMAN	sp	Q96HP0	DOCK6	DOCK6 (#37)	Dedicator of cytokinesis protein 6 OS=Homo sapiens GN=DOCK6 PE=1 SV=3				37	1	0.605268	0.716463	0.620279	0.586113	0.858373	0.604122	0.688396	0.719375	0.613292
1064	sp|Q96N67|DOCK7_HUMAN	sp	Q96N67	DOCK7	DOCK7 (#32)	Dedicator of cytokinesis protein 7 OS=Homo sapiens GN=DOCK7 PE=1 SV=4				32	1	0.638197	0.769203	0.718764	0.654538	1.00465	0.695411	0.789362	0.834065	0.710792
1065	sp|Q9Y3R5|DOP2_HUMAN	sp	Q9Y3R5	DOPEY2	DOPEY2 (#1)	Protein dopey-2 OS=Homo sapiens GN=DOPEY2 PE=1 SV=5				1	1	0.806199	0.860189	0.816888	0.782479	1.10487	0.82077	1.00263	1.01284	0.8704
1066	sp|Q9H2P9|DPH5_HUMAN	sp	Q9H2P9	DPH5	DPH5 (#2)	Diphthine methyl ester synthase OS=Homo sapiens GN=DPH5 PE=1 SV=2				2	1	0.66623	0.699718	0.625766	0.579872	1.00548	0.642485	0.637187	0.692614	0.668907
1067	sp|O60762|DPM1_HUMAN	sp	O60762	DPM1	DPM1 (#12)	Dolichol-phosphate mannosyltransferase subunit 1 OS=Homo sapiens GN=DPM1 PE=1 SV=1			ER-Membrane	12	1	0.79549	0.880606	0.723361	0.731277	0.960827	0.739023	0.796759	0.823484	0.787796
1068	sp|Q9P2X0|DPM3_HUMAN	sp	Q9P2X0	DPM3	DPM3 (#1)	Dolichol-phosphate mannosyltransferase subunit 3 OS=Homo sapiens GN=DPM3 PE=1 SV=2			ER-Membrane	1	1	0.64562	0.9822	0.924666	0.824404	0.757932	0.677087	0.699978	0.804109	0.679517
1069	sp|Q8N608|DPP10_HUMAN	sp	Q8N608	DPP10	DPP10 (#2)	Inactive dipeptidyl peptidase 10 OS=Homo sapiens GN=DPP10 PE=1 SV=2				2	1	0.70468	0.958865	1.20287	1.11155	0.950301	0.609753	0.624399	0.683961	0.664773
1070	sp|Q9NY33|DPP3_HUMAN	sp	Q9NY33	DPP3	DPP3 (#13)	Dipeptidyl peptidase 3 OS=Homo sapiens GN=DPP3 PE=1 SV=2				13	1	0.672	0.736534	0.695617	0.648566	0.932781	0.705806	0.670661	0.698604	0.660683
1071	sp|P42658|DPP6_HUMAN	sp	P42658	DPP6	DPP6 (#5)	Dipeptidyl aminopeptidase-like protein 6 OS=Homo sapiens GN=DPP6 PE=1 SV=2				5	1	0.669265	0.701524	0.553344	0.532625	0.879359	0.65255	0.671096	0.731308	0.60702
1072	sp|Q9UHL4|DPP2_HUMAN	sp	Q9UHL4	DPP7	DPP7 (#7)	Dipeptidyl peptidase 2 OS=Homo sapiens GN=DPP7 PE=1 SV=3			Lysosome	7	1	1.01868	0.720407	0.775644	0.859422	0.568794	0.645353	0.561383	0.514906	0.639444
1073	sp|Q2PZI1|D19L1_HUMAN	sp	Q2PZI1	DPY19L1	DPY19L1 (#7)	Probable C-mannosyltransferase DPY19L1 OS=Homo sapiens GN=DPY19L1 PE=2 SV=1				7	1	0.822088	0.809321	0.610002	0.656505	0.891464	0.7554	0.774644	0.828964	0.754804
1074	sp|Q6ZPD9|D19L3_HUMAN	sp	Q6ZPD9	DPY19L3	DPY19L3 (#3)	Probable C-mannosyltransferase DPY19L3 OS=Homo sapiens GN=DPY19L3 PE=2 SV=1				3	1	0.792673	0.901335	0.731005	0.709723	0.993297	0.792123	0.854179	0.83699	0.888146
1075	tr|A0A1C7CYX9|A0A1C7CYX9_HUMAN	tr	A0A1C7CYX9	DPYSL2	DPYSL2 (#102)	Dihydropyrimidinase-related protein 2 OS=Homo sapiens GN=DPYSL2 PE=1 SV=1				102	1	0.646428	0.777328	0.718475	0.601608	1.01059	0.694903	0.656316	0.714331	0.629383
1076	sp|Q14195|DPYL3_HUMAN	sp	Q14195	DPYSL3	DPYSL3 (#57)	Dihydropyrimidinase-related protein 3 OS=Homo sapiens GN=DPYSL3 PE=1 SV=1				57	1	0.645212	0.723036	0.678968	0.604576	1.02859	0.695635	0.658765	0.731623	0.650929
1077	sp|O14531|DPYL4_HUMAN	sp	O14531	DPYSL4	DPYSL4 (#33)	Dihydropyrimidinase-related protein 4 OS=Homo sapiens GN=DPYSL4 PE=1 SV=2				33	1	0.65475	0.735551	0.694129	0.613325	1.09183	0.723728	0.70434	0.758172	0.678038
1078	sp|Q9BPU6|DPYL5_HUMAN	sp	Q9BPU6	DPYSL5	DPYSL5 (#20)	Dihydropyrimidinase-related protein 5 OS=Homo sapiens GN=DPYSL5 PE=1 SV=1				20	1	0.649507	0.749999	0.680023	0.597649	1.46149	0.975	0.937667	1.05836	0.934643
1079	sp|Q6UX65|DRAM2_HUMAN	sp	Q6UX65	DRAM2	DRAM2 (#1)	DNA damage-regulated autophagy modulator protein 2 OS=Homo sapiens GN=DRAM2 PE=1 SV=1			Lysosome	1	1	1.08787	0.697086	0.491105	0.542741	0.890477	0.825877	0.947	0.738228	0.691514
1080	sp|Q14919|NC2A_HUMAN	sp	Q14919	DRAP1	DRAP1 (#1)	Dr1-associated corepressor OS=Homo sapiens GN=DRAP1 PE=1 SV=3				1	1	0.544591	0.825124	0.524455	0.4002	0.867011	0.517914	0.679585	0.770872	0.546919
1081	sp|Q9Y295|DRG1_HUMAN	sp	Q9Y295	DRG1	DRG1 (#7)	Developmentally-regulated GTP-binding protein 1 OS=Homo sapiens GN=DRG1 PE=1 SV=1				7	1	0.688811	0.800234	0.737141	0.67033	0.964231	0.761493	0.744075	0.810344	0.744199
1082	sp|O14972|DSCR3_HUMAN	sp	O14972	DSCR3	DSCR3 (#1)	Down syndrome critical region protein 3 OS=Homo sapiens GN=DSCR3 PE=2 SV=1				1	1	0.790288	0.700359	0.762483	0.728098	0.650972	0.701186	0.721538	0.570236	0.696379
1083	sp|Q03001|DYST_HUMAN	sp	Q03001	DST	DST (#74)	Dystonin OS=Homo sapiens GN=DST PE=1 SV=4				74	1	0.678044	0.761742	0.765564	0.715368	0.897269	0.682496	0.739866	0.807288	0.727939
1084	sp|P60981|DEST_HUMAN	sp	P60981	DSTN	DSTN (#5)	Destrin OS=Homo sapiens GN=DSTN PE=1 SV=3			Plasma membrane	5	1	0.768951	0.69079	0.61098	0.552168	0.986526	0.904851	0.887348	0.941919	0.808315
1085	sp|Q8TEA8|DTD1_HUMAN	sp	Q8TEA8	DTD1	DTD1 (#6)	D-tyrosyl-tRNA(Tyr) deacylase 1 OS=Homo sapiens GN=DTD1 PE=1 SV=2				6	1	0.779003	0.75169	0.773319	0.733678	0.963997	0.789833	0.740548	0.803668	0.801388
1086	sp|Q8N9I9|DTX3_HUMAN	sp	Q8N9I9	DTX3	DTX3 (#1)	Probable E3 ubiquitin-protein ligase DTX3 OS=Homo sapiens GN=DTX3 PE=1 SV=2				1	1	0.935884	0.823374	0.927966	0.763955	1.07882	0.780202	0.886918	0.826437	0.828632
1087	sp|P23919|KTHY_HUMAN	sp	P23919	DTYMK	DTYMK (#2)	Thymidylate kinase OS=Homo sapiens GN=DTYMK PE=1 SV=4	+		Mitochondrion-Mtx	2	1	1.07179	1.03022	1.00828	0.945909	1.17593	1.14158	0.964766	1.04206	1.04338
1088	sp|P51452|DUS3_HUMAN	sp	P51452	DUSP3	DUSP3 (#2)	Dual specificity protein phosphatase 3 OS=Homo sapiens GN=DUSP3 PE=1 SV=1				2	1	0.675981	0.65712	0.600005	0.607105	0.866862	0.594432	0.660994	0.653661	0.60409
1089	sp|P33316|DUT_HUMAN	sp	P33316	DUT	DUT (#8)	Deoxyuridine 5'-triphosphate nucleotidohydrolase, mitochondrial OS=Homo sapiens GN=DUT PE=1 SV=4	+		Golgi	8	1	1.1183	0.845536	0.826229	0.932233	0.997964	1.05475	0.961968	0.964643	1.10572
1090	sp|O14641|DVL2_HUMAN	sp	O14641	DVL2	DVL2 (#4)	Segment polarity protein dishevelled homolog DVL-2 OS=Homo sapiens GN=DVL2 PE=1 SV=1				4	1	0.665871	0.698407	0.690211	0.611115	0.93439	0.663301	0.710009	0.783908	0.715734
1091	sp|Q92997|DVL3_HUMAN	sp	Q92997	DVL3	DVL3 (#4)	Segment polarity protein dishevelled homolog DVL-3 OS=Homo sapiens GN=DVL3 PE=1 SV=2				4	1	0.590925	0.755925	0.719961	0.610165	0.998655	0.647841	0.734967	0.792759	0.69109
1092	sp|Q14204|DYHC1_HUMAN	sp	Q14204	DYNC1H1	DYNC1H1 (#416)	Cytoplasmic dynein 1 heavy chain 1 OS=Homo sapiens GN=DYNC1H1 PE=1 SV=5				416	1	0.597261	0.762706	0.680447	0.595951	0.954734	0.623231	0.688509	0.756245	0.644469
1093	sp|Q13409|DC1I2_HUMAN	sp	Q13409	DYNC1I2	DYNC1I2 (#35)	Cytoplasmic dynein 1 intermediate chain 2 OS=Homo sapiens GN=DYNC1I2 PE=1 SV=3				35	1	0.58503	0.788367	0.700075	0.610941	0.94465	0.611978	0.667599	0.754416	0.643752
1094	tr|E7EQL5|E7EQL5_HUMAN	tr	E7EQL5	DYNC1I2	DYNC1I2 (#6)	Cytoplasmic dynein 1 intermediate chain 2 (Fragment) OS=Homo sapiens GN=DYNC1I2 PE=1 SV=1				6	1	0.591886	0.835841	0.736809	0.66399	1.00625	0.631822	0.680646	0.817801	0.684435
1095	sp|Q9Y6G9|DC1L1_HUMAN	sp	Q9Y6G9	DYNC1LI1	DYNC1LI1 (#39)	Cytoplasmic dynein 1 light intermediate chain 1 OS=Homo sapiens GN=DYNC1LI1 PE=1 SV=3				39	1	0.582747	0.737063	0.594614	0.504039	0.926393	0.610022	0.688148	0.737708	0.592036
1096	sp|O43237|DC1L2_HUMAN	sp	O43237	DYNC1LI2	DYNC1LI2 (#15)	Cytoplasmic dynein 1 light intermediate chain 2 OS=Homo sapiens GN=DYNC1LI2 PE=1 SV=1				15	1	0.571593	0.754865	0.662427	0.57503	1.00586	0.624705	0.688754	0.769643	0.651711
1097	sp|Q8NCM8|DYHC2_HUMAN	sp	Q8NCM8	DYNC2H1	DYNC2H1 (#1)	Cytoplasmic dynein 2 heavy chain 1 OS=Homo sapiens GN=DYNC2H1 PE=1 SV=4				1	1	0.735787	0.914466	0.782846	0.771598	1.09103	0.767449	0.700459	0.921521	0.784318
1098	sp|P63167|DYL1_HUMAN	sp	P63167	DYNLL1	DYNLL1 (#20)	Dynein light chain 1, cytoplasmic OS=Homo sapiens GN=DYNLL1 PE=1 SV=1				20	1	0.645633	0.860394	0.807343	0.770742	0.910777	0.681045	0.748641	0.84617	0.740436
1099	sp|Q96FJ2|DYL2_HUMAN	sp	Q96FJ2	DYNLL2	DYNLL2 (#2)	Dynein light chain 2, cytoplasmic OS=Homo sapiens GN=DYNLL2 PE=1 SV=1				2	1	0.604027	0.791088	0.780579	0.704789	0.787875	0.616092	0.662469	0.744852	0.627845
1100	sp|Q9NP97|DLRB1_HUMAN	sp	Q9NP97	DYNLRB1	DYNLRB1 (#13)	Dynein light chain roadblock-type 1 OS=Homo sapiens GN=DYNLRB1 PE=1 SV=3				13	1	0.573295	0.826161	0.745872	0.652122	1.04219	0.667284	0.717931	0.817029	0.66607
1101	sp|P63172|DYLT1_HUMAN	sp	P63172	DYNLT1	DYNLT1 (#6)	Dynein light chain Tctex-type 1 OS=Homo sapiens GN=DYNLT1 PE=1 SV=1				6	1	0.599958	0.840716	0.774724	0.702822	1.01346	0.664849	0.720669	0.810678	0.713681
1102	sp|Q13627|DYR1A_HUMAN	sp	Q13627	DYRK1A	DYRK1A (#1)	Dual specificity tyrosine-phosphorylation-regulated kinase 1A OS=Homo sapiens GN=DYRK1A PE=1 SV=2				1	1	0.544999	0.689427	0.649376	0.564391	0.842119	0.665904	0.637568	0.801919	0.663574
1103	tr|E9PSI1|E9PSI1_HUMAN	tr	E9PSI1	E9PSI1	E9PSI1 (#6)	Transmembrane 9 superfamily member OS=Homo sapiens PE=3 SV=1				6	1	0.815915	1.02675	0.904551	0.865598	0.976871	0.816311	0.992999	1.00275	0.942459
1104	sp|Q5JPH6|SYEM_HUMAN	sp	Q5JPH6	EARS2	EARS2 (#8)	Probable glutamate--tRNA ligase, mitochondrial OS=Homo sapiens GN=EARS2 PE=1 SV=2	+		Mitochondrion-Mtx	8	1	1.16546	1.00228	1.02936	1.10975	0.97862	1.17163	1.09756	0.974188	1.14327
1105	sp|O00559|RCAS1_HUMAN	sp	O00559	EBAG9	EBAG9 (#8)	Receptor-binding cancer antigen expressed on SiSo cells OS=Homo sapiens GN=EBAG9 PE=1 SV=1				8	1	0.674352	0.814474	0.762798	0.728901	0.850688	0.670407	0.80546	0.792627	0.738689
1106	sp|Q9UH73|COE1_HUMAN	sp	Q9UH73	EBF1	EBF1 (#5)	Transcription factor COE1 OS=Homo sapiens GN=EBF1 PE=1 SV=2				5	1	0.769156	0.899713	0.549396	0.559145	0.998117	0.717454	0.824251	0.739147	0.581526
1107	sp|Q13011|ECH1_HUMAN	sp	Q13011	ECH1	ECH1 (#27)	Delta(3,5)-Delta(2,4)-dienoyl-CoA isomerase, mitochondrial OS=Homo sapiens GN=ECH1 PE=1 SV=2	+		Mitochondrion-OM	27	1	1.1914	1.00722	1.11989	1.13954	0.926614	1.12772	1.0597	1.0023	1.15424
1108	sp|Q9NTX5|ECHD1_HUMAN	sp	Q9NTX5	ECHDC1	ECHDC1 (#9)	Ethylmalonyl-CoA decarboxylase OS=Homo sapiens GN=ECHDC1 PE=1 SV=2	+			9	1	1.00635	0.983416	1.05335	1.04053	0.92221	0.991536	0.880093	0.92584	0.986468
1109	sp|P30084|ECHM_HUMAN	sp	P30084	ECHS1	ECHS1 (#41)	Enoyl-CoA hydratase, mitochondrial OS=Homo sapiens GN=ECHS1 PE=1 SV=4	+		Mitochondrion-Mtx	41	1	1.32691	1.0527	1.20822	1.30773	0.897554	1.22013	1.11558	1.04783	1.21363
1110	sp|P42126|ECI1_HUMAN	sp	P42126	ECI1	ECI1 (#10)	Enoyl-CoA delta isomerase 1, mitochondrial OS=Homo sapiens GN=ECI1 PE=1 SV=1	+		Mitochondrion-Mtx	10	1	1.24915	0.976347	1.06993	1.09479	0.799486	1.11452	0.992388	0.929207	1.07822
1111	sp|O75521|ECI2_HUMAN	sp	O75521	ECI2	ECI2 (#19)	Enoyl-CoA delta isomerase 2, mitochondrial OS=Homo sapiens GN=ECI2 PE=1 SV=4	+			19	1	1.06952	1.02822	1.13739	1.21183	0.974181	1.14315	1.10665	1.07567	1.19597
1112	sp|Q5VYK3|ECM29_HUMAN	sp	Q5VYK3	ECM29	ECM29 (#7)	Proteasome-associated protein ECM29 homolog OS=Homo sapiens GN=ECM29 PE=1 SV=2				7	1	0.631865	0.746617	0.621552	0.559221	0.978455	0.657098	0.689856	0.730814	0.649102
1113	sp|Q9BQ95|ECSIT_HUMAN	sp	Q9BQ95	ECSIT	ECSIT (#11)	Evolutionarily conserved signaling intermediate in Toll pathway, mitochondrial OS=Homo sapiens GN=ECSIT PE=1 SV=1	+			11	1	0.86533	1.006	0.874636	0.813351	1.02095	0.834895	0.911693	0.90349	0.782787
1114	sp|Q96F86|EDC3_HUMAN	sp	Q96F86	EDC3	EDC3 (#5)	Enhancer of mRNA-decapping protein 3 OS=Homo sapiens GN=EDC3 PE=1 SV=1				5	1	0.501478	0.717386	0.772223	0.548525	1.01052	0.711442	0.811329	1.02058	0.732884
1115	sp|Q6P2E9|EDC4_HUMAN	sp	Q6P2E9	EDC4	EDC4 (#17)	Enhancer of mRNA-decapping protein 4 OS=Homo sapiens GN=EDC4 PE=1 SV=1				17	1	0.497611	0.652518	0.702781	0.502121	0.996501	0.680815	0.772351	0.969793	0.67256
1116	sp|Q9BZQ6|EDEM3_HUMAN	sp	Q9BZQ6	EDEM3	EDEM3 (#10)	ER degradation-enhancing alpha-mannosidase-like protein 3 OS=Homo sapiens GN=EDEM3 PE=1 SV=2			ER-Lumen	10	1	0.813679	0.808582	0.764967	0.808376	0.824933	0.736667	0.75075	0.767062	0.763746
1117	sp|O60869|EDF1_HUMAN	sp	O60869	EDF1	EDF1 (#3)	Endothelial differentiation-related factor 1 OS=Homo sapiens GN=EDF1 PE=1 SV=1				3	1	0.656589	1.24906	1.81765	1.69363	1.29283	0.761671	0.754539	1.04846	0.94968
1118	sp|O43854|EDIL3_HUMAN	sp	O43854	EDIL3	EDIL3 (#20)	EGF-like repeat and discoidin I-like domain-containing protein 3 OS=Homo sapiens GN=EDIL3 PE=1 SV=1				20	1	0.787556	0.789791	0.666501	0.650919	0.979193	0.801584	0.778619	0.838348	0.807909
1119	sp|Q15075|EEA1_HUMAN	sp	Q15075	EEA1	EEA1 (#28)	Early endosome antigen 1 OS=Homo sapiens GN=EEA1 PE=1 SV=2			Endosome	28	1	0.903704	0.749453	0.810884	0.880127	0.769874	0.705738	0.672095	0.654977	0.806003
1120	sp|P68104|EF1A1_HUMAN	sp	P68104	EEF1A1	EEF1A1 (#50)	Elongation factor 1-alpha 1 OS=Homo sapiens GN=EEF1A1 PE=1 SV=1				50	1	0.635068	0.637943	0.556948	0.493643	0.928156	0.652044	0.69848	0.738359	0.635897
1121	sp|Q05639|EF1A2_HUMAN	sp	Q05639	EEF1A2	EEF1A2 (#36)	Elongation factor 1-alpha 2 OS=Homo sapiens GN=EEF1A2 PE=1 SV=1				36	1	0.640515	0.734822	0.673116	0.591065	1.0314	0.692517	0.735828	0.836326	0.718825
1122	sp|P24534|EF1B_HUMAN	sp	P24534	EEF1B2	EEF1B2 (#19)	Elongation factor 1-beta OS=Homo sapiens GN=EEF1B2 PE=1 SV=3				19	1	0.548645	0.786242	0.692225	0.612824	1.04057	0.63224	0.786845	0.944773	0.678502
1123	tr|E9PRY8|E9PRY8_HUMAN	tr	E9PRY8	EEF1D	EEF1D (#22)	Elongation factor 1-delta OS=Homo sapiens GN=EEF1D PE=1 SV=1				22	1	0.628804	0.625014	0.517536	0.478901	0.874466	0.61304	0.73999	0.768906	0.597473
1124	sp|O43324|MCA3_HUMAN	sp	O43324	EEF1E1	EEF1E1 (#6)	Eukaryotic translation elongation factor 1 epsilon-1 OS=Homo sapiens GN=EEF1E1 PE=1 SV=1				6	1	0.711634	0.738807	0.630078	0.620889	0.973791	0.685524	0.757937	0.813561	0.74677
1125	sp|P26641|EF1G_HUMAN	sp	P26641	EEF1G	EEF1G (#41)	Elongation factor 1-gamma OS=Homo sapiens GN=EEF1G PE=1 SV=3				41	1	0.569158	1.04487	1.36126	0.551075	1.29662	0.703379	0.866074	1.12958	0.871485
1126	sp|P13639|EF2_HUMAN	sp	P13639	EEF2	EEF2 (#65)	Elongation factor 2 OS=Homo sapiens GN=EEF2 PE=1 SV=4				65	1	0.650875	0.728033	0.644802	0.591242	0.965492	0.665257	0.651048	0.688743	0.648813
1127	sp|P57772|SELB_HUMAN	sp	P57772	EEFSEC	EEFSEC (#3)	Selenocysteine-specific elongation factor OS=Homo sapiens GN=EEFSEC PE=1 SV=4	+			3	1	0.603899	0.750864	0.64917	0.605025	1.05442	0.71971	0.728026	0.780995	0.692278
1128	sp|Q7L9B9|EEPD1_HUMAN	sp	Q7L9B9	EEPD1	EEPD1 (#7)	Endonuclease/exonuclease/phosphatase family domain-containing protein 1 OS=Homo sapiens GN=EEPD1 PE=1 SV=2				7	1	0.718049	0.825482	0.795644	0.81962	0.801848	0.662879	0.676105	0.716271	0.702096
1129	sp|Q96C19|EFHD2_HUMAN	sp	Q96C19	EFHD2	EFHD2 (#2)	EF-hand domain-containing protein D2 OS=Homo sapiens GN=EFHD2 PE=1 SV=1				2	1	0.6866	0.625133	0.723759	0.577021	0.974678	0.797141	0.713309	0.88231	0.751248
1130	sp|Q7Z2Z2|EFL1_HUMAN	sp	Q7Z2Z2	EFL1	EFL1 (#2)	Elongation factor-like GTPase 1 OS=Homo sapiens GN=EFL1 PE=1 SV=2				2	1	0.786717	0.959108	0.905365	0.82671	1.01678	0.824211	0.839095	0.923966	0.891969
1131	sp|P52803|EFNA5_HUMAN	sp	P52803	EFNA5	EFNA5 (#8)	Ephrin-A5 OS=Homo sapiens GN=EFNA5 PE=1 SV=1				8	1	0.638738	0.687626	0.607468	0.626298	0.834475	0.643027	0.702342	0.766829	0.692313
1132	sp|P98172|EFNB1_HUMAN	sp	P98172	EFNB1	EFNB1 (#8)	Ephrin-B1 OS=Homo sapiens GN=EFNB1 PE=1 SV=1				8	1	0.622939	0.749528	0.706594	0.646641	0.857665	0.637847	0.64356	0.691934	0.614467
1133	sp|P52799|EFNB2_HUMAN	sp	P52799	EFNB2	EFNB2 (#3)	Ephrin-B2 OS=Homo sapiens GN=EFNB2 PE=1 SV=1				3	1	0.52761	0.513698	0.379747	0.368837	0.808096	0.582036	0.6052	0.646716	0.489296
1134	sp|Q14156|EFR3A_HUMAN	sp	Q14156	EFR3A	EFR3A (#3)	Protein EFR3 homolog A OS=Homo sapiens GN=EFR3A PE=1 SV=2			Plasma membrane	3	1	0.678996	0.801357	0.719963	0.672838	0.941216	0.705411	0.737141	0.808768	0.763848
1135	sp|Q9Y2G0|EFR3B_HUMAN	sp	Q9Y2G0	EFR3B	EFR3B (#15)	Protein EFR3 homolog B OS=Homo sapiens GN=EFR3B PE=1 SV=2				15	1	0.659882	0.822757	0.727101	0.707857	0.985597	0.725727	0.794002	0.860168	0.771933
1136	sp|Q15029|U5S1_HUMAN	sp	Q15029	EFTUD2	EFTUD2 (#13)	116 kDa U5 small nuclear ribonucleoprotein component OS=Homo sapiens GN=EFTUD2 PE=1 SV=1				13	1	0.728863	0.906413	0.800573	0.732535	1.1167	0.813284	0.90265	0.988441	0.864932
1137	sp|P00533|EGFR_HUMAN	sp	P00533	EGFR	EGFR (#9)	Epidermal growth factor receptor OS=Homo sapiens GN=EGFR PE=1 SV=2			Plasma membrane	9	1	0.663053	0.818569	0.733251	0.698475	0.957471	0.723576	0.81496	0.798007	0.7381
1138	sp|Q9H4M9|EHD1_HUMAN	sp	Q9H4M9	EHD1	EHD1 (#18)	EH domain-containing protein 1 OS=Homo sapiens GN=EHD1 PE=1 SV=2			Endosome	18	1	0.701665	0.655137	0.667188	0.629761	0.838808	0.670573	0.646153	0.659116	0.653996
1139	sp|Q9H223|EHD4_HUMAN	sp	Q9H223	EHD4	EHD4 (#1)	EH domain-containing protein 4 OS=Homo sapiens GN=EHD4 PE=1 SV=1			Endosome	1	1	0.772786	0.774382	0.591575	0.509225	0.999431	0.802531	0.801758	0.789973	0.847317
1140	sp|Q08426|ECHP_HUMAN	sp	Q08426	EHHADH	EHHADH (#1)	Peroxisomal bifunctional enzyme OS=Homo sapiens GN=EHHADH PE=1 SV=3	+			1	1	0.729343	0.844439	0.805813	0.739566	0.928206	0.787836	0.897513	0.783409	0.856032
1141	sp|O14681|EI24_HUMAN	sp	O14681	EI24	EI24 (#4)	Etoposide-induced protein 2.4 homolog OS=Homo sapiens GN=EI24 PE=1 SV=4				4	1	0.767978	1.01581	0.899703	0.906727	1.02426	0.763154	0.8706	0.923679	0.790603
1142	sp|Q8N9N8|EIF1A_HUMAN	sp	Q8N9N8	EIF1AD	EIF1AD (#1)	Probable RNA-binding protein EIF1AD OS=Homo sapiens GN=EIF1AD PE=1 SV=1				1	1	0.700377	0.706281	0.753184	0.709001	0.939364	0.590806	0.626332	0.651123	0.661048
1143	sp|O14602|IF1AY_HUMAN	sp	O14602	EIF1AY	EIF1AY (#4)	Eukaryotic translation initiation factor 1A, Y-chromosomal OS=Homo sapiens GN=EIF1AY PE=1 SV=4				4	1	0.744219	1.10135	1.37276	1.2336	1.02704	0.798881	0.803383	0.984214	0.964303
1144	sp|O60739|EIF1B_HUMAN	sp	O60739	EIF1B	EIF1B (#4)	Eukaryotic translation initiation factor 1b OS=Homo sapiens GN=EIF1B PE=1 SV=2				4	1	0.714461	0.734803	0.626502	0.601495	0.879084	0.747194	0.748314	0.752367	0.694018
1145	sp|Q9BY44|EIF2A_HUMAN	sp	Q9BY44	EIF2A	EIF2A (#9)	Eukaryotic translation initiation factor 2A OS=Homo sapiens GN=EIF2A PE=1 SV=3				9	1	0.62694	0.774368	0.754324	0.694138	0.972956	0.648081	0.705085	0.833754	0.715305
1146	sp|P19525|E2AK2_HUMAN	sp	P19525	EIF2AK2	EIF2AK2 (#5)	Interferon-induced, double-stranded RNA-activated protein kinase OS=Homo sapiens GN=EIF2AK2 PE=1 SV=2				5	1	0.673361	0.773064	0.731673	0.654388	0.992907	0.691708	0.808148	0.914825	0.775122
1147	sp|Q9NZJ5|E2AK3_HUMAN	sp	Q9NZJ5	EIF2AK3	EIF2AK3 (#8)	Eukaryotic translation initiation factor 2-alpha kinase 3 OS=Homo sapiens GN=EIF2AK3 PE=1 SV=3			ER-Membrane	8	1	0.749064	0.995919	0.976029	1.02143	0.839486	0.603845	0.638214	0.732708	0.735578
1148	sp|Q14232|EI2BA_HUMAN	sp	Q14232	EIF2B1	EIF2B1 (#5)	Translation initiation factor eIF-2B subunit alpha OS=Homo sapiens GN=EIF2B1 PE=1 SV=1				5	1	0.693895	0.670361	0.643963	0.580256	0.86566	0.669109	0.674988	0.717608	0.6577
1149	sp|P49770|EI2BB_HUMAN	sp	P49770	EIF2B2	EIF2B2 (#1)	Translation initiation factor eIF-2B subunit beta OS=Homo sapiens GN=EIF2B2 PE=1 SV=3				1	1	0.800452	0.926897	0.832358	0.744471	0.920326	0.728124	0.833923	0.848507	0.85113
1150	sp|Q9NR50|EI2BG_HUMAN	sp	Q9NR50	EIF2B3	EIF2B3 (#7)	Translation initiation factor eIF-2B subunit gamma OS=Homo sapiens GN=EIF2B3 PE=1 SV=1				7	1	0.649443	0.88777	0.820321	0.773986	1.13856	0.748922	0.809893	0.917805	0.791404
1151	sp|Q9UI10|EI2BD_HUMAN	sp	Q9UI10	EIF2B4	EIF2B4 (#1)	Translation initiation factor eIF-2B subunit delta OS=Homo sapiens GN=EIF2B4 PE=1 SV=2				1	1	0.554025	0.741448	0.705942	0.643929	0.916187	0.643104	0.718922	0.839673	0.675968
1152	sp|Q13144|EI2BE_HUMAN	sp	Q13144	EIF2B5	EIF2B5 (#2)	Translation initiation factor eIF-2B subunit epsilon OS=Homo sapiens GN=EIF2B5 PE=1 SV=3				2	1	0.630588	0.88645	0.812626	0.712891	1.0135	0.685614	0.789084	0.85493	0.744464
1153	sp|P05198|IF2A_HUMAN	sp	P05198	EIF2S1	EIF2S1 (#18)	Eukaryotic translation initiation factor 2 subunit 1 OS=Homo sapiens GN=EIF2S1 PE=1 SV=3				18	1	0.683198	0.809317	0.787398	0.722231	0.880928	0.722304	0.725336	0.812581	0.724563
1154	sp|P20042|IF2B_HUMAN	sp	P20042	EIF2S2	EIF2S2 (#26)	Eukaryotic translation initiation factor 2 subunit 2 OS=Homo sapiens GN=EIF2S2 PE=1 SV=2				26	1	0.724667	0.905184	0.853545	0.798402	1.00771	0.814422	0.82659	0.868514	0.851752
1155	sp|Q2VIR3|IF2GL_HUMAN	sp	Q2VIR3	EIF2S3L	EIF2S3L (#11)	Putative eukaryotic translation initiation factor 2 subunit 3-like protein OS=Homo sapiens GN=EIF2S3L PE=5 SV=2				11	1	0.782174	0.832025	0.786439	0.728936	1.01182	0.81215	0.79321	0.844948	0.803295
1156	sp|Q14152|EIF3A_HUMAN	sp	Q14152	EIF3A	EIF3A (#44)	Eukaryotic translation initiation factor 3 subunit A OS=Homo sapiens GN=EIF3A PE=1 SV=1				44	1	0.748956	0.9226	0.862432	0.841736	0.993332	0.793519	0.809068	0.830426	0.824184
1157	sp|P55884|EIF3B_HUMAN	sp	P55884	EIF3B	EIF3B (#29)	Eukaryotic translation initiation factor 3 subunit B OS=Homo sapiens GN=EIF3B PE=1 SV=3				29	1	0.738105	0.844469	0.756152	0.746133	0.984737	0.798185	0.776824	0.806012	0.827131
1158	sp|Q99613|EIF3C_HUMAN	sp	Q99613	EIF3C	EIF3C (#27)	Eukaryotic translation initiation factor 3 subunit C OS=Homo sapiens GN=EIF3C PE=1 SV=1				27	1	0.722871	0.898756	0.825766	0.790051	0.924934	0.763426	0.774888	0.784313	0.790583
1159	sp|O15371|EIF3D_HUMAN	sp	O15371	EIF3D	EIF3D (#19)	Eukaryotic translation initiation factor 3 subunit D OS=Homo sapiens GN=EIF3D PE=1 SV=1				19	1	0.779792	0.735459	0.584124	0.584374	0.896335	0.771256	0.797668	0.753598	0.738157
1160	sp|P60228|EIF3E_HUMAN	sp	P60228	EIF3E	EIF3E (#18)	Eukaryotic translation initiation factor 3 subunit E OS=Homo sapiens GN=EIF3E PE=1 SV=1				18	1	0.763344	0.783703	0.708328	0.707043	0.921716	0.770235	0.767739	0.752089	0.766254
1161	sp|O00303|EIF3F_HUMAN	sp	O00303	EIF3F	EIF3F (#8)	Eukaryotic translation initiation factor 3 subunit F OS=Homo sapiens GN=EIF3F PE=1 SV=1				8	1	0.870549	0.927511	0.839221	0.830038	0.990526	0.933455	0.825975	0.793762	0.845056
1162	tr|A0A0D9SEZ9|A0A0D9SEZ9_HUMAN	tr	A0A0D9SEZ9	EIF3F	EIF3F (#2)	Eukaryotic translation initiation factor 3 subunit F OS=Homo sapiens GN=EIF3F PE=3 SV=1				2	1	0.685967	0.826636	0.723186	0.728575	0.911703	0.777229	0.742174	0.743367	0.706414
1163	sp|O75821|EIF3G_HUMAN	sp	O75821	EIF3G	EIF3G (#13)	Eukaryotic translation initiation factor 3 subunit G OS=Homo sapiens GN=EIF3G PE=1 SV=2				13	1	0.695275	1.07184	1.05134	0.994277	1.11902	0.809003	0.805438	0.928565	0.933317
1164	sp|O15372|EIF3H_HUMAN	sp	O15372	EIF3H	EIF3H (#15)	Eukaryotic translation initiation factor 3 subunit H OS=Homo sapiens GN=EIF3H PE=1 SV=1				15	1	0.750591	0.784841	0.688997	0.691833	0.88594	0.738784	0.721141	0.745484	0.735172
1165	sp|Q13347|EIF3I_HUMAN	sp	Q13347	EIF3I	EIF3I (#19)	Eukaryotic translation initiation factor 3 subunit I OS=Homo sapiens GN=EIF3I PE=1 SV=1				19	1	0.730368	0.8497	0.757339	0.736358	0.974037	0.76402	0.772129	0.797816	0.780194
1166	sp|O75822|EIF3J_HUMAN	sp	O75822	EIF3J	EIF3J (#15)	Eukaryotic translation initiation factor 3 subunit J OS=Homo sapiens GN=EIF3J PE=1 SV=2				15	1	0.73496	0.80109	0.70307	0.688527	0.894418	0.740179	0.718879	0.754507	0.704565
1167	sp|Q9UBQ5|EIF3K_HUMAN	sp	Q9UBQ5	EIF3K	EIF3K (#4)	Eukaryotic translation initiation factor 3 subunit K OS=Homo sapiens GN=EIF3K PE=1 SV=1				4	1	0.724395	0.726406	0.672135	0.678658	0.921024	0.718779	0.749448	0.789351	0.751599
1168	sp|Q9Y262|EIF3L_HUMAN	sp	Q9Y262	EIF3L	EIF3L (#30)	Eukaryotic translation initiation factor 3 subunit L OS=Homo sapiens GN=EIF3L PE=1 SV=1				30	1	0.748569	0.822223	0.724052	0.697959	0.943869	0.775035	0.771964	0.781985	0.800128
1169	sp|Q7L2H7|EIF3M_HUMAN	sp	Q7L2H7	EIF3M	EIF3M (#14)	Eukaryotic translation initiation factor 3 subunit M OS=Homo sapiens GN=EIF3M PE=1 SV=1				14	1	0.727625	0.797596	0.622778	0.626278	1.08182	0.862594	0.842311	0.833072	0.854722
1170	sp|P60842|IF4A1_HUMAN	sp	P60842	EIF4A1	EIF4A1 (#30)	Eukaryotic initiation factor 4A-I OS=Homo sapiens GN=EIF4A1 PE=1 SV=1				30	1	0.69028	0.757866	0.724774	0.660577	0.937908	0.727771	0.76978	0.826359	0.752527
1171	sp|Q14240|IF4A2_HUMAN	sp	Q14240	EIF4A2	EIF4A2 (#31)	Eukaryotic initiation factor 4A-II OS=Homo sapiens GN=EIF4A2 PE=1 SV=2				31	1	0.717739	0.730046	0.693627	0.644729	0.880437	0.70708	0.73359	0.799228	0.717957
1172	sp|P38919|IF4A3_HUMAN	sp	P38919	EIF4A3	EIF4A3 (#9)	Eukaryotic initiation factor 4A-III OS=Homo sapiens GN=EIF4A3 PE=1 SV=4				9	1	0.741227	0.870363	0.809162	0.748558	0.931909	0.730788	0.835944	0.929669	0.798582
1173	sp|P23588|IF4B_HUMAN	sp	P23588	EIF4B	EIF4B (#15)	Eukaryotic translation initiation factor 4B OS=Homo sapiens GN=EIF4B PE=1 SV=2				15	1	0.746916	0.899725	0.843096	0.817462	0.927618	0.777382	0.757222	0.846946	0.776977
1174	sp|P06730|IF4E_HUMAN	sp	P06730	EIF4E	EIF4E (#5)	Eukaryotic translation initiation factor 4E OS=Homo sapiens GN=EIF4E PE=1 SV=2				5	1	0.661536	0.752381	0.754019	0.673016	0.898846	0.702372	0.762991	0.889606	0.758294
1175	sp|O60573|IF4E2_HUMAN	sp	O60573	EIF4E2	EIF4E2 (#3)	Eukaryotic translation initiation factor 4E type 2 OS=Homo sapiens GN=EIF4E2 PE=1 SV=1				3	1	0.717872	0.681508	0.62166	0.575692	1.00503	0.733642	0.700923	0.718212	0.642624
1176	sp|Q9NRA8|4ET_HUMAN	sp	Q9NRA8	EIF4ENIF1	EIF4ENIF1 (#4)	Eukaryotic translation initiation factor 4E transporter OS=Homo sapiens GN=EIF4ENIF1 PE=1 SV=2				4	1	0.628579	0.690726	0.719718	0.576335	0.962504	0.722234	0.831074	0.954937	0.725213
1177	sp|Q04637|IF4G1_HUMAN	sp	Q04637	EIF4G1	EIF4G1 (#34)	Eukaryotic translation initiation factor 4 gamma 1 OS=Homo sapiens GN=EIF4G1 PE=1 SV=4				34	1	0.667828	0.739002	0.646008	0.584667	0.902265	0.692593	0.772547	0.827989	0.716145
1178	sp|P78344|IF4G2_HUMAN	sp	P78344	EIF4G2	EIF4G2 (#44)	Eukaryotic translation initiation factor 4 gamma 2 OS=Homo sapiens GN=EIF4G2 PE=1 SV=1				44	1	0.767543	0.809352	0.749618	0.706755	0.88087	0.793524	0.788887	0.822831	0.795566
1179	sp|O43432|IF4G3_HUMAN	sp	O43432	EIF4G3	EIF4G3 (#11)	Eukaryotic translation initiation factor 4 gamma 3 OS=Homo sapiens GN=EIF4G3 PE=1 SV=2				11	1	0.689339	0.799654	0.751907	0.662608	1.01414	0.792264	0.948844	1.01315	0.8123
1180	sp|Q15056|IF4H_HUMAN	sp	Q15056	EIF4H	EIF4H (#3)	Eukaryotic translation initiation factor 4H OS=Homo sapiens GN=EIF4H PE=1 SV=5				3	1	0.679561	0.80159	0.703481	0.589375	1.11557	0.860675	0.919426	0.941076	0.783587
1181	sp|P55010|IF5_HUMAN	sp	P55010	EIF5	EIF5 (#11)	Eukaryotic translation initiation factor 5 OS=Homo sapiens GN=EIF5 PE=1 SV=2				11	1	0.649398	0.862528	0.806197	0.723147	1.02033	0.728661	0.742307	0.804382	0.743962
1182	sp|P63241|IF5A1_HUMAN	sp	P63241	EIF5A	EIF5A (#19)	Eukaryotic translation initiation factor 5A-1 OS=Homo sapiens GN=EIF5A PE=1 SV=2				19	1	0.663306	0.782199	0.748083	0.690873	0.932211	0.64966	0.711239	0.776634	0.68599
1183	sp|O60841|IF2P_HUMAN	sp	O60841	EIF5B	EIF5B (#44)	Eukaryotic translation initiation factor 5B OS=Homo sapiens GN=EIF5B PE=1 SV=4				44	1	0.644694	0.73271	0.624308	0.598043	0.969685	0.680969	0.696425	0.796206	0.679894
1184	sp|P56537|IF6_HUMAN	sp	P56537	EIF6	EIF6 (#6)	Eukaryotic translation initiation factor 6 OS=Homo sapiens GN=EIF6 PE=1 SV=1				6	1	0.68192	0.695746	0.612745	0.571711	0.949695	0.664984	0.713012	0.744116	0.69702
1185	sp|Q9BQ52|RNZ2_HUMAN	sp	Q9BQ52	ELAC2	ELAC2 (#7)	Zinc phosphodiesterase ELAC protein 2 OS=Homo sapiens GN=ELAC2 PE=1 SV=2	+		Mitochondrion-Mtx	7	1	1.3223	0.979264	0.923241	0.94762	0.871962	1.26015	1.07198	0.889672	1.01692
1186	sp|Q15717|ELAV1_HUMAN	sp	Q15717	ELAVL1	ELAVL1 (#5)	ELAV-like protein 1 OS=Homo sapiens GN=ELAVL1 PE=1 SV=2				5	1	0.635312	0.90456	0.780972	0.651017	1.14297	0.668858	0.883369	1.21683	0.867612
1187	sp|Q12926|ELAV2_HUMAN	sp	Q12926	ELAVL2	ELAVL2 (#20)	ELAV-like protein 2 OS=Homo sapiens GN=ELAVL2 PE=1 SV=2				20	1	0.59876	0.707041	0.788838	0.663412	0.952848	0.69908	0.823658	1.05579	0.75589
1188	sp|Q14576|ELAV3_HUMAN	sp	Q14576	ELAVL3	ELAVL3 (#28)	ELAV-like protein 3 OS=Homo sapiens GN=ELAVL3 PE=2 SV=3				28	1	0.620919	0.736181	0.765395	0.646483	0.930374	0.694838	0.796169	0.972939	0.721758
1189	sp|P0C7U0|ELFN1_HUMAN	sp	P0C7U0	ELFN1	ELFN1 (#4)	Protein ELFN1 OS=Homo sapiens GN=ELFN1 PE=1 SV=2				4	1	0.620519	0.722282	0.669084	0.644946	0.873387	0.594165	0.665215	0.716396	0.669738
1190	sp|Q96JJ3|ELMO2_HUMAN	sp	Q96JJ3	ELMO2	ELMO2 (#11)	Engulfment and cell motility protein 2 OS=Homo sapiens GN=ELMO2 PE=1 SV=2				11	1	0.60012	0.780731	0.729207	0.676164	1.01124	0.701248	0.738954	0.826543	0.730612
1191	sp|Q8IZ81|ELMD2_HUMAN	sp	Q8IZ81	ELMOD2	ELMOD2 (#17)	ELMO domain-containing protein 2 OS=Homo sapiens GN=ELMOD2 PE=1 SV=1				17	1	0.789738	0.848543	0.637968	0.672508	0.928454	0.756191	0.803759	0.833668	0.752512
1192	sp|Q15370|ELOB_HUMAN	sp	Q15370	ELOB	ELOB (#9)	Elongin-B OS=Homo sapiens GN=ELOB PE=1 SV=1				9	1	0.633569	0.905767	0.837895	0.740341	1.06627	0.663291	0.678595	0.83607	0.668015
1193	sp|Q15369|ELOC_HUMAN	sp	Q15369	ELOC	ELOC (#5)	Elongin-C OS=Homo sapiens GN=ELOC PE=1 SV=1				5	1	0.703507	0.761683	0.683143	0.619295	1.0032	0.735778	0.739374	0.760276	0.682719
1194	sp|Q9NXB9|ELOV2_HUMAN	sp	Q9NXB9	ELOVL2	ELOVL2 (#1)	Elongation of very long chain fatty acids protein 2 OS=Homo sapiens GN=ELOVL2 PE=1 SV=2				1	1	0.816173	0.641902	0.611422	0.600091	0.792651	0.865603	0.825582	0.805455	0.806797
1195	sp|Q9GZR5|ELOV4_HUMAN	sp	Q9GZR5	ELOVL4	ELOVL4 (#2)	Elongation of very long chain fatty acids protein 4 OS=Homo sapiens GN=ELOVL4 PE=1 SV=1				2	1	0.760408	0.774353	0.70485	0.732004	0.868811	0.708348	0.693993	0.789432	0.713227
1196	sp|Q6IA86|ELP2_HUMAN	sp	Q6IA86	ELP2	ELP2 (#1)	Elongator complex protein 2 OS=Homo sapiens GN=ELP2 PE=1 SV=2				1	1	0.675626	0.807174	0.674185	0.680008	1.04951	0.800137	0.782134	0.878518	0.765065
1197	sp|Q9H9T3|ELP3_HUMAN	sp	Q9H9T3	ELP3	ELP3 (#3)	Elongator complex protein 3 OS=Homo sapiens GN=ELP3 PE=1 SV=2				3	1	0.839185	0.851034	0.892196	0.873673	1.07524	0.913106	0.925258	0.892915	0.945819
1198	sp|Q8N766|EMC1_HUMAN	sp	Q8N766	EMC1	EMC1 (#34)	ER membrane protein complex subunit 1 OS=Homo sapiens GN=EMC1 PE=1 SV=1			ER-Membrane	34	1	0.78301	0.838171	0.705065	0.751052	0.921696	0.752806	0.81084	0.840434	0.788613
1199	sp|Q5UCC4|EMC10_HUMAN	sp	Q5UCC4	EMC10	EMC10 (#5)	ER membrane protein complex subunit 10 OS=Homo sapiens GN=EMC10 PE=1 SV=1				5	1	0.837185	0.868845	0.846782	0.859578	0.881244	0.755174	0.784957	0.827578	0.797536
1200	sp|Q15006|EMC2_HUMAN	sp	Q15006	EMC2	EMC2 (#14)	ER membrane protein complex subunit 2 OS=Homo sapiens GN=EMC2 PE=1 SV=1	+		ER-Membrane	14	1	0.777825	0.880591	0.76227	0.826299	0.915993	0.751715	0.840575	0.835442	0.780926
1201	sp|Q9P0I2|EMC3_HUMAN	sp	Q9P0I2	EMC3	EMC3 (#14)	ER membrane protein complex subunit 3 OS=Homo sapiens GN=EMC3 PE=1 SV=3				14	1	0.774834	0.893689	0.795977	0.827571	0.915208	0.729107	0.794624	0.859265	0.802705
1202	sp|Q5J8M3|EMC4_HUMAN	sp	Q5J8M3	EMC4	EMC4 (#4)	ER membrane protein complex subunit 4 OS=Homo sapiens GN=EMC4 PE=1 SV=2				4	1	0.796992	1.00559	0.888493	0.935584	0.848398	0.738117	0.758123	0.799286	0.772471
1203	sp|Q9BV81|EMC6_HUMAN	sp	Q9BV81	EMC6	EMC6 (#3)	ER membrane protein complex subunit 6 OS=Homo sapiens GN=EMC6 PE=1 SV=1				3	1	0.743871	0.853219	0.752425	0.849082	0.926973	0.669657	0.749287	0.783422	0.740574
1204	sp|Q9NPA0|EMC7_HUMAN	sp	Q9NPA0	EMC7	EMC7 (#17)	ER membrane protein complex subunit 7 OS=Homo sapiens GN=EMC7 PE=1 SV=1			ER-Membrane	17	1	0.767457	0.885519	0.81072	0.841619	0.880172	0.708772	0.792794	0.828833	0.767302
1205	sp|O43402|EMC8_HUMAN	sp	O43402	EMC8	EMC8 (#10)	ER membrane protein complex subunit 8 OS=Homo sapiens GN=EMC8 PE=1 SV=1				10	1	0.759156	0.826564	0.700226	0.732352	0.891865	0.728609	0.807079	0.784127	0.741673
1206	sp|P50402|EMD_HUMAN	sp	P50402	EMD	EMD (#19)	Emerin OS=Homo sapiens GN=EMD PE=1 SV=1			ER-Membrane	19	1	0.710649	0.797509	0.75024	0.7604	0.851622	0.692588	0.763278	0.83205	0.770158
1207	sp|O00423|EMAL1_HUMAN	sp	O00423	EML1	EML1 (#2)	Echinoderm microtubule-associated protein-like 1 OS=Homo sapiens GN=EML1 PE=1 SV=3				2	1	0.737944	0.658973	0.659855	0.611594	0.911457	0.850907	0.764499	0.764412	0.690367
1208	sp|Q9HC35|EMAL4_HUMAN	sp	Q9HC35	EML4	EML4 (#13)	Echinoderm microtubule-associated protein-like 4 OS=Homo sapiens GN=EML4 PE=1 SV=3				13	1	0.640613	0.795797	0.681204	0.588197	0.989404	0.699604	0.719688	0.786835	0.675525
1209	sp|Q8N8S7|ENAH_HUMAN	sp	Q8N8S7	ENAH	ENAH (#19)	Protein enabled homolog OS=Homo sapiens GN=ENAH PE=1 SV=2				19	1	0.588775	0.726729	0.764769	0.660862	0.956435	0.660155	0.675817	0.800036	0.705622
1210	tr|A0A0U1RRM6|A0A0U1RRM6_HUMAN	tr	A0A0U1RRM6	ENAH	ENAH (#3)	Protein enabled homolog OS=Homo sapiens GN=ENAH PE=1 SV=1				3	1	0.732987	0.728907	0.899706	0.677404	0.943606	0.742858	0.758849	0.816532	0.72897
1211	sp|O94919|ENDD1_HUMAN	sp	O94919	ENDOD1	ENDOD1 (#5)	Endonuclease domain-containing 1 protein OS=Homo sapiens GN=ENDOD1 PE=1 SV=2			ER_high_curvature	5	1	0.600954	0.745467	0.670618	0.622603	0.852567	0.568695	0.663719	0.674039	0.589546
1212	sp|P06733|ENOA_HUMAN	sp	P06733	ENO1	ENO1 (#54)	Alpha-enolase OS=Homo sapiens GN=ENO1 PE=1 SV=2				54	1	0.702894	0.780229	0.76273	0.69897	1.0154	0.746801	0.6683	0.726934	0.715504
1213	sp|P09104|ENOG_HUMAN	sp	P09104	ENO2	ENO2 (#16)	Gamma-enolase OS=Homo sapiens GN=ENO2 PE=1 SV=3				16	1	0.682669	0.673595	0.588113	0.572851	0.966097	0.698823	0.61192	0.689766	0.645505
1214	sp|P13929|ENOB_HUMAN	sp	P13929	ENO3	ENO3 (#6)	Beta-enolase OS=Homo sapiens GN=ENO3 PE=1 SV=5				6	1	0.689525	0.734143	0.714454	0.651294	0.797705	0.562538	0.543869	0.597246	0.564123
1215	sp|Q9UHY7|ENOPH_HUMAN	sp	Q9UHY7	ENOPH1	ENOPH1 (#1)	Enolase-phosphatase E1 OS=Homo sapiens GN=ENOPH1 PE=1 SV=1				1	1	0.782293	0.667821	0.72034	0.621189	1.15784	0.776794	0.561684	0.673482	0.699486
1216	sp|P22413|ENPP1_HUMAN	sp	P22413	ENPP1	ENPP1 (#1)	Ectonucleotide pyrophosphatase/phosphodiesterase family member 1 OS=Homo sapiens GN=ENPP1 PE=1 SV=2				1	1	0.651955	0.788664	0.650564	0.673457	0.90405	0.561178	0.704667	0.757677	0.65212
1217	sp|Q9Y6X5|ENPP4_HUMAN	sp	Q9Y6X5	ENPP4	ENPP4 (#6)	Bis(5'-adenosyl)-triphosphatase ENPP4 OS=Homo sapiens GN=ENPP4 PE=1 SV=3				6	1	0.94155	0.658118	0.677736	0.713611	0.797786	0.8754	0.815783	0.717153	0.871086
1218	sp|O43768|ENSA_HUMAN	sp	O43768	ENSA	ENSA (#3)	Alpha-endosulfine OS=Homo sapiens GN=ENSA PE=1 SV=1				3	1	0.610992	0.689773	0.57126	0.489262	1.07163	0.767587	0.648476	0.713982	0.587285
1219	sp|Q9Y227|ENTP4_HUMAN	sp	Q9Y227	ENTPD4	ENTPD4 (#1)	Ectonucleoside triphosphate diphosphohydrolase 4 OS=Homo sapiens GN=ENTPD4 PE=1 SV=1				1	1	0.853234	0.923173	0.896261	0.81888	0.892487	0.798605	0.888931	0.81201	0.832059
1220	sp|O75356|ENTP5_HUMAN	sp	O75356	ENTPD5	ENTPD5 (#1)	Ectonucleoside triphosphate diphosphohydrolase 5 OS=Homo sapiens GN=ENTPD5 PE=1 SV=1				1	1	0.944693	0.950923	0.898351	0.917303	0.843018	0.78965	0.83515	0.849672	0.946713
1221	sp|O75354|ENTP6_HUMAN	sp	O75354	ENTPD6	ENTPD6 (#1)	Ectonucleoside triphosphate diphosphohydrolase 6 OS=Homo sapiens GN=ENTPD6 PE=1 SV=3				1	1	0.870839	0.874499	0.740861	0.560064	1.03745	0.910663	0.868085	0.920195	0.796998
1222	sp|Q9NPA8|ENY2_HUMAN	sp	Q9NPA8	ENY2	ENY2 (#4)	Transcription and mRNA export factor ENY2 OS=Homo sapiens GN=ENY2 PE=1 SV=1				4	1	0.780748	0.704286	0.655987	0.582839	0.919736	0.726002	0.708107	0.741128	0.680473
1223	sp|P11171|41_HUMAN	sp	P11171	EPB41	EPB41 (#92)	Protein 4.1 OS=Homo sapiens GN=EPB41 PE=1 SV=4			Plasma membrane	92	1	0.652513	0.806284	0.843531	0.810271	0.962268	0.733944	0.776641	0.827964	0.767719
1224	sp|Q9H4G0|E41L1_HUMAN	sp	Q9H4G0	EPB41L1	EPB41L1 (#17)	Band 4.1-like protein 1 OS=Homo sapiens GN=EPB41L1 PE=1 SV=2			Plasma membrane	17	1	0.642637	0.703195	0.654082	0.637974	0.872942	0.697044	0.722391	0.751708	0.715864
1225	sp|O43491|E41L2_HUMAN	sp	O43491	EPB41L2	EPB41L2 (#28)	Band 4.1-like protein 2 OS=Homo sapiens GN=EPB41L2 PE=1 SV=1			Plasma membrane	28	1	0.677944	0.823025	0.807375	0.786516	0.951087	0.734136	0.777884	0.843911	0.787873
1226	tr|E9PN54|E9PN54_HUMAN	tr	E9PN54	EPB41L2	EPB41L2 (#1)	Band 4.1-like protein 2 (Fragment) OS=Homo sapiens GN=EPB41L2 PE=1 SV=1				1	1	0.624745	0.658757	0.625273	0.600269	0.694292	0.644969	0.619479	0.581602	0.661616
1227	sp|Q9Y2J2|E41L3_HUMAN	sp	Q9Y2J2	EPB41L3	EPB41L3 (#116)	Band 4.1-like protein 3 OS=Homo sapiens GN=EPB41L3 PE=1 SV=2				116	1	0.633312	0.77356	0.796745	0.751079	0.758454	0.574938	0.617206	0.684227	0.605702
1228	tr|A8K968|A8K968_HUMAN	tr	A8K968	EPB41L3	EPB41L3 (#14)	Band 4.1-like protein 3 OS=Homo sapiens GN=EPB41L3 PE=1 SV=1				14	1	0.636284	0.818942	0.799886	0.783328	0.725898	0.573148	0.644917	0.710178	0.62177
1229	sp|Q9HCS5|E41LA_HUMAN	sp	Q9HCS5	EPB41L4A	EPB41L4A (#8)	Band 4.1-like protein 4A OS=Homo sapiens GN=EPB41L4A PE=1 SV=2				8	1	0.671284	0.840633	0.74345	0.73637	0.96437	0.702571	0.717364	0.772263	0.712943
1230	sp|Q9HCM4|E41L5_HUMAN	sp	Q9HCM4	EPB41L5	EPB41L5 (#7)	Band 4.1-like protein 5 OS=Homo sapiens GN=EPB41L5 PE=1 SV=3				7	1	0.671037	0.649345	0.598081	0.627045	0.875514	0.701219	0.733963	0.698387	0.701857
1231	sp|Q52LR7|EPC2_HUMAN	sp	Q52LR7	EPC2	EPC2 (#1)	Enhancer of polycomb homolog 2 OS=Homo sapiens GN=EPC2 PE=1 SV=2			Nuclear (100% filter)	1	1	1.01756	0.856391	0.640915	0.729712	0.959	1.02637	0.982583	0.884589	0.962456
1232	sp|Q9UM22|EPDR1_HUMAN	sp	Q9UM22	EPDR1	EPDR1 (#1)	Mammalian ependymin-related protein 1 OS=Homo sapiens GN=EPDR1 PE=1 SV=2				1	1	1.0704	0.682318	0.721864	0.620241	0.762333	0.781373	0.755949	0.754032	0.784615
1233	sp|P29317|EPHA2_HUMAN	sp	P29317	EPHA2	EPHA2 (#4)	Ephrin type-A receptor 2 OS=Homo sapiens GN=EPHA2 PE=1 SV=2			Plasma membrane	4	1	0.718346	0.797691	0.691664	0.693901	1.05515	0.825009	0.881145	0.91037	0.812304
1234	sp|P54764|EPHA4_HUMAN	sp	P54764	EPHA4	EPHA4 (#5)	Ephrin type-A receptor 4 OS=Homo sapiens GN=EPHA4 PE=1 SV=1				5	1	0.649189	0.746514	0.705422	0.600102	0.976902	0.756248	0.726045	0.830839	0.716525
1235	sp|Q15375|EPHA7_HUMAN	sp	Q15375	EPHA7	EPHA7 (#2)	Ephrin type-A receptor 7 OS=Homo sapiens GN=EPHA7 PE=1 SV=3				2	1	0.639397	0.835122	0.737534	0.705771	0.939806	0.636744	0.665194	0.791876	0.709721
1236	sp|P29323|EPHB2_HUMAN	sp	P29323	EPHB2	EPHB2 (#39)	Ephrin type-B receptor 2 OS=Homo sapiens GN=EPHB2 PE=1 SV=5				39	1	0.64202	0.760362	0.673351	0.658858	0.964194	0.687222	0.741936	0.778565	0.698001
1237	sp|P54753|EPHB3_HUMAN	sp	P54753	EPHB3	EPHB3 (#1)	Ephrin type-B receptor 3 OS=Homo sapiens GN=EPHB3 PE=1 SV=2				1	1	0.653132	0.88501	0.946267	0.819624	1.06685	0.765955	0.692543	0.987003	0.822669
1238	sp|P07099|HYEP_HUMAN	sp	P07099	EPHX1	EPHX1 (#16)	Epoxide hydrolase 1 OS=Homo sapiens GN=EPHX1 PE=1 SV=1			ER-Membrane	16	1	0.752986	0.745787	0.616812	0.676357	0.808546	0.633945	0.698147	0.70647	0.647748
1239	sp|P34913|HYES_HUMAN	sp	P34913	EPHX2	EPHX2 (#3)	Bifunctional epoxide hydrolase 2 OS=Homo sapiens GN=EPHX2 PE=1 SV=2	+			3	1	0.800976	0.749536	0.654152	0.681028	0.89278	0.771254	0.722284	0.825893	0.79047
1240	sp|Q7L775|EPMIP_HUMAN	sp	Q7L775	EPM2AIP1	EPM2AIP1 (#2)	EPM2A-interacting protein 1 OS=Homo sapiens GN=EPM2AIP1 PE=1 SV=1				2	1	0.555835	0.72371	0.597505	0.586617	1.06467	0.701329	0.744882	0.784596	0.695478
1241	sp|Q9Y6I3|EPN1_HUMAN	sp	Q9Y6I3	EPN1	EPN1 (#7)	Epsin-1 OS=Homo sapiens GN=EPN1 PE=1 SV=2				7	1	0.691776	0.747653	0.67584	0.696367	0.975528	0.734639	0.806805	0.787989	0.759454
1242	sp|O95208|EPN2_HUMAN	sp	O95208	EPN2	EPN2 (#7)	Epsin-2 OS=Homo sapiens GN=EPN2 PE=1 SV=3				7	1	0.672151	0.770981	0.743461	0.717515	1.05917	0.835671	0.900865	0.884106	0.794926
1243	sp|P58107|EPIPL_HUMAN	sp	P58107	EPPK1	EPPK1 (#4)	Epiplakin OS=Homo sapiens GN=EPPK1 PE=1 SV=2				4	1	0.713665	0.808482	0.752915	0.75189	0.806382	0.683488	0.723609	0.752345	0.738763
1244	sp|P07814|SYEP_HUMAN	sp	P07814	EPRS	EPRS (#74)	Bifunctional glutamate/proline--tRNA ligase OS=Homo sapiens GN=EPRS PE=1 SV=5				74	1	0.695595	0.819638	0.726327	0.717771	0.937666	0.667453	0.729036	0.810494	0.739072
1245	sp|P42566|EPS15_HUMAN	sp	P42566	EPS15	EPS15 (#8)	Epidermal growth factor receptor substrate 15 OS=Homo sapiens GN=EPS15 PE=1 SV=2			Plasma membrane	8	1	0.690302	0.716131	0.628975	0.667333	0.831956	0.595636	0.629198	0.647219	0.619088
1246	sp|Q9UBC2|EP15R_HUMAN	sp	Q9UBC2	EPS15L1	EPS15L1 (#21)	Epidermal growth factor receptor substrate 15-like 1 OS=Homo sapiens GN=EPS15L1 PE=1 SV=1			Plasma membrane	21	1	0.626695	0.620655	0.584399	0.624728	0.807611	0.617848	0.624328	0.582876	0.610108
1247	sp|O75616|ERAL1_HUMAN	sp	O75616	ERAL1	ERAL1 (#1)	GTPase Era, mitochondrial OS=Homo sapiens GN=ERAL1 PE=1 SV=2	+		Mitochondrion-Mtx	1	1	1.27091	1.12168	1.25679	1.17418	0.926622	1.22792	0.995936	1.03393	1.00685
1248	sp|Q9NZ08|ERAP1_HUMAN	sp	Q9NZ08	ERAP1	ERAP1 (#15)	Endoplasmic reticulum aminopeptidase 1 OS=Homo sapiens GN=ERAP1 PE=1 SV=3			ER-Lumen	15	1	0.853974	0.86887	0.869116	0.900716	0.879542	0.795312	0.759536	0.806045	0.870952
1249	sp|Q15303|ERBB4_HUMAN	sp	Q15303	ERBB4	ERBB4 (#2)	Receptor tyrosine-protein kinase erbB-4 OS=Homo sapiens GN=ERBB4 PE=1 SV=1				2	1	0.887169	0.809479	0.855973	0.743447	0.974046	0.860588	0.85785	0.83712	0.848372
1250	sp|Q96RT1|ERBIN_HUMAN	sp	Q96RT1	ERBIN	ERBIN (#3)	Erbin OS=Homo sapiens GN=ERBIN PE=1 SV=2			Plasma membrane	3	1	0.686596	0.824837	0.707216	0.705753	0.943708	0.681141	0.751992	0.827898	0.673537
1251	sp|Q8IUD2|RB6I2_HUMAN	sp	Q8IUD2	ERC1	ERC1 (#10)	ELKS/Rab6-interacting/CAST family member 1 OS=Homo sapiens GN=ERC1 PE=1 SV=1				10	1	0.76935	0.803988	0.694812	0.69695	0.914593	0.713293	0.786621	0.787367	0.765531
1252	sp|P07992|ERCC1_HUMAN	sp	P07992	ERCC1	ERCC1 (#2)	DNA excision repair protein ERCC-1 OS=Homo sapiens GN=ERCC1 PE=1 SV=1				2	1	0.609904	0.741924	0.626678	0.553217	0.827814	0.609687	0.698165	0.736188	0.650844
1253	sp|P18074|ERCC2_HUMAN	sp	P18074	ERCC2	ERCC2 (#1)	TFIIH basal transcription factor complex helicase XPD subunit OS=Homo sapiens GN=ERCC2 PE=1 SV=1				1	1	0.520681	0.973698	0.829736	0.798332	1.50118	0.906905	1.16505	1.43702	0.836304
1254	sp|Q92889|XPF_HUMAN	sp	Q92889	ERCC4	ERCC4 (#1)	DNA repair endonuclease XPF OS=Homo sapiens GN=ERCC4 PE=1 SV=3				1	1	0.519018	0.841423	0.710953	0.672857	0.769608	0.660476	0.784332	0.790922	0.714372
1255	sp|Q969X5|ERGI1_HUMAN	sp	Q969X5	ERGIC1	ERGIC1 (#12)	Endoplasmic reticulum-Golgi intermediate compartment protein 1 OS=Homo sapiens GN=ERGIC1 PE=1 SV=1			Ergic/cisGolgi	12	1	0.71532	0.816785	0.694603	0.709467	0.917418	0.688766	0.779381	0.82429	0.728663
1256	sp|Q96RQ1|ERGI2_HUMAN	sp	Q96RQ1	ERGIC2	ERGIC2 (#5)	Endoplasmic reticulum-Golgi intermediate compartment protein 2 OS=Homo sapiens GN=ERGIC2 PE=1 SV=2			Ergic/cisGolgi	5	1	0.763486	0.950168	0.802342	0.789231	1.01918	0.781973	0.963938	1.04458	0.904446
1257	sp|Q9Y282|ERGI3_HUMAN	sp	Q9Y282	ERGIC3	ERGIC3 (#3)	Endoplasmic reticulum-Golgi intermediate compartment protein 3 OS=Homo sapiens GN=ERGIC3 PE=1 SV=1			Ergic/cisGolgi	3	1	0.805981	1.06365	0.88409	0.819089	1.0325	0.806508	0.975454	1.04074	0.920104
1258	sp|O43414|ERI3_HUMAN	sp	O43414	ERI3	ERI3 (#1)	ERI1 exoribonuclease 3 OS=Homo sapiens GN=ERI3 PE=1 SV=2				1	1	0.761918	0.714572	0.609843	0.551077	1.18405	0.937151	0.989593	0.992613	0.954005
1259	sp|Q96DZ1|ERLEC_HUMAN	sp	Q96DZ1	ERLEC1	ERLEC1 (#10)	Endoplasmic reticulum lectin 1 OS=Homo sapiens GN=ERLEC1 PE=1 SV=1			ER-Lumen	10	1	0.812191	0.869753	0.789615	0.780217	0.938639	0.792747	0.886216	0.875663	0.887375
1260	sp|O75477|ERLN1_HUMAN	sp	O75477	ERLIN1	ERLIN1 (#12)	Erlin-1 OS=Homo sapiens GN=ERLIN1 PE=1 SV=1			ER-Membrane	12	1	0.782687	0.90591	0.763785	0.809739	0.903021	0.746892	0.801912	0.844979	0.800593
1261	sp|O94905|ERLN2_HUMAN	sp	O94905	ERLIN2	ERLIN2 (#24)	Erlin-2 OS=Homo sapiens GN=ERLIN2 PE=1 SV=1			ER-Membrane	24	1	0.774419	0.938927	0.832635	0.849698	0.953453	0.753381	0.829065	0.881237	0.838254
1262	sp|Q7Z2K6|ERMP1_HUMAN	sp	Q7Z2K6	ERMP1	ERMP1 (#6)	Endoplasmic reticulum metallopeptidase 1 OS=Homo sapiens GN=ERMP1 PE=1 SV=2			ER-Membrane	6	1	0.721567	0.853159	0.760761	0.773083	0.925335	0.700543	0.796302	0.82476	0.753131
1263	sp|O75460|ERN1_HUMAN	sp	O75460	ERN1	ERN1 (#1)	Serine/threonine-protein kinase/endoribonuclease IRE1 OS=Homo sapiens GN=ERN1 PE=1 SV=2				1	1	0.927382	0.97573	1.02691	1.03163	1.25191	0.971826	0.805051	1.09922	1.0127
1264	sp|Q96HE7|ERO1A_HUMAN	sp	Q96HE7	ERO1A	ERO1A (#16)	ERO1-like protein alpha OS=Homo sapiens GN=ERO1A PE=1 SV=2			ER-Lumen	16	1	0.879712	0.840131	0.831942	0.876491	0.876987	0.825787	0.819592	0.851742	0.914359
1265	sp|P30040|ERP29_HUMAN	sp	P30040	ERP29	ERP29 (#33)	Endoplasmic reticulum resident protein 29 OS=Homo sapiens GN=ERP29 PE=1 SV=4			ER-Lumen	33	1	0.850434	0.913378	1.01191	1.05498	0.858502	0.813811	0.795686	0.852421	0.923878
1266	sp|Q9BS26|ERP44_HUMAN	sp	Q9BS26	ERP44	ERP44 (#19)	Endoplasmic reticulum resident protein 44 OS=Homo sapiens GN=ERP44 PE=1 SV=1			Ergic/cisGolgi	19	1	0.850494	0.8005	0.748601	0.745614	0.765906	0.726076	0.736512	0.774855	0.775531
1267	sp|P10768|ESTD_HUMAN	sp	P10768	ESD	ESD (#14)	S-formylglutathione hydrolase OS=Homo sapiens GN=ESD PE=1 SV=2				14	1	0.711033	0.686228	0.650199	0.618981	0.97097	0.718055	0.665176	0.707076	0.661125
1268	sp|Q9BSJ8|ESYT1_HUMAN	sp	Q9BSJ8	ESYT1	ESYT1 (#34)	Extended synaptotagmin-1 OS=Homo sapiens GN=ESYT1 PE=1 SV=1				34	1	0.747844	0.903692	0.845869	0.853527	0.967459	0.756868	0.80502	0.83184	0.801018
1269	sp|A0FGR8|ESYT2_HUMAN	sp	A0FGR8	ESYT2	ESYT2 (#21)	Extended synaptotagmin-2 OS=Homo sapiens GN=ESYT2 PE=1 SV=1				21	1	0.713208	0.823813	0.755895	0.772928	0.986446	0.759258	0.806759	0.847349	0.808579
1270	sp|P62495|ERF1_HUMAN	sp	P62495	ETF1	ETF1 (#15)	Eukaryotic peptide chain release factor subunit 1 OS=Homo sapiens GN=ETF1 PE=1 SV=3				15	1	0.663164	0.727854	0.654796	0.590489	0.977027	0.704811	0.770338	0.835869	0.747386
1271	sp|P13804|ETFA_HUMAN	sp	P13804	ETFA	ETFA (#30)	Electron transfer flavoprotein subunit alpha, mitochondrial OS=Homo sapiens GN=ETFA PE=1 SV=1	+		Mitochondrion-Mtx	30	1	1.3948	1.106	1.30277	1.37291	0.865901	1.27073	1.12072	1.019	1.2527
1272	sp|P38117|ETFB_HUMAN	sp	P38117	ETFB	ETFB (#19)	Electron transfer flavoprotein subunit beta OS=Homo sapiens GN=ETFB PE=1 SV=3	+		Mitochondrion-Mtx	19	1	1.32516	1.4568	2.043	1.93521	1.01093	1.28225	1.15452	1.15079	1.42475
1273	sp|Q16134|ETFD_HUMAN	sp	Q16134	ETFDH	ETFDH (#5)	Electron transfer flavoprotein-ubiquinone oxidoreductase, mitochondrial OS=Homo sapiens GN=ETFDH PE=1 SV=2	+			5	1	0.942381	1.01034	0.922912	0.80044	1.05629	0.869158	0.943779	1.04598	0.756663
1274	sp|Q6IPR1|ETFR1_HUMAN	sp	Q6IPR1	ETFRF1	ETFRF1 (#2)	Electron transfer flavoprotein regulatory factor 1 OS=Homo sapiens GN=ETFRF1 PE=1 SV=2	+			2	1	0.774821	0.731417	0.845952	0.781319	0.856439	0.74471	0.760919	0.854604	0.848285
1275	sp|O95571|ETHE1_HUMAN	sp	O95571	ETHE1	ETHE1 (#8)	Persulfide dioxygenase ETHE1, mitochondrial OS=Homo sapiens GN=ETHE1 PE=1 SV=2	+		Mitochondrion-Mtx	8	1	1.34594	1.10016	1.24897	1.31296	1.03443	1.36631	1.24261	1.14313	1.28971
1276	sp|Q9HBU6|EKI1_HUMAN	sp	Q9HBU6	ETNK1	ETNK1 (#1)	Ethanolamine kinase 1 OS=Homo sapiens GN=ETNK1 PE=1 SV=1				1	1	0.589623	0.925118	0.949066	0.987614	1.09711	0.774891	0.949725	0.916411	0.765807
1277	sp|Q9UI08|EVL_HUMAN	sp	Q9UI08	EVL	EVL (#6)	Ena/VASP-like protein OS=Homo sapiens GN=EVL PE=1 SV=2				6	1	0.638332	0.770493	0.727899	0.650618	1.02047	0.748521	0.769585	0.884624	0.765034
1278	sp|Q01844|EWS_HUMAN	sp	Q01844	EWSR1	EWSR1 (#6)	RNA-binding protein EWS OS=Homo sapiens GN=EWSR1 PE=1 SV=1				6	1	0.679433	0.855585	0.619473	0.532232	0.991983	0.690012	0.844592	0.867395	0.649693
1279	sp|Q9NVH0|EXD2_HUMAN	sp	Q9NVH0	EXD2	EXD2 (#7)	Exonuclease 3'-5' domain-containing protein 2 OS=Homo sapiens GN=EXD2 PE=1 SV=2		+		7	1	0.921988	1.01607	0.912984	0.923216	0.929683	0.833542	0.910536	0.949588	0.852489
1280	sp|Q9NV70|EXOC1_HUMAN	sp	Q9NV70	EXOC1	EXOC1 (#20)	Exocyst complex component 1 OS=Homo sapiens GN=EXOC1 PE=1 SV=4				20	1	0.610457	0.690093	0.669643	0.642244	0.884456	0.634559	0.709238	0.725886	0.696089
1281	sp|Q96KP1|EXOC2_HUMAN	sp	Q96KP1	EXOC2	EXOC2 (#16)	Exocyst complex component 2 OS=Homo sapiens GN=EXOC2 PE=1 SV=1				16	1	0.596938	0.679807	0.701202	0.674239	0.872333	0.625076	0.728757	0.734448	0.699496
1282	sp|O60645|EXOC3_HUMAN	sp	O60645	EXOC3	EXOC3 (#16)	Exocyst complex component 3 OS=Homo sapiens GN=EXOC3 PE=1 SV=2				16	1	0.610052	0.769245	0.817475	0.744388	0.945606	0.63834	0.762653	0.826371	0.739994
1283	sp|Q96A65|EXOC4_HUMAN	sp	Q96A65	EXOC4	EXOC4 (#22)	Exocyst complex component 4 OS=Homo sapiens GN=EXOC4 PE=1 SV=1				22	1	0.612246	0.653785	0.672806	0.620074	0.869906	0.645416	0.707303	0.704645	0.715456
1284	sp|O00471|EXOC5_HUMAN	sp	O00471	EXOC5	EXOC5 (#13)	Exocyst complex component 5 OS=Homo sapiens GN=EXOC5 PE=1 SV=1				13	1	0.600212	0.71166	0.737055	0.687755	0.911778	0.628658	0.697795	0.754018	0.711521
1285	sp|Q8TAG9|EXOC6_HUMAN	sp	Q8TAG9	EXOC6	EXOC6 (#2)	Exocyst complex component 6 OS=Homo sapiens GN=EXOC6 PE=1 SV=3				2	1	0.598983	0.713393	0.701022	0.626182	1.01523	0.637548	0.657573	0.753442	0.654095
1286	sp|Q9Y2D4|EXC6B_HUMAN	sp	Q9Y2D4	EXOC6B	EXOC6B (#13)	Exocyst complex component 6B OS=Homo sapiens GN=EXOC6B PE=1 SV=3				13	1	0.640417	0.630563	0.619316	0.583604	0.768061	0.626173	0.703393	0.667576	0.655372
1287	sp|Q9UPT5|EXOC7_HUMAN	sp	Q9UPT5	EXOC7	EXOC7 (#14)	Exocyst complex component 7 OS=Homo sapiens GN=EXOC7 PE=1 SV=3				14	1	0.595017	0.679597	0.682468	0.646613	0.840913	0.608572	0.700342	0.687193	0.682682
1288	sp|Q8IYI6|EXOC8_HUMAN	sp	Q8IYI6	EXOC8	EXOC8 (#17)	Exocyst complex component 8 OS=Homo sapiens GN=EXOC8 PE=1 SV=2				17	1	0.597751	0.640426	0.653504	0.62083	0.833164	0.607399	0.723872	0.730759	0.711889
1289	sp|Q9Y2C4|EXOG_HUMAN	sp	Q9Y2C4	EXOG	EXOG (#4)	Nuclease EXOG, mitochondrial OS=Homo sapiens GN=EXOG PE=1 SV=2	+	+		4	1	0.95879	0.627203	0.472134	0.450261	0.8958	0.935803	0.999482	0.884432	0.829731
1290	sp|Q01780|EXOSX_HUMAN	sp	Q01780	EXOSC10	EXOSC10 (#4)	Exosome component 10 OS=Homo sapiens GN=EXOSC10 PE=1 SV=2				4	1	0.784446	0.892179	0.754318	0.76834	0.798571	0.718807	0.732684	0.70391	0.708493
1291	sp|Q9NQT5|EXOS3_HUMAN	sp	Q9NQT5	EXOSC3	EXOSC3 (#5)	Exosome complex component RRP40 OS=Homo sapiens GN=EXOSC3 PE=1 SV=3				5	1	0.871933	0.834262	0.723564	0.693855	0.955977	0.908139	0.875295	0.838414	0.857452
1292	sp|Q9NPD3|EXOS4_HUMAN	sp	Q9NPD3	EXOSC4	EXOSC4 (#1)	Exosome complex component RRP41 OS=Homo sapiens GN=EXOSC4 PE=1 SV=3				1	1	0.774143	0.837993	0.815372	0.796316	0.8385	0.777658	0.828259	0.759767	0.832414
1293	sp|Q9NQT4|EXOS5_HUMAN	sp	Q9NQT4	EXOSC5	EXOSC5 (#3)	Exosome complex component RRP46 OS=Homo sapiens GN=EXOSC5 PE=1 SV=1				3	1	0.827896	0.908487	0.768187	0.751279	0.994417	0.881196	0.866275	0.843565	0.89418
1294	sp|Q5RKV6|EXOS6_HUMAN	sp	Q5RKV6	EXOSC6	EXOSC6 (#3)	Exosome complex component MTR3 OS=Homo sapiens GN=EXOSC6 PE=1 SV=1				3	1	0.821574	0.86329	0.719374	0.771038	0.950122	0.831772	0.892073	0.818939	0.838686
1295	sp|Q15024|EXOS7_HUMAN	sp	Q15024	EXOSC7	EXOSC7 (#2)	Exosome complex component RRP42 OS=Homo sapiens GN=EXOSC7 PE=1 SV=3				2	1	0.906936	0.907678	0.794761	0.744625	1.05714	0.950859	1.00523	0.922167	1.0086
1296	sp|Q96B26|EXOS8_HUMAN	sp	Q96B26	EXOSC8	EXOSC8 (#3)	Exosome complex component RRP43 OS=Homo sapiens GN=EXOSC8 PE=1 SV=1				3	1	0.917296	0.916222	0.74879	0.784648	1.04528	0.920458	0.967748	0.895355	0.896364
1297	sp|Q93063|EXT2_HUMAN	sp	Q93063	EXT2	EXT2 (#2)	Exostosin-2 OS=Homo sapiens GN=EXT2 PE=1 SV=1				2	1	0.725264	0.909785	0.793367	0.788408	0.948035	0.674139	0.748576	0.762201	0.680915
1298	sp|O43909|EXTL3_HUMAN	sp	O43909	EXTL3	EXTL3 (#5)	Exostosin-like 3 OS=Homo sapiens GN=EXTL3 PE=1 SV=1				5	1	0.837179	1.04648	0.942023	0.879685	0.933063	0.818189	0.888512	0.95446	0.871404
1299	sp|P15311|EZRI_HUMAN	sp	P15311	EZR	EZR (#86)	Ezrin OS=Homo sapiens GN=EZR PE=1 SV=4				86	1	0.621255	0.66861	0.740208	0.649788	0.951962	0.6858	0.657291	0.756766	0.67198
1300	sp|O00519|FAAH1_HUMAN	sp	O00519	FAAH	FAAH (#1)	Fatty-acid amide hydrolase 1 OS=Homo sapiens GN=FAAH PE=1 SV=2				1	1	0.680265	0.883098	0.735637	0.737014	0.782288	0.712002	0.753533	0.787089	0.851573
1301	sp|P05413|FABPH_HUMAN	sp	P05413	FABP3	FABP3 (#3)	Fatty acid-binding protein, heart OS=Homo sapiens GN=FABP3 PE=1 SV=4				3	1	0.731819	0.614204	0.588296	0.581181	0.691573	0.538033	0.553463	0.495111	0.529263
1302	sp|Q01469|FABP5_HUMAN	sp	Q01469	FABP5	FABP5 (#3)	Fatty acid-binding protein, epidermal OS=Homo sapiens GN=FABP5 PE=1 SV=3				3	1	0.715212	0.71009	0.702048	0.655742	0.938272	0.738409	0.695175	0.704302	0.743796
1303	sp|O60427|FADS1_HUMAN	sp	O60427	FADS1	FADS1 (#8)	Fatty acid desaturase 1 OS=Homo sapiens GN=FADS1 PE=1 SV=3			ER-Membrane	8	1	0.75431	0.811971	0.715331	0.704767	1.11463	0.907809	0.933379	0.945657	0.85559
1304	sp|O95864|FADS2_HUMAN	sp	O95864	FADS2	FADS2 (#13)	Fatty acid desaturase 2 OS=Homo sapiens GN=FADS2 PE=1 SV=1				13	1	0.702667	0.737984	0.582286	0.542704	0.890436	0.680554	0.66734	0.642543	0.516977
1305	sp|Q9UNN5|FAF1_HUMAN	sp	Q9UNN5	FAF1	FAF1 (#2)	FAS-associated factor 1 OS=Homo sapiens GN=FAF1 PE=1 SV=2				2	1	0.754932	0.808243	0.742123	0.703969	1.02108	0.719417	0.797841	0.750669	0.722749
1306	sp|Q96CS3|FAF2_HUMAN	sp	Q96CS3	FAF2	FAF2 (#17)	FAS-associated factor 2 OS=Homo sapiens GN=FAF2 PE=1 SV=2				17	1	0.782825	0.89548	0.79115	0.81011	0.956965	0.752307	0.797422	0.826772	0.796896
1307	sp|P16930|FAAA_HUMAN	sp	P16930	FAH	FAH (#3)	Fumarylacetoacetase OS=Homo sapiens GN=FAH PE=1 SV=2				3	1	0.669109	0.761964	0.698127	0.636476	1.15688	0.946614	0.876756	1.10157	0.97107
1308	sp|Q6P587|FAHD1_HUMAN	sp	Q6P587	FAHD1	FAHD1 (#13)	Acylpyruvase FAHD1, mitochondrial OS=Homo sapiens GN=FAHD1 PE=1 SV=2	+		Mitochondrion-Mtx	13	1	1.32809	0.991244	1.09162	1.18511	0.838132	1.18759	1.03978	0.960838	1.18402
1309	sp|Q96GK7|FAH2A_HUMAN	sp	Q96GK7	FAHD2A	FAHD2A (#7)	Fumarylacetoacetate hydrolase domain-containing protein 2A OS=Homo sapiens GN=FAHD2A PE=1 SV=1	+		Mitochondrion-Mtx	7	1	1.20137	1.05122	1.20374	1.22261	0.933736	1.14151	1.04288	0.984898	1.14017
1310	sp|Q9H098|F107B_HUMAN	sp	Q9H098	FAM107B	FAM107B (#1)	Protein FAM107B OS=Homo sapiens GN=FAM107B PE=1 SV=1				1	1	0.691403	0.705218	0.768321	0.699979	0.882918	0.79636	0.7002	0.778839	0.703206
1311	sp|Q9NRY5|F1142_HUMAN	sp	Q9NRY5	FAM114A2	FAM114A2 (#4)	Protein FAM114A2 OS=Homo sapiens GN=FAM114A2 PE=1 SV=4				4	1	0.604543	0.738053	0.637185	0.631392	0.948093	0.583133	0.674856	0.789061	0.683939
1312	sp|Q9NZB2|F120A_HUMAN	sp	Q9NZB2	FAM120A	FAM120A (#1)	Constitutive coactivator of PPAR-gamma-like protein 1 OS=Homo sapiens GN=FAM120A PE=1 SV=2				1	1	0.700121	0.884226	0.880952	0.690818	1.03831	0.759139	0.802295	1.06626	0.899855
1313	sp|Q96EK7|F120B_HUMAN	sp	Q96EK7	FAM120B	FAM120B (#1)	Constitutive coactivator of peroxisome proliferator-activated receptor gamma OS=Homo sapiens GN=FAM120B PE=1 SV=1				1	1	0.650399	0.714041	0.647188	0.545998	0.938159	0.622184	0.706603	0.772427	0.600235
1314	sp|Q9BYI3|HYCCI_HUMAN	sp	Q9BYI3	FAM126A	FAM126A (#4)	Hyccin OS=Homo sapiens GN=FAM126A PE=1 SV=2				4	1	0.659075	0.780145	0.702441	0.679435	0.992113	0.787319	0.746263	0.828483	0.749812
1315	sp|A6ZKI3|F127A_HUMAN	sp	A6ZKI3	FAM127A	FAM127A (#2)	Protein FAM127A OS=Homo sapiens GN=FAM127A PE=1 SV=1				2	1	0.728408	0.859591	0.784725	0.705085	0.965323	0.726325	0.760374	0.821388	0.774098
1316	sp|Q96TA1|NIBL1_HUMAN	sp	Q96TA1	FAM129B	FAM129B (#3)	Niban-like protein 1 OS=Homo sapiens GN=FAM129B PE=1 SV=3				3	1	0.691108	0.722072	0.696759	0.665259	0.886023	0.638943	0.672113	0.69899	0.677242
1317	sp|Q86XD5|F131B_HUMAN	sp	Q86XD5	FAM131B	FAM131B (#1)	Protein FAM131B OS=Homo sapiens GN=FAM131B PE=1 SV=3				1	1	0.650752	0.727947	0.688596	0.718875	0.980216	0.608572	0.755088	0.786762	0.694091
1318	sp|Q8NC44|F134A_HUMAN	sp	Q8NC44	FAM134A	FAM134A (#10)	Protein FAM134A OS=Homo sapiens GN=FAM134A PE=1 SV=3			ER_high_curvature	10	1	0.708306	0.835103	0.720732	0.737291	0.884094	0.620739	0.670318	0.761684	0.665309
1319	sp|Q86VR2|F134C_HUMAN	sp	Q86VR2	FAM134C	FAM134C (#4)	Protein FAM134C OS=Homo sapiens GN=FAM134C PE=1 SV=1				4	1	0.61795	0.707292	0.636529	0.613259	0.937171	0.643762	0.683917	0.775448	0.623423
1320	sp|Q96C01|F136A_HUMAN	sp	Q96C01	FAM136A	FAM136A (#2)	Protein FAM136A OS=Homo sapiens GN=FAM136A PE=1 SV=1	+			2	1	1.0234	0.993765	1.1939	1.17871	1.03531	1.28752	1.13019	1.08114	1.12769
1321	sp|Q5W0V3|F16B1_HUMAN	sp	Q5W0V3	FAM160B1	FAM160B1 (#3)	Protein FAM160B1 OS=Homo sapiens GN=FAM160B1 PE=1 SV=1				3	1	0.673472	0.733328	0.553526	0.55652	1.0072	0.718884	0.779048	0.861267	0.781176
1322	sp|Q96A26|F162A_HUMAN	sp	Q96A26	FAM162A	FAM162A (#13)	Protein FAM162A OS=Homo sapiens GN=FAM162A PE=1 SV=2	+		Mitochondrion-IM	13	1	0.837412	0.983114	0.790238	0.780612	1.03839	0.85235	1.01749	1.04502	0.843678
1323	sp|Q5VUB5|F1711_HUMAN	sp	Q5VUB5	FAM171A1	FAM171A1 (#17)	Protein FAM171A1 OS=Homo sapiens GN=FAM171A1 PE=1 SV=1				17	1	0.658771	0.793959	0.693589	0.644518	0.996892	0.803533	0.844587	0.901884	0.789587
1324	sp|A8MVW0|F1712_HUMAN	sp	A8MVW0	FAM171A2	FAM171A2 (#10)	Protein FAM171A2 OS=Homo sapiens GN=FAM171A2 PE=1 SV=1				10	1	0.718713	0.772888	0.716137	0.671671	0.93121	0.746826	0.801411	0.860797	0.734707
1325	sp|Q15018|F175B_HUMAN	sp	Q15018	FAM175B	FAM175B (#2)	BRISC complex subunit Abro1 OS=Homo sapiens GN=FAM175B PE=1 SV=2				2	1	0.653527	0.851786	0.759274	0.646395	1.04044	0.664433	0.754431	0.778868	0.686647
1326	sp|Q8N128|F177A_HUMAN	sp	Q8N128	FAM177A1	FAM177A1 (#9)	Protein FAM177A1 OS=Homo sapiens GN=FAM177A1 PE=1 SV=1				9	1	0.768668	0.858383	0.819458	0.801469	0.983443	0.761258	0.901427	0.896298	0.806995
1327	sp|O75063|XYLK_HUMAN	sp	O75063	FAM20B	FAM20B (#4)	Glycosaminoglycan xylosylkinase OS=Homo sapiens GN=FAM20B PE=1 SV=1			Golgi	4	1	0.811271	1.01259	0.81228	0.771342	1.07465	0.876701	0.970678	0.996921	0.928171
1328	sp|Q96ND0|F210A_HUMAN	sp	Q96ND0	FAM210A	FAM210A (#2)	Protein FAM210A OS=Homo sapiens GN=FAM210A PE=1 SV=2	+			2	1	0.929769	0.949312	0.782434	0.755692	1.04861	0.928371	0.972679	0.955745	0.786298
1329	sp|Q96KR6|F210B_HUMAN	sp	Q96KR6	FAM210B	FAM210B (#3)	Protein FAM210B OS=Homo sapiens GN=FAM210B PE=1 SV=2	+			3	1	0.961121	1.10207	0.889489	0.851788	1.02605	0.966625	0.981616	1.02552	0.848943
1330	sp|Q9BRX8|F213A_HUMAN	sp	Q9BRX8	FAM213A	FAM213A (#22)	Redox-regulatory protein FAM213A OS=Homo sapiens GN=FAM213A PE=1 SV=3	+			22	1	0.75367	0.858356	0.749936	0.759006	0.871438	0.685539	0.742754	0.793959	0.706297
1331	sp|Q8TBF2|PGFS_HUMAN	sp	Q8TBF2	FAM213B	FAM213B (#1)	Prostamide/prostaglandin F synthase OS=Homo sapiens GN=FAM213B PE=1 SV=1				1	1	1.20801	1.10937	1.23868	1.20002	1.16285	1.2195	1.03541	1.04108	1.212
1332	sp|Q8IW50|F219A_HUMAN	sp	Q8IW50	FAM219A	FAM219A (#5)	Protein FAM219A OS=Homo sapiens GN=FAM219A PE=1 SV=3				5	1	0.627824	0.825029	0.655607	0.613101	1.02399	0.703378	0.793927	0.87547	0.756572
1333	sp|Q9H0X4|F234A_HUMAN	sp	Q9H0X4	FAM234A	FAM234A (#4)	Protein FAM234A OS=Homo sapiens GN=FAM234A PE=1 SV=1			Plasma membrane	4	1	0.609018	0.755876	0.652397	0.640565	0.963462	0.655282	0.7439	0.752901	0.690888
1334	sp|A2RU67|F234B_HUMAN	sp	A2RU67	FAM234B	FAM234B (#2)	Protein FAM234B OS=Homo sapiens GN=FAM234B PE=1 SV=1				2	1	0.729801	0.784462	0.621151	0.642412	0.870921	0.651435	0.726013	0.704881	0.637898
1335	sp|Q92520|FAM3C_HUMAN	sp	Q92520	FAM3C	FAM3C (#6)	Protein FAM3C OS=Homo sapiens GN=FAM3C PE=1 SV=1				6	1	0.823448	1.01331	0.781605	0.768611	0.907931	0.746118	0.787935	0.797303	0.652551
1336	sp|Q9H0Q0|FA49A_HUMAN	sp	Q9H0Q0	FAM49A	FAM49A (#3)	Protein FAM49A OS=Homo sapiens GN=FAM49A PE=2 SV=1				3	1	0.607962	0.619523	0.560002	0.575597	0.988359	0.730354	0.686446	0.771249	0.708482
1337	sp|Q9NUQ9|FA49B_HUMAN	sp	Q9NUQ9	FAM49B	FAM49B (#18)	Protein FAM49B OS=Homo sapiens GN=FAM49B PE=1 SV=1			Plasma membrane	18	1	0.646507	0.689034	0.644172	0.615595	1.01413	0.681849	0.656767	0.711867	0.67573
1338	sp|Q6ZS17|FA65A_HUMAN	sp	Q6ZS17	FAM65A	FAM65A (#2)	Protein FAM65A OS=Homo sapiens GN=FAM65A PE=1 SV=1				2	1	0.618658	0.732738	0.676355	0.586728	0.871994	0.617972	0.660291	0.681603	0.565357
1339	sp|Q658Y4|F91A1_HUMAN	sp	Q658Y4	FAM91A1	FAM91A1 (#5)	Protein FAM91A1 OS=Homo sapiens GN=FAM91A1 PE=1 SV=3				5	1	0.775703	0.74018	0.660017	0.636561	0.928981	0.691322	0.694635	0.72789	0.667446
1340	sp|Q9Y3D0|MIP18_HUMAN	sp	Q9Y3D0	FAM96B	FAM96B (#1)	Mitotic spindle-associated MMXD complex subunit MIP18 OS=Homo sapiens GN=FAM96B PE=1 SV=1				1	1	0.677909	0.719226	0.900598	0.745952	0.904209	0.697783	0.836924	0.806629	0.672133
1341	sp|Q8NCA5|FA98A_HUMAN	sp	Q8NCA5	FAM98A	FAM98A (#8)	Protein FAM98A OS=Homo sapiens GN=FAM98A PE=1 SV=1				8	1	0.709137	0.800915	0.792877	0.779915	1.01249	0.809967	0.889045	0.920994	0.865852
1342	sp|Q52LJ0|FA98B_HUMAN	sp	Q52LJ0	FAM98B	FAM98B (#10)	Protein FAM98B OS=Homo sapiens GN=FAM98B PE=1 SV=1				10	1	0.675738	0.80316	0.728211	0.681826	0.94578	0.73755	0.8516	0.872818	0.79733
1343	sp|Q8TC84|FANK1_HUMAN	sp	Q8TC84	FANK1	FANK1 (#1)	Fibronectin type 3 and ankyrin repeat domains protein 1 OS=Homo sapiens GN=FANK1 PE=2 SV=3				1	1	0.751585	0.839452	0.609269	0.575984	1.02263	0.900584	0.777001	0.800432	0.739546
1344	sp|Q8WVX9|FACR1_HUMAN	sp	Q8WVX9	FAR1	FAR1 (#4)	Fatty acyl-CoA reductase 1 OS=Homo sapiens GN=FAR1 PE=1 SV=1			Peroxisome	4	1	0.711284	0.845824	0.775309	0.731832	0.949339	0.771639	0.814058	0.87184	0.750209
1345	sp|Q9Y4F1|FARP1_HUMAN	sp	Q9Y4F1	FARP1	FARP1 (#37)	FERM, RhoGEF and pleckstrin domain-containing protein 1 OS=Homo sapiens GN=FARP1 PE=1 SV=1			Plasma membrane	37	1	0.67793	0.738581	0.738338	0.732084	0.90868	0.725437	0.738052	0.81546	0.758162
1346	sp|O94887|FARP2_HUMAN	sp	O94887	FARP2	FARP2 (#1)	FERM, RhoGEF and pleckstrin domain-containing protein 2 OS=Homo sapiens GN=FARP2 PE=1 SV=3				1	1	0.696983	0.784914	0.882286	0.735238	1.00456	0.73555	0.822709	0.954012	0.743166
1347	sp|Q9Y285|SYFA_HUMAN	sp	Q9Y285	FARSA	FARSA (#14)	Phenylalanine--tRNA ligase alpha subunit OS=Homo sapiens GN=FARSA PE=1 SV=3				14	1	0.698146	0.809738	0.773338	0.717027	0.966689	0.724465	0.792218	0.933198	0.800641
1348	sp|Q9NSD9|SYFB_HUMAN	sp	Q9NSD9	FARSB	FARSB (#17)	Phenylalanine--tRNA ligase beta subunit OS=Homo sapiens GN=FARSB PE=1 SV=3				17	1	0.67631	0.88776	0.886351	0.773572	1.06392	0.758805	0.823396	0.977556	0.869271
1349	sp|P49327|FAS_HUMAN	sp	P49327	FASN	FASN (#71)	Fatty acid synthase OS=Homo sapiens GN=FASN PE=1 SV=3	+			71	1	0.691806	0.768841	0.714854	0.631987	1.01421	0.739372	0.727289	0.777278	0.748605
1350	sp|Q53R41|FAKD1_HUMAN	sp	Q53R41	FASTKD1	FASTKD1 (#1)	FAST kinase domain-containing protein 1, mitochondrial OS=Homo sapiens GN=FASTKD1 PE=1 SV=1	+			1	1	1.00033	1.13252	1.1588	1.24523	0.992696	0.979061	1.01915	0.904915	1.05633
1351	sp|Q9NYY8|FAKD2_HUMAN	sp	Q9NYY8	FASTKD2	FASTKD2 (#8)	FAST kinase domain-containing protein 2, mitochondrial OS=Homo sapiens GN=FASTKD2 PE=1 SV=1	+		Mitochondrion-Mtx	8	1	1.12447	0.906628	1.02934	1.00909	0.775316	0.932554	0.850806	0.79178	0.887979
1352	sp|Q7L8L6|FAKD5_HUMAN	sp	Q7L8L6	FASTKD5	FASTKD5 (#3)	FAST kinase domain-containing protein 5, mitochondrial OS=Homo sapiens GN=FASTKD5 PE=1 SV=1	+		Mitochondrion-Mtx	3	1	1.00852	0.929813	0.983701	1.00943	0.749131	0.869888	0.781634	0.753497	0.833475
1353	sp|Q14517|FAT1_HUMAN	sp	Q14517	FAT1	FAT1 (#9)	Protocadherin Fat 1 OS=Homo sapiens GN=FAT1 PE=1 SV=2				9	1	0.606991	0.700259	0.607654	0.527981	0.995671	0.678362	0.683656	0.790627	0.655729
1354	sp|Q8TDW7|FAT3_HUMAN	sp	Q8TDW7	FAT3	FAT3 (#24)	Protocadherin Fat 3 OS=Homo sapiens GN=FAT3 PE=2 SV=2				24	1	0.607365	0.748303	0.665648	0.617809	0.949489	0.640912	0.71667	0.796738	0.672098
1355	sp|P62861|RS30_HUMAN	sp	P62861	FAU	FAU (#1)	40S ribosomal protein S30 OS=Homo sapiens GN=FAU PE=1 SV=1				1	1	0.777009	1.0192	0.797319	0.742391	0.998636	0.869347	0.802573	0.770382	0.703466
1356	sp|P23142|FBLN1_HUMAN	sp	P23142	FBLN1	FBLN1 (#5)	Fibulin-1 OS=Homo sapiens GN=FBLN1 PE=1 SV=4			ER-Membrane	5	1	0.724142	0.7388	0.637762	0.675866	0.865799	0.707541	0.709132	0.659387	0.685991
1357	tr|B1AHL2|B1AHL2_HUMAN	tr	B1AHL2	FBLN1	FBLN1 (#2)	Fibulin-1 OS=Homo sapiens GN=FBLN1 PE=1 SV=1				2	1	0.781765	0.803426	0.770081	0.841558	1.04056	0.833649	0.832499	0.761696	0.8305
1358	sp|Q9UKC9|FBXL2_HUMAN	sp	Q9UKC9	FBXL2	FBXL2 (#1)	F-box/LRR-repeat protein 2 OS=Homo sapiens GN=FBXL2 PE=1 SV=3				1	1	0.780337	0.538935	0.804196	0.816956	0.964963	0.660465	0.832581	0.786699	0.646601
1359	sp|Q96IG2|FXL20_HUMAN	sp	Q96IG2	FBXL20	FBXL20 (#3)	F-box/LRR-repeat protein 20 OS=Homo sapiens GN=FBXL20 PE=1 SV=2				3	1	0.766599	0.856971	0.793599	0.770396	0.984214	0.71833	0.798161	0.862333	0.787783
1360	sp|P37268|FDFT_HUMAN	sp	P37268	FDFT1	FDFT1 (#41)	Squalene synthase OS=Homo sapiens GN=FDFT1 PE=1 SV=1			ER-Membrane	41	1	0.722701	0.80876	0.69743	0.714151	1.08689	0.862633	0.980383	0.952884	0.902175
1361	sp|P14324|FPPS_HUMAN	sp	P14324	FDPS	FDPS (#6)	Farnesyl pyrophosphate synthase OS=Homo sapiens GN=FDPS PE=1 SV=4	+			6	1	0.762504	0.748766	0.74534	0.741714	0.961046	0.743177	0.67072	0.697596	0.720243
1362	sp|P10109|ADX_HUMAN	sp	P10109	FDX1	FDX1 (#1)	Adrenodoxin, mitochondrial OS=Homo sapiens GN=FDX1 PE=1 SV=1	+		Mitochondrion-Mtx	1	1	1.00109	1.01447	1.20094	1.15633	1.09562	1.10595	0.847648	1.06288	1.24724
1363	tr|A0A0A0MT64|A0A0A0MT64_HUMAN	tr	A0A0A0MT64	FDXR	FDXR (#20)	NADPH:adrenodoxin oxidoreductase, mitochondrial OS=Homo sapiens GN=FDXR PE=1 SV=1				20	1	1.283	1.04547	1.15971	1.26824	1.0881	1.49826	1.34728	1.20869	1.47957
1364	sp|P22830|HEMH_HUMAN	sp	P22830	FECH	FECH (#12)	Ferrochelatase, mitochondrial OS=Homo sapiens GN=FECH PE=1 SV=2	+		Mitochondrion-Mtx	12	1	1.1954	0.94077	1.04233	1.08521	0.953043	1.20459	1.17959	1.10911	1.25468
1365	sp|P39748|FEN1_HUMAN	sp	P39748	FEN1	FEN1 (#16)	Flap endonuclease 1 OS=Homo sapiens GN=FEN1 PE=1 SV=1				16	1	0.725047	0.807922	0.765503	0.720194	0.973594	0.83448	0.882301	0.942637	0.83799
1366	sp|Q96AC1|FERM2_HUMAN	sp	Q96AC1	FERMT2	FERMT2 (#14)	Fermitin family homolog 2 OS=Homo sapiens GN=FERMT2 PE=1 SV=1				14	1	0.729721	0.690299	0.745776	0.728193	0.85747	0.674384	0.627895	0.66792	0.691677
1367	sp|P02671|FIBA_HUMAN	sp	P02671	FGA	FGA (#2)	Fibrinogen alpha chain OS=Homo sapiens GN=FGA PE=1 SV=2				2	1	0.751504	0.717187	0.717207	0.634412	1.26945	1.10468	1.10801	1.3025	1.163
1368	sp|P02675|FIBB_HUMAN	sp	P02675	FGB	FGB (#2)	Fibrinogen beta chain OS=Homo sapiens GN=FGB PE=1 SV=2				2	1	0.767041	0.67195	0.683685	0.617279	1.33634	1.16151	1.17136	1.32668	1.21532
1369	sp|Q96M96|FGD4_HUMAN	sp	Q96M96	FGD4	FGD4 (#9)	FYVE, RhoGEF and PH domain-containing protein 4 OS=Homo sapiens GN=FGD4 PE=1 SV=2				9	1	0.737544	0.76325	0.768866	0.728986	1.01328	0.788597	0.802306	0.844979	0.786161
1370	sp|Q8N441|FGRL1_HUMAN	sp	Q8N441	FGFRL1	FGFRL1 (#1)	Fibroblast growth factor receptor-like 1 OS=Homo sapiens GN=FGFRL1 PE=1 SV=1				1	1	0.621622	0.643889	0.577099	0.522579	0.878676	0.618436	0.530482	0.614726	0.510231
1371	sp|P02679|FIBG_HUMAN	sp	P02679	FGG	FGG (#5)	Fibrinogen gamma chain OS=Homo sapiens GN=FGG PE=1 SV=3				5	1	0.726367	0.796807	0.756386	0.660651	1.38933	1.11584	1.13298	1.33149	1.13783
1372	sp|P07954|FUMH_HUMAN	sp	P07954	FH	FH (#65)	Fumarate hydratase, mitochondrial OS=Homo sapiens GN=FH PE=1 SV=3	+		Mitochondrion-Mtx	65	1	1.33076	1.07285	1.2935	1.33494	0.934663	1.33087	1.17457	1.06053	1.30454
1373	tr|Q5JXI8|Q5JXI8_HUMAN	tr	Q5JXI8	FHL1	FHL1 (#2)	Four and a half LIM domains protein 1 (Fragment) OS=Homo sapiens GN=FHL1 PE=1 SV=1				2	1	0.700208	0.76888	0.547413	0.531422	0.814095	0.584983	0.539326	0.673141	0.513571
1374	sp|O43427|FIBP_HUMAN	sp	O43427	FIBP	FIBP (#12)	Acidic fibroblast growth factor intracellular-binding protein OS=Homo sapiens GN=FIBP PE=1 SV=3			Plasma membrane	12	1	0.68428	0.809735	0.745091	0.701043	1.05922	0.732868	0.770884	0.883077	0.771456
1375	sp|Q9Y3D6|FIS1_HUMAN	sp	Q9Y3D6	FIS1	FIS1 (#5)	Mitochondrial fission 1 protein OS=Homo sapiens GN=FIS1 PE=1 SV=2	+	+		5	1	0.780307	1.33253	1.33482	1.10555	1.27337	0.925406	1.11905	1.21942	0.917581
1376	sp|Q96AY3|FKB10_HUMAN	sp	Q96AY3	FKBP10	FKBP10 (#30)	Peptidyl-prolyl cis-trans isomerase FKBP10 OS=Homo sapiens GN=FKBP10 PE=1 SV=1	+		ER-Lumen	30	1	0.872793	0.842347	0.855502	0.916433	0.735359	0.686645	0.701406	0.72101	0.77311
1377	sp|Q5T1M5|FKB15_HUMAN	sp	Q5T1M5	FKBP15	FKBP15 (#4)	FK506-binding protein 15 OS=Homo sapiens GN=FKBP15 PE=1 SV=2			Endosome	4	1	0.877549	0.910656	0.793158	0.830756	0.752789	0.752503	0.867326	0.733124	0.776971
1378	sp|P62942|FKB1A_HUMAN	sp	P62942	FKBP1A	FKBP1A (#1)	Peptidyl-prolyl cis-trans isomerase FKBP1A OS=Homo sapiens GN=FKBP1A PE=1 SV=2				1	1	1.00647	0.843564	0.809669	0.650636	1.17163	0.971681	0.848237	0.875562	0.802196
1379	sp|P26885|FKBP2_HUMAN	sp	P26885	FKBP2	FKBP2 (#6)	Peptidyl-prolyl cis-trans isomerase FKBP2 OS=Homo sapiens GN=FKBP2 PE=1 SV=2			ER-Lumen	6	1	0.915966	0.833464	0.892267	0.991774	0.780351	0.753529	0.731522	0.776448	0.878765
1380	sp|Q00688|FKBP3_HUMAN	sp	Q00688	FKBP3	FKBP3 (#23)	Peptidyl-prolyl cis-trans isomerase FKBP3 OS=Homo sapiens GN=FKBP3 PE=1 SV=1				23	1	0.664314	0.816491	0.792675	0.734626	0.936731	0.691132	0.784419	0.904608	0.781321
1381	sp|Q02790|FKBP4_HUMAN	sp	Q02790	FKBP4	FKBP4 (#33)	Peptidyl-prolyl cis-trans isomerase FKBP4 OS=Homo sapiens GN=FKBP4 PE=1 SV=3				33	1	0.678075	0.725308	0.592979	0.550397	1.02574	0.729687	0.708793	0.79424	0.692896
1382	sp|Q13451|FKBP5_HUMAN	sp	Q13451	FKBP5	FKBP5 (#2)	Peptidyl-prolyl cis-trans isomerase FKBP5 OS=Homo sapiens GN=FKBP5 PE=1 SV=2				2	1	0.625639	0.849747	0.628859	0.536999	0.899703	0.605455	0.731369	0.776431	0.614863
1383	sp|Q9Y680|FKBP7_HUMAN	sp	Q9Y680	FKBP7	FKBP7 (#12)	Peptidyl-prolyl cis-trans isomerase FKBP7 OS=Homo sapiens GN=FKBP7 PE=1 SV=1				12	1	0.907678	0.903759	1.01115	1.02662	0.824404	0.815986	0.773412	0.78145	0.915086
1384	sp|Q14318|FKBP8_HUMAN	sp	Q14318	FKBP8	FKBP8 (#22)	Peptidyl-prolyl cis-trans isomerase FKBP8 OS=Homo sapiens GN=FKBP8 PE=1 SV=2	+			22	1	0.842295	0.85872	0.751269	0.799288	0.777546	0.637956	0.658171	0.647193	0.62743
1385	sp|O95302|FKBP9_HUMAN	sp	O95302	FKBP9	FKBP9 (#21)	Peptidyl-prolyl cis-trans isomerase FKBP9 OS=Homo sapiens GN=FKBP9 PE=1 SV=2			ER-Lumen	21	1	0.824879	0.806483	0.761776	0.813823	0.76678	0.693557	0.732374	0.757327	0.758741
1386	sp|Q8NFF5|FAD1_HUMAN	sp	Q8NFF5	FLAD1	FLAD1 (#11)	FAD synthase OS=Homo sapiens GN=FLAD1 PE=1 SV=1	+			11	1	1.08661	0.99744	1.03917	1.04386	0.963027	1.04034	0.948012	0.942185	1.02863
1387	sp|Q13045|FLII_HUMAN	sp	Q13045	FLII	FLII (#7)	Protein flightless-1 homolog OS=Homo sapiens GN=FLII PE=1 SV=2				7	1	0.662388	0.780828	0.707672	0.638391	1.00796	0.744406	0.818482	0.883221	0.800934
1388	sp|P21333|FLNA_HUMAN	sp	P21333	FLNA	FLNA (#19)	Filamin-A OS=Homo sapiens GN=FLNA PE=1 SV=4			Actin binding proteins	19	1	0.715678	0.820547	0.82537	0.758829	1.02661	0.790745	0.838532	0.942938	0.874193
1389	sp|O75369|FLNB_HUMAN	sp	O75369	FLNB	FLNB (#37)	Filamin-B OS=Homo sapiens GN=FLNB PE=1 SV=2			Actin binding proteins	37	1	0.714994	0.810124	0.804003	0.728797	1.0088	0.75289	0.752725	0.857889	0.793569
1390	sp|Q14315|FLNC_HUMAN	sp	Q14315	FLNC	FLNC (#78)	Filamin-C OS=Homo sapiens GN=FLNC PE=1 SV=3				78	1	0.710307	0.783402	0.738089	0.667992	0.957293	0.729873	0.725357	0.798701	0.728511
1391	sp|O75955|FLOT1_HUMAN	sp	O75955	FLOT1	FLOT1 (#12)	Flotillin-1 OS=Homo sapiens GN=FLOT1 PE=1 SV=3				12	1	0.705394	0.728445	0.594802	0.621343	0.967489	0.697818	0.767068	0.818811	0.716736
1392	sp|Q14254|FLOT2_HUMAN	sp	Q14254	FLOT2	FLOT2 (#20)	Flotillin-2 OS=Homo sapiens GN=FLOT2 PE=1 SV=2				20	1	0.740285	0.788602	0.702181	0.724065	0.923742	0.721634	0.781763	0.799504	0.733338
1393	sp|Q9Y5Y0|FLVC1_HUMAN	sp	Q9Y5Y0	FLVCR1	FLVCR1 (#4)	Feline leukemia virus subgroup C receptor-related protein 1 OS=Homo sapiens GN=FLVCR1 PE=1 SV=1			Plasma membrane	4	1	0.613577	0.740025	0.7759	0.678365	1.01064	0.737509	0.74632	0.798297	0.725812
1394	sp|Q96HJ9|FMC1_HUMAN	sp	Q96HJ9	FMC1	FMC1 (#2)	Protein FMC1 homolog OS=Homo sapiens GN=FMC1 PE=1 SV=2	+			2	1	1.3989	1.03966	1.2034	1.30853	0.899983	1.19989	1.1097	0.904927	1.17079
1395	sp|Q9NZ56|FMN2_HUMAN	sp	Q9NZ56	FMN2	FMN2 (#7)	Formin-2 OS=Homo sapiens GN=FMN2 PE=1 SV=4				7	1	0.698795	0.815022	0.673703	0.655219	0.861801	0.679304	0.734903	0.730163	0.685219
1396	sp|Q96PY5|FMNL2_HUMAN	sp	Q96PY5	FMNL2	FMNL2 (#26)	Formin-like protein 2 OS=Homo sapiens GN=FMNL2 PE=1 SV=3				26	1	0.613585	0.715504	0.707381	0.64387	0.79338	0.586549	0.637456	0.701694	0.613351
1397	sp|Q8IVF7|FMNL3_HUMAN	sp	Q8IVF7	FMNL3	FMNL3 (#1)	Formin-like protein 3 OS=Homo sapiens GN=FMNL3 PE=1 SV=3				1	1	1.39801	1.037	1.27658	1.37478	1.10543	1.52457	1.23531	1.10286	1.44479
1398	sp|Q06787|FMR1_HUMAN	sp	Q06787	FMR1	FMR1 (#12)	Synaptic functional regulator FMR1 OS=Homo sapiens GN=FMR1 PE=1 SV=1				12	1	0.739594	0.863047	0.836735	0.725894	0.996526	0.824966	0.969864	1.05027	0.871176
1399	sp|Q9H479|FN3K_HUMAN	sp	Q9H479	FN3K	FN3K (#2)	Fructosamine-3-kinase OS=Homo sapiens GN=FN3K PE=1 SV=1				2	1	0.743796	0.792087	0.7615	0.773111	0.906104	0.699486	0.719729	0.711099	0.751988
1400	sp|Q5T0N5|FBP1L_HUMAN	sp	Q5T0N5	FNBP1L	FNBP1L (#9)	Formin-binding protein 1-like OS=Homo sapiens GN=FNBP1L PE=1 SV=3				9	1	0.611921	0.681899	0.664884	0.601505	0.962041	0.686287	0.631516	0.689931	0.650622
1401	sp|Q9Y2H6|FND3A_HUMAN	sp	Q9Y2H6	FNDC3A	FNDC3A (#14)	Fibronectin type-III domain-containing protein 3A OS=Homo sapiens GN=FNDC3A PE=1 SV=4			ER-Lumen	14	1	0.768186	0.888665	0.791488	0.815973	0.965045	0.803609	0.880366	0.913011	0.850535
1402	sp|P49354|FNTA_HUMAN	sp	P49354	FNTA	FNTA (#1)	Protein farnesyltransferase/geranylgeranyltransferase type-1 subunit alpha OS=Homo sapiens GN=FNTA PE=1 SV=1				1	1	0.716834	0.907508	0.829406	0.684519	1.26792	0.894392	0.779961	0.982035	0.866225
1403	sp|P49356|FNTB_HUMAN	sp	P49356	FNTB	FNTB (#2)	Protein farnesyltransferase subunit beta OS=Homo sapiens GN=FNTB PE=1 SV=1				2	1	0.708387	0.696535	0.599836	0.503998	0.958625	0.742395	0.758477	0.743455	0.684457
1404	sp|P85037|FOXK1_HUMAN	sp	P85037	FOXK1	FOXK1 (#1)	Forkhead box protein K1 OS=Homo sapiens GN=FOXK1 PE=1 SV=1				1	1	0.613274	0.716326	0.620987	0.526792	0.888574	0.619472	0.727766	0.753991	0.66774
1405	sp|Q96CU9|FXRD1_HUMAN	sp	Q96CU9	FOXRED1	FOXRED1 (#13)	FAD-dependent oxidoreductase domain-containing protein 1 OS=Homo sapiens GN=FOXRED1 PE=1 SV=2	+			13	1	1.17629	1.03148	1.13167	1.1831	0.916766	1.09141	1.06154	0.979922	1.04175
1406	sp|Q8IWF2|FXRD2_HUMAN	sp	Q8IWF2	FOXRED2	FOXRED2 (#1)	FAD-dependent oxidoreductase domain-containing protein 2 OS=Homo sapiens GN=FOXRED2 PE=1 SV=1				1	1	0.710066	0.9426	1.09875	1.16093	0.9252	0.863749	0.685472	0.84386	0.802716
1407	sp|Q14331|FRG1_HUMAN	sp	Q14331	FRG1	FRG1 (#2)	Protein FRG1 OS=Homo sapiens GN=FRG1 PE=1 SV=1				2	1	0.763914	0.861075	0.802112	0.726593	1.31006	1.00523	0.926422	1.04862	0.838559
1408	sp|Q7Z6J6|FRMD5_HUMAN	sp	Q7Z6J6	FRMD5	FRMD5 (#5)	FERM domain-containing protein 5 OS=Homo sapiens GN=FRMD5 PE=1 SV=1				5	1	0.63182	0.738262	0.775696	0.74673	0.942453	0.670439	0.771612	0.836649	0.767015
1409	sp|Q96NE9|FRMD6_HUMAN	sp	Q96NE9	FRMD6	FRMD6 (#1)	FERM domain-containing protein 6 OS=Homo sapiens GN=FRMD6 PE=1 SV=1				1	1	1.03972	1.02195	1.00097	0.916068	1.26986	1.01427	0.917302	1.14051	0.957113
1410	sp|O94915|FRYL_HUMAN	sp	O94915	FRYL	FRYL (#2)	Protein furry homolog-like OS=Homo sapiens GN=FRYL PE=1 SV=2			Endosome	2	1	0.629741	0.770014	0.741421	0.677891	0.936131	0.669967	0.654922	0.693906	0.667255
1411	sp|Q16658|FSCN1_HUMAN	sp	Q16658	FSCN1	FSCN1 (#83)	Fascin OS=Homo sapiens GN=FSCN1 PE=1 SV=3			Plasma membrane	83	1	0.84054	0.744128	0.772171	0.809008	0.893996	0.867559	0.799349	0.795104	0.852036
1412	sp|Q9BTV5|FSD1_HUMAN	sp	Q9BTV5	FSD1	FSD1 (#5)	Fibronectin type III and SPRY domain-containing protein 1 OS=Homo sapiens GN=FSD1 PE=1 SV=1				5	1	0.652556	0.618983	0.479628	0.431345	0.852739	0.644725	0.634877	0.609511	0.560396
1413	sp|Q9BXM9|FSD1L_HUMAN	sp	Q9BXM9	FSD1L	FSD1L (#5)	FSD1-like protein OS=Homo sapiens GN=FSD1L PE=1 SV=2				5	1	0.877464	0.876503	0.715597	0.711266	1.27118	1.13017	1.16399	1.18685	1.03446
1414	sp|P02794|FRIH_HUMAN	sp	P02794	FTH1	FTH1 (#4)	Ferritin heavy chain OS=Homo sapiens GN=FTH1 PE=1 SV=2	+		Endosome	4	1	1.0333	0.680909	0.702274	0.721713	0.606994	0.677599	0.607337	0.540889	0.63202
1415	sp|P02792|FRIL_HUMAN	sp	P02792	FTL	FTL (#4)	Ferritin light chain OS=Homo sapiens GN=FTL PE=1 SV=2				4	1	1.10862	0.693963	0.736784	0.74671	0.561555	0.699363	0.616874	0.558509	0.645688
1416	sp|Q96AE4|FUBP1_HUMAN	sp	Q96AE4	FUBP1	FUBP1 (#34)	Far upstream element-binding protein 1 OS=Homo sapiens GN=FUBP1 PE=1 SV=3				34	1	0.588718	0.729117	0.765902	0.658454	0.942951	0.655613	0.870901	1.10474	0.852808
1417	tr|C9JSZ1|C9JSZ1_HUMAN	tr	C9JSZ1	FUBP1	FUBP1 (#4)	Far upstream element-binding protein 1 (Fragment) OS=Homo sapiens GN=FUBP1 PE=1 SV=1				4	1	0.610111	0.717669	0.724588	0.630227	0.908215	0.652517	0.808547	1.0458	0.838577
1418	sp|Q96I24|FUBP3_HUMAN	sp	Q96I24	FUBP3	FUBP3 (#8)	Far upstream element-binding protein 3 OS=Homo sapiens GN=FUBP3 PE=1 SV=2				8	1	0.627523	0.805509	0.961776	0.825793	0.947583	0.697244	0.953192	1.23134	0.903398
1419	sp|P04066|FUCO_HUMAN	sp	P04066	FUCA1	FUCA1 (#11)	Tissue alpha-L-fucosidase OS=Homo sapiens GN=FUCA1 PE=1 SV=4				11	1	1.03708	0.628948	0.628994	0.705584	0.705343	0.77245	0.676741	0.574172	0.711432
1420	sp|Q9BTY2|FUCO2_HUMAN	sp	Q9BTY2	FUCA2	FUCA2 (#10)	Plasma alpha-L-fucosidase OS=Homo sapiens GN=FUCA2 PE=1 SV=2				10	1	1.12436	0.615558	0.670299	0.756269	0.635527	0.808836	0.663304	0.568195	0.766261
1421	sp|Q9BWH2|FUND2_HUMAN	sp	Q9BWH2	FUNDC2	FUNDC2 (#1)	FUN14 domain-containing protein 2 OS=Homo sapiens GN=FUNDC2 PE=1 SV=2	+	+		1	1	0.734032	0.714325	0.535579	0.511523	0.953839	0.6751	0.654505	0.590168	0.440891
1422	sp|P35637|FUS_HUMAN	sp	P35637	FUS	FUS (#9)	RNA-binding protein FUS OS=Homo sapiens GN=FUS PE=1 SV=1				9	1	0.590863	0.950803	0.695824	0.544874	1.13043	0.640305	0.899307	1.14994	0.694714
1423	sp|Q495W5|FUT11_HUMAN	sp	Q495W5	FUT11	FUT11 (#7)	Alpha-(1,3)-fucosyltransferase 11 OS=Homo sapiens GN=FUT11 PE=1 SV=1				7	1	0.887425	0.680441	0.597318	0.660174	0.706945	0.710977	0.699351	0.694963	0.714938
1424	sp|Q9BYC5|FUT8_HUMAN	sp	Q9BYC5	FUT8	FUT8 (#7)	Alpha-(1,6)-fucosyltransferase OS=Homo sapiens GN=FUT8 PE=1 SV=2				7	1	0.769351	1.02166	0.819384	0.779604	0.78403	0.615305	0.795639	0.815085	0.711056
1425	sp|Q16595|FRDA_HUMAN	sp	Q16595	FXN	FXN (#1)	Frataxin, mitochondrial OS=Homo sapiens GN=FXN PE=1 SV=2	+			1	1	0.893255	0.894519	1.01848	0.850083	1.00307	0.828457	0.981702	1.01699	0.900601
1426	sp|P51114|FXR1_HUMAN	sp	P51114	FXR1	FXR1 (#21)	Fragile X mental retardation syndrome-related protein 1 OS=Homo sapiens GN=FXR1 PE=1 SV=3				21	1	0.734362	0.943652	0.934309	0.811554	0.996905	0.809377	0.970813	1.08723	0.879531
1427	tr|E9PFF5|E9PFF5_HUMAN	tr	E9PFF5	FXR1	FXR1 (#2)	Fragile X mental retardation syndrome-related protein 1 OS=Homo sapiens GN=FXR1 PE=1 SV=1				2	1	0.774941	0.873801	0.811452	0.805249	1.05609	0.765619	0.893642	0.96363	0.882447
1428	sp|P51116|FXR2_HUMAN	sp	P51116	FXR2	FXR2 (#30)	Fragile X mental retardation syndrome-related protein 2 OS=Homo sapiens GN=FXR2 PE=1 SV=2				30	1	0.743074	0.816909	0.743992	0.661522	0.980671	0.781834	0.929577	1.02454	0.804046
1429	sp|Q9H0Q3|FXYD6_HUMAN	sp	Q9H0Q3	FXYD6	FXYD6 (#4)	FXYD domain-containing ion transport regulator 6 OS=Homo sapiens GN=FXYD6 PE=1 SV=1				4	1	0.549841	0.751791	0.683158	0.663579	1.10267	0.72643	0.885349	0.980457	0.79479
1430	sp|P58549|FXYD7_HUMAN	sp	P58549	FXYD7	FXYD7 (#1)	FXYD domain-containing ion transport regulator 7 OS=Homo sapiens GN=FXYD7 PE=1 SV=1				1	1	0.7016	0.9226	0.863913	0.855953	0.92113	0.724364	0.776693	0.870842	0.671849
1431	sp|P06241|FYN_HUMAN	sp	P06241	FYN	FYN (#18)	Tyrosine-protein kinase Fyn OS=Homo sapiens GN=FYN PE=1 SV=3			Plasma membrane	18	1	0.669474	0.69599	0.715195	0.708861	0.881287	0.679686	0.71651	0.810575	0.74792
1432	sp|Q9UP38|FZD1_HUMAN	sp	Q9UP38	FZD1	FZD1 (#4)	Frizzled-1 OS=Homo sapiens GN=FZD1 PE=1 SV=2				4	1	0.65173	0.821746	0.704027	0.718101	0.853389	0.631158	0.629885	0.716277	0.631467
1433	sp|Q14332|FZD2_HUMAN	sp	Q14332	FZD2	FZD2 (#2)	Frizzled-2 OS=Homo sapiens GN=FZD2 PE=1 SV=1				2	1	0.82082	0.991827	0.876219	0.913719	1.05096	0.771109	0.833126	0.871314	0.849681
1434	sp|Q9NPG1|FZD3_HUMAN	sp	Q9NPG1	FZD3	FZD3 (#2)	Frizzled-3 OS=Homo sapiens GN=FZD3 PE=1 SV=1				2	1	0.724855	0.827572	0.754605	0.72903	0.970411	0.705412	0.707779	0.866711	0.682019
1435	sp|Q13283|G3BP1_HUMAN	sp	Q13283	G3BP1	G3BP1 (#29)	Ras GTPase-activating protein-binding protein 1 OS=Homo sapiens GN=G3BP1 PE=1 SV=1				29	1	0.652289	0.720375	0.686103	0.604095	0.954982	0.758129	0.833878	0.977494	0.76621
1436	sp|Q9UN86|G3BP2_HUMAN	sp	Q9UN86	G3BP2	G3BP2 (#14)	Ras GTPase-activating protein-binding protein 2 OS=Homo sapiens GN=G3BP2 PE=1 SV=2				14	1	0.676415	0.826399	0.817185	0.702977	0.972398	0.745509	0.84877	0.96531	0.75303
1437	sp|Q9BUM1|G6PC3_HUMAN	sp	Q9BUM1	G6PC3	G6PC3 (#4)	Glucose-6-phosphatase 3 OS=Homo sapiens GN=G6PC3 PE=1 SV=2			ER-Membrane	4	1	0.79709	0.858359	0.733648	0.787837	0.899904	0.748543	0.78294	0.840305	0.845452
1438	sp|P11413|G6PD_HUMAN	sp	P11413	G6PD	G6PD (#30)	Glucose-6-phosphate 1-dehydrogenase OS=Homo sapiens GN=G6PD PE=1 SV=4				30	1	0.707831	0.667865	0.6098	0.585162	0.925862	0.710895	0.662949	0.712307	0.669132
1439	sp|P10253|LYAG_HUMAN	sp	P10253	GAA	GAA (#55)	Lysosomal alpha-glucosidase OS=Homo sapiens GN=GAA PE=1 SV=4			Lysosome	55	1	1.07313	0.723714	0.741414	0.838537	1.2073	1.13819	1.16679	0.827055	0.946527
1440	sp|O95166|GBRAP_HUMAN	sp	O95166	GABARAP	GABARAP (#1)	Gamma-aminobutyric acid receptor-associated protein OS=Homo sapiens GN=GABARAP PE=1 SV=1				1	1	0.651132	0.657148	0.46608	0.488794	0.844779	0.630396	0.668877	0.631326	0.553564
1441	sp|P60520|GBRL2_HUMAN	sp	P60520	GABARAPL2	GABARAPL2 (#4)	Gamma-aminobutyric acid receptor-associated protein-like 2 OS=Homo sapiens GN=GABARAPL2 PE=1 SV=1			Endosome	4	1	0.67851	0.83014	0.754248	0.708299	0.847567	0.67656	0.719102	0.796093	0.70759
1442	sp|Q9UBS5|GABR1_HUMAN	sp	Q9UBS5	GABBR1	GABBR1 (#9)	Gamma-aminobutyric acid type B receptor subunit 1 OS=Homo sapiens GN=GABBR1 PE=1 SV=1				9	1	0.750048	0.82443	0.736974	0.72571	0.848471	0.694579	0.709847	0.731397	0.676994
1443	sp|O75899|GABR2_HUMAN	sp	O75899	GABBR2	GABBR2 (#3)	Gamma-aminobutyric acid type B receptor subunit 2 OS=Homo sapiens GN=GABBR2 PE=1 SV=1				3	1	0.679648	0.786588	0.651324	0.617211	1.01837	0.726706	0.801537	0.825587	0.739513
1444	sp|P34903|GBRA3_HUMAN	sp	P34903	GABRA3	GABRA3 (#1)	Gamma-aminobutyric acid receptor subunit alpha-3 OS=Homo sapiens GN=GABRA3 PE=1 SV=1				1	1	0.62542	0.703756	0.645828	0.54754	0.922304	0.715516	0.69678	0.688734	0.684058
1445	sp|P28472|GBRB3_HUMAN	sp	P28472	GABRB3	GABRB3 (#1)	Gamma-aminobutyric acid receptor subunit beta-3 OS=Homo sapiens GN=GABRB3 PE=1 SV=1				1	1	0.995461	0.815963	0.873517	0.870366	0.847251	0.650721	0.821172	0.666111	0.57669
1446	sp|Q8TAE8|G45IP_HUMAN	sp	Q8TAE8	GADD45GIP1	GADD45GIP1 (#12)	Growth arrest and DNA damage-inducible proteins-interacting protein 1 OS=Homo sapiens GN=GADD45GIP1 PE=1 SV=1	+		Mitochondrion-Mtx	12	1	1.05793	1.01522	1.06492	1.09608	0.890677	1.01125	1.00356	0.956349	1.01797
1447	sp|O14976|GAK_HUMAN	sp	O14976	GAK	GAK (#3)	Cyclin-G-associated kinase OS=Homo sapiens GN=GAK PE=1 SV=2				3	1	0.671187	0.710308	0.583993	0.544505	1.0242	0.720079	0.778528	0.71356	0.688789
1448	sp|P54803|GALC_HUMAN	sp	P54803	GALC	GALC (#7)	Galactocerebrosidase OS=Homo sapiens GN=GALC PE=1 SV=3				7	1	0.976173	0.652525	0.614645	0.67399	0.750505	0.765052	0.719159	0.712761	0.739016
1449	sp|Q14376|GALE_HUMAN	sp	Q14376	GALE	GALE (#1)	UDP-glucose 4-epimerase OS=Homo sapiens GN=GALE PE=1 SV=2				1	1	0.715568	0.659489	0.539887	0.592892	1.0214	0.699168	0.695614	0.642082	0.663855
1450	sp|Q96C23|GALM_HUMAN	sp	Q96C23	GALM	GALM (#3)	Aldose 1-epimerase OS=Homo sapiens GN=GALM PE=1 SV=1				3	1	0.780619	0.739146	0.682393	0.63231	1.03551	0.762736	0.701074	0.772569	0.785464
1451	sp|P34059|GALNS_HUMAN	sp	P34059	GALNS	GALNS (#10)	N-acetylgalactosamine-6-sulfatase OS=Homo sapiens GN=GALNS PE=1 SV=1				10	1	1.08086	0.786537	0.859054	0.916318	0.768033	0.904036	0.753123	0.679533	0.880655
1452	sp|Q10472|GALT1_HUMAN	sp	Q10472	GALNT1	GALNT1 (#6)	Polypeptide N-acetylgalactosaminyltransferase 1 OS=Homo sapiens GN=GALNT1 PE=1 SV=1			Golgi	6	1	0.808176	0.992715	0.821551	0.781716	1.01529	0.844569	0.964333	0.97675	0.88786
1453	sp|Q96FL9|GLT14_HUMAN	sp	Q96FL9	GALNT14	GALNT14 (#1)	Polypeptide N-acetylgalactosaminyltransferase 14 OS=Homo sapiens GN=GALNT14 PE=1 SV=1				1	1	0.865439	1.0938	0.887247	0.807315	1.23981	0.911197	1.02231	1.04176	0.950529
1454	sp|Q8N428|GLT16_HUMAN	sp	Q8N428	GALNT16	GALNT16 (#5)	Polypeptide N-acetylgalactosaminyltransferase 16 OS=Homo sapiens GN=GALNT16 PE=1 SV=2				5	1	0.76502	0.992681	0.797053	0.741362	0.92865	0.672574	0.869682	0.844879	0.694311
1455	sp|Q10471|GALT2_HUMAN	sp	Q10471	GALNT2	GALNT2 (#16)	Polypeptide N-acetylgalactosaminyltransferase 2 OS=Homo sapiens GN=GALNT2 PE=1 SV=1			Golgi	16	1	0.804467	1.06823	0.822539	0.758264	1.01795	0.832443	1.05208	1.09974	0.92056
1456	sp|Q86SF2|GALT7_HUMAN	sp	Q86SF2	GALNT7	GALNT7 (#1)	N-acetylgalactosaminyltransferase 7 OS=Homo sapiens GN=GALNT7 PE=1 SV=1			Golgi	1	1	0.805987	0.816364	0.581636	0.605271	1.01907	0.827272	0.914153	0.877247	0.806116
1457	sp|Q14353|GAMT_HUMAN	sp	Q14353	GAMT	GAMT (#4)	Guanidinoacetate N-methyltransferase OS=Homo sapiens GN=GAMT PE=1 SV=1				4	1	0.722992	0.795166	0.716862	0.654676	1.14814	0.842567	0.783975	0.85107	0.839582
1458	sp|Q14697|GANAB_HUMAN	sp	Q14697	GANAB	GANAB (#126)	Neutral alpha-glucosidase AB OS=Homo sapiens GN=GANAB PE=1 SV=3			ER-Lumen	126	1	0.890671	0.976057	1.12523	1.00026	0.864031	0.822547	0.825668	0.864833	0.942893
1459	tr|E9PKU7|E9PKU7_HUMAN	tr	E9PKU7	GANAB	GANAB (#1)	Neutral alpha-glucosidase AB OS=Homo sapiens GN=GANAB PE=1 SV=1				1	1	0.940204	0.73366	0.534646	0.517564	0.7889	0.96551	0.865314	0.719439	0.831795
1460	sp|P17677|NEUM_HUMAN	sp	P17677	GAP43	GAP43 (#51)	Neuromodulin OS=Homo sapiens GN=GAP43 PE=1 SV=1				51	1	0.537131	0.731856	0.663262	0.516127	1.04983	0.689404	0.7003	0.776136	0.573196
1461	sp|P04406|G3P_HUMAN	sp	P04406	GAPDH	GAPDH (#97)	Glyceraldehyde-3-phosphate dehydrogenase OS=Homo sapiens GN=GAPDH PE=1 SV=3	+			97	1	0.68276	0.720965	0.656482	0.603652	0.947909	0.697286	0.664603	0.685161	0.645334
1462	sp|Q14C86|GAPD1_HUMAN	sp	Q14C86	GAPVD1	GAPVD1 (#4)	GTPase-activating protein and VPS9 domain-containing protein 1 OS=Homo sapiens GN=GAPVD1 PE=1 SV=2				4	1	0.590703	0.791184	0.65933	0.557661	1.07305	0.679531	0.737107	0.861088	0.711639
1463	sp|P41250|GARS_HUMAN	sp	P41250	GARS	GARS (#32)	Glycine--tRNA ligase OS=Homo sapiens GN=GARS PE=1 SV=3	+		Golgi	32	1	0.805267	0.751693	0.694454	0.668395	1.06236	0.852146	0.746457	0.753524	0.763957
1464	sp|P22102|PUR2_HUMAN	sp	P22102	GART	GART (#15)	Trifunctional purine biosynthetic protein adenosine-3 OS=Homo sapiens GN=GART PE=1 SV=1				15	1	0.676554	0.70049	0.62453	0.586007	1.03504	0.739138	0.700305	0.755057	0.714059
1465	sp|O75879|GATB_HUMAN	sp	O75879	GATB	GATB (#3)	Glutamyl-tRNA(Gln) amidotransferase subunit B, mitochondrial OS=Homo sapiens GN=GATB PE=1 SV=1	+			3	1	1.15675	0.953504	1.00943	1.09979	1.00732	1.10962	1.08753	0.864193	1.07714
1466	sp|P50440|GATM_HUMAN	sp	P50440	GATM	GATM (#24)	Glycine amidinotransferase, mitochondrial OS=Homo sapiens GN=GATM PE=1 SV=1	+			24	1	1.43362	1.05273	1.20853	1.27674	0.935169	1.45515	1.29635	1.10598	1.37647
1467	sp|P04062|GLCM_HUMAN	sp	P04062	GBA	GBA (#12)	Glucosylceramidase OS=Homo sapiens GN=GBA PE=1 SV=3			Lysosome	12	1	1.00575	0.7544	0.73926	0.784922	0.754977	0.746762	0.697332	0.636178	0.702901
1468	sp|Q9HCG7|GBA2_HUMAN	sp	Q9HCG7	GBA2	GBA2 (#5)	Non-lysosomal glucosylceramidase OS=Homo sapiens GN=GBA2 PE=1 SV=2				5	1	0.764957	0.893164	0.731543	0.783163	0.808857	0.70411	0.682102	0.713368	0.690698
1469	sp|O75323|NIPS2_HUMAN	sp	O75323	GBAS	GBAS (#15)	Protein NipSnap homolog 2 OS=Homo sapiens GN=GBAS PE=1 SV=1	+		Mitochondrion-Mtx	15	1	1.25564	1.07996	1.30589	1.36522	0.938625	1.17746	1.13692	1.09283	1.29382
1470	sp|Q04446|GLGB_HUMAN	sp	Q04446	GBE1	GBE1 (#1)	1,4-alpha-glucan-branching enzyme OS=Homo sapiens GN=GBE1 PE=1 SV=3				1	1	0.898117	0.880199	0.706778	0.861927	1.15416	1.15048	1.17462	1.13985	1.08964
1471	sp|Q92538|GBF1_HUMAN	sp	Q92538	GBF1	GBF1 (#8)	Golgi-specific brefeldin A-resistance guanine nucleotide exchange factor 1 OS=Homo sapiens GN=GBF1 PE=1 SV=2				8	1	0.674739	0.834551	0.720461	0.642975	1.03264	0.716897	0.791837	0.856155	0.76582
1472	sp|P28676|GRAN_HUMAN	sp	P28676	GCA	GCA (#2)	Grancalcin OS=Homo sapiens GN=GCA PE=1 SV=2				2	1	0.620022	0.706701	0.553673	0.502815	0.944811	0.626141	0.619288	0.748258	0.607998
1473	sp|O75600|KBL_HUMAN	sp	O75600	GCAT	GCAT (#5)	2-amino-3-ketobutyrate coenzyme A ligase, mitochondrial OS=Homo sapiens GN=GCAT PE=1 SV=1	+			5	1	1.32218	1.10983	1.25521	1.36558	0.982601	1.33408	1.22175	1.13492	1.30605
1474	sp|Q8IWJ2|GCC2_HUMAN	sp	Q8IWJ2	GCC2	GCC2 (#2)	GRIP and coiled-coil domain-containing protein 2 OS=Homo sapiens GN=GCC2 PE=1 SV=4			Golgi	2	1	0.793406	0.889798	1.09319	1.01413	0.915005	0.846102	0.868359	1.08502	1.04997
1475	sp|Q92947|GCDH_HUMAN	sp	Q92947	GCDH	GCDH (#18)	Glutaryl-CoA dehydrogenase, mitochondrial OS=Homo sapiens GN=GCDH PE=1 SV=1	+		Mitochondrion-Mtx	18	1	1.34958	1.13614	1.29335	1.37432	0.929729	1.35216	1.19231	1.13578	1.35847
1476	sp|Q92616|GCN1_HUMAN	sp	Q92616	GCN1	GCN1 (#41)	eIF-2-alpha kinase activator GCN1 OS=Homo sapiens GN=GCN1 PE=1 SV=6				41	1	0.639322	0.790353	0.758115	0.660873	0.999354	0.713229	0.83557	0.929442	0.771366
1477	sp|P23434|GCSH_HUMAN	sp	P23434	GCSH	GCSH (#11)	Glycine cleavage system H protein, mitochondrial OS=Homo sapiens GN=GCSH PE=1 SV=2	+		Mitochondrion-Mtx	11	1	1.4708	1.35733	1.84022	1.84785	0.895217	1.35634	1.37788	1.29874	1.4028
1478	sp|Q8TB36|GDAP1_HUMAN	sp	Q8TB36	GDAP1	GDAP1 (#29)	Ganglioside-induced differentiation-associated protein 1 OS=Homo sapiens GN=GDAP1 PE=1 SV=3	+	+		29	1	0.90068	1.24246	1.27481	1.1999	1.17408	0.93705	1.0316	1.1295	0.995854
1479	sp|Q96MZ0|GD1L1_HUMAN	sp	Q96MZ0	GDAP1L1	GDAP1L1 (#11)	Ganglioside-induced differentiation-associated protein 1-like 1 OS=Homo sapiens GN=GDAP1L1 PE=2 SV=2				11	1	0.687938	0.706197	0.616254	0.56553	1.11035	0.795897	0.802614	0.861085	0.745426
1480	sp|Q9NXN4|GDAP2_HUMAN	sp	Q9NXN4	GDAP2	GDAP2 (#6)	Ganglioside-induced differentiation-associated protein 2 OS=Homo sapiens GN=GDAP2 PE=1 SV=1			Endosome	6	1	1.00368	0.797003	0.849399	0.83612	0.747319	0.809145	0.750029	0.735751	0.758437
1481	sp|Q9NZC3|GDE1_HUMAN	sp	Q9NZC3	GDE1	GDE1 (#1)	Glycerophosphodiester phosphodiesterase 1 OS=Homo sapiens GN=GDE1 PE=1 SV=1			ER-Membrane	1	1	0.694032	1.18244	1.17161	1.3591	1.43742	0.908839	1.07485	1.3111	1.18992
1482	sp|P31150|GDIA_HUMAN	sp	P31150	GDI1	GDI1 (#74)	Rab GDP dissociation inhibitor alpha OS=Homo sapiens GN=GDI1 PE=1 SV=2				74	1	0.696311	0.661045	0.616764	0.582858	1.0065	0.744486	0.654389	0.684659	0.670105
1483	sp|P50395|GDIB_HUMAN	sp	P50395	GDI2	GDI2 (#48)	Rab GDP dissociation inhibitor beta OS=Homo sapiens GN=GDI2 PE=1 SV=2				48	1	0.741335	0.720441	0.721191	0.684691	1.09404	0.827023	0.745834	0.785799	0.778099
1484	sp|Q8N9F7|GDPD1_HUMAN	sp	Q8N9F7	GDPD1	GDPD1 (#16)	Glycerophosphodiester phosphodiesterase domain-containing protein 1 OS=Homo sapiens GN=GDPD1 PE=1 SV=2				16	1	0.722677	0.879412	0.819158	0.802311	0.919423	0.706433	0.781542	0.845075	0.767238
1485	sp|Q8TEQ6|GEMI5_HUMAN	sp	Q8TEQ6	GEMIN5	GEMIN5 (#7)	Gem-associated protein 5 OS=Homo sapiens GN=GEMIN5 PE=1 SV=3				7	1	0.558437	0.641942	0.688796	0.615045	0.908872	0.57656	0.612582	0.789228	0.634311
1486	sp|Q8WXD5|GEMI6_HUMAN	sp	Q8WXD5	GEMIN6	GEMIN6 (#1)	Gem-associated protein 6 OS=Homo sapiens GN=GEMIN6 PE=1 SV=1				1	1	0.585281	0.858978	1.08561	0.905769	0.982599	0.828303	0.804201	0.755203	0.765052
1487	sp|Q7L5D6|GET4_HUMAN	sp	Q7L5D6	GET4	GET4 (#5)	Golgi to ER traffic protein 4 homolog OS=Homo sapiens GN=GET4 PE=1 SV=1				5	1	0.602477	0.732661	0.587764	0.520823	0.980903	0.634051	0.666968	0.725783	0.621161
1488	sp|Q96RP9|EFGM_HUMAN	sp	Q96RP9	GFM1	GFM1 (#33)	Elongation factor G, mitochondrial OS=Homo sapiens GN=GFM1 PE=1 SV=2	+		Mitochondrion-Mtx	33	1	1.35003	1.24723	1.40643	1.26078	0.958401	1.26168	1.11319	1.05287	1.28505
1489	sp|Q969S9|RRF2M_HUMAN	sp	Q969S9	GFM2	GFM2 (#13)	Ribosome-releasing factor 2, mitochondrial OS=Homo sapiens GN=GFM2 PE=1 SV=1	+			13	1	1.2815	1.18833	1.43781	1.42905	0.961965	1.27127	1.13439	1.08806	1.30566
1490	sp|Q06210|GFPT1_HUMAN	sp	Q06210	GFPT1	GFPT1 (#7)	Glutamine--fructose-6-phosphate aminotransferase [isomerizing] 1 OS=Homo sapiens GN=GFPT1 PE=1 SV=3				7	1	0.64899	0.643127	0.542389	0.477805	0.999961	0.720071	0.707353	0.76973	0.65562
1491	sp|P56159|GFRA1_HUMAN	sp	P56159	GFRA1	GFRA1 (#18)	GDNF family receptor alpha-1 OS=Homo sapiens GN=GFRA1 PE=2 SV=2				18	1	0.596685	0.794488	0.787659	0.724266	0.840865	0.595164	0.619617	0.739411	0.613554
1492	sp|O00451|GFRA2_HUMAN	sp	O00451	GFRA2	GFRA2 (#2)	GDNF family receptor alpha-2 OS=Homo sapiens GN=GFRA2 PE=2 SV=2				2	1	0.705646	0.903251	0.832564	0.88465	1.43249	1.08118	0.964081	1.30974	1.23094
1493	sp|Q9UJY5|GGA1_HUMAN	sp	Q9UJY5	GGA1	GGA1 (#3)	ADP-ribosylation factor-binding protein GGA1 OS=Homo sapiens GN=GGA1 PE=1 SV=1				3	1	0.723153	0.718793	0.729187	0.589569	0.926567	0.747717	0.801669	0.828632	0.735982
1494	sp|O75223|GGCT_HUMAN	sp	O75223	GGCT	GGCT (#8)	Gamma-glutamylcyclotransferase OS=Homo sapiens GN=GGCT PE=1 SV=1				8	1	0.691687	0.668581	0.642807	0.614444	0.927722	0.677628	0.624469	0.671042	0.627887
1495	sp|P38435|VKGC_HUMAN	sp	P38435	GGCX	GGCX (#4)	Vitamin K-dependent gamma-carboxylase OS=Homo sapiens GN=GGCX PE=1 SV=2			ER-Membrane	4	1	0.863044	1.03367	0.849886	0.840886	1.0716	0.817465	0.971401	0.961329	0.785098
1496	sp|Q92820|GGH_HUMAN	sp	Q92820	GGH	GGH (#25)	Gamma-glutamyl hydrolase OS=Homo sapiens GN=GGH PE=1 SV=2			Lysosome	25	1	1.0795	0.683459	0.778177	0.82449	0.677305	0.859961	0.722319	0.600496	0.8416
1497	sp|P36269|GGT5_HUMAN	sp	P36269	GGT5	GGT5 (#1)	Gamma-glutamyltransferase 5 OS=Homo sapiens GN=GGT5 PE=1 SV=2				1	1	0.672697	0.85067	0.776751	0.767858	1.09778	0.82574	0.792395	0.781154	0.831307
1498	sp|Q9UJ14|GGT7_HUMAN	sp	Q9UJ14	GGT7	GGT7 (#11)	Gamma-glutamyltransferase 7 OS=Homo sapiens GN=GGT7 PE=1 SV=2				11	1	0.701565	0.953388	0.88728	0.88126	1.09711	0.765137	0.834121	0.923836	0.894401
1499	sp|Q8N2G8|GHDC_HUMAN	sp	Q8N2G8	GHDC	GHDC (#1)	GH3 domain-containing protein OS=Homo sapiens GN=GHDC PE=1 SV=2			ER-Membrane	1	1	0.735672	0.80712	0.622405	0.717898	1.13358	0.852358	1.03455	1.03468	0.883474
1500	sp|Q9H3K2|GHITM_HUMAN	sp	Q9H3K2	GHITM	GHITM (#9)	Growth hormone-inducible transmembrane protein OS=Homo sapiens GN=GHITM PE=1 SV=2	+		Mitochondrion-Mtx	9	1	0.87347	1.0382	0.873581	0.87677	0.983237	0.86274	0.945422	1.0066	0.859475
1501	sp|Q6Y7W6|GGYF2_HUMAN	sp	Q6Y7W6	GIGYF2	GIGYF2 (#3)	GRB10-interacting GYF protein 2 OS=Homo sapiens GN=GIGYF2 PE=1 SV=1				3	1	0.816346	0.783693	0.68593	0.653282	1.1428	0.885718	0.871941	0.910456	0.742817
1502	sp|O14908|GIPC1_HUMAN	sp	O14908	GIPC1	GIPC1 (#4)	PDZ domain-containing protein GIPC1 OS=Homo sapiens GN=GIPC1 PE=1 SV=2				4	1	0.667242	0.716394	0.67779	0.565102	1.06284	0.773412	0.809467	0.914399	0.743512
1503	sp|Q9Y2X7|GIT1_HUMAN	sp	Q9Y2X7	GIT1	GIT1 (#8)	ARF GTPase-activating protein GIT1 OS=Homo sapiens GN=GIT1 PE=1 SV=2				8	1	0.600919	0.717282	0.710533	0.629129	1.06974	0.767169	0.791762	0.902588	0.81359
1504	sp|Q14161|GIT2_HUMAN	sp	Q14161	GIT2	GIT2 (#3)	ARF GTPase-activating protein GIT2 OS=Homo sapiens GN=GIT2 PE=1 SV=2				3	1	0.616342	0.737545	0.732217	0.637062	1.04815	0.699709	0.723527	0.787579	0.786961
1505	sp|P32189|GLPK_HUMAN	sp	P32189	GK	GK (#3)	Glycerol kinase OS=Homo sapiens GN=GK PE=1 SV=3	+	+	Mitochondrion-Mtx	3	1	0.948747	1.14333	0.969476	0.852486	1.26773	1.08394	1.09226	1.16017	1.04727
1506	sp|Q5VSY0|GKAP1_HUMAN	sp	Q5VSY0	GKAP1	GKAP1 (#2)	G kinase-anchoring protein 1 OS=Homo sapiens GN=GKAP1 PE=1 SV=2				2	1	0.657795	0.872506	0.658578	0.579958	0.785037	0.615858	0.690059	0.670003	0.677006
1507	sp|P06280|AGAL_HUMAN	sp	P06280	GLA	GLA (#6)	Alpha-galactosidase A OS=Homo sapiens GN=GLA PE=1 SV=1			Lysosome	6	1	1.04948	0.721451	0.769656	0.890301	0.80551	0.909388	0.815278	0.70338	0.851965
1508	sp|P16278|BGAL_HUMAN	sp	P16278	GLB1	GLB1 (#29)	Beta-galactosidase OS=Homo sapiens GN=GLB1 PE=1 SV=2			Lysosome	29	1	1.11286	0.746828	0.798692	0.869991	0.72081	0.851466	0.738916	0.631081	0.822251
1509	sp|Q6UWU2|GLB1L_HUMAN	sp	Q6UWU2	GLB1L	GLB1L (#1)	Beta-galactosidase-1-like protein OS=Homo sapiens GN=GLB1L PE=2 SV=1				1	1	0.973443	0.97111	1.07	0.994761	1.07832	0.997149	0.979553	0.949863	1.08295
1510	sp|Q86VQ1|GLCI1_HUMAN	sp	Q86VQ1	GLCCI1	GLCCI1 (#1)	Glucocorticoid-induced transcript 1 protein OS=Homo sapiens GN=GLCCI1 PE=1 SV=1				1	1	0.64176	0.820888	0.61399	0.572106	0.960221	0.662128	0.655109	0.660666	0.534019
1511	sp|O94923|GLCE_HUMAN	sp	O94923	GLCE	GLCE (#2)	D-glucuronyl C5-epimerase OS=Homo sapiens GN=GLCE PE=1 SV=3				2	1	0.823557	1.04319	0.919298	0.901162	1.16313	0.91508	0.960659	1.05216	0.876158
1512	sp|P23378|GCSP_HUMAN	sp	P23378	GLDC	GLDC (#48)	Glycine dehydrogenase (decarboxylating), mitochondrial OS=Homo sapiens GN=GLDC PE=1 SV=2	+			48	1	1.29427	1.04351	1.184	1.26528	1.06656	1.53936	1.40012	1.25231	1.5343
1513	sp|Q92896|GSLG1_HUMAN	sp	Q92896	GLG1	GLG1 (#36)	Golgi apparatus protein 1 OS=Homo sapiens GN=GLG1 PE=1 SV=2			Golgi	36	1	0.804399	0.987331	0.774422	0.772618	1.00044	0.798795	0.969733	0.986191	0.873781
1514	sp|Q9H4G4|GAPR1_HUMAN	sp	Q9H4G4	GLIPR2	GLIPR2 (#20)	Golgi-associated plant pathogenesis-related protein 1 OS=Homo sapiens GN=GLIPR2 PE=1 SV=3				20	1	0.579353	0.761679	0.726654	0.678795	0.755283	0.578687	0.646967	0.725816	0.662116
1515	sp|Q92990|GLMN_HUMAN	sp	Q92990	GLMN	GLMN (#1)	Glomulin OS=Homo sapiens GN=GLMN PE=1 SV=2				1	1	0.643657	0.638384	0.544265	0.483785	1.00753	0.626896	0.711088	0.701083	0.668599
1516	sp|Q04760|LGUL_HUMAN	sp	Q04760	GLO1	GLO1 (#7)	Lactoylglutathione lyase OS=Homo sapiens GN=GLO1 PE=1 SV=4				7	1	0.694907	0.68185	0.670941	0.645216	1.15094	0.801774	0.731173	0.743397	0.770697
1517	sp|Q9HC38|GLOD4_HUMAN	sp	Q9HC38	GLOD4	GLOD4 (#18)	Glyoxalase domain-containing protein 4 OS=Homo sapiens GN=GLOD4 PE=1 SV=1	+			18	1	0.751481	0.758668	0.738197	0.709854	0.991294	0.759099	0.706284	0.735505	0.736449
1518	tr|F6TLX2|F6TLX2_HUMAN	tr	F6TLX2	GLOD4	GLOD4 (#1)	Glyoxalase domain-containing protein 4 OS=Homo sapiens GN=GLOD4 PE=1 SV=1				1	1	0.696708	0.672929	0.739403	0.72691	0.979607	0.681216	0.586824	0.674513	0.699562
1519	sp|P35754|GLRX1_HUMAN	sp	P35754	GLRX	GLRX (#1)	Glutaredoxin-1 OS=Homo sapiens GN=GLRX PE=1 SV=2				1	1	0.581945	0.612699	0.666759	0.621658	0.772464	0.628419	0.525655	0.596357	0.567262
1520	sp|O76003|GLRX3_HUMAN	sp	O76003	GLRX3	GLRX3 (#11)	Glutaredoxin-3 OS=Homo sapiens GN=GLRX3 PE=1 SV=2				11	1	0.602145	0.686408	0.603914	0.531162	0.950008	0.646023	0.65378	0.70985	0.619335
1521	sp|Q86SX6|GLRX5_HUMAN	sp	Q86SX6	GLRX5	GLRX5 (#4)	Glutaredoxin-related protein 5, mitochondrial OS=Homo sapiens GN=GLRX5 PE=1 SV=2	+			4	1	1.2755	1.05258	1.2106	1.2092	0.766875	1.15782	1.06387	1.0043	1.06432
1522	sp|O94925|GLSK_HUMAN	sp	O94925	GLS	GLS (#19)	Glutaminase kidney isoform, mitochondrial OS=Homo sapiens GN=GLS PE=1 SV=1	+		Mitochondrion-Mtx	19	1	1.26241	1.13355	1.23753	1.23215	0.857437	1.18415	1.0539	1.00621	1.13317
1523	tr|B8ZZA8|B8ZZA8_HUMAN	tr	B8ZZA8	GLS	GLS (#6)	Glutaminase kidney isoform, mitochondrial OS=Homo sapiens GN=GLS PE=1 SV=1				6	1	1.24699	1.11505	1.15363	1.18652	0.853435	1.15587	1.03202	0.957596	1.12361
1524	sp|Q68CQ7|GL8D1_HUMAN	sp	Q68CQ7	GLT8D1	GLT8D1 (#2)	Glycosyltransferase 8 domain-containing protein 1 OS=Homo sapiens GN=GLT8D1 PE=1 SV=2			Golgi	2	1	0.708348	0.634444	0.558816	0.502099	1.15339	0.747805	0.751862	0.630628	0.54279
1525	sp|P00367|DHE3_HUMAN	sp	P00367	GLUD1	GLUD1 (#50)	Glutamate dehydrogenase 1, mitochondrial OS=Homo sapiens GN=GLUD1 PE=1 SV=2	+		Mitochondrion-Mtx	50	1	1.25181	1.1271	1.33055	1.3847	0.942323	1.2251	1.15079	1.10279	1.25336
1526	sp|P15104|GLNA_HUMAN	sp	P15104	GLUL	GLUL (#2)	Glutamine synthetase OS=Homo sapiens GN=GLUL PE=1 SV=4				2	1	0.538534	0.473113	0.565901	0.427925	0.985055	0.589077	0.566763	0.633303	0.516451
1527	sp|P17900|SAP3_HUMAN	sp	P17900	GM2A	GM2A (#10)	Ganglioside GM2 activator OS=Homo sapiens GN=GM2A PE=1 SV=4				10	1	1.00864	0.677458	0.802445	0.899361	0.618083	0.757383	0.656291	0.58193	0.761515
1528	sp|O60547|GMDS_HUMAN	sp	O60547	GMDS	GMDS (#3)	GDP-mannose 4,6 dehydratase OS=Homo sapiens GN=GMDS PE=1 SV=1				3	1	0.718923	0.725825	0.620455	0.604974	1.04984	0.729395	0.689348	0.741491	0.672653
1529	sp|P60983|GMFB_HUMAN	sp	P60983	GMFB	GMFB (#8)	Glia maturation factor beta OS=Homo sapiens GN=GMFB PE=1 SV=2				8	1	0.739093	0.559292	0.522617	0.518684	0.796227	0.697749	0.666435	0.632805	0.608964
1530	sp|Q9P107|GMIP_HUMAN	sp	Q9P107	GMIP	GMIP (#6)	GEM-interacting protein OS=Homo sapiens GN=GMIP PE=1 SV=2				6	1	0.683529	0.776508	0.686515	0.653655	0.952359	0.72014	0.730432	0.835927	0.773955
1531	sp|Q9Y5P6|GMPPB_HUMAN	sp	Q9Y5P6	GMPPB	GMPPB (#2)	Mannose-1-phosphate guanyltransferase beta OS=Homo sapiens GN=GMPPB PE=1 SV=2				2	1	0.590719	0.727408	0.640969	0.588837	0.915126	0.657021	0.619626	0.630523	0.623256
1532	sp|P49915|GUAA_HUMAN	sp	P49915	GMPS	GMPS (#5)	GMP synthase [glutamine-hydrolyzing] OS=Homo sapiens GN=GMPS PE=1 SV=1				5	1	0.725541	0.842392	0.647206	0.623917	0.939813	0.658768	0.754462	0.80604	0.704148
1533	sp|P29992|GNA11_HUMAN	sp	P29992	GNA11	GNA11 (#18)	Guanine nucleotide-binding protein subunit alpha-11 OS=Homo sapiens GN=GNA11 PE=1 SV=2			Plasma membrane	18	1	0.663809	0.709951	0.589825	0.583338	0.926204	0.716269	0.734457	0.793625	0.687387
1534	sp|Q03113|GNA12_HUMAN	sp	Q03113	GNA12	GNA12 (#1)	Guanine nucleotide-binding protein subunit alpha-12 OS=Homo sapiens GN=GNA12 PE=1 SV=4				1	1	0.641924	0.737105	0.728276	0.653511	0.771	0.607646	0.624151	0.734394	0.567916
1535	sp|Q14344|GNA13_HUMAN	sp	Q14344	GNA13	GNA13 (#15)	Guanine nucleotide-binding protein subunit alpha-13 OS=Homo sapiens GN=GNA13 PE=1 SV=2			Plasma membrane	15	1	0.659852	0.794163	0.825419	0.716266	0.882331	0.66142	0.728194	0.793675	0.686867
1536	sp|P63096|GNAI1_HUMAN	sp	P63096	GNAI1	GNAI1 (#17)	Guanine nucleotide-binding protein G(i) subunit alpha-1 OS=Homo sapiens GN=GNAI1 PE=1 SV=2			Plasma membrane	17	1	0.68655	0.884857	0.861592	0.798547	1.0488	0.710918	0.77045	0.889911	0.801834
1537	sp|P04899|GNAI2_HUMAN	sp	P04899	GNAI2	GNAI2 (#50)	Guanine nucleotide-binding protein G(i) subunit alpha-2 OS=Homo sapiens GN=GNAI2 PE=1 SV=3			Plasma membrane	50	1	0.661496	0.810905	0.698109	0.667034	0.967254	0.694459	0.760299	0.821416	0.732863
1538	sp|P08754|GNAI3_HUMAN	sp	P08754	GNAI3	GNAI3 (#22)	Guanine nucleotide-binding protein G(k) subunit alpha OS=Homo sapiens GN=GNAI3 PE=1 SV=3			Plasma membrane	22	1	0.642657	0.845282	0.759013	0.728525	0.955971	0.677263	0.783276	0.833473	0.730639
1539	sp|P09471|GNAO_HUMAN	sp	P09471	GNAO1	GNAO1 (#38)	Guanine nucleotide-binding protein G(o) subunit alpha OS=Homo sapiens GN=GNAO1 PE=1 SV=4				38	1	0.659892	0.843167	0.775999	0.741755	0.838982	0.603835	0.661866	0.716691	0.663383
1540	sp|P50148|GNAQ_HUMAN	sp	P50148	GNAQ	GNAQ (#10)	Guanine nucleotide-binding protein G(q) subunit alpha OS=Homo sapiens GN=GNAQ PE=1 SV=4			Plasma membrane	10	1	0.673589	0.816062	0.737692	0.725315	0.946729	0.742177	0.764584	0.816936	0.741428
1541	sp|Q5JWF2|GNAS1_HUMAN	sp	Q5JWF2	GNAS	GNAS (#33)	Guanine nucleotide-binding protein G(s) subunit alpha isoforms XLas OS=Homo sapiens GN=GNAS PE=1 SV=2				33	1	0.649407	0.791692	0.679591	0.654613	0.931847	0.671215	0.752452	0.796865	0.678343
1542	sp|P19086|GNAZ_HUMAN	sp	P19086	GNAZ	GNAZ (#9)	Guanine nucleotide-binding protein G(z) subunit alpha OS=Homo sapiens GN=GNAZ PE=2 SV=3				9	1	0.62491	0.813964	0.745634	0.739445	0.915455	0.627126	0.705146	0.797752	0.705769
1543	sp|P62873|GBB1_HUMAN	sp	P62873	GNB1	GNB1 (#12)	Guanine nucleotide-binding protein G(I)/G(S)/G(T) subunit beta-1 OS=Homo sapiens GN=GNB1 PE=1 SV=3			Plasma membrane	12	1	0.753636	0.835427	0.815236	0.750367	1.0609	0.763014	0.874862	0.887097	0.82618
1544	sp|P62879|GBB2_HUMAN	sp	P62879	GNB2	GNB2 (#30)	Guanine nucleotide-binding protein G(I)/G(S)/G(T) subunit beta-2 OS=Homo sapiens GN=GNB2 PE=1 SV=3			Plasma membrane	30	1	0.685433	0.788504	0.68347	0.693628	0.992846	0.715114	0.810333	0.854055	0.726062
1545	sp|Q9HAV0|GBB4_HUMAN	sp	Q9HAV0	GNB4	GNB4 (#5)	Guanine nucleotide-binding protein subunit beta-4 OS=Homo sapiens GN=GNB4 PE=1 SV=3			Plasma membrane	5	1	0.771664	0.866174	0.787085	0.777532	1.17149	0.849803	0.903541	0.944022	0.807962
1546	sp|P59768|GBG2_HUMAN	sp	P59768	GNG2	GNG2 (#2)	Guanine nucleotide-binding protein G(I)/G(S)/G(O) subunit gamma-2 OS=Homo sapiens GN=GNG2 PE=1 SV=2				2	1	0.660567	0.69642	0.597973	0.554025	0.938322	0.747522	0.7571	0.999592	0.679042
1547	sp|P63215|GBG3_HUMAN	sp	P63215	GNG3	GNG3 (#4)	Guanine nucleotide-binding protein G(I)/G(S)/G(O) subunit gamma-3 OS=Homo sapiens GN=GNG3 PE=1 SV=1				4	1	0.744165	0.950315	0.961211	0.905549	0.936737	0.668639	0.758294	0.857878	0.736495
1548	sp|P50150|GBG4_HUMAN	sp	P50150	GNG4	GNG4 (#1)	Guanine nucleotide-binding protein G(I)/G(S)/G(O) subunit gamma-4 OS=Homo sapiens GN=GNG4 PE=1 SV=1				1	1	0.568204	0.647929	0.630432	0.415524	0.859692	0.571453	0.625664	0.644963	0.577848
1549	sp|P63218|GBG5_HUMAN	sp	P63218	GNG5	GNG5 (#3)	Guanine nucleotide-binding protein G(I)/G(S)/G(O) subunit gamma-5 OS=Homo sapiens GN=GNG5 PE=1 SV=3	+		Plasma membrane	3	1	0.684534	0.820859	0.7284	0.72607	0.860061	0.687226	0.756122	0.751149	0.718243
1550	sp|P36915|GNL1_HUMAN	sp	P36915	GNL1	GNL1 (#3)	Guanine nucleotide-binding protein-like 1 OS=Homo sapiens GN=GNL1 PE=1 SV=2				3	1	0.623132	0.792984	0.777394	0.634742	1.03791	0.6976	0.712403	0.745757	0.74061
1551	sp|O15228|GNPAT_HUMAN	sp	O15228	GNPAT	GNPAT (#17)	Dihydroxyacetone phosphate acyltransferase OS=Homo sapiens GN=GNPAT PE=1 SV=1			Peroxisome	17	1	0.789564	0.840837	0.686022	0.71348	0.98725	0.798751	0.876728	0.917092	0.853538
1552	sp|P46926|GNPI1_HUMAN	sp	P46926	GNPDA1	GNPDA1 (#5)	Glucosamine-6-phosphate isomerase 1 OS=Homo sapiens GN=GNPDA1 PE=1 SV=1				5	1	0.665381	0.631326	0.579187	0.521238	0.96311	0.687902	0.659766	0.725313	0.632908
1553	sp|Q96EK6|GNA1_HUMAN	sp	Q96EK6	GNPNAT1	GNPNAT1 (#1)	Glucosamine 6-phosphate N-acetyltransferase OS=Homo sapiens GN=GNPNAT1 PE=1 SV=1				1	1	0.628645	0.691391	0.773803	0.75761	0.89068	0.649614	0.676363	0.70453	0.681758
1554	sp|Q9UJJ9|GNPTG_HUMAN	sp	Q9UJJ9	GNPTG	GNPTG (#1)	N-acetylglucosamine-1-phosphotransferase subunit gamma OS=Homo sapiens GN=GNPTG PE=1 SV=1				1	1	1.00309	1.30759	1.36476	1.47096	0.742221	0.838179	0.779634	0.859022	0.901768
1555	sp|P15586|GNS_HUMAN	sp	P15586	GNS	GNS (#43)	N-acetylglucosamine-6-sulfatase OS=Homo sapiens GN=GNS PE=1 SV=3			Lysosome	43	1	1.07776	0.680793	0.790861	0.870527	0.589934	0.745583	0.617812	0.535128	0.726189
1556	sp|Q08379|GOGA2_HUMAN	sp	Q08379	GOLGA2	GOLGA2 (#18)	Golgin subfamily A member 2 OS=Homo sapiens GN=GOLGA2 PE=1 SV=3			Golgi	18	1	0.864268	1.02519	0.870579	0.831175	1.02389	0.823505	1.01647	1.07764	1.01503
1557	sp|Q08378|GOGA3_HUMAN	sp	Q08378	GOLGA3	GOLGA3 (#15)	Golgin subfamily A member 3 OS=Homo sapiens GN=GOLGA3 PE=1 SV=2			Golgi	15	1	0.720963	0.789505	0.781117	0.727946	0.975463	0.687442	0.697612	0.768227	0.655737
1558	sp|Q8TBA6|GOGA5_HUMAN	sp	Q8TBA6	GOLGA5	GOLGA5 (#11)	Golgin subfamily A member 5 OS=Homo sapiens GN=GOLGA5 PE=1 SV=3			Golgi	11	1	0.794643	1.02235	0.837851	0.809098	1.01849	0.800561	0.969702	1.0255	0.935079
1559	sp|Q14789|GOGB1_HUMAN	sp	Q14789	GOLGB1	GOLGB1 (#59)	Golgin subfamily B member 1 OS=Homo sapiens GN=GOLGB1 PE=1 SV=2			Golgi	59	1	0.826277	1.05756	0.886745	0.849598	1.00862	0.829563	1.00967	1.08768	0.998281
1560	sp|O00461|GOLI4_HUMAN	sp	O00461	GOLIM4	GOLIM4 (#11)	Golgi integral membrane protein 4 OS=Homo sapiens GN=GOLIM4 PE=1 SV=1			Golgi	11	1	0.764162	0.932542	0.694856	0.633097	0.962027	0.734086	0.910023	0.907186	0.754324
1561	sp|Q8NBJ4|GOLM1_HUMAN	sp	Q8NBJ4	GOLM1	GOLM1 (#2)	Golgi membrane protein 1 OS=Homo sapiens GN=GOLM1 PE=1 SV=1			Golgi	2	1	0.709816	0.618203	0.385008	0.373503	0.999022	0.66115	0.590053	0.397326	0.324773
1562	sp|Q9H4A6|GOLP3_HUMAN	sp	Q9H4A6	GOLPH3	GOLPH3 (#4)	Golgi phosphoprotein 3 OS=Homo sapiens GN=GOLPH3 PE=1 SV=1	+			4	1	0.708201	0.944789	0.804105	0.764564	1.00888	0.73752	0.904497	0.964388	0.767525
1563	sp|Q9H4A5|GLP3L_HUMAN	sp	Q9H4A5	GOLPH3L	GOLPH3L (#1)	Golgi phosphoprotein 3-like OS=Homo sapiens GN=GOLPH3L PE=1 SV=1				1	1	0.499743	0.674076	0.688715	0.495884	0.887663	0.580308	0.593088	0.546225	0.56064
1564	sp|Q9Y3E0|GOT1B_HUMAN	sp	Q9Y3E0	GOLT1B	GOLT1B (#3)	Vesicle transport protein GOT1B OS=Homo sapiens GN=GOLT1B PE=1 SV=1			Ergic/cisGolgi	3	1	0.859174	1.05859	0.81813	0.826504	1.29874	1.01209	0.944614	0.91692	1.00903
1565	sp|Q9BQQ3|GORS1_HUMAN	sp	Q9BQQ3	GORASP1	GORASP1 (#3)	Golgi reassembly-stacking protein 1 OS=Homo sapiens GN=GORASP1 PE=1 SV=3				3	1	0.789892	0.992481	0.88246	0.876022	1.07536	0.875784	0.989271	1.08332	1.01799
1566	sp|Q9H8Y8|GORS2_HUMAN	sp	Q9H8Y8	GORASP2	GORASP2 (#1)	Golgi reassembly-stacking protein 2 OS=Homo sapiens GN=GORASP2 PE=1 SV=3			Golgi	1	1	0.892379	1.24024	1.02129	0.990049	0.90997	0.720415	0.732644	1.00215	0.982728
1567	sp|O95249|GOSR1_HUMAN	sp	O95249	GOSR1	GOSR1 (#5)	Golgi SNAP receptor complex member 1 OS=Homo sapiens GN=GOSR1 PE=1 SV=1			Golgi	5	1	0.762113	0.871853	0.730812	0.719737	0.922866	0.729824	0.867535	0.926905	0.805665
1568	sp|O14653|GOSR2_HUMAN	sp	O14653	GOSR2	GOSR2 (#10)	Golgi SNAP receptor complex member 2 OS=Homo sapiens GN=GOSR2 PE=1 SV=2			Ergic/cisGolgi	10	1	0.750714	0.839937	0.718328	0.698034	0.908223	0.723332	0.80708	0.840868	0.755903
1569	sp|P17174|AATC_HUMAN	sp	P17174	GOT1	GOT1 (#19)	Aspartate aminotransferase, cytoplasmic OS=Homo sapiens GN=GOT1 PE=1 SV=3				19	1	0.702547	0.678998	0.642124	0.617066	1.01623	0.750038	0.672887	0.727553	0.696105
1570	sp|P00505|AATM_HUMAN	sp	P00505	GOT2	GOT2 (#44)	Aspartate aminotransferase, mitochondrial OS=Homo sapiens GN=GOT2 PE=1 SV=3	+		Mitochondrion-Mtx	44	1	1.31765	1.16615	1.40061	1.4994	0.981767	1.31401	1.17625	1.13443	1.3697
1571	sp|O43292|GPAA1_HUMAN	sp	O43292	GPAA1	GPAA1 (#7)	Glycosylphosphatidylinositol anchor attachment 1 protein OS=Homo sapiens GN=GPAA1 PE=1 SV=3			ER-Membrane	7	1	0.755889	0.837488	0.713463	0.725059	0.940754	0.720145	0.77289	0.819582	0.73536
1572	sp|Q86UL3|GPAT4_HUMAN	sp	Q86UL3	GPAT4	GPAT4 (#9)	Glycerol-3-phosphate acyltransferase 4 OS=Homo sapiens GN=GPAT4 PE=1 SV=1			ER-Membrane	9	1	0.697742	0.774326	0.634835	0.63799	0.841062	0.653768	0.69812	0.753589	0.667213
1573	sp|P35052|GPC1_HUMAN	sp	P35052	GPC1	GPC1 (#22)	Glypican-1 OS=Homo sapiens GN=GPC1 PE=1 SV=2			Plasma membrane	22	1	0.601422	0.735901	0.704569	0.64158	0.907927	0.641613	0.726305	0.831366	0.699164
1574	sp|Q8N158|GPC2_HUMAN	sp	Q8N158	GPC2	GPC2 (#28)	Glypican-2 OS=Homo sapiens GN=GPC2 PE=2 SV=1				28	1	0.635039	0.723796	0.699633	0.653267	1.04853	0.747272	0.773497	0.858628	0.724727
1575	sp|O75487|GPC4_HUMAN	sp	O75487	GPC4	GPC4 (#20)	Glypican-4 OS=Homo sapiens GN=GPC4 PE=1 SV=4				20	1	0.642416	0.746007	0.636724	0.63341	0.754142	0.555866	0.588128	0.662126	0.558848
1576	sp|Q9Y625|GPC6_HUMAN	sp	Q9Y625	GPC6	GPC6 (#26)	Glypican-6 OS=Homo sapiens GN=GPC6 PE=1 SV=1				26	1	0.667297	0.847018	0.791822	0.758089	1.12925	0.800552	0.860244	0.974043	0.853037
1577	sp|Q9NPB8|GPCP1_HUMAN	sp	Q9NPB8	GPCPD1	GPCPD1 (#3)	Glycerophosphocholine phosphodiesterase GPCPD1 OS=Homo sapiens GN=GPCPD1 PE=1 SV=2				3	1	0.678129	0.740793	0.666582	0.591518	1.25209	0.819965	0.796071	0.858469	0.789766
1578	sp|Q8N335|GPD1L_HUMAN	sp	Q8N335	GPD1L	GPD1L (#2)	Glycerol-3-phosphate dehydrogenase 1-like protein OS=Homo sapiens GN=GPD1L PE=1 SV=1				2	1	0.759608	0.827538	0.793755	0.867336	1.02935	0.826256	0.754809	0.904523	0.80761
1579	sp|P43304|GPDM_HUMAN	sp	P43304	GPD2	GPD2 (#69)	Glycerol-3-phosphate dehydrogenase, mitochondrial OS=Homo sapiens GN=GPD2 PE=1 SV=3	+	+	Mitochondrion-IM	69	1	0.832792	1.03993	0.897974	0.867725	1.07587	0.891179	1.00517	1.09041	0.925094
1580	sp|Q9NQX3|GEPH_HUMAN	sp	Q9NQX3	GPHN	GPHN (#4)	Gephyrin OS=Homo sapiens GN=GPHN PE=1 SV=1				4	1	0.58914	0.704733	0.637465	0.547367	1.05078	0.643478	0.722669	0.782232	0.712006
1581	sp|P06744|G6PI_HUMAN	sp	P06744	GPI	GPI (#26)	Glucose-6-phosphate isomerase OS=Homo sapiens GN=GPI PE=1 SV=4	+			26	1	0.698204	0.70309	0.662675	0.629987	0.970152	0.690618	0.625162	0.687886	0.649642
1582	sp|Q13491|GPM6B_HUMAN	sp	Q13491	GPM6B	GPM6B (#7)	Neuronal membrane glycoprotein M6-b OS=Homo sapiens GN=GPM6B PE=1 SV=2				7	1	0.671483	0.577394	0.537909	0.494291	0.299633	0.228119	0.233746	0.226186	0.209999
1583	tr|B7Z613|B7Z613_HUMAN	tr	B7Z613	GPM6B	GPM6B (#9)	Neuronal membrane glycoprotein M6-b OS=Homo sapiens GN=GPM6B PE=1 SV=1				9	1	0.650988	0.777131	0.710511	0.688552	0.325482	0.223166	0.248684	0.269985	0.234676
1584	sp|Q9UHW5|GPN3_HUMAN	sp	Q9UHW5	GPN3	GPN3 (#1)	GPN-loop GTPase 3 OS=Homo sapiens GN=GPN3 PE=1 SV=2				1	1	0.645364	0.700087	0.663539	0.815127	0.715482	0.560497	0.824426	0.846542	1.00357
1585	sp|Q5VW38|GP107_HUMAN	sp	Q5VW38	GPR107	GPR107 (#7)	Protein GPR107 OS=Homo sapiens GN=GPR107 PE=1 SV=1				7	1	0.924849	1.15865	0.965415	0.967479	1.0396	0.956049	1.09702	1.21979	1.17974
1586	sp|Q13585|MTR1L_HUMAN	sp	Q13585	GPR50	GPR50 (#5)	Melatonin-related receptor OS=Homo sapiens GN=GPR50 PE=1 SV=3				5	1	0.616964	0.745699	0.72935	0.658545	0.773922	0.54132	0.604072	0.665197	0.587206
1587	sp|B7ZAQ6|GPHRA_HUMAN	sp	B7ZAQ6	GPR89A	GPR89A (#8)	Golgi pH regulator A OS=Homo sapiens GN=GPR89A PE=1 SV=2				8	1	0.719639	0.852038	0.75116	0.751709	0.984863	0.728457	0.781273	0.822937	0.760276
1588	sp|Q9NZH0|GPC5B_HUMAN	sp	Q9NZH0	GPRC5B	GPRC5B (#1)	G-protein coupled receptor family C group 5 member B OS=Homo sapiens GN=GPRC5B PE=2 SV=2				1	1	0.724486	0.813189	0.72707	0.825844	1.0483	0.722026	0.903793	0.829214	0.758847
1589	sp|Q5T6X5|GPC6A_HUMAN	sp	Q5T6X5	GPRC6A	GPRC6A (#1)	G-protein coupled receptor family C group 6 member A OS=Homo sapiens GN=GPRC6A PE=1 SV=1				1	1	1.57506	1.05799	1.07966	1.18298	0.973001	1.49262	1.1763	1.04605	1.41036
1590	sp|Q7Z2K8|GRIN1_HUMAN	sp	Q7Z2K8	GPRIN1	GPRIN1 (#35)	G protein-regulated inducer of neurite outgrowth 1 OS=Homo sapiens GN=GPRIN1 PE=1 SV=2			Plasma membrane	35	1	0.591412	0.811079	0.731169	0.648367	0.915011	0.68284	0.73237	0.836152	0.703389
1591	sp|Q6ZVF9|GRIN3_HUMAN	sp	Q6ZVF9	GPRIN3	GPRIN3 (#33)	G protein-regulated inducer of neurite outgrowth 3 OS=Homo sapiens GN=GPRIN3 PE=2 SV=2				33	1	0.660373	0.817089	0.748017	0.691741	0.862111	0.680852	0.700571	0.785296	0.688943
1592	sp|Q13098|CSN1_HUMAN	sp	Q13098	GPS1	GPS1 (#5)	COP9 signalosome complex subunit 1 OS=Homo sapiens GN=GPS1 PE=1 SV=4				5	1	0.632545	0.734378	0.686684	0.609547	1.04595	0.741483	0.763737	0.766215	0.706024
1593	sp|Q86YR5|GPSM1_HUMAN	sp	Q86YR5	GPSM1	GPSM1 (#1)	G-protein-signaling modulator 1 OS=Homo sapiens GN=GPSM1 PE=1 SV=2				1	1	0.669137	0.740958	0.693797	0.543517	0.885382	0.642519	0.636672	0.756711	0.606547
1594	sp|Q8TD30|ALAT2_HUMAN	sp	Q8TD30	GPT2	GPT2 (#8)	Alanine aminotransferase 2 OS=Homo sapiens GN=GPT2 PE=1 SV=1	+		Mitochondrion-Mtx	8	1	1.07518	0.993091	1.03779	1.00742	0.876416	0.969455	0.932106	0.872698	0.928716
1595	sp|P07203|GPX1_HUMAN	sp	P07203	GPX1	GPX1 (#18)	Glutathione peroxidase 1 OS=Homo sapiens GN=GPX1 PE=1 SV=4	+			18	1	1.23519	1.06064	1.19165	1.22763	0.941145	1.17097	1.01374	1.00288	1.08719
1596	sp|P36969|GPX4_HUMAN	sp	P36969	GPX4	GPX4 (#3)	Phospholipid hydroperoxide glutathione peroxidase, mitochondrial OS=Homo sapiens GN=GPX4 PE=1 SV=3	+			3	1	0.823091	0.716801	0.638018	0.642268	0.897232	0.721336	0.804701	0.759319	0.681137
1597	sp|Q96SL4|GPX7_HUMAN	sp	Q96SL4	GPX7	GPX7 (#5)	Glutathione peroxidase 7 OS=Homo sapiens GN=GPX7 PE=1 SV=1				5	1	0.836809	0.846575	0.854819	0.883258	0.86103	0.775067	0.755147	0.756696	0.850882
1598	sp|Q8TED1|GPX8_HUMAN	sp	Q8TED1	GPX8	GPX8 (#8)	Probable glutathione peroxidase 8 OS=Homo sapiens GN=GPX8 PE=1 SV=2			ER-Membrane	8	1	0.760007	0.867882	0.761	0.805952	0.964494	0.755036	0.848645	0.87097	0.809579
1599	sp|Q96CP6|GRM1A_HUMAN	sp	Q96CP6	GRAMD1A	GRAMD1A (#6)	GRAM domain-containing protein 1A OS=Homo sapiens GN=GRAMD1A PE=1 SV=2				6	1	0.807084	0.8379	0.761755	0.751573	0.907633	0.701671	0.688274	0.722516	0.704103
1600	sp|Q6IC98|GRAM4_HUMAN	sp	Q6IC98	GRAMD4	GRAMD4 (#2)	GRAM domain-containing protein 4 OS=Homo sapiens GN=GRAMD4 PE=1 SV=1				2	1	0.730986	0.814867	0.71215	0.696561	0.857512	0.672596	0.685805	0.714809	0.708841
1601	sp|P62993|GRB2_HUMAN	sp	P62993	GRB2	GRB2 (#8)	Growth factor receptor-bound protein 2 OS=Homo sapiens GN=GRB2 PE=1 SV=1				8	1	0.677948	0.726646	0.599871	0.592335	0.972857	0.766152	0.671296	0.721413	0.63737
1602	sp|Q9UBQ7|GRHPR_HUMAN	sp	Q9UBQ7	GRHPR	GRHPR (#16)	Glyoxylate reductase/hydroxypyruvate reductase OS=Homo sapiens GN=GRHPR PE=1 SV=1	+		Mitochondrion-Mtx	16	1	1.11489	0.936868	1.0503	1.09748	0.926179	1.08633	0.976382	0.950892	1.07493
1603	sp|P42262|GRIA2_HUMAN	sp	P42262	GRIA2	GRIA2 (#1)	Glutamate receptor 2 OS=Homo sapiens GN=GRIA2 PE=1 SV=3				1	1	0.660741	0.724739	0.563378	0.672928	0.992198	0.755888	0.927476	0.882505	0.781961
1604	sp|P42263|GRIA3_HUMAN	sp	P42263	GRIA3	GRIA3 (#9)	Glutamate receptor 3 OS=Homo sapiens GN=GRIA3 PE=1 SV=2				9	1	0.712059	0.793099	0.693129	0.687617	0.659428	0.482023	0.506203	0.554399	0.496952
1605	sp|P48058|GRIA4_HUMAN	sp	P48058	GRIA4	GRIA4 (#8)	Glutamate receptor 4 OS=Homo sapiens GN=GRIA4 PE=2 SV=2				8	1	0.708005	0.697861	0.58049	0.585102	0.660839	0.492887	0.53568	0.529905	0.475293
1606	sp|Q13002|GRIK2_HUMAN	sp	Q13002	GRIK2	GRIK2 (#2)	Glutamate receptor ionotropic, kainate 2 OS=Homo sapiens GN=GRIK2 PE=1 SV=1				2	1	0.723238	0.686605	0.603143	0.603574	0.839741	0.660615	0.687128	0.663169	0.58957
1607	sp|Q4V328|GRAP1_HUMAN	sp	Q4V328	GRIPAP1	GRIPAP1 (#33)	GRIP1-associated protein 1 OS=Homo sapiens GN=GRIPAP1 PE=1 SV=1				33	1	0.617787	0.78164	0.732156	0.683593	0.639215	0.473026	0.486649	0.540382	0.492886
1608	sp|P25098|ARBK1_HUMAN	sp	P25098	GRK2	GRK2 (#3)	Beta-adrenergic receptor kinase 1 OS=Homo sapiens GN=GRK2 PE=1 SV=2				3	1	0.680311	0.783793	0.702013	0.709394	0.947668	0.67915	0.710226	0.741853	0.726429
1609	sp|P34947|GRK5_HUMAN	sp	P34947	GRK5	GRK5 (#9)	G protein-coupled receptor kinase 5 OS=Homo sapiens GN=GRK5 PE=1 SV=1				9	1	0.742717	0.669616	0.717612	0.715484	0.798713	0.661486	0.633807	0.661382	0.704375
1610	sp|P43250|GRK6_HUMAN	sp	P43250	GRK6	GRK6 (#1)	G protein-coupled receptor kinase 6 OS=Homo sapiens GN=GRK6 PE=1 SV=2				1	1	0.807199	0.711359	0.635601	0.71678	0.956174	0.891981	0.837404	0.8745	0.890803
1611	sp|Q14416|GRM2_HUMAN	sp	Q14416	GRM2	GRM2 (#10)	Metabotropic glutamate receptor 2 OS=Homo sapiens GN=GRM2 PE=1 SV=2				10	1	0.664154	0.798641	0.716497	0.700929	0.853313	0.615798	0.64087	0.711306	0.634667
1612	sp|Q14833|GRM4_HUMAN	sp	Q14833	GRM4	GRM4 (#12)	Metabotropic glutamate receptor 4 OS=Homo sapiens GN=GRM4 PE=2 SV=1				12	1	0.708594	0.836157	0.741021	0.689563	0.962001	0.715967	0.741187	0.762351	0.669206
1613	sp|Q9HAV7|GRPE1_HUMAN	sp	Q9HAV7	GRPEL1	GRPEL1 (#6)	GrpE protein homolog 1, mitochondrial OS=Homo sapiens GN=GRPEL1 PE=1 SV=2	+		Mitochondrion-Mtx	6	1	0.865189	0.910641	0.968011	0.974948	0.888994	0.880673	0.811703	0.859195	0.901369
1614	sp|Q8TAA5|GRPE2_HUMAN	sp	Q8TAA5	GRPEL2	GRPEL2 (#1)	GrpE protein homolog 2, mitochondrial OS=Homo sapiens GN=GRPEL2 PE=1 SV=1	+		Mitochondrion-Mtx	1	1	1.22251	0.986356	1.12929	1.02161	0.834569	1.15099	0.934017	0.834549	0.987125
1615	sp|Q12849|GRSF1_HUMAN	sp	Q12849	GRSF1	GRSF1 (#23)	G-rich sequence factor 1 OS=Homo sapiens GN=GRSF1 PE=1 SV=3	+		Mitochondrion-Mtx	23	1	1.22383	1.00157	1.10663	1.0699	0.790154	1.07838	0.965183	0.907752	0.970711
1616	sp|P49840|GSK3A_HUMAN	sp	P49840	GSK3A	GSK3A (#7)	Glycogen synthase kinase-3 alpha OS=Homo sapiens GN=GSK3A PE=1 SV=2				7	1	0.563877	0.691808	0.753074	0.621685	0.849015	0.589882	0.633011	0.720483	0.636069
1617	sp|P49841|GSK3B_HUMAN	sp	P49841	GSK3B	GSK3B (#13)	Glycogen synthase kinase-3 beta OS=Homo sapiens GN=GSK3B PE=1 SV=2				13	1	0.574372	0.570727	0.525228	0.481582	0.743825	0.558351	0.618296	0.62059	0.516882
1618	sp|P06396|GELS_HUMAN	sp	P06396	GSN	GSN (#20)	Gelsolin OS=Homo sapiens GN=GSN PE=1 SV=1				20	1	0.708371	0.784733	0.659495	0.63546	1.05943	0.773826	0.735636	0.818948	0.718159
1619	sp|P15170|ERF3A_HUMAN	sp	P15170	GSPT1	GSPT1 (#6)	Eukaryotic peptide chain release factor GTP-binding subunit ERF3A OS=Homo sapiens GN=GSPT1 PE=1 SV=1				6	1	0.680777	0.673234	0.558097	0.527505	0.957664	0.661292	0.655132	0.710205	0.609426
1620	sp|Q8IYD1|ERF3B_HUMAN	sp	Q8IYD1	GSPT2	GSPT2 (#8)	Eukaryotic peptide chain release factor GTP-binding subunit ERF3B OS=Homo sapiens GN=GSPT2 PE=1 SV=2				8	1	0.636722	0.735809	0.613473	0.563306	1.01925	0.667985	0.65309	0.762791	0.674615
1621	sp|P00390|GSHR_HUMAN	sp	P00390	GSR	GSR (#3)	Glutathione reductase, mitochondrial OS=Homo sapiens GN=GSR PE=1 SV=2	+		Mitochondrion-Mtx	3	1	1.02449	0.776215	0.698001	0.757346	0.964395	0.901815	0.999018	0.896364	0.849181
1622	sp|P48637|GSHB_HUMAN	sp	P48637	GSS	GSS (#7)	Glutathione synthetase OS=Homo sapiens GN=GSS PE=1 SV=1				7	1	0.71413	0.7365	0.669954	0.651974	0.993393	0.719144	0.677047	0.713142	0.691181
1623	sp|O15217|GSTA4_HUMAN	sp	O15217	GSTA4	GSTA4 (#5)	Glutathione S-transferase A4 OS=Homo sapiens GN=GSTA4 PE=1 SV=1				5	1	0.687131	0.709295	0.610166	0.583495	1.03017	0.712018	0.664043	0.719608	0.698474
1624	sp|Q9Y2Q3|GSTK1_HUMAN	sp	Q9Y2Q3	GSTK1	GSTK1 (#23)	Glutathione S-transferase kappa 1 OS=Homo sapiens GN=GSTK1 PE=1 SV=3	+			23	1	1.10244	0.991472	1.0813	1.15698	0.945862	1.08805	1.04005	0.988582	1.15582
1625	sp|P28161|GSTM2_HUMAN	sp	P28161	GSTM2	GSTM2 (#15)	Glutathione S-transferase Mu 2 OS=Homo sapiens GN=GSTM2 PE=1 SV=2				15	1	0.703323	0.709804	0.673513	0.633145	0.982337	0.703852	0.619612	0.665434	0.662544
1626	sp|P21266|GSTM3_HUMAN	sp	P21266	GSTM3	GSTM3 (#10)	Glutathione S-transferase Mu 3 OS=Homo sapiens GN=GSTM3 PE=1 SV=3				10	1	0.648922	0.557146	0.458121	0.443511	1.00931	0.708396	0.682447	0.682165	0.632912
1627	sp|P46439|GSTM5_HUMAN	sp	P46439	GSTM5	GSTM5 (#2)	Glutathione S-transferase Mu 5 OS=Homo sapiens GN=GSTM5 PE=1 SV=3				2	1	0.68298	0.65702	0.572559	0.510154	1.04236	0.720834	0.615716	0.67755	0.65064
1628	sp|P78417|GSTO1_HUMAN	sp	P78417	GSTO1	GSTO1 (#5)	Glutathione S-transferase omega-1 OS=Homo sapiens GN=GSTO1 PE=1 SV=2	+			5	1	0.66052	0.71649	0.712555	0.655698	0.884472	0.65228	0.65549	0.695459	0.667668
1629	sp|P09211|GSTP1_HUMAN	sp	P09211	GSTP1	GSTP1 (#48)	Glutathione S-transferase P OS=Homo sapiens GN=GSTP1 PE=1 SV=2				48	1	0.702985	0.650127	0.612961	0.585479	0.927331	0.685246	0.62746	0.667377	0.646573
1630	tr|G3V4T6|G3V4T6_HUMAN	tr	G3V4T6	GSTZ1	GSTZ1 (#6)	Maleylacetoacetate isomerase OS=Homo sapiens GN=GSTZ1 PE=1 SV=1				6	1	1.30946	1.19511	1.41325	1.56347	1.07925	1.26861	1.10703	1.13416	1.42209
1631	sp|P29083|T2EA_HUMAN	sp	P29083	GTF2E1	GTF2E1 (#1)	General transcription factor IIE subunit 1 OS=Homo sapiens GN=GTF2E1 PE=1 SV=2				1	1	0.682732	0.781951	0.737261	0.639571	0.884254	0.593751	0.775625	0.813713	0.747704
1632	sp|P29084|T2EB_HUMAN	sp	P29084	GTF2E2	GTF2E2 (#1)	Transcription initiation factor IIE subunit beta OS=Homo sapiens GN=GTF2E2 PE=1 SV=1				1	1	0.708834	0.907185	0.887695	0.804859	0.955023	0.76612	0.868579	1.02756	0.803399
1633	sp|P78347|GTF2I_HUMAN	sp	P78347	GTF2I	GTF2I (#19)	General transcription factor II-I OS=Homo sapiens GN=GTF2I PE=1 SV=2				19	1	0.96275	0.987943	0.80803	0.952174	0.920271	0.806509	0.71029	0.765385	0.827067
1634	sp|O00178|GTPB1_HUMAN	sp	O00178	GTPBP1	GTPBP1 (#17)	GTP-binding protein 1 OS=Homo sapiens GN=GTPBP1 PE=1 SV=3				17	1	0.637523	0.830701	0.703387	0.645391	1.00519	0.704105	0.775342	0.855564	0.714299
1635	sp|A4D1E9|GTPBA_HUMAN	sp	A4D1E9	GTPBP10	GTPBP10 (#5)	GTP-binding protein 10 OS=Homo sapiens GN=GTPBP10 PE=1 SV=1	+		Mitochondrion-Mtx	5	1	1.25445	1.10467	1.16938	1.20151	1.02904	1.30261	1.23276	1.17121	1.27512
1636	sp|Q969Y2|GTPB3_HUMAN	sp	Q969Y2	GTPBP3	GTPBP3 (#1)	tRNA modification GTPase GTPBP3, mitochondrial OS=Homo sapiens GN=GTPBP3 PE=1 SV=2	+			1	1	1.16019	0.961407	1.13078	1.28178	0.802038	1.07457	0.910733	0.986632	1.05878
1637	sp|Q9BZE4|NOG1_HUMAN	sp	Q9BZE4	GTPBP4	GTPBP4 (#1)	Nucleolar GTP-binding protein 1 OS=Homo sapiens GN=GTPBP4 PE=1 SV=3				1	1	0.781158	0.996448	0.741708	0.801067	1.03181	0.902987	0.89175	0.941887	0.808263
1638	sp|Q8N442|GUF1_HUMAN	sp	Q8N442	GUF1	GUF1 (#7)	Translation factor GUF1, mitochondrial OS=Homo sapiens GN=GUF1 PE=1 SV=1	+			7	1	1.29351	1.05108	1.24505	1.27784	0.975634	1.23091	1.13172	1.06256	1.30203
1639	sp|Q16774|KGUA_HUMAN	sp	Q16774	GUK1	GUK1 (#5)	Guanylate kinase OS=Homo sapiens GN=GUK1 PE=1 SV=2	+			5	1	1.06945	0.914648	0.928152	0.997578	0.989723	0.976187	0.862459	0.867039	0.909587
1640	sp|P08236|BGLR_HUMAN	sp	P08236	GUSB	GUSB (#6)	Beta-glucuronidase OS=Homo sapiens GN=GUSB PE=1 SV=2				6	1	1.02115	0.65939	0.631191	0.695661	0.683681	0.78245	0.737682	0.663146	0.702725
1641	sp|Q4G148|GXLT1_HUMAN	sp	Q4G148	GXYLT1	GXYLT1 (#1)	Glucoside xylosyltransferase 1 OS=Homo sapiens GN=GXYLT1 PE=1 SV=2				1	1	0.827306	2.75608	3.39986	3.51767	2.63407	1.47523	1.77325	2.31908	2.59831
1642	sp|P46976|GLYG_HUMAN	sp	P46976	GYG1	GYG1 (#6)	Glycogenin-1 OS=Homo sapiens GN=GYG1 PE=1 SV=4				6	1	0.768544	0.86382	0.743703	0.683641	1.02107	0.770351	0.837407	0.915825	0.763962
1643	sp|P13807|GYS1_HUMAN	sp	P13807	GYS1	GYS1 (#12)	Glycogen [starch] synthase, muscle OS=Homo sapiens GN=GYS1 PE=1 SV=2				12	1	0.662782	0.798567	0.606789	0.613795	0.947703	0.68561	0.759738	0.842755	0.710961
1644	tr|H0YHG0|H0YHG0_HUMAN	tr	H0YHG0	H0YHG0	H0YHG0 (#3)	Uncharacterized protein (Fragment) OS=Homo sapiens PE=1 SV=1				3	1	0.708741	0.98763	0.594916	0.529627	1.16146	0.767758	0.911664	0.959718	0.803391
1645	sp|P07305|H10_HUMAN	sp	P07305	H1F0	H1F0 (#3)	Histone H1.0 OS=Homo sapiens GN=H1F0 PE=1 SV=3				3	1	0.463364	0.813286	0.544374	0.415077	1.18903	0.495277	0.746062	1.01771	0.559317
1646	sp|Q92522|H1X_HUMAN	sp	Q92522	H1FX	H1FX (#1)	Histone H1x OS=Homo sapiens GN=H1FX PE=1 SV=1				1	1	0.913082	0.854447	0.576817	0.59003	1.33574	0.973977	0.84727	0.859689	0.732048
1647	sp|O75367|H2AY_HUMAN	sp	O75367	H2AFY	H2AFY (#6)	Core histone macro-H2A.1 OS=Homo sapiens GN=H2AFY PE=1 SV=4			Nuclear (100% filter)	6	1	0.603622	0.802688	0.591382	0.495703	1.19841	0.559641	0.709575	1.02207	0.701693
1648	sp|P0C0S5|H2AZ_HUMAN	sp	P0C0S5	H2AFZ	H2AFZ (#5)	Histone H2A.Z OS=Homo sapiens GN=H2AFZ PE=1 SV=2				5	1	0.545675	0.85101	0.588941	0.494575	1.25817	0.507846	0.76397	1.13392	0.710799
1649	sp|O95479|G6PE_HUMAN	sp	O95479	H6PD	H6PD (#4)	GDH/6PGL endoplasmic bifunctional protein OS=Homo sapiens GN=H6PD PE=1 SV=2				4	1	0.933087	0.855331	0.926486	1.022	0.851946	0.866147	0.853399	0.810646	0.97517
1650	sp|Q9P035|HACD3_HUMAN	sp	Q9P035	HACD3	HACD3 (#25)	Very-long-chain (3R)-3-hydroxyacyl-CoA dehydratase 3 OS=Homo sapiens GN=HACD3 PE=1 SV=2			ER-Membrane	25	1	0.801701	0.78472	0.657356	0.678394	0.952377	0.786771	0.808594	0.806983	0.782843
1651	sp|Q16836|HCDH_HUMAN	sp	Q16836	HADH	HADH (#35)	Hydroxyacyl-coenzyme A dehydrogenase, mitochondrial OS=Homo sapiens GN=HADH PE=1 SV=3	+		Mitochondrion-Mtx	35	1	1.54111	1.30136	1.61056	1.71678	1.04507	1.65947	1.36317	1.21735	1.6082
1652	sp|P40939|ECHA_HUMAN	sp	P40939	HADHA	HADHA (#106)	Trifunctional enzyme subunit alpha, mitochondrial OS=Homo sapiens GN=HADHA PE=1 SV=2	+		Mitochondrion-Mtx	106	1	0.998263	1.10877	1.04715	1.03451	1.51808	1.45515	1.6119	1.64655	1.5066
1653	sp|P55084|ECHB_HUMAN	sp	P55084	HADHB	HADHB (#84)	Trifunctional enzyme subunit beta, mitochondrial OS=Homo sapiens GN=HADHB PE=1 SV=3	+		Mitochondrion-Mtx	84	1	0.980535	1.2638	1.2951	1.24352	1.61278	1.49378	1.64809	1.74904	1.62196
1654	sp|Q16775|GLO2_HUMAN	sp	Q16775	HAGH	HAGH (#9)	Hydroxyacylglutathione hydrolase, mitochondrial OS=Homo sapiens GN=HAGH PE=1 SV=2	+		Mitochondrion-Mtx	9	1	1.07773	0.953044	1.10968	1.09502	0.90604	1.02317	0.906213	0.855019	1.0192
1655	sp|P61296|HAND2_HUMAN	sp	P61296	HAND2	HAND2 (#1)	Heart- and neural crest derivatives-expressed protein 2 OS=Homo sapiens GN=HAND2 PE=1 SV=1				1	1	0.616882	0.674531	0.539858	0.507028	0.842936	0.633037	0.682837	0.730891	0.599313
1656	sp|P12081|SYHC_HUMAN	sp	P12081	HARS	HARS (#24)	Histidine--tRNA ligase, cytoplasmic OS=Homo sapiens GN=HARS PE=1 SV=2				24	1	0.719217	0.721765	0.743128	0.693603	0.949145	0.734433	0.753556	0.82655	0.770013
1657	sp|P49590|SYHM_HUMAN	sp	P49590	HARS2	HARS2 (#6)	Probable histidine--tRNA ligase, mitochondrial OS=Homo sapiens GN=HARS2 PE=1 SV=1	+		Mitochondrion-Mtx	6	1	1.2325	1.1595	1.42785	1.455	0.903139	1.19413	1.06724	1.08883	1.24808
1658	sp|O14929|HAT1_HUMAN	sp	O14929	HAT1	HAT1 (#2)	Histone acetyltransferase type B catalytic subunit OS=Homo sapiens GN=HAT1 PE=1 SV=1				2	1	0.778201	0.973654	0.818683	0.774855	0.994252	0.735566	0.922069	0.895923	0.92009
1659	sp|O00165|HAX1_HUMAN	sp	O00165	HAX1	HAX1 (#5)	HCLS1-associated protein X-1 OS=Homo sapiens GN=HAX1 PE=1 SV=2			Mitochondrion-Mtx	5	1	0.876394	1.07033	0.807811	0.778472	1.09214	1.02417	0.95455	0.941196	0.843036
1660	sp|P69905|HBA_HUMAN	sp	P69905	HBA1	HBA1 (#3)	Hemoglobin subunit alpha OS=Homo sapiens GN=HBA1 PE=1 SV=2				3	1	1.10239	2.76553	1.11007	0.926036	1.12466	1.74217	2.72893	2.96583	1.63227
1661	sp|P02042|HBD_HUMAN	sp	P02042	HBD	HBD (#1)	Hemoglobin subunit delta OS=Homo sapiens GN=HBD PE=1 SV=2				1	1	0.900547	1.52155	0.668527	0.691203	1.26755	1.36403	2.00045	1.93516	1.40656
1662	sp|Q9Y450|HBS1L_HUMAN	sp	Q9Y450	HBS1L	HBS1L (#7)	HBS1-like protein OS=Homo sapiens GN=HBS1L PE=1 SV=1				7	1	0.639442	0.734159	0.684876	0.608674	1.01966	0.704319	0.754859	0.825786	0.717701
1663	sp|P53701|CCHL_HUMAN	sp	P53701	HCCS	HCCS (#10)	Cytochrome c-type heme lyase OS=Homo sapiens GN=HCCS PE=1 SV=1	+		Mitochondrion-IM	10	1	0.828311	1.05325	0.93346	0.891951	1.11411	0.915403	1.10671	1.15043	0.964259
1664	sp|P51610|HCFC1_HUMAN	sp	P51610	HCFC1	HCFC1 (#5)	Host cell factor 1 OS=Homo sapiens GN=HCFC1 PE=1 SV=2				5	1	0.623103	0.814119	0.565892	0.523904	0.934014	0.622084	0.777314	0.800533	0.675085
1665	sp|Q92769|HDAC2_HUMAN	sp	Q92769	HDAC2	HDAC2 (#5)	Histone deacetylase 2 OS=Homo sapiens GN=HDAC2 PE=1 SV=2				5	1	0.612892	0.977805	0.564391	0.469073	1.13361	0.645019	0.803515	0.934703	0.658249
1666	sp|Q9UBN7|HDAC6_HUMAN	sp	Q9UBN7	HDAC6	HDAC6 (#2)	Histone deacetylase 6 OS=Homo sapiens GN=HDAC6 PE=1 SV=2				2	1	0.645601	0.783724	0.713887	0.582625	1.01876	0.703304	0.695916	0.76007	0.644863
1667	sp|P51858|HDGF_HUMAN	sp	P51858	HDGF	HDGF (#7)	Hepatoma-derived growth factor OS=Homo sapiens GN=HDGF PE=1 SV=1				7	1	0.757405	0.96173	0.616687	0.57713	0.902792	0.608265	0.728387	0.770608	0.654725
1668	sp|Q7Z4V5|HDGR2_HUMAN	sp	Q7Z4V5	HDGFRP2	HDGFRP2 (#1)	Hepatoma-derived growth factor-related protein 2 OS=Homo sapiens GN=HDGFRP2 PE=1 SV=1				1	1	0.686236	0.9244	0.532754	0.558415	1.0688	0.587258	0.771909	0.869492	0.599451
1669	sp|Q9Y3E1|HDGR3_HUMAN	sp	Q9Y3E1	HDGFRP3	HDGFRP3 (#1)	Hepatoma-derived growth factor-related protein 3 OS=Homo sapiens GN=HDGFRP3 PE=1 SV=1				1	1	0.572779	0.742596	0.401397	0.415062	1.20872	0.553593	0.805333	0.936134	0.642933
1670	sp|Q9H0R4|HDHD2_HUMAN	sp	Q9H0R4	HDHD2	HDHD2 (#4)	Haloacid dehalogenase-like hydrolase domain-containing protein 2 OS=Homo sapiens GN=HDHD2 PE=1 SV=1				4	1	0.722142	0.80624	0.819205	0.741573	1.08352	0.755255	0.725589	0.794766	0.744942
1671	sp|Q9BXW7|HDHD5_HUMAN	sp	Q9BXW7	HDHD5	HDHD5 (#20)	Haloacid dehalogenase-like hydrolase domain-containing 5 OS=Homo sapiens GN=HDHD5 PE=1 SV=1	+			20	1	1.06357	1.00956	1.15885	1.20732	0.916162	1.16523	1.05024	0.990023	1.17536
1672	sp|Q00341|VIGLN_HUMAN	sp	Q00341	HDLBP	HDLBP (#42)	Vigilin OS=Homo sapiens GN=HDLBP PE=1 SV=2				42	1	0.659047	0.777914	0.916743	1.00298	0.818283	0.626778	0.649122	0.794125	0.823229
1673	sp|Q6AI08|HEAT6_HUMAN	sp	Q6AI08	HEATR6	HEATR6 (#1)	HEAT repeat-containing protein 6 OS=Homo sapiens GN=HEATR6 PE=1 SV=1				1	1	0.676498	0.811975	0.77885	0.655976	1.08154	0.699735	0.709328	0.763802	0.744066
1674	sp|Q9NRV9|HEBP1_HUMAN	sp	Q9NRV9	HEBP1	HEBP1 (#1)	Heme-binding protein 1 OS=Homo sapiens GN=HEBP1 PE=1 SV=1	+			1	1	0.972417	0.927726	0.929089	0.982049	0.970359	0.972755	0.914431	0.927732	0.865986
1675	sp|Q9Y5Z4|HEBP2_HUMAN	sp	Q9Y5Z4	HEBP2	HEBP2 (#1)	Heme-binding protein 2 OS=Homo sapiens GN=HEBP2 PE=1 SV=1				1	1	0.692208	0.828627	0.738957	0.72493	0.882263	0.683349	0.599281	0.559515	0.552494
1676	sp|Q9ULT8|HECD1_HUMAN	sp	Q9ULT8	HECTD1	HECTD1 (#3)	E3 ubiquitin-protein ligase HECTD1 OS=Homo sapiens GN=HECTD1 PE=1 SV=3				3	1	0.685745	0.795619	0.763022	0.702966	0.923813	0.712835	0.765125	0.752368	0.722338
1677	sp|Q5T447|HECD3_HUMAN	sp	Q5T447	HECTD3	HECTD3 (#2)	E3 ubiquitin-protein ligase HECTD3 OS=Homo sapiens GN=HECTD3 PE=1 SV=1				2	1	0.834123	0.94461	0.91227	0.986118	0.905095	0.704992	0.818817	0.791601	0.841489
1678	sp|Q9Y4D8|HECD4_HUMAN	sp	Q9Y4D8	HECTD4	HECTD4 (#5)	Probable E3 ubiquitin-protein ligase HECTD4 OS=Homo sapiens GN=HECTD4 PE=1 SV=5				5	1	0.54759	0.699007	0.666331	0.605524	1.09541	0.663172	0.693828	0.799385	0.699482
1679	sp|Q9P2P5|HECW2_HUMAN	sp	Q9P2P5	HECW2	HECW2 (#3)	E3 ubiquitin-protein ligase HECW2 OS=Homo sapiens GN=HECW2 PE=1 SV=2				3	1	0.681986	0.723307	0.630961	0.576697	1.00434	0.693626	0.737964	0.743621	0.676831
1680	sp|P42694|HELZ_HUMAN	sp	P42694	HELZ	HELZ (#2)	Probable helicase with zinc finger domain OS=Homo sapiens GN=HELZ PE=1 SV=2				2	1	0.635506	0.688922	0.743242	0.74283	0.850614	0.738495	0.794517	0.787529	0.656866
1681	sp|Q15751|HERC1_HUMAN	sp	Q15751	HERC1	HERC1 (#7)	Probable E3 ubiquitin-protein ligase HERC1 OS=Homo sapiens GN=HERC1 PE=1 SV=2				7	1	0.667876	0.818634	0.798296	0.733217	0.973826	0.70744	0.785201	0.840815	0.760508
1682	sp|O95714|HERC2_HUMAN	sp	O95714	HERC2	HERC2 (#4)	E3 ubiquitin-protein ligase HERC2 OS=Homo sapiens GN=HERC2 PE=1 SV=2				4	1	0.769782	0.855639	0.737043	0.757231	0.897035	0.724429	0.749266	0.751818	0.73622
1683	sp|Q9BSE4|HERP2_HUMAN	sp	Q9BSE4	HERPUD2	HERPUD2 (#1)	Homocysteine-responsive endoplasmic reticulum-resident ubiquitin-like domain member 2 protein OS=Homo sapiens GN=HERPUD2 PE=1 SV=2				1	1	0.791809	0.883139	0.853605	0.874406	0.92872	0.797611	0.901729	1.01481	0.856064
1684	sp|P06865|HEXA_HUMAN	sp	P06865	HEXA	HEXA (#10)	Beta-hexosaminidase subunit alpha OS=Homo sapiens GN=HEXA PE=1 SV=2			Lysosome	10	1	0.977716	0.693078	0.734594	0.806823	0.676268	0.757211	0.702338	0.624158	0.774238
1685	sp|P07686|HEXB_HUMAN	sp	P07686	HEXB	HEXB (#22)	Beta-hexosaminidase subunit beta OS=Homo sapiens GN=HEXB PE=1 SV=3			Lysosome	22	1	1.03343	0.727786	0.816476	0.904129	0.626025	0.77246	0.65632	0.583425	0.767421
1686	sp|O14964|HGS_HUMAN	sp	O14964	HGS	HGS (#25)	Hepatocyte growth factor-regulated tyrosine kinase substrate OS=Homo sapiens GN=HGS PE=1 SV=1			Endosome	25	1	0.823512	0.706918	0.674566	0.719042	0.802357	0.704141	0.69466	0.69389	0.764587
1687	sp|P31937|3HIDH_HUMAN	sp	P31937	HIBADH	HIBADH (#17)	3-hydroxyisobutyrate dehydrogenase, mitochondrial OS=Homo sapiens GN=HIBADH PE=1 SV=2	+			17	1	1.33812	1.1481	1.43517	1.48528	0.859879	1.28371	1.12296	1.04672	1.31605
1688	sp|Q6NVY1|HIBCH_HUMAN	sp	Q6NVY1	HIBCH	HIBCH (#13)	3-hydroxyisobutyryl-CoA hydrolase, mitochondrial OS=Homo sapiens GN=HIBCH PE=1 SV=2	+			13	1	1.32797	1.08028	1.28272	1.34698	0.85979	1.23366	1.09292	1.01229	1.22271
1689	sp|Q8IV36|HID1_HUMAN	sp	Q8IV36	HID1	HID1 (#3)	Protein HID1 OS=Homo sapiens GN=HID1 PE=1 SV=1				3	1	0.689393	0.775753	0.840672	0.772479	0.910981	0.668859	0.623901	0.753225	0.686739
1690	sp|Q9NWT6|HIF1N_HUMAN	sp	Q9NWT6	HIF1AN	HIF1AN (#2)	Hypoxia-inducible factor 1-alpha inhibitor OS=Homo sapiens GN=HIF1AN PE=1 SV=2				2	1	0.620426	0.744329	0.609969	0.57122	0.956896	0.706522	0.563214	0.691479	0.602101
1691	sp|P49773|HINT1_HUMAN	sp	P49773	HINT1	HINT1 (#7)	Histidine triad nucleotide-binding protein 1 OS=Homo sapiens GN=HINT1 PE=1 SV=2	+			7	1	0.667199	0.730761	0.712861	0.692913	0.979082	0.698416	0.687235	0.743357	0.663716
1692	sp|Q9BX68|HINT2_HUMAN	sp	Q9BX68	HINT2	HINT2 (#7)	Histidine triad nucleotide-binding protein 2, mitochondrial OS=Homo sapiens GN=HINT2 PE=1 SV=1	+		Mitochondrion-Mtx	7	1	1.15466	1.11755	1.39809	1.39961	0.920522	1.17664	1.099	1.12208	1.17867
1693	sp|Q9NQE9|HINT3_HUMAN	sp	Q9NQE9	HINT3	HINT3 (#6)	Histidine triad nucleotide-binding protein 3 OS=Homo sapiens GN=HINT3 PE=1 SV=1	+			6	1	0.81305	0.900166	0.854948	0.829165	0.982365	0.779939	0.812334	0.846686	0.845674
1694	sp|O00291|HIP1_HUMAN	sp	O00291	HIP1	HIP1 (#11)	Huntingtin-interacting protein 1 OS=Homo sapiens GN=HIP1 PE=1 SV=5				11	1	0.615403	0.766071	0.717347	0.724259	0.929572	0.718287	0.777481	0.834694	0.738946
1695	sp|O75146|HIP1R_HUMAN	sp	O75146	HIP1R	HIP1R (#2)	Huntingtin-interacting protein 1-related protein OS=Homo sapiens GN=HIP1R PE=1 SV=2				2	1	0.645612	0.90281	0.865334	0.852239	1.14467	0.72882	0.852204	0.966919	0.898203
1696	sp|P16401|H15_HUMAN	sp	P16401	HIST1H1B	HIST1H1B (#18)	Histone H1.5 OS=Homo sapiens GN=HIST1H1B PE=1 SV=3				18	1	0.474738	0.899614	0.709357	0.553376	1.20303	0.470209	0.763236	1.09393	0.586054
1697	sp|P16403|H12_HUMAN	sp	P16403	HIST1H1C	HIST1H1C (#3)	Histone H1.2 OS=Homo sapiens GN=HIST1H1C PE=1 SV=2			Nuclear (100% filter)	3	1	0.523151	0.809285	0.659104	0.51668	1.17897	0.544663	0.845035	1.24973	0.642759
1698	sp|P10412|H14_HUMAN	sp	P10412	HIST1H1E	HIST1H1E (#8)	Histone H1.4 OS=Homo sapiens GN=HIST1H1E PE=1 SV=2			Nuclear (100% filter)	8	1	0.507302	0.883317	0.688491	0.521594	1.28598	0.511441	0.807823	1.20713	0.610393
1699	sp|P58876|H2B1D_HUMAN	sp	P58876	HIST1H2BD	HIST1H2BD (#28)	Histone H2B type 1-D OS=Homo sapiens GN=HIST1H2BD PE=1 SV=2				28	1	0.548327	0.948548	0.719775	0.60162	1.29786	0.572344	0.816699	1.17807	0.776436
1700	sp|P62805|H4_HUMAN	sp	P62805	HIST1H4A	HIST1H4A (#21)	Histone H4 OS=Homo sapiens GN=HIST1H4A PE=1 SV=2				21	1	0.602172	0.867998	0.704081	0.57734	1.24015	0.618571	0.843791	1.18864	0.778978
1701	sp|Q6FI13|H2A2A_HUMAN	sp	Q6FI13	HIST2H2AA3	HIST2H2AA3 (#10)	Histone H2A type 2-A OS=Homo sapiens GN=HIST2H2AA3 PE=1 SV=3				10	1	0.531079	0.91787	0.630974	0.529238	1.36186	0.565087	0.865312	1.17335	0.743544
1702	sp|Q6DN03|H2B2C_HUMAN	sp	Q6DN03	HIST2H2BC	HIST2H2BC (#3)	Putative histone H2B type 2-C OS=Homo sapiens GN=HIST2H2BC PE=5 SV=3				3	1	0.497107	1.13156	0.988061	0.744261	1.48371	0.563991	0.883336	1.40962	0.850457
1703	sp|Q16695|H31T_HUMAN	sp	Q16695	HIST3H3	HIST3H3 (#6)	Histone H3.1t OS=Homo sapiens GN=HIST3H3 PE=1 SV=3				6	1	0.600813	0.841714	0.663662	0.579441	1.21191	0.605421	0.828084	1.13999	0.774825
1704	sp|P19367|HXK1_HUMAN	sp	P19367	HK1	HK1 (#63)	Hexokinase-1 OS=Homo sapiens GN=HK1 PE=1 SV=3	+	+		63	1	0.864059	1.09712	0.984153	0.965533	1.01812	0.87898	0.946313	1.05599	0.947254
1705	sp|P52789|HXK2_HUMAN	sp	P52789	HK2	HK2 (#24)	Hexokinase-2 OS=Homo sapiens GN=HK2 PE=1 SV=2	+	+	Mitochondrion-Mtx	24	1	0.912326	1.07122	0.874014	0.885407	1.08147	0.941939	1.02012	1.16398	0.962771
1706	sp|P01892|1A02_HUMAN	sp	P01892	HLA-A	HLA-A (#9)	HLA class I histocompatibility antigen, A-2 alpha chain OS=Homo sapiens GN=HLA-A PE=1 SV=1				9	1	0.696001	0.738053	0.62404	0.644979	0.806482	0.633336	0.670925	0.646246	0.573748
1707	sp|P03989|1B27_HUMAN	sp	P03989	HLA-B	HLA-B (#2)	HLA class I histocompatibility antigen, B-27 alpha chain OS=Homo sapiens GN=HLA-B PE=1 SV=2				2	1	1.12232	0.988353	1.19557	1.20195	0.916402	1.01318	1.03624	0.776999	0.951799
1708	sp|Q8TCT9|HM13_HUMAN	sp	Q8TCT9	HM13	HM13 (#13)	Minor histocompatibility antigen H13 OS=Homo sapiens GN=HM13 PE=1 SV=1			ER-Membrane	13	1	0.784074	0.698021	0.53598	0.583899	0.763544	0.654898	0.700975	0.64456	0.640176
1709	sp|Q9NP66|HM20A_HUMAN	sp	Q9NP66	HMG20A	HMG20A (#1)	High mobility group protein 20A OS=Homo sapiens GN=HMG20A PE=1 SV=1				1	1	0.773419	0.833363	0.730321	0.620961	1.11719	0.785968	0.914105	0.947976	0.871593
1710	sp|P17096|HMGA1_HUMAN	sp	P17096	HMGA1	HMGA1 (#5)	High mobility group protein HMG-I/HMG-Y OS=Homo sapiens GN=HMGA1 PE=1 SV=3			Nuclear (100% filter)	5	1	0.464997	0.886963	0.558513	0.453839	1.10609	0.56679	0.795725	0.98627	0.590221
1711	sp|P09429|HMGB1_HUMAN	sp	P09429	HMGB1	HMGB1 (#20)	High mobility group protein B1 OS=Homo sapiens GN=HMGB1 PE=1 SV=3				20	1	0.904934	1.10504	1.15827	1.10132	1.12404	0.824455	0.8628	0.966322	0.966764
1712	sp|P26583|HMGB2_HUMAN	sp	P26583	HMGB2	HMGB2 (#17)	High mobility group protein B2 OS=Homo sapiens GN=HMGB2 PE=1 SV=2				17	1	1.07184	0.88263	1.20187	1.29604	1.13776	1.11611	0.945823	1.08215	1.30286
1713	sp|O15347|HMGB3_HUMAN	sp	O15347	HMGB3	HMGB3 (#8)	High mobility group protein B3 OS=Homo sapiens GN=HMGB3 PE=1 SV=4				8	1	0.869886	0.830593	0.918915	0.954734	0.994766	0.884125	0.858523	0.921503	0.978454
1714	sp|P35914|HMGCL_HUMAN	sp	P35914	HMGCL	HMGCL (#3)	Hydroxymethylglutaryl-CoA lyase, mitochondrial OS=Homo sapiens GN=HMGCL PE=1 SV=2	+			3	1	1.36952	1.06771	1.22445	1.32485	0.861369	1.23863	1.06791	0.945897	1.208
1715	sp|P04035|HMDH_HUMAN	sp	P04035	HMGCR	HMGCR (#16)	3-hydroxy-3-methylglutaryl-coenzyme A reductase OS=Homo sapiens GN=HMGCR PE=1 SV=1				16	1	0.692414	0.784762	0.735049	0.684774	0.895222	0.660866	0.720916	0.764656	0.69056
1716	sp|Q01581|HMCS1_HUMAN	sp	Q01581	HMGCS1	HMGCS1 (#15)	Hydroxymethylglutaryl-CoA synthase, cytoplasmic OS=Homo sapiens GN=HMGCS1 PE=1 SV=2				15	1	0.605848	0.616547	0.544046	0.506433	1.01375	0.664984	0.653924	0.669485	0.590829
1717	sp|P05204|HMGN2_HUMAN	sp	P05204	HMGN2	HMGN2 (#1)	Non-histone chromosomal protein HMG-17 OS=Homo sapiens GN=HMGN2 PE=1 SV=3				1	1	0.56564	0.948844	0.737447	0.548999	1.32169	0.545483	0.825563	1.09246	0.68761
1718	sp|P82970|HMGN5_HUMAN	sp	P82970	HMGN5	HMGN5 (#1)	High mobility group nucleosome-binding domain-containing protein 5 OS=Homo sapiens GN=HMGN5 PE=1 SV=1				1	1	0.42143	0.635218	0.221873	0.244064	1.10808	0.496517	0.772835	0.843476	0.42187
1719	sp|P09601|HMOX1_HUMAN	sp	P09601	HMOX1	HMOX1 (#5)	Heme oxygenase 1 OS=Homo sapiens GN=HMOX1 PE=1 SV=1			ER-Membrane	5	1	0.780862	0.883878	0.824413	0.884373	0.924868	0.718015	0.825958	0.850966	0.822975
1720	sp|P30519|HMOX2_HUMAN	sp	P30519	HMOX2	HMOX2 (#24)	Heme oxygenase 2 OS=Homo sapiens GN=HMOX2 PE=1 SV=2			ER-Membrane	24	1	0.739567	0.878197	0.785704	0.80587	0.908106	0.710932	0.77962	0.83628	0.747771
1721	sp|Q9UK76|HN1_HUMAN	sp	Q9UK76	HN1	HN1 (#4)	Hematological and neurological expressed 1 protein OS=Homo sapiens GN=HN1 PE=1 SV=3				4	1	0.836939	0.632626	0.581541	0.551202	1.55718	1.2359	1.10674	0.859868	0.777529
1722	sp|Q9H910|HN1L_HUMAN	sp	Q9H910	HN1L	HN1L (#4)	Hematological and neurological expressed 1-like protein OS=Homo sapiens GN=HN1L PE=1 SV=1				4	1	0.623127	0.731177	0.705727	0.604387	0.949749	0.668283	0.672397	0.774404	0.637082
1723	sp|Q13151|ROA0_HUMAN	sp	Q13151	HNRNPA0	HNRNPA0 (#3)	Heterogeneous nuclear ribonucleoprotein A0 OS=Homo sapiens GN=HNRNPA0 PE=1 SV=1				3	1	0.623115	0.986105	0.714415	0.519456	1.19731	0.637361	0.897656	1.11795	0.689535
1724	sp|P09651|ROA1_HUMAN	sp	P09651	HNRNPA1	HNRNPA1 (#19)	Heterogeneous nuclear ribonucleoprotein A1 OS=Homo sapiens GN=HNRNPA1 PE=1 SV=5				19	1	0.582714	0.96162	0.662813	0.514976	1.17186	0.621219	0.901683	1.17814	0.703466
1725	sp|P22626|ROA2_HUMAN	sp	P22626	HNRNPA2B1	HNRNPA2B1 (#14)	Heterogeneous nuclear ribonucleoproteins A2/B1 OS=Homo sapiens GN=HNRNPA2B1 PE=1 SV=2				14	1	0.618353	0.892489	0.694626	0.52834	1.13773	0.658189	0.883844	1.13792	0.727833
1726	sp|P51991|ROA3_HUMAN	sp	P51991	HNRNPA3	HNRNPA3 (#8)	Heterogeneous nuclear ribonucleoprotein A3 OS=Homo sapiens GN=HNRNPA3 PE=1 SV=2				8	1	0.68903	0.929683	0.651391	0.525232	1.14217	0.67124	0.895766	1.12526	0.76048
1727	tr|D6RBZ0|D6RBZ0_HUMAN	tr	D6RBZ0	HNRNPAB	HNRNPAB (#5)	Heterogeneous nuclear ribonucleoprotein A/B OS=Homo sapiens GN=HNRNPAB PE=1 SV=1				5	1	0.721681	0.861345	0.697345	0.604688	1.10421	0.720484	0.898687	1.02597	0.819197
1728	tr|G3V4C1|G3V4C1_HUMAN	tr	G3V4C1	HNRNPC	HNRNPC (#10)	Heterogeneous nuclear ribonucleoproteins C1/C2 OS=Homo sapiens GN=HNRNPC PE=1 SV=1				10	1	0.748375	1.05369	0.746878	0.59329	1.17945	0.657801	0.861938	1.26661	0.844985
1729	sp|Q14103|HNRPD_HUMAN	sp	Q14103	HNRNPD	HNRNPD (#16)	Heterogeneous nuclear ribonucleoprotein D0 OS=Homo sapiens GN=HNRNPD PE=1 SV=1				16	1	0.666779	0.892498	0.715008	0.601841	1.02444	0.678413	0.875849	1.00163	0.73719
1730	sp|O14979|HNRDL_HUMAN	sp	O14979	HNRNPDL	HNRNPDL (#8)	Heterogeneous nuclear ribonucleoprotein D-like OS=Homo sapiens GN=HNRNPDL PE=1 SV=3				8	1	0.635667	0.894837	0.771176	0.622662	1.18692	0.67714	0.921884	1.2095	0.851702
1731	sp|P52597|HNRPF_HUMAN	sp	P52597	HNRNPF	HNRNPF (#6)	Heterogeneous nuclear ribonucleoprotein F OS=Homo sapiens GN=HNRNPF PE=1 SV=3				6	1	0.670927	0.828196	0.707283	0.63629	0.915645	0.663749	0.824104	0.896522	0.71339
1732	sp|P31943|HNRH1_HUMAN	sp	P31943	HNRNPH1	HNRNPH1 (#16)	Heterogeneous nuclear ribonucleoprotein H OS=Homo sapiens GN=HNRNPH1 PE=1 SV=4				16	1	0.694588	0.934894	0.80894	0.67501	1.11159	0.807003	1.02355	1.1821	0.864077
1733	sp|P55795|HNRH2_HUMAN	sp	P55795	HNRNPH2	HNRNPH2 (#14)	Heterogeneous nuclear ribonucleoprotein H2 OS=Homo sapiens GN=HNRNPH2 PE=1 SV=1				14	1	0.713298	0.928018	0.815887	0.691362	1.06488	0.746978	0.972791	1.14644	0.836528
1734	sp|P31942|HNRH3_HUMAN	sp	P31942	HNRNPH3	HNRNPH3 (#3)	Heterogeneous nuclear ribonucleoprotein H3 OS=Homo sapiens GN=HNRNPH3 PE=1 SV=2				3	1	0.718046	0.977301	0.792087	0.630906	1.20653	0.846513	0.99454	1.14193	0.82855
1735	sp|P61978|HNRPK_HUMAN	sp	P61978	HNRNPK	HNRNPK (#29)	Heterogeneous nuclear ribonucleoprotein K OS=Homo sapiens GN=HNRNPK PE=1 SV=1				29	1	0.611795	0.836149	0.609954	0.511929	1.08742	0.633051	0.886691	0.993554	0.722451
1736	tr|Q5T6W2|Q5T6W2_HUMAN	tr	Q5T6W2	HNRNPK	HNRNPK (#3)	Heterogeneous nuclear ribonucleoprotein K (Fragment) OS=Homo sapiens GN=HNRNPK PE=1 SV=1				3	1	0.57893	0.758554	0.530516	0.426123	1.029	0.552154	0.796764	1.02359	0.640234
1737	sp|P14866|HNRPL_HUMAN	sp	P14866	HNRNPL	HNRNPL (#12)	Heterogeneous nuclear ribonucleoprotein L OS=Homo sapiens GN=HNRNPL PE=1 SV=2				12	1	0.51963	0.874038	0.616956	0.444335	1.1681	0.531078	0.836244	1.18574	0.68282
1738	sp|Q8WVV9|HNRLL_HUMAN	sp	Q8WVV9	HNRNPLL	HNRNPLL (#8)	Heterogeneous nuclear ribonucleoprotein L-like OS=Homo sapiens GN=HNRNPLL PE=1 SV=1				8	1	0.657106	0.862225	0.675767	0.624385	1.04361	0.684776	0.882567	0.939867	0.715211
1739	sp|P52272|HNRPM_HUMAN	sp	P52272	HNRNPM	HNRNPM (#20)	Heterogeneous nuclear ribonucleoprotein M OS=Homo sapiens GN=HNRNPM PE=1 SV=3				20	1	0.62896	0.933955	0.597918	0.475361	1.26062	0.72184	0.900059	0.993686	0.69223
1740	sp|O43390|HNRPR_HUMAN	sp	O43390	HNRNPR	HNRNPR (#11)	Heterogeneous nuclear ribonucleoprotein R OS=Homo sapiens GN=HNRNPR PE=1 SV=1				11	1	0.68591	0.946483	0.836847	0.696942	1.00125	0.655797	0.807999	1.08437	0.811927
1741	sp|Q00839|HNRPU_HUMAN	sp	Q00839	HNRNPU	HNRNPU (#33)	Heterogeneous nuclear ribonucleoprotein U OS=Homo sapiens GN=HNRNPU PE=1 SV=6				33	1	0.945057	0.946997	0.888896	0.822262	0.915011	0.848578	0.88959	0.914082	0.885954
1742	sp|Q9BUJ2|HNRL1_HUMAN	sp	Q9BUJ2	HNRNPUL1	HNRNPUL1 (#6)	Heterogeneous nuclear ribonucleoprotein U-like protein 1 OS=Homo sapiens GN=HNRNPUL1 PE=1 SV=2				6	1	0.828777	0.847466	0.780883	0.740889	0.931612	0.871039	0.90631	0.899651	0.802751
1743	sp|Q1KMD3|HNRL2_HUMAN	sp	Q1KMD3	HNRNPUL2	HNRNPUL2 (#7)	Heterogeneous nuclear ribonucleoprotein U-like protein 2 OS=Homo sapiens GN=HNRNPUL2 PE=1 SV=1				7	1	0.740065	0.950445	0.759751	0.609959	1.03645	0.712803	0.893012	1.01007	0.805616
1744	sp|Q86YM7|HOME1_HUMAN	sp	Q86YM7	HOMER1	HOMER1 (#4)	Homer protein homolog 1 OS=Homo sapiens GN=HOMER1 PE=1 SV=2				4	1	0.772342	0.76549	0.841997	0.771302	0.904848	0.76072	0.843579	0.87221	0.798273
1745	sp|Q9NSC5|HOME3_HUMAN	sp	Q9NSC5	HOMER3	HOMER3 (#23)	Homer protein homolog 3 OS=Homo sapiens GN=HOMER3 PE=1 SV=2				23	1	0.698415	0.791856	0.797737	0.719234	0.785025	0.626923	0.664646	0.734968	0.661619
1746	sp|Q86VS8|HOOK3_HUMAN	sp	Q86VS8	HOOK3	HOOK3 (#3)	Protein Hook homolog 3 OS=Homo sapiens GN=HOOK3 PE=1 SV=2				3	1	0.550042	0.848507	0.781423	0.642473	1.02059	0.674954	0.883135	0.802493	0.720139
1747	sp|Q5SSJ5|HP1B3_HUMAN	sp	Q5SSJ5	HP1BP3	HP1BP3 (#1)	Heterochromatin protein 1-binding protein 3 OS=Homo sapiens GN=HP1BP3 PE=1 SV=1				1	1	0.838877	0.873918	0.722135	0.646499	1.17273	0.700979	0.90309	1.15913	0.743588
1748	sp|P84074|HPCA_HUMAN	sp	P84074	HPCA	HPCA (#8)	Neuron-specific calcium-binding protein hippocalcin OS=Homo sapiens GN=HPCA PE=1 SV=2				8	1	0.681617	0.822995	0.846103	0.778024	0.889191	0.638505	0.632767	0.696548	0.614113
1749	sp|P37235|HPCL1_HUMAN	sp	P37235	HPCAL1	HPCAL1 (#1)	Hippocalcin-like protein 1 OS=Homo sapiens GN=HPCAL1 PE=1 SV=3				1	1	0.682228	0.826369	0.804021	0.789917	1.05242	0.760028	0.80587	0.815425	0.731297
1750	sp|Q9NWY4|HPF1_HUMAN	sp	Q9NWY4	HPF1	HPF1 (#5)	Histone PARylation factor 1 OS=Homo sapiens GN=HPF1 PE=1 SV=2				5	1	0.74723	1.02683	0.802232	0.823903	1.17508	0.809512	0.928941	1.04521	0.889128
1751	sp|P00492|HPRT_HUMAN	sp	P00492	HPRT1	HPRT1 (#1)	Hypoxanthine-guanine phosphoribosyltransferase OS=Homo sapiens GN=HPRT1 PE=1 SV=2				1	1	0.772338	0.741464	0.717978	0.63388	0.958369	0.74173	0.652256	0.685711	0.67491
1752	sp|Q9UPZ3|HPS5_HUMAN	sp	Q9UPZ3	HPS5	HPS5 (#1)	Hermansky-Pudlak syndrome 5 protein OS=Homo sapiens GN=HPS5 PE=1 SV=2				1	1	0.594228	0.803337	0.78907	0.635029	1.01236	0.648263	0.680794	0.839338	0.747086
1753	sp|P01112|RASH_HUMAN	sp	P01112	HRAS	HRAS (#2)	GTPase HRas OS=Homo sapiens GN=HRAS PE=1 SV=1				2	1	0.644334	0.862625	0.752505	0.750257	0.911023	0.683783	0.733978	0.839132	0.711889
1754	sp|P23327|SRCH_HUMAN	sp	P23327	HRC	HRC (#26)	Sarcoplasmic reticulum histidine-rich calcium-binding protein OS=Homo sapiens GN=HRC PE=1 SV=1				26	1	0.816642	0.936633	0.887057	0.931305	0.885924	0.761518	0.861939	0.886715	0.862829
1755	sp|P52758|UK114_HUMAN	sp	P52758	HRSP12	HRSP12 (#5)	Ribonuclease UK114 OS=Homo sapiens GN=HRSP12 PE=1 SV=1	+		Mitochondrion-OM	5	1	1.24643	1.05366	1.26483	1.35978	0.86926	1.06031	0.985566	0.945076	1.12635
1756	sp|Q7LGA3|HS2ST_HUMAN	sp	Q7LGA3	HS2ST1	HS2ST1 (#3)	Heparan sulfate 2-O-sulfotransferase 1 OS=Homo sapiens GN=HS2ST1 PE=1 SV=1			Golgi	3	1	0.763937	0.910679	0.794663	0.703539	0.974695	0.784709	0.890973	0.901857	0.791434
1757	sp|Q99714|HCD2_HUMAN	sp	Q99714	HSD17B10	HSD17B10 (#46)	3-hydroxyacyl-CoA dehydrogenase type-2 OS=Homo sapiens GN=HSD17B10 PE=1 SV=3	+		Mitochondrion-Mtx	46	1	1.35373	1.24962	1.28729	1.66918	1.03729	1.29252	1.20928	1.18859	1.39372
1758	sp|Q8NBQ5|DHB11_HUMAN	sp	Q8NBQ5	HSD17B11	HSD17B11 (#4)	Estradiol 17-beta-dehydrogenase 11 OS=Homo sapiens GN=HSD17B11 PE=1 SV=3			ER-Membrane	4	1	0.755393	0.770728	0.659866	0.692304	0.88517	0.72477	0.796104	0.778587	0.706993
1759	sp|Q53GQ0|DHB12_HUMAN	sp	Q53GQ0	HSD17B12	HSD17B12 (#24)	Very-long-chain 3-oxoacyl-CoA reductase OS=Homo sapiens GN=HSD17B12 PE=1 SV=2			ER-Membrane	24	1	0.722435	0.918824	0.818908	0.81091	0.959898	0.728111	0.792224	0.850892	0.791556
1760	sp|P51659|DHB4_HUMAN	sp	P51659	HSD17B4	HSD17B4 (#58)	Peroxisomal multifunctional enzyme type 2 OS=Homo sapiens GN=HSD17B4 PE=1 SV=3	+		Peroxisome	58	1	0.790701	0.888701	0.862345	0.891021	0.98661	0.839967	0.852836	0.936089	0.952874
1761	sp|P56937|DHB7_HUMAN	sp	P56937	HSD17B7	HSD17B7 (#5)	3-keto-steroid reductase OS=Homo sapiens GN=HSD17B7 PE=1 SV=1				5	1	0.755199	0.927292	0.791268	0.821546	0.896231	0.727041	0.825096	0.826799	0.736785
1762	sp|Q92506|DHB8_HUMAN	sp	Q92506	HSD17B8	HSD17B8 (#3)	Estradiol 17-beta-dehydrogenase 8 OS=Homo sapiens GN=HSD17B8 PE=1 SV=2	+		Mitochondrion-Mtx	3	1	1.29847	1.09333	1.21923	1.2957	1.04422	1.35455	1.26869	1.10783	1.36198
1763	sp|Q3SXM5|HSDL1_HUMAN	sp	Q3SXM5	HSDL1	HSDL1 (#18)	Inactive hydroxysteroid dehydrogenase-like protein 1 OS=Homo sapiens GN=HSDL1 PE=1 SV=3	+	+		18	1	0.890403	0.993383	0.871019	0.862124	1.03194	0.874993	0.978147	1.00689	0.872532
1764	sp|Q6YN16|HSDL2_HUMAN	sp	Q6YN16	HSDL2	HSDL2 (#20)	Hydroxysteroid dehydrogenase-like protein 2 OS=Homo sapiens GN=HSDL2 PE=1 SV=1	+			20	1	1.16654	0.789595	0.750925	0.842348	0.827342	1.08719	1.04257	0.928383	1.03999
1765	sp|P07900|HS90A_HUMAN	sp	P07900	HSP90AA1	HSP90AA1 (#130)	Heat shock protein HSP 90-alpha OS=Homo sapiens GN=HSP90AA1 PE=1 SV=5				130	1	0.639126	0.778711	0.705429	0.617354	0.982074	0.669527	0.669659	0.758874	0.650385
1766	sp|P08238|HS90B_HUMAN	sp	P08238	HSP90AB1	HSP90AB1 (#72)	Heat shock protein HSP 90-beta OS=Homo sapiens GN=HSP90AB1 PE=1 SV=4				72	1	0.654104	0.769398	0.696285	0.604418	0.998829	0.680592	0.689588	0.767963	0.663977
1767	sp|Q58FF8|H90B2_HUMAN	sp	Q58FF8	HSP90AB2P	HSP90AB2P (#1)	Putative heat shock protein HSP 90-beta 2 OS=Homo sapiens GN=HSP90AB2P PE=1 SV=2				1	1	0.836832	0.228207	0.125361	0.159146	0.291682	0.508724	0.440116	0.273674	0.236767
1768	sp|P14625|ENPL_HUMAN	sp	P14625	HSP90B1	HSP90B1 (#247)	Endoplasmin OS=Homo sapiens GN=HSP90B1 PE=1 SV=1			ER-Lumen	247	1	0.859241	0.897537	0.946973	0.944067	0.813709	0.758863	0.759508	0.794817	0.836466
1769	sp|O43301|HS12A_HUMAN	sp	O43301	HSPA12A	HSPA12A (#8)	Heat shock 70 kDa protein 12A OS=Homo sapiens GN=HSPA12A PE=1 SV=2				8	1	0.613547	0.711591	0.721034	0.643226	0.885439	0.6179	0.64142	0.738035	0.642891
1770	sp|P48723|HSP13_HUMAN	sp	P48723	HSPA13	HSPA13 (#18)	Heat shock 70 kDa protein 13 OS=Homo sapiens GN=HSPA13 PE=1 SV=1			ER-Membrane	18	1	0.826673	0.890036	0.849988	0.86405	0.900893	0.782584	0.794406	0.802281	0.798247
1771	sp|Q0VDF9|HSP7E_HUMAN	sp	Q0VDF9	HSPA14	HSPA14 (#3)	Heat shock 70 kDa protein 14 OS=Homo sapiens GN=HSPA14 PE=1 SV=1				3	1	0.688352	0.901136	0.837093	0.834135	1.10893	0.799962	0.747206	0.879055	0.80341
1772	sp|P0DMV8|HS71A_HUMAN	sp	P0DMV8	HSPA1A	HSPA1A (#54)	Heat shock 70 kDa protein 1A OS=Homo sapiens GN=HSPA1A PE=1 SV=1				54	1	0.635137	0.777176	0.753765	0.679484	0.973517	0.664321	0.688893	0.818484	0.691985
1773	sp|P54652|HSP72_HUMAN	sp	P54652	HSPA2	HSPA2 (#2)	Heat shock-related 70 kDa protein 2 OS=Homo sapiens GN=HSPA2 PE=1 SV=1				2	1	0.678818	0.927271	0.955144	0.885774	0.874037	0.585829	0.646801	0.708178	0.672486
1774	sp|P34932|HSP74_HUMAN	sp	P34932	HSPA4	HSPA4 (#56)	Heat shock 70 kDa protein 4 OS=Homo sapiens GN=HSPA4 PE=1 SV=4				56	1	0.667408	0.766433	0.700267	0.632369	0.98653	0.68293	0.673878	0.760125	0.673815
1775	sp|O95757|HS74L_HUMAN	sp	O95757	HSPA4L	HSPA4L (#8)	Heat shock 70 kDa protein 4L OS=Homo sapiens GN=HSPA4L PE=1 SV=3				8	1	0.722812	0.738469	0.61868	0.601074	1.19028	0.8929	0.912103	0.922675	0.875118
1776	sp|P11021|GRP78_HUMAN	sp	P11021	HSPA5	HSPA5 (#187)	78 kDa glucose-regulated protein OS=Homo sapiens GN=HSPA5 PE=1 SV=2			ER-Lumen	187	1	0.858387	0.967352	1.06771	1.04196	0.840993	0.753469	0.775252	0.837192	0.872448
1777	sp|P11142|HSP7C_HUMAN	sp	P11142	HSPA8	HSPA8 (#154)	Heat shock cognate 71 kDa protein OS=Homo sapiens GN=HSPA8 PE=1 SV=1				154	1	0.651034	0.824781	0.804685	0.722833	1.00084	0.678592	0.698393	0.841738	0.712599
1778	sp|P38646|GRP75_HUMAN	sp	P38646	HSPA9	HSPA9 (#127)	Stress-70 protein, mitochondrial OS=Homo sapiens GN=HSPA9 PE=1 SV=2	+		Mitochondrion-Mtx	127	1	1.27105	1.17784	1.5071	1.52845	0.905804	1.17662	1.09255	1.05653	1.24445
1779	sp|Q9Y547|IFT25_HUMAN	sp	Q9Y547	HSPB11	HSPB11 (#1)	Intraflagellar transport protein 25 homolog OS=Homo sapiens GN=HSPB11 PE=1 SV=1				1	1	0.758255	0.584832	0.540746	0.47858	1.03508	0.678681	0.642907	0.801103	0.678828
1780	sp|Q9NZL4|HPBP1_HUMAN	sp	Q9NZL4	HSPBP1	HSPBP1 (#3)	Hsp70-binding protein 1 OS=Homo sapiens GN=HSPBP1 PE=1 SV=1				3	1	0.666924	0.707601	0.624087	0.595927	0.899244	0.644854	0.701398	0.719021	0.663412
1781	sp|P10809|CH60_HUMAN	sp	P10809	HSPD1	HSPD1 (#234)	60 kDa heat shock protein, mitochondrial OS=Homo sapiens GN=HSPD1 PE=1 SV=2	+		Mitochondrion-Mtx	234	1	1.34442	1.22185	1.55002	1.60653	0.972396	1.35491	1.24326	1.21511	1.50435
1782	sp|P61604|CH10_HUMAN	sp	P61604	HSPE1	HSPE1 (#26)	10 kDa heat shock protein, mitochondrial OS=Homo sapiens GN=HSPE1 PE=1 SV=2	+		Mitochondrion-Mtx	26	1	1.29387	1.21685	1.75424	1.73562	0.871641	1.21481	1.11995	1.10157	1.34846
1783	sp|P98160|PGBM_HUMAN	sp	P98160	HSPG2	HSPG2 (#1)	Basement membrane-specific heparan sulfate proteoglycan core protein OS=Homo sapiens GN=HSPG2 PE=1 SV=4			Plasma membrane	1	1	0.637144	0.693819	0.759744	0.65874	1.42638	1.10794	1.11514	1.40399	1.26314
1784	sp|Q92598|HS105_HUMAN	sp	Q92598	HSPH1	HSPH1 (#17)	Heat shock protein 105 kDa OS=Homo sapiens GN=HSPH1 PE=1 SV=1				17	1	0.692812	0.796814	0.705886	0.645143	0.985042	0.706257	0.634579	0.73763	0.643594
1785	sp|O43719|HTSF1_HUMAN	sp	O43719	HTATSF1	HTATSF1 (#3)	HIV Tat-specific factor 1 OS=Homo sapiens GN=HTATSF1 PE=1 SV=1				3	1	0.760311	1.13608	0.813963	0.697623	1.16306	0.709965	0.855253	1.02512	0.764832
1786	sp|O43464|HTRA2_HUMAN	sp	O43464	HTRA2	HTRA2 (#11)	Serine protease HTRA2, mitochondrial OS=Homo sapiens GN=HTRA2 PE=1 SV=2	+		Mitochondrion-Mtx	11	1	1.13232	1.03333	1.05705	1.10029	0.939531	1.09839	1.04704	1.05953	1.08776
1787	sp|P42858|HD_HUMAN	sp	P42858	HTT	HTT (#3)	Huntingtin OS=Homo sapiens GN=HTT PE=1 SV=2				3	1	0.624392	0.746539	0.621657	0.536519	1.04218	0.669978	0.705485	0.737715	0.666759
1788	sp|Q7Z6Z7|HUWE1_HUMAN	sp	Q7Z6Z7	HUWE1	HUWE1 (#28)	E3 ubiquitin-protein ligase HUWE1 OS=Homo sapiens GN=HUWE1 PE=1 SV=3				28	1	0.659185	0.739764	0.623129	0.554231	1.00455	0.715683	0.72074	0.77653	0.704691
1789	sp|Q9Y4L1|HYOU1_HUMAN	sp	Q9Y4L1	HYOU1	HYOU1 (#154)	Hypoxia up-regulated protein 1 OS=Homo sapiens GN=HYOU1 PE=1 SV=1			ER-Lumen	154	1	0.873148	0.902255	0.955534	0.985348	0.818435	0.766484	0.775098	0.807884	0.866968
1790	sp|P41252|SYIC_HUMAN	sp	P41252	IARS	IARS (#50)	Isoleucine--tRNA ligase, cytoplasmic OS=Homo sapiens GN=IARS PE=1 SV=2				50	1	0.701239	0.812488	0.703479	0.689295	0.957914	0.674029	0.72829	0.808736	0.733689
1791	sp|Q9NSE4|SYIM_HUMAN	sp	Q9NSE4	IARS2	IARS2 (#47)	Isoleucine--tRNA ligase, mitochondrial OS=Homo sapiens GN=IARS2 PE=1 SV=2	+		Mitochondrion-Mtx	47	1	1.27829	1.08431	1.29211	1.33669	0.911159	1.24276	1.11011	1.03944	1.25654
1792	sp|Q5T440|CAF17_HUMAN	sp	Q5T440	IBA57	IBA57 (#6)	Putative transferase CAF17, mitochondrial OS=Homo sapiens GN=IBA57 PE=1 SV=1	+			6	1	1.24234	1.02703	1.1169	1.18138	0.931793	1.16926	1.12889	1.0567	1.21348
1793	sp|O60725|ICMT_HUMAN	sp	O60725	ICMT	ICMT (#3)	Protein-S-isoprenylcysteine O-methyltransferase OS=Homo sapiens GN=ICMT PE=1 SV=1				3	1	0.741968	0.730075	0.551565	0.597689	0.902012	0.670415	0.713532	0.787154	0.721286
1794	sp|P14735|IDE_HUMAN	sp	P14735	IDE	IDE (#2)	Insulin-degrading enzyme OS=Homo sapiens GN=IDE PE=1 SV=4	+			2	1	0.760687	0.847679	0.874511	0.81826	0.960255	0.778302	0.771368	0.81671	0.771955
1795	sp|O75874|IDHC_HUMAN	sp	O75874	IDH1	IDH1 (#42)	Isocitrate dehydrogenase [NADP] cytoplasmic OS=Homo sapiens GN=IDH1 PE=1 SV=2	+			42	1	0.685945	0.720379	0.669932	0.634497	1.03101	0.74942	0.699817	0.778429	0.710371
1796	sp|P48735|IDHP_HUMAN	sp	P48735	IDH2	IDH2 (#76)	Isocitrate dehydrogenase [NADP], mitochondrial OS=Homo sapiens GN=IDH2 PE=1 SV=2	+		Mitochondrion-Mtx	76	1	1.4026	1.14526	1.36517	1.44015	1.0109	1.49239	1.31066	1.19482	1.46411
1797	sp|P50213|IDH3A_HUMAN	sp	P50213	IDH3A	IDH3A (#22)	Isocitrate dehydrogenase [NAD] subunit alpha, mitochondrial OS=Homo sapiens GN=IDH3A PE=1 SV=1	+		Mitochondrion-Mtx	22	1	1.24253	1.06317	1.17309	1.24443	0.901797	1.18238	1.09145	1.0362	1.19029
1798	sp|O43837|IDH3B_HUMAN	sp	O43837	IDH3B	IDH3B (#19)	Isocitrate dehydrogenase [NAD] subunit beta, mitochondrial OS=Homo sapiens GN=IDH3B PE=1 SV=2	+		Mitochondrion-Mtx	19	1	1.28454	1.01916	1.11208	1.18549	0.89975	1.18209	1.08207	1.01781	1.15714
1799	sp|P51553|IDH3G_HUMAN	sp	P51553	IDH3G	IDH3G (#7)	Isocitrate dehydrogenase [NAD] subunit gamma, mitochondrial OS=Homo sapiens GN=IDH3G PE=1 SV=1	+		Mitochondrion-Mtx	7	1	1.09797	0.868249	0.927712	0.9549	0.909418	1.05146	0.939902	0.975592	1.04975
1800	sp|Q13907|IDI1_HUMAN	sp	Q13907	IDI1	IDI1 (#3)	Isopentenyl-diphosphate Delta-isomerase 1 OS=Homo sapiens GN=IDI1 PE=1 SV=2	+			3	1	0.886539	0.678514	0.59525	0.619976	1.12422	0.973451	0.881146	0.76505	0.811908
1801	sp|P22304|IDS_HUMAN	sp	P22304	IDS	IDS (#15)	Iduronate 2-sulfatase OS=Homo sapiens GN=IDS PE=1 SV=1				15	1	1.0801	0.660152	0.69085	0.78604	0.821739	1.02519	0.898545	0.715574	0.946908
1802	sp|Q9Y5U9|IR3IP_HUMAN	sp	Q9Y5U9	IER3IP1	IER3IP1 (#2)	Immediate early response 3-interacting protein 1 OS=Homo sapiens GN=IER3IP1 PE=1 SV=1			Ergic/cisGolgi	2	1	0.703347	0.846255	0.736755	0.711082	0.810458	0.665134	0.732895	0.730778	0.761776
1803	sp|Q13325|IFIT5_HUMAN	sp	Q13325	IFIT5	IFIT5 (#4)	Interferon-induced protein with tetratricopeptide repeats 5 OS=Homo sapiens GN=IFIT5 PE=1 SV=1				4	1	0.695414	0.532434	0.442646	0.428441	0.86496	0.732499	0.697095	0.658332	0.595127
1804	sp|Q01628|IFM3_HUMAN	sp	Q01628	IFITM3	IFITM3 (#2)	Interferon-induced transmembrane protein 3 OS=Homo sapiens GN=IFITM3 PE=1 SV=2			Lysosome	2	1	0.793866	0.697726	0.601434	0.552145	1.39638	1.24492	1.33447	1.16185	1.07648
1805	sp|Q9HBG6|IF122_HUMAN	sp	Q9HBG6	IFT122	IFT122 (#2)	Intraflagellar transport protein 122 homolog OS=Homo sapiens GN=IFT122 PE=1 SV=2				2	1	0.679234	0.705352	0.773565	0.700067	0.963843	0.712083	0.744092	0.802091	0.771433
1806	sp|Q9BW83|IFT27_HUMAN	sp	Q9BW83	IFT27	IFT27 (#2)	Intraflagellar transport protein 27 homolog OS=Homo sapiens GN=IFT27 PE=1 SV=1				2	1	0.743936	0.715181	0.702636	0.698457	1.04942	0.664172	0.622815	0.771302	0.724112
1807	sp|P78318|IGBP1_HUMAN	sp	P78318	IGBP1	IGBP1 (#2)	Immunoglobulin-binding protein 1 OS=Homo sapiens GN=IGBP1 PE=1 SV=1				2	1	0.623279	0.658058	0.620539	0.5868	0.973371	0.785873	0.732489	0.767666	0.766613
1808	sp|Q8IVU1|IGDC3_HUMAN	sp	Q8IVU1	IGDCC3	IGDCC3 (#5)	Immunoglobulin superfamily DCC subclass member 3 OS=Homo sapiens GN=IGDCC3 PE=2 SV=2				5	1	0.568527	0.695363	0.632025	0.564151	0.924884	0.581393	0.667088	0.699462	0.582338
1809	sp|Q8TDY8|IGDC4_HUMAN	sp	Q8TDY8	IGDCC4	IGDCC4 (#2)	Immunoglobulin superfamily DCC subclass member 4 OS=Homo sapiens GN=IGDCC4 PE=1 SV=1				2	1	0.727912	0.909678	0.811746	0.743132	1.01985	0.738265	0.876361	0.867946	0.74344
1810	sp|P08069|IGF1R_HUMAN	sp	P08069	IGF1R	IGF1R (#13)	Insulin-like growth factor 1 receptor OS=Homo sapiens GN=IGF1R PE=1 SV=1			Plasma membrane	13	1	0.68276	0.750754	0.633997	0.629021	0.903374	0.692707	0.758834	0.783217	0.686596
1811	sp|Q9NZI8|IF2B1_HUMAN	sp	Q9NZI8	IGF2BP1	IGF2BP1 (#75)	Insulin-like growth factor 2 mRNA-binding protein 1 OS=Homo sapiens GN=IGF2BP1 PE=1 SV=2				75	1	0.637004	0.730199	0.804417	0.663327	0.971198	0.75865	0.858899	1.0641	0.797044
1812	sp|Q9Y6M1|IF2B2_HUMAN	sp	Q9Y6M1	IGF2BP2	IGF2BP2 (#31)	Insulin-like growth factor 2 mRNA-binding protein 2 OS=Homo sapiens GN=IGF2BP2 PE=1 SV=2				31	1	0.64375	0.821561	0.934507	0.785323	1.02443	0.766774	0.880122	1.1142	0.858071
1813	sp|O00425|IF2B3_HUMAN	sp	O00425	IGF2BP3	IGF2BP3 (#37)	Insulin-like growth factor 2 mRNA-binding protein 3 OS=Homo sapiens GN=IGF2BP3 PE=1 SV=2				37	1	0.626129	0.750363	0.818905	0.676152	1.02758	0.777707	0.897251	1.10001	0.814695
1814	sp|P11717|MPRI_HUMAN	sp	P11717	IGF2R	IGF2R (#47)	Cation-independent mannose-6-phosphate receptor OS=Homo sapiens GN=IGF2R PE=1 SV=3			Endosome	47	1	0.802919	0.80868	0.64815	0.687472	0.824247	0.684191	0.76252	0.739118	0.706523
1815	sp|P18065|IBP2_HUMAN	sp	P18065	IGFBP2	IGFBP2 (#1)	Insulin-like growth factor-binding protein 2 OS=Homo sapiens GN=IGFBP2 PE=1 SV=2				1	1	0.565424	0.595441	0.576546	0.544801	0.7766	0.475982	0.552637	0.615908	0.508473
1816	sp|Q8WX77|IBPL1_HUMAN	sp	Q8WX77	IGFBPL1	IGFBPL1 (#9)	Insulin-like growth factor-binding protein-like 1 OS=Homo sapiens GN=IGFBPL1 PE=2 SV=1				9	1	0.687608	0.768168	0.641708	0.6425	1.0334	0.830992	0.713996	0.658057	0.667329
1817	sp|O75054|IGSF3_HUMAN	sp	O75054	IGSF3	IGSF3 (#13)	Immunoglobulin superfamily member 3 OS=Homo sapiens GN=IGSF3 PE=2 SV=3			Plasma membrane	13	1	0.680711	0.829318	0.760021	0.719846	0.904003	0.65922	0.681949	0.754237	0.668415
1818	sp|Q969P0|IGSF8_HUMAN	sp	Q969P0	IGSF8	IGSF8 (#5)	Immunoglobulin superfamily member 8 OS=Homo sapiens GN=IGSF8 PE=1 SV=1			Plasma membrane	5	1	0.684973	0.795998	0.697032	0.677106	0.829517	0.569038	0.594604	0.64013	0.53759
1819	sp|Q70UQ0|IKIP_HUMAN	sp	Q70UQ0	IKBIP	IKBIP (#5)	Inhibitor of nuclear factor kappa-B kinase-interacting protein OS=Homo sapiens GN=IKBIP PE=1 SV=1			ER-Lumen	5	1	0.768114	0.8207	0.694093	0.703395	0.969426	0.725658	0.811069	0.877307	0.778581
1820	sp|O95163|ELP1_HUMAN	sp	O95163	IKBKAP	IKBKAP (#12)	Elongator complex protein 1 OS=Homo sapiens GN=IKBKAP PE=1 SV=3				12	1	0.630741	0.717995	0.633313	0.578181	1.05933	0.744703	0.793896	0.853494	0.722539
1821	sp|Q12905|ILF2_HUMAN	sp	Q12905	ILF2	ILF2 (#17)	Interleukin enhancer-binding factor 2 OS=Homo sapiens GN=ILF2 PE=1 SV=2				17	1	0.705709	0.868647	0.736779	0.667891	0.975415	0.723228	0.862627	0.940118	0.784228
1822	sp|Q12906|ILF3_HUMAN	sp	Q12906	ILF3	ILF3 (#47)	Interleukin enhancer-binding factor 3 OS=Homo sapiens GN=ILF3 PE=1 SV=3				47	1	0.746245	0.794775	0.640959	0.596401	0.867146	0.708751	0.837364	0.851469	0.721297
1823	sp|Q13418|ILK_HUMAN	sp	Q13418	ILK	ILK (#8)	Integrin-linked protein kinase OS=Homo sapiens GN=ILK PE=1 SV=2				8	1	0.693197	0.737204	0.698825	0.629157	0.954299	0.68267	0.716831	0.743546	0.715809
1824	sp|A1L0T0|ILVBL_HUMAN	sp	A1L0T0	ILVBL	ILVBL (#24)	Acetolactate synthase-like protein OS=Homo sapiens GN=ILVBL PE=1 SV=2			ER-Membrane	24	1	0.736278	0.864554	0.761368	0.780517	0.994719	0.789412	0.834831	0.856431	0.858266
1825	sp|Q16891|MIC60_HUMAN	sp	Q16891	IMMT	IMMT (#95)	MICOS complex subunit MIC60 OS=Homo sapiens GN=IMMT PE=1 SV=1	+		Mitochondrion-IM	95	1	0.839344	1.13566	0.883827	0.851085	1.16444	0.954069	1.04402	1.05471	0.912841
1826	tr|C9J406|C9J406_HUMAN	tr	C9J406	IMMT	IMMT (#19)	MICOS complex subunit MIC60 OS=Homo sapiens GN=IMMT PE=1 SV=1				19	1	0.824766	1.4034	1.11694	1.09539	1.33815	1.00926	1.13994	1.25553	1.06783
1827	sp|P29218|IMPA1_HUMAN	sp	P29218	IMPA1	IMPA1 (#4)	Inositol monophosphatase 1 OS=Homo sapiens GN=IMPA1 PE=1 SV=1				4	1	0.740653	0.611509	0.589793	0.554749	0.954101	0.734724	0.654159	0.717261	0.682161
1828	sp|Q9P2X3|IMPCT_HUMAN	sp	Q9P2X3	IMPACT	IMPACT (#1)	Protein IMPACT OS=Homo sapiens GN=IMPACT PE=1 SV=2				1	1	1.01725	0.913	1.04959	1.07487	1.06509	0.958065	0.917726	0.932247	0.957361
1829	sp|Q9NX62|IMPA3_HUMAN	sp	Q9NX62	IMPAD1	IMPAD1 (#17)	Inositol monophosphatase 3 OS=Homo sapiens GN=IMPAD1 PE=1 SV=1			Golgi	17	1	0.772747	0.90434	0.658096	0.60499	0.981658	0.767625	0.883326	0.818351	0.670099
1830	sp|P20839|IMDH1_HUMAN	sp	P20839	IMPDH1	IMPDH1 (#3)	Inosine-5'-monophosphate dehydrogenase 1 OS=Homo sapiens GN=IMPDH1 PE=1 SV=2				3	1	0.634966	0.777715	0.615158	0.548077	0.91965	0.615354	0.667579	0.751425	0.640645
1831	sp|P12268|IMDH2_HUMAN	sp	P12268	IMPDH2	IMPDH2 (#8)	Inosine-5'-monophosphate dehydrogenase 2 OS=Homo sapiens GN=IMPDH2 PE=1 SV=2				8	1	0.836973	0.765744	0.634213	0.53448	0.952087	0.827855	0.777025	0.780065	0.688633
1832	sp|Q16352|AINX_HUMAN	sp	Q16352	INA	INA (#69)	Alpha-internexin OS=Homo sapiens GN=INA PE=1 SV=2				69	1	0.494565	0.768559	0.56989	0.471043	0.913468	0.498573	0.639393	0.778887	0.500914
1833	sp|Q27J81|INF2_HUMAN	sp	Q27J81	INF2	INF2 (#1)	Inverted formin-2 OS=Homo sapiens GN=INF2 PE=1 SV=2				1	1	0.597349	0.660339	0.587255	0.502644	0.689459	0.484219	0.438539	0.536611	0.459943
1834	sp|P49441|INPP_HUMAN	sp	P49441	INPP1	INPP1 (#4)	Inositol polyphosphate 1-phosphatase OS=Homo sapiens GN=INPP1 PE=1 SV=1				4	1	0.686811	0.73523	0.71332	0.643428	1.00737	0.754838	0.715099	0.762338	0.761022
1835	sp|Q96PE3|INP4A_HUMAN	sp	Q96PE3	INPP4A	INPP4A (#2)	Type I inositol 3,4-bisphosphate 4-phosphatase OS=Homo sapiens GN=INPP4A PE=1 SV=1				2	1	0.686096	0.821015	0.790062	0.715371	1.02613	0.728493	0.774718	0.789942	0.784546
1836	sp|Q14642|I5P1_HUMAN	sp	Q14642	INPP5A	INPP5A (#4)	Type I inositol 1,4,5-trisphosphate 5-phosphatase OS=Homo sapiens GN=INPP5A PE=1 SV=1			Plasma membrane	4	1	0.625812	0.728817	0.604112	0.598473	0.870091	0.629352	0.689552	0.732634	0.676869
1837	sp|Q9Y2H2|SAC2_HUMAN	sp	Q9Y2H2	INPP5F	INPP5F (#2)	Phosphatidylinositide phosphatase SAC2 OS=Homo sapiens GN=INPP5F PE=1 SV=3				2	1	0.747837	1.15846	1.07892	1.07144	1.46185	0.812465	0.866294	1.05421	0.996003
1838	sp|Q9BT40|INP5K_HUMAN	sp	Q9BT40	INPP5K	INPP5K (#3)	Inositol polyphosphate 5-phosphatase K OS=Homo sapiens GN=INPP5K PE=1 SV=3				3	1	0.676356	0.653907	0.504221	0.557769	0.938571	0.627862	0.736118	0.715445	0.659084
1839	sp|O15357|SHIP2_HUMAN	sp	O15357	INPPL1	INPPL1 (#1)	Phosphatidylinositol 3,4,5-trisphosphate 5-phosphatase 2 OS=Homo sapiens GN=INPPL1 PE=1 SV=2				1	1	0.723455	1.17755	1.20072	0.942265	1.01367	0.775151	0.939698	1.01719	0.704636
1840	sp|Q92551|IP6K1_HUMAN	sp	Q92551	IP6K1	IP6K1 (#1)	Inositol hexakisphosphate kinase 1 OS=Homo sapiens GN=IP6K1 PE=1 SV=3				1	1	0.805668	0.898327	0.780038	0.753102	0.95479	0.761004	0.77845	0.764636	0.709527
1841	sp|O94829|IPO13_HUMAN	sp	O94829	IPO13	IPO13 (#1)	Importin-13 OS=Homo sapiens GN=IPO13 PE=1 SV=3				1	1	0.861827	0.869724	0.891098	0.874421	0.997205	0.851598	0.849934	0.77365	0.962562
1842	sp|O00410|IPO5_HUMAN	sp	O00410	IPO5	IPO5 (#40)	Importin-5 OS=Homo sapiens GN=IPO5 PE=1 SV=4				40	1	0.730934	0.814617	0.729878	0.668108	0.965128	0.758774	0.737256	0.779668	0.711333
1843	sp|O95373|IPO7_HUMAN	sp	O95373	IPO7	IPO7 (#11)	Importin-7 OS=Homo sapiens GN=IPO7 PE=1 SV=1				11	1	0.736504	0.793065	0.629295	0.641811	0.952038	0.740343	0.759324	0.768301	0.749481
1844	sp|Q96P70|IPO9_HUMAN	sp	Q96P70	IPO9	IPO9 (#5)	Importin-9 OS=Homo sapiens GN=IPO9 PE=1 SV=3				5	1	0.670608	0.662748	0.550044	0.522988	0.96535	0.702344	0.71583	0.802854	0.709696
1845	sp|P46940|IQGA1_HUMAN	sp	P46940	IQGAP1	IQGAP1 (#26)	Ras GTPase-activating-like protein IQGAP1 OS=Homo sapiens GN=IQGAP1 PE=1 SV=1			Plasma membrane	26	1	0.717854	0.717491	0.728027	0.655827	1.01708	0.818434	0.799199	0.870659	0.801631
1846	sp|Q6DN90|IQEC1_HUMAN	sp	Q6DN90	IQSEC1	IQSEC1 (#16)	IQ motif and SEC7 domain-containing protein 1 OS=Homo sapiens GN=IQSEC1 PE=1 SV=1				16	1	0.551218	0.71612	0.622264	0.535284	1.08376	0.697803	0.749774	0.816688	0.680284
[truncated: 2,654 more rows]

## Sheet: Kgg USP30_KO_Mito
site_id	Protein Id	UniProt ID	Gene Symbol	Gene (Site)	Prot_description	Site Position	Max Score	MitoCarta2.0	MOM_TING	Compartment	redundancy	sequence	Quantified Peptides	Normalized to Protein	WT_UT_ratio	WT_1h_ratio	WT_2h_ratio	WT_3h_ratio	WT_4h_ratio	USP30_UT_ratio_to_WT_UT	USP30_1h_ratio_to_WT_UT	USP30_2h_ratio_to_WT_UT	USP30_3h_ratio_to_WT_UT	USP30_4h_ratio_to_WT_UT
[truncated: 1,875 more rows]

[truncated: 1 more sheets: Phospho USP30_KO_Mito]
