# Supplementary material for: Global Landscape and Dynamics of Parkin and USP30-Dependent Ubiquitylomes in iNeurons during Mitophagic Signaling
Source: Mol Cell. 2020 Mar 5;77(5):1124–1142.e10. doi: 10.1016/j.molcel.2019.11.013 (PMC7098486; doi:10.1016/j.molcel.2019.11.013)
Supplement: Table S4. Light and Heavy Reference Peptide Sequences and Parameters, Related to Figure 6 [file mmc5.xlsx]

## Sheet: Mass List Table for PRM - Lumos
Source	Protein	Residue Number	Peptide	m/z	z	t start (min)	t stop (min)	Isolation Window (m/z)	Orbitrap Resolution	AGC Target	Maximum Injection Time (ms)
	TOMM20	126-132	LPTISQR (light)	407.743	2	x	x	0.7	30000	100000	100
Ordureau et al., 2018	TOMM20	126-132	LPTISQR (heavy)	410.75	2	x	x	0.7	15000	50000	54
	TOMM20	133-145	IVSAQSLAEDDVE (light)	688.333	2	x	x	0.7	30000	100000	100
Ordureau et al., 2018	TOMM20	133-145	IVSAQSLAEDDVE (heavy)	691.34	2	x	x	0.7	15000	50000	54
	TOMM70	327-335	YM[+15.994915]AEALLLR (light)	548.297	2	x	x	0.7	30000	100000	100
Ordureau et al., 2018	TOMM70	327-335	YM[+15.994915]AEALLLR (heavy)	551.806	2	x	x	0.7	15000	50000	54
	TOMM70	149-159	NVDLSTFYQNR (light)	678.831	2	x	x	0.7	30000	100000	100
Ordureau et al., 2018	TOMM70	149-159	NVDLSTFYQNR (heavy)	683.844	2	x	x	0.7	15000	50000	54
	TOMM70	517-524	GLLQLQWK (light)	493.295	2	x	x	0.7	30000	100000	200
Ordureau et al., 2018	TOMM70	517-524	GLLQLQWK (heavy)	496.804	2	x	x	0.7	15000	50000	100
	TOMM70	160-168	AAAFEQLQK (light)	503.272	2	x	x	0.7	30000	100000	100
Ordureau et al., 2018	TOMM70	160-168	AAAFEQLQK (heavy)	506.78	2	x	x	0.7	15000	50000	54
	TOMM70	530-536	GLELISK (light)	380.234	2	x	x	0.7	30000	100000	100
Ordureau et al., 2018	TOMM70	530-536	GLELISK (heavy)	383.743	2	x	x	0.7	15000	50000	54
	TOMM70	286-293	EGEALEVK (light)	437.729	2	x	x	0.7	30000	100000	200
Ordureau et al., 2018	TOMM70	286-293	EGEALEVK (heavy)	440.736	2	x	x	0.7	15000	50000	100
	USP30	109-125	EPPSHQYLSLTLLHLLK (light)	663.71	3	x	x	1	30000	100000	400
This paper	USP30	109-125	EPPSHQYLSLTLLHLLK (heavy)	666.049	3	x	x	1	30000	100000	200
	USP30	109-125	EPPSHQYLSLTLLHLLK (light)	498.035	4	x	x	0.8	30000	100000	400
This paper	USP30	109-125	EPPSHQYLSLTLLHLLK (heavy)	499.789	4	x	x	0.8	30000	100000	200
	USP30	373-398	NPGPTLELQDGPGAPTPVLNQPGAPK (light)	855.782	3	x	x	1	30000	100000	200
This paper	USP30	373-398	NPGPTLELQDGPGAPTPVLNQPGAPK (heavy)	857.786	3	x	x	1	15000	50000	54
Heavy label amino acid are highlighted in RED bold font.
